# Supplementary material for: Whole-genome cartography of p53 response elements ranked on transactivation potential
Source: BMC Genomics. 2015 Jun 17;16(1):464. doi: 10.1186/s12864-015-1643-9 (PMC4470028; doi:10.1186/s12864-015-1643-9)
Supplement: Additional file 1: — Complete list of the rules used to attribute the functional score in the pattern search algorithm. [file 12864_2015_1643_MOESM1_ESM.zip › 1162617821455584_add1.txt]

Supplementary File 1: Complete list of the rules to attribute the functional score in the pattern search algorithm.
The schematics displayed in Figure 1 in the main text can ease the interpretation of these rules. 

Legend:
0 :  no mismatches
A :  mismatch in C1,C2 
B :  mismatch in W1,W2,W3,W4
C :  mismatch in R1,R4 or Y3,Y6
D :  mismatch in R2,R3,R5,R6 or Y1,Y2,Y4,Y5

0 mismatches
	baseline -> 2
		0 spacer and AT -> 5
		0 spacer no AT -> 4
		1,2 spacer and AT -> 3

A (C1 or G2)
	baseline -> 1
		0 spacer and AT -> 4
		0 spacer no AT -> 3
		>0 spacer and AT -> 2

A (C2 or G1)
	baseline -> 1
		0 spacer and AT -> 3
		0 spacer no AT -> 2

		
B (W1 or W4)
	baseline -> 1
		0 spacer and AT -> 4
		0 spacer no AT -> 3
		1,2 spacer -> 2
		>2 spacer and AT -> 2


B (W2 or W3)
	baseline -> 1
		0 spacer and AT -> 4
		0 spacer no AT -> 3
		>0 spacer and AT -> 2

C (R1 or Y6)
	baseline -> 1
		0 spacer and AT -> 5
		0 spacer no AT -> 4
		1,2 spacer and AT -> 3
		1,2 spacer no AT -> 2
		>2 spacer and AT -> 2

C (Y3 or R4)
	baseline -> 1
		0 spacer and AT -> 5
		0 spacer no AT -> 4
		1,2 spacer and AT -> 3
		1,2 spacer no AT -> 2

>2 spacer and AT -> 2
		
D (R2,R3 or Y4,Y5)
	baseline ->  ***1
		0 spacer and AT -> 4
		0 spacer no AT -> 3
		>0 spacer and AT -> 2

D (Y1,Y2 or R5,R6)
	baseline -> 1
		0 spacer and AT -> 4
		0 spacer no AT -> 2

AA (same half)
	baseline -> 1
		any spacer and AT -> 2
		
AA (different half)
	baseline -> 1
		
BB (adjacent)
	baseline -> 1*
		**0 spacer  -> 3
		**>0 spacer and AT ->2

BB (non adjacent)
	baseline -> 1
		0 spacer -> 2

AB (same half)
	baseline -> 1
		0 spacer  -> 3
		>0 spacer and AT ->2

AB (different half)
	baseline -> 1
		0 spacer and AT -> 2

AB (ALL1st or ALL4th quarter)
	baseline -> 1
		0 spacer and AT -> 4
		0 spacer no AT -> 3
		1,2 spacer and AT ->3    

ABC (ALL1st or ALL4th quarter)(C in 1st or in 4th)
	baseline -> 1
		0 spacer and AT -> 3
		1,2 spacer and AT ->2

BD (same half)
	baseline -> 1
	
	0 spacer & AT ->3
	0 spacer no AT -> 2
	>0 spacer and AT -> 2

BD (different half)
	baseline -> 1
		0 spacer and AT -> 2

BD (1st or 4th quarter)
	baseline -> 1
		0 spacer and AT -> 3	
		0 spacer no AT -> 2
		>0 spacer and AT -> 2

BD (ALL1st or ALL4th quarter)
	baseline -> 1
	0 spacer & AT ->4
	0 spacer no AT -> 3
	1,2 spacer and AT -> 3     

BCD (ALL1st or ALL4th quarter)(C in 1st or in 4th)
	baseline -> 1
	0 spacer & AT ->3
	0 spacer no AT -> 2
	1,2 spacer and AT -> 2

AD (same half)
	baseline -> 1
	0 spacer and AT -> 3	
	0 spacer no AT -> 2
	>0 spacer and AT -> 2	
	
AD (different half)
	baseline -> 1
		0 spacer and AT -> 3
		0 spacer no AT -> 2

AD (ALL1st or ALL4th quarter)
	baseline -> 1
	0 spacer and AT -> 4		
	0 spacer no AT -> 3
	1,2 spacer and AT -> 3
	
ACD (ALL1st or ALL4th quarter)(C in 1st or in 4th)
	baseline -> 1
	0 spacer and AT -> 3		
	0 spacer no AT -> 2
		
DD (same half)
	baseline -> 1
		0 spacer and AT -> 3		
		0 spacer no AT -> 2
		
DD (different half)
	baseline -> 1
		0 spacer and AT -> 3
		0 spacer no AT -> 2
		1,2 spacer and AT -> 2
DD (ALL1st or ALL4th quarter)
	baseline -> 1
		0 spacer and AT -> 4		
		0 spacer no AT -> 3
		1,2 spacer and AT -> 3

DD (ALL1st or ALL4th quarter)(C in 1st or in 4th)
	baseline -> 1
		0 spacer and AT -> 3		
		0 spacer no AT -> 2
		1,2 spacer and AT -> 2

CDD (ALL1st or ALL4th quarter)(C in 2nd or in 3rd)
	baseline -> 1
		0 spacer and AT -> 2

CC (any position)
	baseline -> 1
		0 spacer and AT -> 5		
		0 spacer no AT -> 4
		1,2 spacer and AT -> 3
		1,2 spacer no AT -> 2
	

BC (same half)
	baseline -> 1
		0 spacer and AT -> 3		
		0 spacer no AT -> 2
		

BC (different half)
	baseline -> 1
		0 spacer and AT -> 4	
		0 spacer no AT -> 3
		1,2 spacer and AT -> 2

BC (ALL1st or ALL4th quarter)
	baseline -> 1
		0 spacer and AT -> 4		
		0 spacer no AT -> 3
		1,2 spacer and AT -> 2

CD (same half)
	baseline -> 1
		0 spacer and AT -> 4	
		0 spacer no AT -> 3
		1,2 spacer and AT -> 2

CD (different half)
	baseline -> 1
		0 spacer and AT -> 4	
		0 spacer no AT -> 3
		1,2 spacer and AT -> 2

CD (ALL1st or ALL4th quarter)
	baseline -> 1
		0 spacer and AT -> 4		
		0 spacer no AT -> 3
		1,2 spacer and AT -> 2

AC (same half)
	baseline -> 1***
		0 spacer and AT -> 3
		0 spacer no AT -> 2	
	

AC (different half)
	baseline -> 1
		0 spacer and AT -> 3		
		0 spacer no AT -> 2
		
AC (ALL 1st or ALL 4th quarter)
	baseline -> 1
		0 spacer and AT -> 4		
		0 spacer no AT -> 3

ACC (same or different half; A in C1 or G2)
baseline ->1
	0 spacer and AT -> 4
	0 spacer no AT -> 3

ACC (same or different half; A in G1 or C2)
baseline ->1
	0 spacer and AT -> 3
	0 spacer no AT -> 2

BCC (same or different half B in W1 or W4)
baseline ->1
	0 spacer and AT -> 4
	0 spacer no AT -> 3
	1,2 spacer and AT -> 2

BCC (same or different half B in W2 or W3)
baseline ->1
	0 spacer and AT -> 3
	0 spacer no AT -> 2

CCC  baseline -> 1
		0 spacer and AT -> 4	
		0 spacer no AT -> 3
		1,2 spacer and AT -> 2

DCC (same half)
baseline ->1
	0 spacer and AT ->3
	0 spacer no AT ->2

DCC (different half)
baseline ->1
	0 spacer and AT ->3
	0 spacer no AT ->2

DCC (Din 1st or in 4th)
baseline ->1
	0 spacer and AT ->4
	0 spacer no AT ->3
	1,2 spacer and AT -> 2

CCCC
baseline -> 1
		0 spacer and AT -> 3	
		0 spacer no AT -> 2
		1,2 spacer and AT -> 2

3Quarter sites (I°-II°-III°, II°-III°-IV°)
	baseline -> 3
		AT -> 4
		

3Quarter sites (I°-II°-III°, II°-III°-IV°) but 1C in 1st
	baseline -> 2		
	AT -> 4
	no AT ->3	

3Quarter sites (I°-II°-III°, II°-III°-IV°) but 1C in middle 
	baseline -> 2
		AT -> 3

3Quarter sites (I°-II°-IV°, I°-III°-IV°)
	baseline -> 2
		AT -> 3
		
3Quarter sites (I°-II°-IV°, I°-III°-IV°) but 1 C in monomer
	baseline -> 2
		AT -> 3

3Quarter sites (I°-II°-IV°, I°-III°-IV°) but 1 C in dimer
	baseline -> 1
		AT -> 2

Half sites
	baseline -> 1
		AT -> 2
