# Supplementary material for: Whole-genome cartography of p53 response elements ranked on transactivation potential
Source: BMC Genomics. 2015 Jun 17;16(1):464. doi: 10.1186/s12864-015-1643-9 (PMC4470028; doi:10.1186/s12864-015-1643-9)
Supplement: Additional file 2: — Complete list of identified REs within human propoter regions (−10 kb, 10 kb from TSS). The list contains chromosomal coordinates, official gene name, distance from TSS and RE sequence features resulting in the given functional grade. [file 12864_2015_1643_MOESM2_ESM.zip]

Archive with 1 entries (1 files):
- Supplementary File 2.txt
