# Supplementary material for: Whole-genome cartography of p53 response elements ranked on transactivation potential
Source: BMC Genomics. 2015 Jun 17;16(1):464. doi: 10.1186/s12864-015-1643-9 (PMC4470028; doi:10.1186/s12864-015-1643-9)
Supplement: Additional file 2: — Complete list of identified REs within human propoter regions (−10 kb, 10 kb from TSS). The list contains chromosomal coordinates, official gene name, distance from TSS and RE sequence features resulting in the given functional grade. [file 12864_2015_1643_MOESM2_ESM.zip › Supplementary File 2.txt]

HGNC	UCSC	chr	strand	hg19.TSS.coord	TSS.rel.start	TSS.rel.stop	spacer.length	n.mismatches	sequence	mismatch.string	WW1	WW2	label	grade
OR4F5	uc001aal.1	chr1	+	69090	-6943	-6916	8	2	AACCATGCCCGGCCTGTAAAACTTTTTC	0010000000nnnnnnnn0000001000	AT	TT	AD	1
OR4F5	uc001aal.1	chr1	+	69090	-3151	-3130	2	2	AAACTTGGTTTGGAGCATTTCT	0000000100nn0000001000	TT	AT	AD	1
OR4F5	uc001aal.1	chr1	+	69090	535	544	0	0	AAACTTGCCT	0000000000	TT		half	1
OR4F5	uc001aal.1	chr1	+	69090	4589	4620	12	2	AAACTATCTTTAAATATATGAAAAAAATGTTC	0000001000nnnnnnnnnnnn0001000000	TA	AT	AA	1
OR4F5	uc001aal.1	chr1	+	69090	5350	5359	0	0	GAACTAGTTT	0000000000	TA		half	1
OR4F5	uc001aal.1	chr1	+	69090	5597	5629	13	2	GGGGTTGTTTGTTTTTTTCTTGTAAATTTGTTT	0001000000nnnnnnnnnnnnn0001000000	TT	TT	AA	1
OR4F5	uc001aal.1	chr1	+	69090	9565	9579	0	1	AGTCAAAACTAGCTT	nnnnn000010000000000		TA	3Q.II-III-IV.C	2
OR4F16	uc010nxu.2	chr1	+	367658	-8888	-8866	3	2	AGACGAGTTTTGGAATCTTGTCT	0000100000nnn0010000000	GA	TT	BD	1
OR4F16	uc010nxu.2	chr1	+	367658	-8505	-8491	0	1	TGACTAGCTCAAGCT	100000000000000nnnnn	TA		3Q.I-II-III.C	3
OR4F16	uc010nxu.2	chr1	+	367658	-768	-739	10	2	AAACATATTTATTAGGCATGGAAAAAGCCT	0000001000nnnnnnnnnn0001000000	AT	AA	AA	1
OR4F16	uc010nxu.2	chr1	+	367658	538	565	8	2	GACCTTCCTCGGCTTCTCAGACTAGCCT	0010001000nnnnnnnn0000000000	TT	TA	AD	1
OR4F16	uc010nxu.2	chr1	+	367658	801	821	1	2	GGACAAGTTTCTGGCTATTTT	0000000000n1000001000	AA	TA	AC	1
OR4F16	uc010nxu.2	chr1	+	367658	1483	1515	13	3	GAATTAGTTAGAGTAGACATCTTTGACTTGTTC	0001000001nnnnnnnnnnnnn1000000000	TA	TT	ACC	1
OR4F16	uc010nxu.2	chr1	+	367658	1972	2003	12	2	GGAAATGCTTCATGTAAAAGAGAAAATAGTCT	0001000000nnnnnnnnnnnn0001000000	AT	TA	AA	1
OR4F16	uc010nxu.2	chr1	+	367658	2968	2993	6	2	AGAAATGTCTATTTAGGACCTTGCCC	0001000000nnnnnn0010000000	AT	TT	AD	1
OR4F16	uc010nxu.2	chr1	+	367658	3638	3661	4	2	GGAAATGCCTCACCAAGATTGCCC	0001000000nnnn0001000000	AT	TT	AA	1
OR4F16	uc010nxu.2	chr1	+	367658	3824	3851	8	2	ATGCTTGTTCACAGCCTTGGATTTGTCT	0100000000nnnnnnnn0001000000	TT	TT	AD	1
OR4F16	uc010nxu.2	chr1	+	367658	4280	4306	7	3	AAACTTGTTCAGCTTTGAGACACTTCA	0000000000nnnnnnn0000011001	TT	AC	ABC	1
OR4F16	uc010nxu.2	chr1	+	367658	6175	6194	0	2	AGACTTTTCTGAAGTTGCTT	00000010000001000000	TT	TT	AA	1
OR4F16	uc010nxu.2	chr1	+	367658	6598	6607	0	0	GAACTAGCCT	0000000000	TA		half	1
OR4F16	uc010nxu.2	chr1	+	367658	6642	6674	13	2	GGACAAGCTTTTGATGTGCTGCTGGATTTGGTT	0000000000nnnnnnnnnnnnn0001000100	AA	TT	AD	1
OR4F16	uc010nxu.2	chr1	+	367658	9074	9106	13	3	GTGCATGCTGCATGAAGTTCTCATGGCATGTTT	0100000001nnnnnnnnnnnnn1000000000	AT	AT	CCD	1
OR4F16	uc010nxu.2	chr1	+	367658	9210	9238	9	2	GGACATGCTCCTTTAGCTTGGAGGAGTTT	0000000000nnnnnnnnn0001100000	AT	GA	AB	2
SAMD11	uc001abw.1	chr1	+	861120	-7604	-7577	8	3	AAAACTGCCTGTCCACCTGAGCTTGCCG	0001100000nnnnnnnn0000000001	CT	TT	ABC	1
SAMD11	uc001abw.1	chr1	+	861120	-3095	-3074	2	2	GGGGAGGCTTCTGGGCATGTTC	0001010000nn0000000000	AG	AT	AB	2
SAMD11	uc001abw.1	chr1	+	861120	-2845	-2822	4	2	GGAGATGCCCACAGGGACATGCCA	0001000000nnnn0000000001	AT	AT	AC	1
SAMD11	uc001abw.1	chr1	+	861120	301	329	9	2	GGAGTTACTCTCCCCTGCGGAGCTTGTCC	0001001000nnnnnnnnn0000000000	TT	TT	AA	1
SAMD11	uc001abw.1	chr1	+	861120	771	801	11	3	AAGTGTGTCCTAGGGACGCAGAGGCTAGCCA	0001100000nnnnnnnnnnn0000000001	GT	TA	ABC	1
SAMD11	uc001abw.1	chr1	+	861120	1031	1058	8	1	AAGAATGCCTGTTGGGAAGGACTAGTTT	0001000000nnnnnnnn0000000000	AT	TA	A	2
SAMD11	uc001abw.1	chr1	+	861120	5100	5132	13	3	GGGCCTGTCCTAGTGGGAGGCCCCAGCATGTTG	0000100000nnnnnnnnnnnnn1000000001	CT	AT	BCC	1
SAMD11	uc001abw.1	chr1	+	861120	6361	6380	0	2	AAACATCTTTAAACTTATTT	00000010000000001000	AT	TT	AA	1
SAMD11	uc001abw.1	chr1	+	861120	7769	7778	0	0	AAACTAGTTC	0000000000	TA		half	1
KLHL17	uc001aca.2	chr1	+	895966	-6566	-6534	13	2	AGGTAAGCCTTGATGTCCACACGAAGCTTCCCC	0001000000nnnnnnnnnnnnn0000001000	AA	TT	AA	1
KLHL17	uc001aca.2	chr1	+	895966	1775	1807	13	2	GAACTGGTCTCTAGCGACAGCCTGAACGTGCCT	0000010000nnnnnnnnnnnnn0000100000	TG	GT	BB	1
KLHL17	uc001aca.2	chr1	+	895966	2966	2975	0	0	AGGCAAGTTT	0000000000	AA		half	1
KLHL17	uc001aca.2	chr1	+	895966	3433	3455	3	2	GGGCCTGCCTGGGGGGCATCCCC	0000100000nnn0000001000	CT	AT	AB	2
KLHL17	uc001aca.2	chr1	+	895966	4266	4295	10	2	GGAGTTCTCCCAACCTCAGCGAGCATGTCC	0001001000nnnnnnnnnn0000000000	TT	AT	AA	2
KLHL17	uc001aca.2	chr1	+	895966	5735	5756	2	2	GTGCTTGCCCCAAGGCTGGCCT	0100000000nn0000010000	TT	TG	BD	1
KLHL17	uc001aca.2	chr1	+	895966	7050	7081	12	3	CAACATGCCCCCGCCAGGCAGGAAGCTCGTGC	1000000000nnnnnnnnnnnn0000010010	AT	TC	BCD	1
KLHL17	uc001aca.2	chr1	+	895966	7654	7683	10	2	GGGCCTGCTCAGGGGCAGCTAAGCTTGGCC	0000100000nnnnnnnnnn0000000100	CT	TT	BD	1
PLEKHN1	uc001acd.3	chr1	+	901876	-4135	-4103	13	2	GAACTGGTCTCTAGCGACAGCCTGAACGTGCCT	0000010000nnnnnnnnnnnnn0000100000	TG	GT	BB	1
PLEKHN1	uc001acd.3	chr1	+	901876	-2944	-2935	0	0	AGGCAAGTTT	0000000000	AA		half	1
PLEKHN1	uc001acd.3	chr1	+	901876	-2477	-2455	3	2	GGGCCTGCCTGGGGGGCATCCCC	0000100000nnn0000001000	CT	AT	AB	2
PLEKHN1	uc001acd.3	chr1	+	901876	-1644	-1615	10	2	GGAGTTCTCCCAACCTCAGCGAGCATGTCC	0001001000nnnnnnnnnn0000000000	TT	AT	AA	2
PLEKHN1	uc001acd.3	chr1	+	901876	-175	-154	2	2	GTGCTTGCCCCAAGGCTGGCCT	0100000000nn0000010000	TT	TG	BD	1
PLEKHN1	uc001acd.3	chr1	+	901876	1140	1171	12	3	CAACATGCCCCCGCCAGGCAGGAAGCTCGTGC	1000000000nnnnnnnnnnnn0000010010	AT	TC	BCD	1
PLEKHN1	uc001acd.3	chr1	+	901876	1744	1773	10	2	GGGCCTGCTCAGGGGCAGCTAAGCTTGGCC	0000100000nnnnnnnnnn0000000100	CT	TT	BD	1
PLEKHN1	uc001acd.3	chr1	+	901876	4998	5012	0	1	GGGCTTGTTGAGACA	000000000100000nnnnn	TT		3Q.I-II-III.C	2
ISG15	uc001acj.4	chr1	+	948846	-7263	-7234	10	2	GGCCAAGCCCACCAGACACCAGGCAACTCT	0010000000nnnnnnnnnn0000001000	AA	AA	AD	1
ISG15	uc001acj.4	chr1	+	948846	-5854	-5825	10	2	GAAAAAGTTTATTCCCAGTAAAACACGTTC	0001000000nnnnnnnnnn0000010000	AA	AC	AB	1
ISG15	uc001acj.4	chr1	+	948846	-5027	-5013	0	1	TGTTCAAACTTGCTG	nnnnn000000000000001		TT	3Q.II-III-IV.C	3
ISG15	uc001acj.4	chr1	+	948846	-95	-86	0	0	GGGCATGCCT	0000000000	AT		half	2
ISG15	uc001acj.4	chr1	+	948846	895	919	5	2	GGGGAAGCCCCTGGAGGACCAGCTC	0001000000nnnnn0000100000	AA	CA	AB	1
ISG15	uc001acj.4	chr1	+	948846	1457	1487	11	2	GGGCCTGCCCGGTGGGCTGTGAGGCAGGCTC	0000100000nnnnnnnnnnn0000010000	CT	AG	BB	1
ISG15	uc001acj.4	chr1	+	948846	1733	1742	0	0	GAGCTTGTCC	0000000000	TT		half	1
ISG15	uc001acj.4	chr1	+	948846	2806	2815	0	0	AGGCTAGTCT	0000000000	TA		half	1
ISG15	uc001acj.4	chr1	+	948846	5698	5712	0	0	TGCCCAGGCTAGTCT	nnnnn000000000000000		TA	3Q.II-III-IV	3
ISG15	uc001acj.4	chr1	+	948846	6792	6801	0	0	GGACATGCCC	0000000000	AT		half	2
ISG15	uc001acj.4	chr1	+	948846	8348	8362	0	1	TGCCCAAGCTTGCTG	nnnnn000000000000001		TT	3Q.II-III-IV.C	3
ISG15	uc001acj.4	chr1	+	948846	9214	9223	0	0	AGGCAAGTCC	0000000000	AA		half	1
ISG15	uc001acj.4	chr1	+	948846	9575	9584	0	0	GGACAAGTCC	0000000000	AA		half	1
AGRN	uc001ack.2	chr1	+	955502	-6751	-6742	0	0	GGGCATGCCT	0000000000	AT		half	2
AGRN	uc001ack.2	chr1	+	955502	-5761	-5737	5	2	GGGGAAGCCCCTGGAGGACCAGCTC	0001000000nnnnn0000100000	AA	CA	AB	1
AGRN	uc001ack.2	chr1	+	955502	-5199	-5169	11	2	GGGCCTGCCCGGTGGGCTGTGAGGCAGGCTC	0000100000nnnnnnnnnnn0000010000	CT	AG	BB	1
AGRN	uc001ack.2	chr1	+	955502	-4923	-4914	0	0	GAGCTTGTCC	0000000000	TT		half	1
AGRN	uc001ack.2	chr1	+	955502	-3850	-3841	0	0	AGGCTAGTCT	0000000000	TA		half	1
AGRN	uc001ack.2	chr1	+	955502	-958	-944	0	0	TGCCCAGGCTAGTCT	nnnnn000000000000000		TA	3Q.II-III-IV	3
AGRN	uc001ack.2	chr1	+	955502	136	145	0	0	GGACATGCCC	0000000000	AT		half	2
AGRN	uc001ack.2	chr1	+	955502	1692	1706	0	1	TGCCCAAGCTTGCTG	nnnnn000000000000001		TT	3Q.II-III-IV.C	3
AGRN	uc001ack.2	chr1	+	955502	2558	2567	0	0	AGGCAAGTCC	0000000000	AA		half	1
AGRN	uc001ack.2	chr1	+	955502	2919	2928	0	0	GGACAAGTCC	0000000000	AA		half	1
AGRN	uc001ack.2	chr1	+	955502	3582	3591	0	0	GGACTTGCTC	0000000000	TT		half	1
AGRN	uc001ack.2	chr1	+	955502	4134	4164	11	2	GAGCCAGTCTGGCTGGAGAAGGGACAATTCT	0000100000nnnnnnnnnnn0000001000	CA	AA	AB	1
AGRN	uc001ack.2	chr1	+	955502	5814	5839	6	2	GGACTTGTCCCGTCTTTGACTTCTCC	0000000000nnnnnn1000001000	TT	TT	AC	1
AGRN	uc001ack.2	chr1	+	955502	5841	5850	0	0	GGGCTTGCCC	0000000000	TT		half	1
AGRN	uc001ack.2	chr1	+	955502	6075	6101	7	2	AAGGTTGTTTTGGAACTGGGCTCGCTC	0001000000nnnnnnn0000010000	TT	TC	AB	1
AGRN	uc001ack.2	chr1	+	955502	7755	7774	0	0	AAGCAAGCCCCTGCGTGTCC	0000000000nnnnn00000	AA		3Q.I-II-IV	2
AGRN	uc001ack.2	chr1	+	955502	8130	8149	0	1	GAGCAAGCTGATTCCTGCCT	0000000001nnnnn00000	AA		3Q.I-II-IV.C	2
TTLL10	uc001acz.2	chr1	+	1115076	-8299	-8268	12	2	GGGCCAGTTCTGGAGAGGAGCTGGGCGAGTCC	0000100000nnnnnnnnnnnn0000100000	CA	GA	BB	1
TTLL10	uc001acz.2	chr1	+	1115076	-5487	-5458	10	2	GGACCAGGTCTGCCTCCGCAGAGCAAGTCC	0000100100nnnnnnnnnn0000000000	CA	AA	BD	1
TTLL10	uc001acz.2	chr1	+	1115076	-4267	-4258	0	0	GGGCTTGTCT	0000000000	TT		half	1
TTLL10	uc001acz.2	chr1	+	1115076	-2548	-2517	12	2	GTGCATGTTTATAGGTGTGTGTGTGCATGTCT	0100000000nnnnnnnnnnnn0100000000	AT	AT	DD	1
TTLL10	uc001acz.2	chr1	+	1115076	-2452	-2433	0	1	CGACATGTCTGTGTGTGTCT	1000000000nnnnn00000	AT		3Q.I-II-IV.C	3
TTLL10	uc001acz.2	chr1	+	1115076	-738	-729	0	0	GGACATGCCC	0000000000	AT		half	2
TTLL10	uc001acz.2	chr1	+	1115076	2089	2108	0	2	GGACAAGCCCAGGATACCTC	00000000000001001000	AA	TA	AA	1
TTLL10	uc001acz.2	chr1	+	1115076	4954	4983	10	2	GAACAGGCCTTCTAGGTTAGGGGGATGTTC	0000010000nnnnnnnnnn0001000000	AG	AT	AB	1
TTLL10	uc001acy.2	chr1	+	1109285	-9873	-9853	1	3	GGCCCAGCCTTGAACTTGCCG	0010100000n0000000001	CA	TT	BCD	1
TTLL10	uc001acy.2	chr1	+	1109285	-9473	-9450	4	2	AAACGAGTTTGTCAGAACATTTTT	0000100000nnnn0000001000	GA	AT	AB	2
TTLL10	uc001acy.2	chr1	+	1109285	-2508	-2477	12	2	GGGCCAGTTCTGGAGAGGAGCTGGGCGAGTCC	0000100000nnnnnnnnnnnn0000100000	CA	GA	BB	1
TTLL10	uc001acy.2	chr1	+	1109285	304	333	10	2	GGACCAGGTCTGCCTCCGCAGAGCAAGTCC	0000100100nnnnnnnnnn0000000000	CA	AA	BD	1
TTLL10	uc001acy.2	chr1	+	1109285	1524	1533	0	0	GGGCTTGTCT	0000000000	TT		half	1
TTLL10	uc001acy.2	chr1	+	1109285	3243	3274	12	2	GTGCATGTTTATAGGTGTGTGTGTGCATGTCT	0100000000nnnnnnnnnnnn0100000000	AT	AT	DD	1
TTLL10	uc001acy.2	chr1	+	1109285	3339	3358	0	1	CGACATGTCTGTGTGTGTCT	1000000000nnnnn00000	AT		3Q.I-II-IV.C	3
TTLL10	uc001acy.2	chr1	+	1109285	5053	5062	0	0	GGACATGCCC	0000000000	AT		half	2
TTLL10	uc001acy.2	chr1	+	1109285	7880	7899	0	2	GGACAAGCCCAGGATACCTC	00000000000001001000	AA	TA	AA	1
B3GALT6	uc001adk.3	chr1	+	1167628	-7772	-7750	3	3	CACCATGTTGGGCAGGCTAGTCT	1010000001nnn0000000000	AT	TA	CCD	1
B3GALT6	uc001adk.3	chr1	+	1167628	-6835	-6826	0	0	AGGCAAGCTT	0000000000	AA		half	1
B3GALT6	uc001adk.3	chr1	+	1167628	-3250	-3218	13	2	AAGCACGTCTATCCTGCAACATGAAACATATCC	0000010000nnnnnnnnnnnnn0000001000	AC	AT	AB	1
B3GALT6	uc001adk.3	chr1	+	1167628	-1481	-1460	2	2	GAACATGGCTGAGGGCTTTTCC	0000000100nn0000001000	AT	TT	AD	1
B3GALT6	uc001adk.3	chr1	+	1167628	-1314	-1283	12	3	TACTTTGTTCCTAGAGAAAATAAAGCTAGTTC	1011000000nnnnnnnnnnnn0000000000	TT	TA	ACD	1
B3GALT6	uc001adk.3	chr1	+	1167628	2929	2938	0	0	GAACTTGCCC	0000000000	TT		half	1
B3GALT6	uc001adk.3	chr1	+	1167628	6927	6958	12	2	GGACAGGCCCCAGGAACGCCCTGGGCTTACTC	0000010000nnnnnnnnnnnn0000001000	AG	TT	AB	1
SCNN1D	uc001adt.1	chr1	+	1215815	-8946	-8920	7	2	AAACAAGCTTCTCTCCCATACCTGCTT	0000000000nnnnnnn0100100000	AA	CT	BD	1
SCNN1D	uc001adt.1	chr1	+	1215815	-7279	-7259	1	2	AGACTTGTTCCGGGCTCGTGT	0000000000n0000010010	TT	TC	BD	1
SCNN1D	uc001adt.1	chr1	+	1215815	-4980	-4954	7	2	GGGCCAGCCCTCCGGAGGGACTTCCTC	0000100000nnnnnnn0000001000	CA	TT	AB	1
SCNN1D	uc001adt.1	chr1	+	1215815	-4780	-4756	5	2	GGGATTGTCTGGCCAGGGGATGCTT	0001000000nnnnn0001000000	TT	AT	AA	1
SCNN1D	uc001adt.1	chr1	+	1215815	-4276	-4267	0	0	GAACAAGTTC	0000000000	AA		half	1
SCNN1D	uc001adt.1	chr1	+	1215815	-1511	-1491	1	2	CAGCATGCCCGCGACATGTTC	1000000000n1000000000	AT	AT	CC	3
SCNN1D	uc001adt.1	chr1	+	1215815	261	293	13	2	GAGCTAGTTTTTCAGGTTAACTTTGGAATGCCC	0000000000nnnnnnnnnnnnn1001000000	TA	AT	AC	1
SCNN1D	uc001adt.1	chr1	+	1215815	5063	5072	0	0	GGGCAAGTCT	0000000000	AA		half	1
SCNN1D	uc001adt.1	chr1	+	1215815	5368	5395	8	3	GGGCTTGTCCGAGCGACCGAGCAGGTAG	0000000000nnnnnnnn0000010011	TT	AG	BCD	1
PUSL1	uc001aed.3	chr1	+	1243993	-1921	-1902	0	2	ACACATGTGCAAACATGTTC	01000000100000000000	AT	AT	DD	3
PUSL1	uc001aed.3	chr1	+	1243993	-1895	-1886	0	0	AAACATGCCT	0000000000	AT		half	2
PUSL1	uc001aed.3	chr1	+	1243993	1755	1787	13	2	GGGCAAGCCCCTCTGGGATGGCCAGGCTACCTG	0000000000nnnnnnnnnnnnn0000001001	AA	TA	AC	1
PUSL1	uc001aed.3	chr1	+	1243993	2596	2627	12	2	AGGCCAGCCCGTAGCCCGTCCTGGGCTGGCCC	0000100000nnnnnnnnnnnn0000010000	CA	TG	BB	1
PUSL1	uc001aed.3	chr1	+	1243993	3710	3734	5	2	GACCCAGCTCTTTGAGGGCTTGCTC	0010100000nnnnn0000000000	CA	TT	BD	1
PUSL1	uc001aed.3	chr1	+	1243993	4693	4722	10	3	GGGGCTGTTCTGCCCGAGGTGGACAAGCTG	0001100000nnnnnnnnnn0000000001	CT	AA	ABC	1
PUSL1	uc001aed.3	chr1	+	1243993	5176	5201	6	2	AAACATGTTCCTCTGCACGAAAGTCT	0000000000nnnnnn0101000000	AT	AA	AD	2
PUSL1	uc001aed.3	chr1	+	1243993	6142	6168	7	2	AGCCAAGCCTGCCAGAAAGACCAGCCC	0010000000nnnnnnn0000100000	AA	CA	BD	1
PUSL1	uc001aed.3	chr1	+	1243993	8111	8140	10	2	AGACCAGCCTGACCAACACGGAAAAAGCCC	0000100000nnnnnnnnnn0001000000	CA	AA	AB	1
GLTPD1	uc001aeo.3	chr1	+	1260142	-8038	-8009	10	2	AGACCAGCCTGACCAACACGGAAAAAGCCC	0000100000nnnnnnnnnn0001000000	CA	AA	AB	1
GLTPD1	uc001aeo.3	chr1	+	1260142	-6075	-6051	5	2	AAACATACTTCATTTTGACAAGTTC	0000001000nnnnn1000000000	AT	AA	AC	1
GLTPD1	uc001aeo.3	chr1	+	1260142	-5027	-5001	7	3	GAACACGTCGGTGACGGCGACATGCTC	0000010001nnnnnnn1000000000	AC	AT	BCC	1
GLTPD1	uc001aeo.3	chr1	+	1260142	-4885	-4866	0	1	GGGCAGCGCCTGGCAAGCCC	00000nnnnn1000000000		AA	3Q.I-III-IV.C	2
GLTPD1	uc001aeo.3	chr1	+	1260142	7126	7152	7	3	GAGCTCGCCATGGTCACCGGCAAGTTC	0000010001nnnnnnn1000000000	TC	AA	BCC	1
GLTPD1	uc001aeo.3	chr1	+	1260142	8452	8480	9	2	GGGCATGCCCAGCCGAGCAGAGCCAGACC	0000000000nnnnnnnnn0000100100	AT	CA	BD	2
TAS1R3	uc010nyk.2	chr1	+	1266725	543	569	7	3	GAGCTCGCCATGGTCACCGGCAAGTTC	0000010001nnnnnnn1000000000	TC	AA	BCC	1
TAS1R3	uc010nyk.2	chr1	+	1266725	1869	1897	9	2	GGGCATGCCCAGCCGAGCAGAGCCAGACC	0000000000nnnnnnnnn0000100100	AT	CA	BD	2
TAS1R3	uc010nyk.2	chr1	+	1266725	4718	4737	0	2	AGGCAAGCCCACGCGAGCTC	00000000000100100000	AA	GA	BD	2
TAS1R3	uc010nyk.2	chr1	+	1266725	5708	5739	12	2	AGGCTTGTTTAGCACAAGACAAGGGATAGCAC	0000000000nnnnnnnnnnnn0001000010	TT	TA	AD	1
TAS1R3	uc010nyk.2	chr1	+	1266725	9257	9278	2	1	AGGCTTGTTCCAAAGCAGGCTC	0000000000nn0000010000	TT	AG	B	2
VWA1	uc001afs.3	chr1	+	1370902	-5896	-5865	12	2	AGACAATTCTGAGGTCCAACTTGGGGATGCTT	0000001000nnnnnnnnnnnn0001000000	AA	AT	AA	1
VWA1	uc001afs.3	chr1	+	1370902	-5770	-5738	13	2	AAACATACTTGTTCCCTGGCCGCAGGCTGGCTC	0000001000nnnnnnnnnnnnn0000010000	AT	TG	AB	1
VWA1	uc001afs.3	chr1	+	1370902	2317	2326	0	0	GAGCATGCCC	0000000000	AT		half	2
VWA1	uc001afs.3	chr1	+	1370902	2424	2438	0	0	GAACTAGTTCGGACT	000000000000000nnnnn	TA		3Q.I-II-III	3
ATAD3C	uc001aft.2	chr1	+	1385068	-1555	-1529	7	2	AAAAAAGCCCAGTTAAAAGGCATACTT	0001000000nnnnnnn0000001000	AA	AT	AA	1
ATAD3C	uc001aft.2	chr1	+	1385068	233	262	10	2	ATGCTTGTCCTCGTCACCCTGAGCTTGTTG	0100000000nnnnnnnnnn0000000001	TT	TT	CD	1
ATAD3C	uc001aft.2	chr1	+	1385068	1855	1877	3	3	CACCATGCTGGCCAGGCTAGTTT	1010000001nnn0000000000	AT	TA	CCD	1
ATAD3C	uc001aft.2	chr1	+	1385068	2305	2334	10	2	GAGCATTTTTCTGGTTTTAAAGGCTTTTCT	0000001000nnnnnnnnnn0000001000	AT	TT	AA	1
ATAD3C	uc001aft.2	chr1	+	1385068	2866	2885	0	2	GAACAAGCCCAAACTGGACC	00000000000000010100	AA	TG	BD	3
ATAD3C	uc001aft.2	chr1	+	1385068	8782	8810	9	2	GGGTTTCTCCATGCCGGTCAGGCTAGTCC	0001001000nnnnnnnnn0000000000	TT	TA	AA	1
ATAD3C	uc001aft.2	chr1	+	1385068	9920	9946	7	3	AGACAAGTTTGCTCCCACGGGAAGTTG	0000000000nnnnnnn1001000001	AA	AA	ACC	1
ATAD3B	uc001afv.3	chr1	+	1407163	-8073	-8051	3	2	GGACCAGCCTGGAAAGCAAGTCA	0000100000nnn0000000001	CA	AA	BC	1
ATAD3B	uc001afv.3	chr1	+	1407163	-7779	-7757	3	3	AGACCAGCCTGGCCAACATGTCG	0000100000nnn1000000001	CA	AT	BCC	1
ATAD3B	uc001afv.3	chr1	+	1407163	-6756	-6737	0	1	AGGCACGCGCCAACATGCCC	00000nnnnn1000000000		AT	3Q.I-III-IV.C	3
ATAD3B	uc001afv.3	chr1	+	1407163	2378	2387	0	0	AGGCTTGCTC	0000000000	TT		half	1
ATAD3B	uc001afv.3	chr1	+	1407163	7837	7846	0	0	GGGCATGCTC	0000000000	AT		half	2
ATAD3B	uc001afv.3	chr1	+	1407163	9031	9060	10	2	GAGCATTTTTCTGGTTTTAAAGGCTTTTCT	0000001000nnnnnnnnnn0000001000	AT	TT	AA	1
ATAD3B	uc001afv.3	chr1	+	1407163	9946	9968	3	2	GAGCTCGTCCTGAGAAGTTGCCT	0000010000nnn0001000000	TC	TT	AB	1
ATAD3B	uc021oeq.1	chr1	+	1421161	-6161	-6152	0	0	GGGCATGCTC	0000000000	AT		half	2
ATAD3B	uc021oeq.1	chr1	+	1421161	-4967	-4938	10	2	GAGCATTTTTCTGGTTTTAAAGGCTTTTCT	0000001000nnnnnnnnnn0000001000	AT	TT	AA	1
ATAD3B	uc021oeq.1	chr1	+	1421161	-4052	-4030	3	2	GAGCTCGTCCTGAGAAGTTGCCT	0000010000nnn0001000000	TC	TT	AB	1
ATAD3B	uc021oeq.1	chr1	+	1421161	-3940	-3914	7	1	GGGCCTGTCCATGGACTGGGCTTGTCC	0000100000nnnnnnn0000000000	CT	TT	B	1
ATAD3B	uc021oeq.1	chr1	+	1421161	-1151	-1119	13	2	AAACAAGTTAGAGATTTTGGGTTAGTCTTGTTT	0000000001nnnnnnnnnnnnn0010000000	AA	TT	CD	1
ATAD3B	uc021oeq.1	chr1	+	1421161	4939	4967	9	2	GGAGATGCTCAGTTGCGCCAGGCCTGTCC	0001000000nnnnnnnnn0000100000	AT	CT	AB	1
ATAD3B	uc021oeq.1	chr1	+	1421161	6413	6433	1	2	AGAATAATTTGGAACAAGCCC	0001001000n0000000000	TA	AA	AA	1
ATAD3B	uc021oeq.1	chr1	+	1421161	7600	7626	7	2	GGCCTTCTTTGTGTTTAGGGCATGTTC	0010001000nnnnnnn0000000000	TT	AT	AD	2
ATAD3A	uc001aga.2	chr1	+	1447522	-9489	-9470	0	1	AGGCACAGGCCGACATGCCC	00000nnnnn1000000000		AT	3Q.I-III-IV.C	3
ATAD3A	uc001aga.2	chr1	+	1447522	-4646	-4620	7	2	GAACATGATTTTCGTATGAACTATCCT	0000000100nnnnnnn0000001000	AT	TA	AD	1
ATAD3A	uc001aga.2	chr1	+	1447522	3410	3439	10	2	ATGCTTGTCCTCGTCACCCTGAGCTTGTTG	0100000000nnnnnnnnnn0000000001	TT	TT	CD	1
ATAD3A	uc001aga.2	chr1	+	1447522	6255	6264	0	0	GGGCATGCCC	0000000000	AT		half	2
ATAD3A	uc001aga.2	chr1	+	1447522	7641	7663	3	2	GAGCTCGTCCTGAGAAGTTGCCT	0000010000nnn0001000000	TC	TT	AB	1
ATAD3A	uc001aga.2	chr1	+	1447522	7787	7813	7	2	GGGCCTGTCTGTGGCGTGGGCCTGTCC	0000100000nnnnnnn0000100000	CT	CT	BB	1
ATAD3A	uc001agb.2	chr1	+	1447909	-9876	-9857	0	1	AGGCACAGGCCGACATGCCC	00000nnnnn1000000000		AT	3Q.I-III-IV.C	3
ATAD3A	uc001agb.2	chr1	+	1447909	-5033	-5007	7	2	GAACATGATTTTCGTATGAACTATCCT	0000000100nnnnnnn0000001000	AT	TA	AD	1
ATAD3A	uc001agb.2	chr1	+	1447909	3023	3052	10	2	ATGCTTGTCCTCGTCACCCTGAGCTTGTTG	0100000000nnnnnnnnnn0000000001	TT	TT	CD	1
ATAD3A	uc001agb.2	chr1	+	1447909	5868	5877	0	0	GGGCATGCCC	0000000000	AT		half	2
ATAD3A	uc001agb.2	chr1	+	1447909	7254	7276	3	2	GAGCTCGTCCTGAGAAGTTGCCT	0000010000nnn0001000000	TC	TT	AB	1
ATAD3A	uc001agb.2	chr1	+	1447909	7400	7426	7	2	GGGCCTGTCTGTGGCGTGGGCCTGTCC	0000100000nnnnnnn0000100000	CT	CT	BB	1
MIB2	uc021oet.1	chr1	+	1550794	-8144	-8123	2	2	AAGAAAGTTCTGGGACTTCCCC	0001000000nn0000001000	AA	TT	AA	1
MIB2	uc021oet.1	chr1	+	1550794	-6892	-6878	0	0	AGACTAGTCTGGGCA	000000000000000nnnnn	TA		3Q.I-II-III	3
MIB2	uc021oet.1	chr1	+	1550794	-5241	-5222	0	1	CAACAAGCCTGATACAGTTT	1000000000nnnnn00000	AA		3Q.I-II-IV.C	2
MIB2	uc021oet.1	chr1	+	1550794	-4436	-4422	0	1	AGGCAAGTTCCAACA	000000000010000nnnnn	AA		3Q.I-II-III.C	2
MIB2	uc021oet.1	chr1	+	1550794	1862	1892	11	3	TAACTTGCTTCTTCTGAATAAAGGCAATTTG	1000000000nnnnnnnnnnn0000001001	TT	AA	ACC	1
MIB2	uc021oet.1	chr1	+	1550794	2757	2777	1	2	GGGCTAGCCTTGGACATCTGC	0000000000n0000001010	TA	AT	AD	1
MIB2	uc021oet.1	chr1	+	1550794	5549	5558	0	0	GGACATGCTC	0000000000	AT		half	2
MIB2	uc021oet.1	chr1	+	1550794	6037	6064	8	2	AAGGAAGCCCCGGTGCTGGAGCCTGCCC	0001000000nnnnnnnn0000100000	AA	CT	AB	1
MIB2	uc021oet.1	chr1	+	1550794	6641	6669	9	2	GGGCTGGCCTGTGAGGCCCAGGCTGGCCT	0000010000nnnnnnnnn0000010000	TG	TG	BB	1
MIB2	uc021oet.1	chr1	+	1550794	8639	8648	0	0	GAGCAAGTCT	0000000000	AA		half	1
MIB2	uc001agm.3	chr1	+	1551244	-8594	-8573	2	2	AAGAAAGTTCTGGGACTTCCCC	0001000000nn0000001000	AA	TT	AA	1
MIB2	uc001agm.3	chr1	+	1551244	-7342	-7328	0	0	AGACTAGTCTGGGCA	000000000000000nnnnn	TA		3Q.I-II-III	3
MIB2	uc001agm.3	chr1	+	1551244	-5691	-5672	0	1	CAACAAGCCTGATACAGTTT	1000000000nnnnn00000	AA		3Q.I-II-IV.C	2
MIB2	uc001agm.3	chr1	+	1551244	-4886	-4872	0	1	AGGCAAGTTCCAACA	000000000010000nnnnn	AA		3Q.I-II-III.C	2
MIB2	uc001agm.3	chr1	+	1551244	1412	1442	11	3	TAACTTGCTTCTTCTGAATAAAGGCAATTTG	1000000000nnnnnnnnnnn0000001001	TT	AA	ACC	1
MIB2	uc001agm.3	chr1	+	1551244	2307	2327	1	2	GGGCTAGCCTTGGACATCTGC	0000000000n0000001010	TA	AT	AD	1
MIB2	uc001agm.3	chr1	+	1551244	5099	5108	0	0	GGACATGCTC	0000000000	AT		half	2
MIB2	uc001agm.3	chr1	+	1551244	5587	5614	8	2	AAGGAAGCCCCGGTGCTGGAGCCTGCCC	0001000000nnnnnnnn0000100000	AA	CT	AB	1
MIB2	uc001agm.3	chr1	+	1551244	6191	6219	9	2	GGGCTGGCCTGTGAGGCCCAGGCTGGCCT	0000010000nnnnnnnnn0000010000	TG	TG	BB	1
MIB2	uc001agm.3	chr1	+	1551244	8189	8198	0	0	GAGCAAGTCT	0000000000	AA		half	1
MMP23B	uc001agp.3	chr1	+	1567559	-8126	-8117	0	0	GAGCAAGTCT	0000000000	AA		half	1
MMP23B	uc001agp.3	chr1	+	1567559	-5098	-5077	2	2	GAGCGTGGCCCTGGACAAGCTT	0000100100nn0000000000	GT	AA	BD	1
MMP23B	uc001agp.3	chr1	+	1567559	-4973	-4964	0	0	AGGCAAGCTC	0000000000	AA		half	1
MMP23B	uc001agp.3	chr1	+	1567559	2711	2742	12	3	CCAGAAGCCTGGGTTCTGTCTAGGACTTGCTC	1101000000nnnnnnnnnnnn0000000000	AA	TT	ACD	1
MMP23B	uc001agp.3	chr1	+	1567559	3353	3372	0	3	GAAGATGCCCTGGCAAGTCA	00010000001000000001	AT	AA	ACC	4
MMP23B	uc001agp.3	chr1	+	1567559	3694	3720	7	2	AAGCCAGCCCCACCTGTGGGCACGCCC	0000100000nnnnnnn0000010000	CA	AC	BB	1
MMP23B	uc001agp.3	chr1	+	1567559	7577	7586	0	0	AGGCTTGTCC	0000000000	TT		half	1
MMP23B	uc001agp.3	chr1	+	1567559	8486	8495	0	0	GGACAAGCCC	0000000000	AA		half	1
MMP23B	uc001agp.3	chr1	+	1567559	9851	9881	11	2	AAACAAGCTACCACCACCCCAAAACTAGTGC	0000000001nnnnnnnnnnn0000000010	AA	TA	CD	1
CALML6	uc001aih.1	chr1	+	1846265	-8679	-8651	9	2	GGCCTTGTTCTTTGTTTTCAAGATTGTTC	0010000000nnnnnnnnn0001000000	TT	TT	AD	1
CALML6	uc001aih.1	chr1	+	1846265	-7164	-7150	0	0	TGCCCAGGCTTGCCC	nnnnn000000000000000		TT	3Q.II-III-IV	3
CALML6	uc001aih.1	chr1	+	1846265	-4903	-4875	9	2	AGACAAGCCTGCATTTCCCAAAATAATCC	0000000000nnnnnnnnn0001001000	AA	TA	AA	1
CALML6	uc001aih.1	chr1	+	1846265	-576	-548	9	2	GGACTTGTCCAGGGCCACGAGGCCAGTGC	0000000000nnnnnnnnn0000100010	TT	CA	BD	1
CALML6	uc001aih.1	chr1	+	1846265	78	101	4	3	TGGCATGTTGATACGGACCAGCCT	1000000001nnnn0000100000	AT	CA	BCC	1
CALML6	uc001aih.1	chr1	+	1846265	2288	2308	1	3	GGGCAAGCTGCTGACCTGCCC	0000000001n1000100000	AA	CT	BCC	1
CALML6	uc001aih.1	chr1	+	1846265	4888	4919	12	2	GGCCACGCCCAACGTGTTCAGAGGGCTTGTCC	0010010000nnnnnnnnnnnn0000000000	AC	TT	BD	1
CALML6	uc001aih.1	chr1	+	1846265	6782	6812	11	2	GGAAAAGTCTGGAGGTTCCCGGGGCCTGCCC	0001000000nnnnnnnnnnn0000100000	AA	CT	AB	1
CALML6	uc001aih.1	chr1	+	1846265	8052	8066	0	1	TGTCAGGACAAGCCC	nnnnn000010000000000		AA	3Q.II-III-IV.C	2
GABRD	uc001aip.2	chr1	+	1950767	-6139	-6112	8	2	AAACATGTGTCCATACACAGACTTGTAT	0000000010nnnnnnnn0000000010	AT	TT	DD	1
GABRD	uc001aip.2	chr1	+	1950767	-1098	-1072	7	3	CGGGAAGCTGTGGCAGGAGACTTGCTT	1001000001nnnnnnn0000000000	AA	TT	ACC	1
GABRD	uc001aip.2	chr1	+	1950767	-474	-453	2	2	GGACTTGCTCCCAAAGTCGCCT	0000000000nn0001010000	TT	TC	AB	1
GABRD	uc001aip.2	chr1	+	1950767	2305	2325	1	3	GAGCTTGCCGACTGCATGCCC	0000000001n1100000000	TT	AT	CCD	1
GABRD	uc001aip.2	chr1	+	1950767	4264	4285	2	3	AAATCTGTCTCTAGGCTTGCTG	0001100000nn0000000001	CT	TT	ABC	1
GABRD	uc001aip.2	chr1	+	1950767	4366	4386	1	2	GGACATGTCTGAAGCCACCCC	0000000000n0000101000	AT	CA	AB	2
GABRD	uc001aip.2	chr1	+	1950767	5806	5831	6	2	AGGCTGGCCTCTAGGCAAGGAAGCCT	0000010000nnnnnn0001000000	TG	AA	AB	1
GABRD	uc001aip.2	chr1	+	1950767	6360	6369	0	0	GAACAAGCTC	0000000000	AA		half	1
GABRD	uc001aip.2	chr1	+	1950767	7168	7197	10	2	ACACATGCCTCTTAAAGATGGAATTAGTTC	0100000000nnnnnnnnnn0001000000	AT	TA	AD	1
GABRD	uc001aip.2	chr1	+	1950767	9149	9158	0	0	GAACTTGCTC	0000000000	TT		half	1
PRKCZ	uc001aiq.3	chr1	+	1981908	-9199	-9173	7	2	GGACTTGTTCTGGCCTTGGGGTTCCCC	0000000000nnnnnnn0001001000	TT	TT	AA	1
PRKCZ	uc001aiq.3	chr1	+	1981908	-8798	-8768	11	2	GAGCTTCCCCTAGCGCCCCCCAGGCCAGTCC	0000001000nnnnnnnnnnn0000100000	TT	CA	AB	1
PRKCZ	uc001aiq.3	chr1	+	1981908	-5929	-5908	2	3	CAGCTAATTCTTAAACTTGTTG	1000001000nn0000000001	TA	TT	ACC	1
PRKCZ	uc001aiq.3	chr1	+	1981908	-5885	-5871	0	0	TGCCCAGGCTTGTCT	nnnnn000000000000000		TT	3Q.II-III-IV	3
PRKCZ	uc001aiq.3	chr1	+	1981908	-5462	-5453	0	0	GGGCAAGCTC	0000000000	AA		half	1
PRKCZ	uc001aiq.3	chr1	+	1981908	-2549	-2526	4	2	GGGCAGGCCCAGGGAGAGATGTCC	0000010000nnnn0001000000	AG	AT	AB	1
PRKCZ	uc001aiq.3	chr1	+	1981908	1591	1618	8	2	GGACTTGTCCAGGGACCTGGGCTTCCTG	0000000000nnnnnnnn0000001001	TT	TT	AC	1
PRKCZ	uc001aiq.3	chr1	+	1981908	2371	2403	13	3	AGACTAGTCTTTAGAAAAAGGAAGAGCACTTCA	0000000000nnnnnnnnnnnnn0000011001	TA	AC	ABC	1
PRKCZ	uc001aiq.3	chr1	+	1981908	3663	3691	9	2	AAACTTGTCTGATGAATTCAGATAACCTT	0000000000nnnnnnnnn0001001000	TT	AA	AA	1
PRKCZ	uc001aiq.3	chr1	+	1981908	5210	5233	4	3	AAACTTGTTGGCGCCAACTTTTCC	0000000001nnnn1000001000	TT	TT	ACC	1
PRKCZ	uc001aiq.3	chr1	+	1981908	7236	7245	0	0	AAACTTGTTT	0000000000	TT		half	1
PRKCZ	uc001air.3	chr1	+	2005085	-5021	-5012	0	0	GGACTTGTCT	0000000000	TT		half	1
PRKCZ	uc001air.3	chr1	+	2005085	-2075	-2044	12	3	AAGCTAGTTTTCCCCCTAAAATAGGCTTCTAA	0000000000nnnnnnnnnnnn0000001011	TA	TT	ACD	1
PRKCZ	uc001air.3	chr1	+	2005085	-962	-943	0	0	GGACAAGTCCTTTGCTGTCT	0000000000nnnnn00000	AA		3Q.I-II-IV	2
PRKCZ	uc001air.3	chr1	+	2005085	604	613	0	0	GGACATGCTC	0000000000	AT		half	2
PRKCZ	uc001air.3	chr1	+	2005085	3141	3173	13	3	GAACCAGTCGGTCGTCCAGTGTTCAGCTTGTTT	0000100001nnnnnnnnnnnnn1000000000	CA	TT	BCC	1
PRKCZ	uc001air.3	chr1	+	2005085	4473	4494	2	3	CAACATGCCGTGGGGCTTCCCT	1000000001nn0000001000	AT	TT	ACC	2
PRKCZ	uc001air.3	chr1	+	2005085	7162	7184	3	2	TGGCAGGTCTCTCAGACTTGCCT	1000010000nnn0000000000	AG	TT	BC	1
PRKCZ	uc001air.3	chr1	+	2005085	9506	9515	0	0	GAGCATGCTC	0000000000	AT		half	2
PRKCZ	uc010nyw.2	chr1	+	2005424	-5360	-5351	0	0	GGACTTGTCT	0000000000	TT		half	1
PRKCZ	uc010nyw.2	chr1	+	2005424	-2414	-2383	12	3	AAGCTAGTTTTCCCCCTAAAATAGGCTTCTAA	0000000000nnnnnnnnnnnn0000001011	TA	TT	ACD	1
PRKCZ	uc010nyw.2	chr1	+	2005424	-1301	-1282	0	0	GGACAAGTCCTTTGCTGTCT	0000000000nnnnn00000	AA		3Q.I-II-IV	2
PRKCZ	uc010nyw.2	chr1	+	2005424	265	274	0	0	GGACATGCTC	0000000000	AT		half	2
PRKCZ	uc010nyw.2	chr1	+	2005424	2802	2834	13	3	GAACCAGTCGGTCGTCCAGTGTTCAGCTTGTTT	0000100001nnnnnnnnnnnnn1000000000	CA	TT	BCC	1
PRKCZ	uc010nyw.2	chr1	+	2005424	4134	4155	2	3	CAACATGCCGTGGGGCTTCCCT	1000000001nn0000001000	AT	TT	ACC	2
PRKCZ	uc010nyw.2	chr1	+	2005424	6823	6845	3	2	TGGCAGGTCTCTCAGACTTGCCT	1000010000nnn0000000000	AG	TT	BC	1
PRKCZ	uc010nyw.2	chr1	+	2005424	9167	9176	0	0	GAGCATGCTC	0000000000	AT		half	2
PRKCZ	uc001ais.3	chr1	+	2036154	-8568	-8548	1	2	AGACTGGCCCGGGGCTGGTCC	0000010000n0000010000	TG	TG	BB	1
PRKCZ	uc001ais.3	chr1	+	2036154	-1746	-1737	0	0	AAGCAAGCCT	0000000000	AA		half	1
PRKCZ	uc001ais.3	chr1	+	2036154	-1450	-1431	0	1	GGACTCCAAAAAGCAAGTCG	00000nnnnn0000000001		AA	3Q.I-III-IV.C	2
PRKCZ	uc001ais.3	chr1	+	2036154	2602	2627	6	2	AGGCAGGTCCTGCTCCAGACCTGCTT	0000010000nnnnnn0000100000	AG	CT	BB	1
PRKCZ	uc001ais.3	chr1	+	2036154	7294	7318	5	3	GGCGATGTTTCCTCGGGACAAGTCA	0011000000nnnnn0000000001	AT	AA	ACD	1
SKI	uc001aja.4	chr1	+	2160133	-5162	-5134	9	2	AAATTAGCCTGGTGTGATGGCGCATGTCT	0001000000nnnnnnnnn0100000000	TA	AT	AD	1
SKI	uc001aja.4	chr1	+	2160133	-4549	-4519	11	2	AAGGTTTCTTTCCCAGTAACTGAGCATGTTT	0001001000nnnnnnnnnnn0000000000	TT	AT	AA	2
SKI	uc001aja.4	chr1	+	2160133	-4053	-4024	10	2	GGACAAACTCATGACTAGCTGACCAAGCCT	0000001000nnnnnnnnnn0010000000	AA	AA	AD	1
SKI	uc001aja.4	chr1	+	2160133	-3263	-3235	9	2	AAACTATCTCCAGGAAAACAAATAAGTCC	0000001000nnnnnnnnn0001000000	TA	AA	AA	1
SKI	uc001aja.4	chr1	+	2160133	-2395	-2386	0	0	AGGCTAGTCT	0000000000	TA		half	1
SKI	uc001aja.4	chr1	+	2160133	-1860	-1832	9	2	GGGCATGTCCCTCCGCCTCAGGCGAGCAC	0000000000nnnnnnnnn0000100010	AT	GA	BD	2
SKI	uc001aja.4	chr1	+	2160133	-247	-238	0	0	GGGCATGCCC	0000000000	AT		half	2
SKI	uc001aja.4	chr1	+	2160133	5699	5728	10	2	GGGCTAGTCCTCTCTTTCAGCATCTTGTTT	0000000000nnnnnnnnnn1010000000	TA	TT	CD	1
SKI	uc001aja.4	chr1	+	2160133	6985	7010	6	2	GGACATGCTGCCACATGAGCCTGCTT	0000000001nnnnnn0000100000	AT	CT	BC	1
SKI	uc001aja.4	chr1	+	2160133	9078	9110	13	2	GAACGTGTCTGTCCTTAGCGTGGAGGCCAGTCT	0000100000nnnnnnnnnnnnn0000100000	GT	CA	BB	1
SKI	uc001aja.4	chr1	+	2160133	9827	9857	11	2	AGACTTCCCTCTGCAGAGGTGGCACAAGCCC	0000001000nnnnnnnnnnn0100000000	TT	AA	AD	1
RER1	uc001aje.2	chr1	+	2323213	-7252	-7225	8	2	AAGGAAGTTCCACGGTAAGGGCATCTCC	0001000000nnnnnnnn0000001000	AA	AT	AA	1
RER1	uc001aje.2	chr1	+	2323213	-3366	-3336	11	2	GGGCCTGTTTCTCAGAACCAAGAGCTTGGCT	0000100000nnnnnnnnnnn0000000100	CT	TT	BD	1
RER1	uc001aje.2	chr1	+	2323213	-1545	-1516	10	2	AGACAGGCCCAGTAAGAGGAGGGCTGGCTT	0000010000nnnnnnnnnn0000010000	AG	TG	BB	1
RER1	uc001aje.2	chr1	+	2323213	2737	2764	8	2	GAACATGCTGATGGGCCAGGGCAACTCT	0000000001nnnnnnnn0000001000	AT	AA	AC	1
RER1	uc001aje.2	chr1	+	2323213	5114	5140	7	2	AGTCTTGCTTAAGAGATGAACCTGCTT	0010000000nnnnnnn0000100000	TT	CT	BD	1
RER1	uc001aje.2	chr1	+	2323213	5359	5368	0	0	AGACAAGTCC	0000000000	AA		half	1
RER1	uc001aje.2	chr1	+	2323213	6124	6145	2	2	GGGCATGTTGAAAGCCTTGTCT	0000000001nn0010000000	AT	TT	CD	2
RER1	uc001aje.2	chr1	+	2323213	7301	7326	6	2	GAGCATGTGCTTCTTGAGAAAAGCCT	0000000010nnnnnn0001000000	AT	AA	AD	1
RER1	uc001aje.2	chr1	+	2323213	9692	9719	8	2	GGACTAGCCTTCTCCTGGAGTCATTTTT	0000000000nnnnnnnn0010001000	TA	AT	AD	2
TNFRSF14	uc001ajr.3	chr1	+	2487804	-6869	-6840	10	2	GGTCTGGCTTCCCCACCTGTGAGCTTGTCT	0010010000nnnnnnnnnn0000000000	TG	TT	BD	1
TNFRSF14	uc001ajr.3	chr1	+	2487804	-6593	-6567	7	2	GAGCTTGGCTGCAGGCGGGGCTTTCCT	0000000100nnnnnnn0000001000	TT	TT	AD	1
TNFRSF14	uc001ajr.3	chr1	+	2487804	-723	-703	1	2	GGACCTGCTCTGGGCAAGCAC	0000100000n0000000010	CT	AA	BD	1
TNFRSF14	uc001ajr.3	chr1	+	2487804	2795	2823	9	3	GGGCTAGCCATGAACAGAAGAGGAAGCTG	0000000001nnnnnnnnn0001000001	TA	AA	ACC	1
TNFRSF14	uc001ajr.3	chr1	+	2487804	5746	5775	10	2	GGACAGGCCCTGCTCAGCTGGGAGAAGCTC	0000010000nnnnnnnnnn0001000000	AG	AA	AB	1
TNFRSF14	uc001ajr.3	chr1	+	2487804	7974	7983	0	0	GAGCATGCCC	0000000000	AT		half	2
TNFRSF14	uc001ajr.3	chr1	+	2487804	9155	9179	5	2	ACAGTTGTTTAATTTAAGCTTGTCC	0101000000nnnnn0000000000	TT	TT	AD	1
FAM213B	uc021oew.1	chr1	+	2517898	-8849	-8823	7	2	AGGAAAGCCCCGCCTGCAGCCAAGCTC	0001000000nnnnnnn0010000000	AA	AA	AD	1
FAM213B	uc021oew.1	chr1	+	2517898	-8576	-8547	10	2	AGACAAGCTCACAGGTGGGGAAGCCAGACC	0000000000nnnnnnnnnn0000100100	AA	CA	BD	1
FAM213B	uc021oew.1	chr1	+	2517898	-7807	-7793	0	1	AGCTGGGGCTTGTTT	nnnnn000010000000000		TT	3Q.II-III-IV.C	2
FAM213B	uc021oew.1	chr1	+	2517898	-3433	-3424	0	0	AGGCATGCTC	0000000000	AT		half	2
FAM213B	uc021oew.1	chr1	+	2517898	-3038	-3029	0	0	GGACAAGCTT	0000000000	AA		half	1
FAM213B	uc021oew.1	chr1	+	2517898	-2803	-2784	0	1	GGACAAAGAGCAGCTTGCTC	00000nnnnn1000000000		TT	3Q.I-III-IV.C	2
FAM213B	uc021oew.1	chr1	+	2517898	-2329	-2300	10	2	CGGCATGTTCCAGAGAGCCACAGCTTGCTC	1000000000nnnnnnnnnn1000000000	AT	TT	CC	1
FAM213B	uc021oew.1	chr1	+	2517898	-2102	-2083	0	2	GAGCATGTCTGCACTTTTCT	00000000000100001000	AT	TT	AD	3
FAM213B	uc021oew.1	chr1	+	2517898	-2055	-2046	0	0	AAGCAAGCCT	0000000000	AA		half	1
FAM213B	uc021oew.1	chr1	+	2517898	1850	1880	11	2	GAACTGGTCTCATGGACACTGGAGCAGGCTC	0000010000nnnnnnnnnnn0000010000	TG	AG	BB	1
FAM213B	uc021oew.1	chr1	+	2517898	1943	1973	11	2	GAGCATCCTCCCAGCAGCTCTGGGGAAGCCC	0000001000nnnnnnnnnnn0001000000	AT	AA	AA	1
FAM213B	uc021oew.1	chr1	+	2517898	2114	2135	2	2	GAACTTGTCTGGGGACCTGCTG	0000000000nn0000100001	TT	CT	BC	1
FAM213B	uc021oew.1	chr1	+	2517898	5090	5099	0	0	AGACTTGCCT	0000000000	TT		half	1
FAM213B	uc021oew.1	chr1	+	2517898	8594	8621	8	2	GGGCATTTACATGACTCTGAGCAAGTCC	0000001010nnnnnnnn0000000000	AT	AA	AD	2
FAM213B	uc001aju.2	chr1	+	2518188	-9139	-9113	7	2	AGGAAAGCCCCGCCTGCAGCCAAGCTC	0001000000nnnnnnn0010000000	AA	AA	AD	1
FAM213B	uc001aju.2	chr1	+	2518188	-8866	-8837	10	2	AGACAAGCTCACAGGTGGGGAAGCCAGACC	0000000000nnnnnnnnnn0000100100	AA	CA	BD	1
FAM213B	uc001aju.2	chr1	+	2518188	-8097	-8083	0	1	AGCTGGGGCTTGTTT	nnnnn000010000000000		TT	3Q.II-III-IV.C	2
FAM213B	uc001aju.2	chr1	+	2518188	-3723	-3714	0	0	AGGCATGCTC	0000000000	AT		half	2
FAM213B	uc001aju.2	chr1	+	2518188	-3328	-3319	0	0	GGACAAGCTT	0000000000	AA		half	1
FAM213B	uc001aju.2	chr1	+	2518188	-3093	-3074	0	1	GGACAAAGAGCAGCTTGCTC	00000nnnnn1000000000		TT	3Q.I-III-IV.C	2
FAM213B	uc001aju.2	chr1	+	2518188	-2619	-2590	10	2	CGGCATGTTCCAGAGAGCCACAGCTTGCTC	1000000000nnnnnnnnnn1000000000	AT	TT	CC	1
FAM213B	uc001aju.2	chr1	+	2518188	-2392	-2373	0	2	GAGCATGTCTGCACTTTTCT	00000000000100001000	AT	TT	AD	3
FAM213B	uc001aju.2	chr1	+	2518188	-2345	-2336	0	0	AAGCAAGCCT	0000000000	AA		half	1
FAM213B	uc001aju.2	chr1	+	2518188	1560	1590	11	2	GAACTGGTCTCATGGACACTGGAGCAGGCTC	0000010000nnnnnnnnnnn0000010000	TG	AG	BB	1
FAM213B	uc001aju.2	chr1	+	2518188	1653	1683	11	2	GAGCATCCTCCCAGCAGCTCTGGGGAAGCCC	0000001000nnnnnnnnnnn0001000000	AT	AA	AA	1
FAM213B	uc001aju.2	chr1	+	2518188	1824	1845	2	2	GAACTTGTCTGGGGACCTGCTG	0000000000nn0000100001	TT	CT	BC	1
FAM213B	uc001aju.2	chr1	+	2518188	4800	4809	0	0	AGACTTGCCT	0000000000	TT		half	1
FAM213B	uc001aju.2	chr1	+	2518188	8304	8331	8	2	GGGCATTTACATGACTCTGAGCAAGTCC	0000001010nnnnnnnn0000000000	AT	AA	AD	2
ACTRT2	uc001ajz.3	chr1	+	2938045	-6416	-6387	10	2	GGCCTTGCCCGGCCAGCCTCAAGCCTGCTC	0010000000nnnnnnnnnn0000100000	TT	CT	BD	1
ACTRT2	uc001ajz.3	chr1	+	2938045	-5419	-5391	9	3	AGCCCAGCCTGCAGTCGGGGAGCAAGTCA	0010100000nnnnnnnnn0000000001	CA	AA	BCD	1
ACTRT2	uc001ajz.3	chr1	+	2938045	-3997	-3966	12	0	AAACTTGTTCAAGTGATTTATGAGGCTTGCTC	0000000000nnnnnnnnnnnn0000000000	TT	TT	O	2
ACTRT2	uc001ajz.3	chr1	+	2938045	-163	-154	0	0	AGGCTTGTCC	0000000000	TT		half	1
ACTRT2	uc001ajz.3	chr1	+	2938045	190	211	2	2	AGGGAAGGCTGCGGGCATGTTT	0001000100nn0000000000	AA	AT	AD	2
ACTRT2	uc001ajz.3	chr1	+	2938045	2653	2673	1	2	GAACATGTTTCAGGATTGTGT	0000000000n0001000010	AT	TT	AD	2
ACTRT2	uc001ajz.3	chr1	+	2938045	5404	5423	0	2	GAACTGGCTTGAGCCTGTTT	00000100000000100000	TG	CT	BB	2
PRDM16	uc001ake.3	chr1	+	2985741	-9117	-9086	12	2	GAAGAAGCCCAGACACTCAGCACGACTTGCTT	0001000000nnnnnnnnnnnn1000000000	AA	TT	AC	1
PRDM16	uc001ake.3	chr1	+	2985741	-7736	-7708	9	2	GGACAAGGTCAGGAGGGCAGGGCTTGACT	0000000100nnnnnnnnn0000000100	AA	TT	DD	1
PRDM16	uc001ake.3	chr1	+	2985741	-4059	-4050	0	0	GAACATGCCC	0000000000	AT		half	2
PRDM16	uc001ake.3	chr1	+	2985741	-3965	-3938	8	2	GGGCATTTCCAATCTCCCAGGAAAGCCC	0000001000nnnnnnnn0001000000	AT	AA	AA	1
PRDM16	uc001ake.3	chr1	+	2985741	-3058	-3032	7	2	GAGCTAGACTTGGTTTGAAAATTGCCC	0000000100nnnnnnn0001000000	TA	TT	AD	1
PRDM16	uc001ake.3	chr1	+	2985741	107	127	1	2	AAGCTAGCCAAAAGTAAGTCT	0000000001n0001000000	TA	AA	AC	1
PRDM16	uc001ake.3	chr1	+	2985741	5917	5944	8	2	GGGCTGGCCCGCCTGGCCGGCCTAGCCT	0000010000nnnnnnnn0010000000	TG	TA	BD	1
PRDM16	uc001ake.3	chr1	+	2985741	6789	6815	7	2	AGGCTTGACCAAGAGTGAGCCAAGCCC	0000000100nnnnnnn0010000000	TT	AA	DD	1
PRDM16	uc001ake.3	chr1	+	2985741	9719	9738	0	2	AAAAATGCCCAGACATTTCT	00010000000000001000	AT	AT	AA	1
ARHGEF16	uc001akg.4	chr1	+	3371146	-7390	-7364	7	3	CAACATGTCTTCTTTTCTAACAAGCAT	1000000000nnnnnnn1000000010	AT	AA	CCD	1
ARHGEF16	uc001akg.4	chr1	+	3371146	-7102	-7093	0	0	AGGCATGTTT	0000000000	AT		half	2
ARHGEF16	uc001akg.4	chr1	+	3371146	-5812	-5782	11	2	AGGAATGTTTTGAAGCACAGAAAAAAAGCCT	0001000000nnnnnnnnnnn0001000000	AT	AA	AA	1
ARHGEF16	uc001akg.4	chr1	+	3371146	-5628	-5614	0	1	TGCCTTAACATGTCT	nnnnn000001000000000		AT	3Q.II-III-IV.C	3
ARHGEF16	uc001akg.4	chr1	+	3371146	-5072	-5058	0	0	TGCCCAGGCTTGTCT	nnnnn000000000000000		TT	3Q.II-III-IV	3
ARHGEF16	uc001akg.4	chr1	+	3371146	-3849	-3817	13	1	GGACTTGCTTTGAACTTCTGTTAGGTCATGTCT	0000000000nnnnnnnnnnnnn0010000000	TT	AT	D	1
ARHGEF16	uc001akg.4	chr1	+	3371146	-2984	-2957	8	2	TGAGTTGTTTGTGGTGACAGACAAGTCT	1001000000nnnnnnnn0000000000	TT	AA	AC	1
ARHGEF16	uc001akg.4	chr1	+	3371146	2591	2600	0	0	AAGCAAGTCC	0000000000	AA		half	1
ARHGEF16	uc001akg.4	chr1	+	3371146	6687	6718	12	2	GAGCTTGTCTGTGATTCGGCAAGGCCTTGGTC	0000000000nnnnnnnnnnnn0010000100	TT	TT	DD	1
TPRG1L	uc001akm.3	chr1	+	3541555	-9984	-9964	1	3	CAGCTTATCAGGAGCTTGTCT	1000001001n0000000000	TT	TT	ACC	1
TPRG1L	uc001akm.3	chr1	+	3541555	-9032	-9010	3	3	TAGCTTGCCTGAAAAGCATTACT	1000000000nnn0000001100	TT	AT	ACD	1
TPRG1L	uc001akm.3	chr1	+	3541555	-6356	-6325	12	3	GAAGTTGCTTCTGCTTCTGTCATGACTTGCCA	0001000000nnnnnnnnnnnn1000000001	TT	TT	ACC	1
TPRG1L	uc001akm.3	chr1	+	3541555	-5091	-5060	12	2	GGGAAAGTTTGGAACTTCCTAGAGACTTGTTG	0001000000nnnnnnnnnnnn0000000001	AA	TT	AC	1
TPRG1L	uc001akm.3	chr1	+	3541555	-3881	-3850	12	1	AGACAGGCCTCCAGATAACTGTGGGCAAGCCT	0000010000nnnnnnnnnnnn0000000000	AG	AA	B	1
TPRG1L	uc001akm.3	chr1	+	3541555	-2326	-2298	9	2	AAGCAGGCCTGGCAGAGCAAGACATGCGT	0000010000nnnnnnnnn0000000010	AG	AT	BD	1
TPRG1L	uc001akm.3	chr1	+	3541555	-1882	-1873	0	0	GAACTTGCTC	0000000000	TT		half	1
TPRG1L	uc001akm.3	chr1	+	3541555	-704	-678	7	2	GGGCTAGCGCAGGGCACACACATGTTC	0000000010nnnnnnn0100000000	TA	AT	DD	1
TPRG1L	uc001akm.3	chr1	+	3541555	3454	3476	3	2	AAAAAAGCCCAAAAAGAAAGCCC	0001000000nnn0001000000	AA	AA	AA	1
TPRG1L	uc001akm.3	chr1	+	3541555	4819	4833	0	0	AAACATGCCCGGGCT	000000000000000nnnnn	AT		3Q.I-II-III	4
TPRG1L	uc001akm.3	chr1	+	3541555	9009	9037	9	2	GGCCTGGTTCATGCCTTTAAAGCATGCTC	0010010000nnnnnnnnn0000000000	TG	AT	BD	2
TP73	uc001akp.3	chr1	+	3569128	-9752	-9723	10	2	GAACCTGCTTCATTTAAATGGAGCATGTGT	0000100000nnnnnnnnnn0000000010	CT	AT	BD	2
TP73	uc001akp.3	chr1	+	3569128	-9121	-9093	9	2	AACCTCGTCTAATGGGCGCAAGCTTGCCT	0010010000nnnnnnnnn0000000000	TC	TT	BD	1
TP73	uc001akp.3	chr1	+	3569128	-5274	-5245	10	2	AAACTGGCTTTGAGCTGCACGGACTTTTTT	0000010000nnnnnnnnnn0000001000	TG	TT	AB	1
TP73	uc001akp.3	chr1	+	3569128	-3491	-3482	0	0	AGGCATGTTT	0000000000	AT		half	2
TP73	uc001akp.3	chr1	+	3569128	1718	1727	0	0	GGGCTTGTCT	0000000000	TT		half	1
TP73	uc001akp.3	chr1	+	3569128	2285	2294	0	0	GGGCATGCCC	0000000000	AT		half	2
TP73	uc001akp.3	chr1	+	3569128	2515	2537	3	2	GAAAAAGTCTTCAAAACATCCTT	0001000000nnn0000001000	AA	AT	AA	1
TP73	uc001akp.3	chr1	+	3569128	5690	5721	12	3	GAGCAAGCTGTGGAGAGGGGAAGGGAAAGTTG	0000000001nnnnnnnnnnnn0001000001	AA	AA	ACC	1
TP73	uc001akp.3	chr1	+	3569128	7425	7452	8	2	TAACTTGTTTGTAAAGTAAGTCTAGCCT	1000000000nnnnnnnn0010000000	TT	TA	CD	1
TP73	uc001akp.3	chr1	+	3569128	9484	9515	12	2	GACCCTGTCTCAAAAAAAAAAAGAACTAGTTC	0010100000nnnnnnnnnnnn0000000000	CT	TA	BD	1
TP73	uc021ofg.1	chr1	+	3607235	-9446	-9427	0	2	GGGCAGGTCCAGGCCTGCCT	00000100000000100000	AG	CT	BB	2
TP73	uc021ofg.1	chr1	+	3607235	-8796	-8771	6	2	ACACTTGTTCCGGCCCAAGCATCCCC	0100000000nnnnnn0000001000	TT	AT	AD	1
TP73	uc021ofg.1	chr1	+	3607235	-8447	-8427	1	2	AGGGATGCCCCAGGCAGGCCC	0001000000n0000010000	AT	AG	AB	2
TP73	uc021ofg.1	chr1	+	3607235	-8190	-8181	0	0	GGGCTAGCCT	0000000000	TA		half	1
TP73	uc021ofg.1	chr1	+	3607235	-8143	-8112	12	2	GGGGTGGCCCCGGGAGGACTCTGGGCTAGCCC	0001010000nnnnnnnnnnnn0000000000	TG	TA	AB	1
TP73	uc021ofg.1	chr1	+	3607235	-8079	-8048	12	2	TGGCAACCCTCACTGGGATTCTGGGCTAGCCT	1000001000nnnnnnnnnnnn0000000000	AA	TA	AC	1
TP73	uc021ofg.1	chr1	+	3607235	-8010	-7979	12	2	GAGGTGGCTCCACACTAGTCTTGGGCTAGCCT	0001010000nnnnnnnnnnnn0000000000	TG	TA	AB	1
TP73	uc021ofg.1	chr1	+	3607235	-7699	-7690	0	0	AGGCTAGCCT	0000000000	TA		half	1
TP73	uc021ofg.1	chr1	+	3607235	-6412	-6383	10	2	GAATTTGTTTGCGCTGCGGAAAACCAGCCC	0001000000nnnnnnnnnn0000100000	TT	CA	AB	1
TP73	uc021ofg.1	chr1	+	3607235	-589	-559	11	2	TGGCTTGTCCCTGTTTCCTGGGGGCTTGGCC	1000000000nnnnnnnnnnn0000000100	TT	TT	CD	1
TP73	uc021ofg.1	chr1	+	3607235	-75	-56	0	2	GGGCAAGCTGAGGCCTGCCC	00000000010000100000	AA	CT	BC	3
TP73	uc021ofg.1	chr1	+	3607235	6310	6339	10	3	CAACTTGCTAAACCCAAACTAAACTTATCT	1000000001nnnnnnnnnn0000001000	TT	TT	ACC	1
TP73	uc021ofg.1	chr1	+	3607235	8641	8660	0	2	GCCCAAGTTCAGACATGCCC	01100000000000000000	AA	AT	DD	4
TP73	uc021ofg.1	chr1	+	3607235	8965	8974	0	0	GAGCATGTCT	0000000000	AT		half	2
TP73	uc010nzk.2	chr1	+	3614609	-7963	-7933	11	2	TGGCTTGTCCCTGTTTCCTGGGGGCTTGGCC	1000000000nnnnnnnnnnn0000000100	TT	TT	CD	1
TP73	uc010nzk.2	chr1	+	3614609	-7449	-7430	0	2	GGGCAAGCTGAGGCCTGCCC	00000000010000100000	AA	CT	BC	3
TP73	uc010nzk.2	chr1	+	3614609	-1064	-1035	10	3	CAACTTGCTAAACCCAAACTAAACTTATCT	1000000001nnnnnnnnnn0000001000	TT	TT	ACC	1
TP73	uc010nzk.2	chr1	+	3614609	1267	1286	0	2	GCCCAAGTTCAGACATGCCC	01100000000000000000	AA	AT	DD	4
TP73	uc010nzk.2	chr1	+	3614609	1591	1600	0	0	GAGCATGTCT	0000000000	AT		half	2
TP73	uc010nzk.2	chr1	+	3614609	5581	5607	7	3	GGACAAGTTAAAATATGAAACACGTTG	0000000001nnnnnnn0000010001	AA	AC	BCC	1
TP73	uc010nzk.2	chr1	+	3614609	7735	7755	1	2	ACGCAAACTCTGGACTTGCCT	0100001000n0000000000	AA	TT	AD	1
CCDC27	uc001akv.2	chr1	+	3668964	-9587	-9578	0	0	AGACATGTCC	0000000000	AT		half	2
CCDC27	uc001akv.2	chr1	+	3668964	-9260	-9241	0	1	TGGCTGACACAAACTTGCTT	10000nnnnn0000000000		TT	3Q.I-III-IV.C	2
CCDC27	uc001akv.2	chr1	+	3668964	-9183	-9174	0	0	AGGCAAGCCT	0000000000	AA		half	1
CCDC27	uc001akv.2	chr1	+	3668964	-7707	-7698	0	0	GAGCATGTCC	0000000000	AT		half	2
CCDC27	uc001akv.2	chr1	+	3668964	-6719	-6691	9	2	AGGCTTGCTCCACATCACACAGCTGGTCC	0000000000nnnnnnnnn1000010000	TT	TG	BC	1
CCDC27	uc001akv.2	chr1	+	3668964	-2098	-2089	0	0	AGGCTTGTTT	0000000000	TT		half	1
CCDC27	uc001akv.2	chr1	+	3668964	-189	-180	0	0	AAGCATGCCT	0000000000	AT		half	2
CCDC27	uc001akv.2	chr1	+	3668964	2587	2608	2	2	AGGCATTTTTGTGGGCAGGTCT	0000001000nn0000010000	AT	AG	AB	1
CCDC27	uc001akv.2	chr1	+	3668964	3310	3335	6	2	GGGCCTCCCTTGTGCAGAACTAGCCC	0000101000nnnnnn0000000000	CT	TA	AB	1
CCDC27	uc001akv.2	chr1	+	3668964	7275	7294	0	1	AGACACAAGGGGGCTTGCCA	00000nnnnn0000000001		TT	3Q.I-III-IV.C	2
CCDC27	uc001akv.2	chr1	+	3668964	9334	9361	8	3	TGACTTGCTTTCTGAATGGGGCAAGGCA	1000000000nnnnnnnn0000000101	TT	AA	CCD	1
DFFB	uc001alc.3	chr1	+	3773844	-8628	-8619	0	0	AGGCAAGCTT	0000000000	AA		half	1
DFFB	uc001alc.3	chr1	+	3773844	-8069	-8042	8	2	AGACAAGCCTATGCTATGGGCCATGCTG	0000000000nnnnnnnn0010000001	AA	AT	CD	1
DFFB	uc001alc.3	chr1	+	3773844	-3035	-3026	0	0	AGACAAGTCC	0000000000	AA		half	1
DFFB	uc001alc.3	chr1	+	3773844	-1195	-1186	0	0	AAACTTGTCT	0000000000	TT		half	1
DFFB	uc001alc.3	chr1	+	3773844	2542	2562	1	2	GGGTATGCTCAGGGTATGCCT	0001000000n0001000000	AT	AT	AA	1
DFFB	uc001alc.3	chr1	+	3773844	5663	5677	0	1	AGTTGAGACAAGCCT	nnnnn000010000000000		AA	3Q.II-III-IV.C	2
DFFB	uc001alc.3	chr1	+	3773844	6251	6276	6	2	AAACACGTCCACACCAAAACTCGTCC	0000010000nnnnnn0000010000	AC	TC	BB	1
DFFB	uc001alc.3	chr1	+	3773844	7893	7920	8	3	CACCAAGTCCTCACTCCCCAGCATGTCC	1010000000nnnnnnnn1000000000	AA	AT	CCD	1
DFFB	uc001alc.3	chr1	+	3773844	8966	8993	8	2	AGATATGTTTTGAGATGGAGTCTTGCTC	0001000000nnnnnnnn0010000000	AT	TT	AD	1
AJAP1	uc001alm.1	chr1	+	4715104	-8590	-8565	6	2	GAGCTTCTTCTCCTAGGAACCAGCTC	0000001000nnnnnn0000100000	TT	CA	AB	1
AJAP1	uc001alm.1	chr1	+	4715104	-8296	-8266	11	3	TGAAATGTCTTCCTTCCTCCCCAGCATGTTC	1001000000nnnnnnnnnnn1000000000	AT	AT	ACC	1
AJAP1	uc001alm.1	chr1	+	4715104	-6805	-6780	6	1	CAGCATGCTTCATGGGAAACATGCTT	1000000000nnnnnn0000000000	AT	AT	C	2
AJAP1	uc001alm.1	chr1	+	4715104	-4524	-4504	1	3	TCACTTGCTCAGAGCAAGCCA	1100000000n0000000001	TT	AA	CCD	1
AJAP1	uc001alm.1	chr1	+	4715104	-2933	-2913	1	2	AGACTTCTGCAGGGCTTGTTC	0000001010n0000000000	TT	TT	AD	1
AJAP1	uc001alm.1	chr1	+	4715104	1098	1107	0	0	GGGCTTGTCT	0000000000	TT		half	1
AJAP1	uc001alm.1	chr1	+	4715104	2931	2955	5	3	TGACAAGCCCTGCCAGAGCTCACCC	1000000000nnnnn0000011000	AA	TC	ABC	1
AJAP1	uc001alm.1	chr1	+	4715104	4738	4752	0	1	GGACTAGCTAAAACA	000000000100000nnnnn	TA		3Q.I-II-III.C	2
AJAP1	uc001alm.1	chr1	+	4715104	4780	4789	0	0	AGACATGCCC	0000000000	AT		half	2
AJAP1	uc001alm.1	chr1	+	4715104	5696	5715	0	2	AAACTTGCTCAGTTATGTCT	00000000000011000000	TT	AT	AD	3
AJAP1	uc001alm.1	chr1	+	4715104	6423	6451	9	3	TAATTTGCTCAAGGTCACACAGCTAGCTC	1001000000nnnnnnnnn1000000000	TT	TA	ACC	1
AJAP1	uc001alm.1	chr1	+	4715104	8881	8890	0	0	GGGCTTGCTC	0000000000	TT		half	1
AJAP1	uc001alm.1	chr1	+	4715104	9356	9365	0	0	GGACATGCCT	0000000000	AT		half	2
KCNAB2	uc009vlv.2	chr1	+	6052357	-8750	-8720	11	2	AAGCTTGTACCCTCTTCCCTCAGACATCCCC	0000000010nnnnnnnnnnn0000001000	TT	AT	AD	1
KCNAB2	uc009vlv.2	chr1	+	6052357	-3819	-3794	6	3	AAAAATGTTTTTATGTTAACATGTCA	0001000000nnnnnn1000000001	AT	AT	ACC	1
KCNAB2	uc009vlv.2	chr1	+	6052357	-3011	-2989	3	2	AACCAAGTCTGTGGGACTTTCTT	0010000000nnn0000001000	AA	TT	AD	1
KCNAB2	uc009vlv.2	chr1	+	6052357	-2795	-2770	6	2	GGCCAAGTTCTTGAAGAAAGAAGCCT	0010000000nnnnnn0001000000	AA	AA	AD	1
KCNAB2	uc009vlv.2	chr1	+	6052357	-2699	-2679	1	2	AAGCTACCCTCAAGCTTTTCT	0000001000n0000001000	TA	TT	AA	1
KCNAB2	uc009vlv.2	chr1	+	6052357	-1668	-1646	3	4	CAGCTAGCTATTATAACTAGCTA	1000000001nnn1000000001	TA	TA	CCCC	1
KCNAB2	uc009vlv.2	chr1	+	6052357	-1034	-1025	0	0	AGACAAGCTC	0000000000	AA		half	1
KCNAB2	uc009vlv.2	chr1	+	6052357	4585	4608	4	2	GGGCCAGTTTTCTGGAGCAACTTC	0000100000nnnn0000001000	CA	AA	AB	1
KCNAB2	uc009vlv.2	chr1	+	6052357	5239	5259	1	1	AGCCATGCTCTGAGCATGCTC	0010000000n0000000000	AT	AT	D	2
KCNAB2	uc009vlv.2	chr1	+	6052357	7078	7087	0	0	GAACATGCTT	0000000000	AT		half	2
KCNAB2	uc009vlv.2	chr1	+	6052357	9666	9675	0	0	AAGCATGCCC	0000000000	AT		half	2
KCNAB2	uc009vlv.2	chr1	+	6052357	9735	9744	0	0	GAACATGCCT	0000000000	AT		half	2
KCNAB2	uc001alv.2	chr1	+	6086072	-8772	-8745	8	2	AAGCATGGCCTTCTTATTGAGCTTTTTT	0000000100nnnnnnnn0000001000	AT	TT	AD	1
KCNAB2	uc001alv.2	chr1	+	6086072	-7869	-7838	12	2	AGGCTGGTTTTGAACTCAGCTCAAGCAATCCT	0000010000nnnnnnnnnnnn0000001000	TG	AA	AB	1
KCNAB2	uc001alv.2	chr1	+	6086072	-7554	-7534	1	2	AGATAAGCTCAGGTCTTGCTC	0001000000n0010000000	AA	TT	AD	1
KCNAB2	uc001alv.2	chr1	+	6086072	-1070	-1038	13	2	AAGCATGTCATAGTCAGGGTTGGGAGCAAGGCC	0000000001nnnnnnnnnnnnn0000000100	AT	AA	CD	1
KCNAB2	uc001alv.2	chr1	+	6086072	209	237	9	2	AGGCATGCCTGAGAGCAAAGGCCACGCCC	0000000000nnnnnnnnn0010010000	AT	AC	BD	2
KCNAB2	uc001alv.2	chr1	+	6086072	3180	3189	0	0	AGACTTGCTT	0000000000	TT		half	1
KCNAB2	uc001alv.2	chr1	+	6086072	3582	3596	0	1	AGGCTAGTCCCAGCT	000000000010000nnnnn	TA		3Q.I-II-III.C	2
KCNAB2	uc001alv.2	chr1	+	6086072	4117	4136	0	0	GAACTTGCTCCCTGGAGCCC	0000000000nnnnn00000	TT		3Q.I-II-IV	2
KCNAB2	uc001alv.2	chr1	+	6086072	4336	4365	10	3	GGGCAAGTCTCCTGTGACTGAGACATCTGA	0000000000nnnnnnnnnn0000001011	AA	AT	ACD	1
KCNAB2	uc001alv.2	chr1	+	6086072	5950	5959	0	0	AGGCTTGCCC	0000000000	TT		half	1
KCNAB2	uc001alv.2	chr1	+	6086072	6703	6731	9	1	GGTCTTGCCCTCGATGGGCAAACTTGCTT	0010000000nnnnnnnnn0000000000	TT	TT	D	1
KCNAB2	uc001alv.2	chr1	+	6086072	9086	9100	0	0	GAGCATGCTCAGGCA	000000000000000nnnnn	AT		3Q.I-II-III	4
KCNAB2	uc001alx.2	chr1	+	6094347	-9345	-9313	13	2	AAGCATGTCATAGTCAGGGTTGGGAGCAAGGCC	0000000001nnnnnnnnnnnnn0000000100	AT	AA	CD	1
KCNAB2	uc001alx.2	chr1	+	6094347	-8066	-8038	9	2	AGGCATGCCTGAGAGCAAAGGCCACGCCC	0000000000nnnnnnnnn0010010000	AT	AC	BD	2
KCNAB2	uc001alx.2	chr1	+	6094347	-5095	-5086	0	0	AGACTTGCTT	0000000000	TT		half	1
KCNAB2	uc001alx.2	chr1	+	6094347	-4693	-4679	0	1	AGGCTAGTCCCAGCT	000000000010000nnnnn	TA		3Q.I-II-III.C	2
KCNAB2	uc001alx.2	chr1	+	6094347	-4158	-4139	0	0	GAACTTGCTCCCTGGAGCCC	0000000000nnnnn00000	TT		3Q.I-II-IV	2
KCNAB2	uc001alx.2	chr1	+	6094347	-3939	-3910	10	3	GGGCAAGTCTCCTGTGACTGAGACATCTGA	0000000000nnnnnnnnnn0000001011	AA	AT	ACD	1
KCNAB2	uc001alx.2	chr1	+	6094347	-2325	-2316	0	0	AGGCTTGCCC	0000000000	TT		half	1
KCNAB2	uc001alx.2	chr1	+	6094347	-1572	-1544	9	1	GGTCTTGCCCTCGATGGGCAAACTTGCTT	0010000000nnnnnnnnn0000000000	TT	TT	D	1
KCNAB2	uc001alx.2	chr1	+	6094347	811	825	0	0	GAGCATGCTCAGGCA	000000000000000nnnnn	AT		3Q.I-II-III	4
KCNAB2	uc001alx.2	chr1	+	6094347	6229	6261	13	2	GAATTTTCCCACTGTAAAAAACCGAGCAAGTCT	0001001000nnnnnnnnnnnnn0000000000	TT	AA	AA	1
KCNAB2	uc001alx.2	chr1	+	6094347	7203	7224	2	2	AAGCATATTGCAAAGCAAGTCC	0000001001nn0000000000	AT	AA	AC	1
KCNAB2	uc001alx.2	chr1	+	6094347	7901	7932	12	2	GGAGATGTCTTCCTGTGGTCACCAGCTTGCCC	0001000000nnnnnnnnnnnn1000000000	AT	TT	AC	1
KCNAB2	uc001alx.2	chr1	+	6094347	9186	9207	2	2	AGGGAAGCTCTGAAGCTTACCC	0001000000nn0000001000	AA	TT	AA	1
KCNAB2	uc001alx.2	chr1	+	6094347	9636	9659	4	2	AAGCTGGCTTGGCTGGGTTTGTCT	0000010000nnnn0001000000	TG	TT	AB	1
KCNAB2	uc001alx.2	chr1	+	6094347	9711	9730	0	2	GGCCTACCCCAGGCATGTCC	00100010000000000000	TA	AT	AD	3
KCNAB2	uc001alx.2	chr1	+	6094347	9836	9858	3	2	AAGTAAGTCTCAGGAACCAGCCC	0001000000nnn0000100000	AA	CA	AB	1
KCNAB2	uc001aly.2	chr1	+	6105980	-5404	-5372	13	2	GAATTTTCCCACTGTAAAAAACCGAGCAAGTCT	0001001000nnnnnnnnnnnnn0000000000	TT	AA	AA	1
KCNAB2	uc001aly.2	chr1	+	6105980	-4430	-4409	2	2	AAGCATATTGCAAAGCAAGTCC	0000001001nn0000000000	AT	AA	AC	1
KCNAB2	uc001aly.2	chr1	+	6105980	-3732	-3701	12	2	GGAGATGTCTTCCTGTGGTCACCAGCTTGCCC	0001000000nnnnnnnnnnnn1000000000	AT	TT	AC	1
KCNAB2	uc001aly.2	chr1	+	6105980	-2447	-2426	2	2	AGGGAAGCTCTGAAGCTTACCC	0001000000nn0000001000	AA	TT	AA	1
KCNAB2	uc001aly.2	chr1	+	6105980	-1997	-1974	4	2	AAGCTGGCTTGGCTGGGTTTGTCT	0000010000nnnn0001000000	TG	TT	AB	1
KCNAB2	uc001aly.2	chr1	+	6105980	-1922	-1903	0	2	GGCCTACCCCAGGCATGTCC	00100010000000000000	TA	AT	AD	3
KCNAB2	uc001aly.2	chr1	+	6105980	-1797	-1775	3	2	AAGTAAGTCTCAGGAACCAGCCC	0001000000nnn0000100000	AA	CA	AB	1
KCNAB2	uc001aly.2	chr1	+	6105980	-533	-514	0	2	AGCCTTGTTTGGCCTAGTCT	00100000000010000000	TT	TA	DD	2
KCNAB2	uc001aly.2	chr1	+	6105980	1963	1993	11	2	AGCCCTGCCCTGGCACCATGGGGACAAGCTC	0010100000nnnnnnnnnnn0000000000	CT	AA	BD	1
KCNAB2	uc001aly.2	chr1	+	6105980	2738	2762	5	2	GAACTTGCGTGTCTGAGGCTGGTCC	0000000010nnnnn0000010000	TT	TG	BD	1
KCNAB2	uc001aly.2	chr1	+	6105980	6655	6680	6	2	GGACATTCTTTTTAGTGCGCTTGTCT	0000001000nnnnnn0100000000	AT	TT	AD	1
KCNAB2	uc001aly.2	chr1	+	6105980	6784	6793	0	0	GAACATGCCC	0000000000	AT		half	2
KCNAB2	uc001aly.2	chr1	+	6105980	7496	7510	0	1	AGACAAGTTCCAACA	000000000010000nnnnn	AA		3Q.I-II-III.C	2
RNF207	uc001amg.3	chr1	+	6266188	-9359	-9329	11	2	GAGCAAGATCTGAAGAAAAAAAAAAAAGCTC	0000000100nnnnnnnnnnn0001000000	AA	AA	AD	1
RNF207	uc001amg.3	chr1	+	6266188	-8414	-8405	0	0	GAACTTGCTT	0000000000	TT		half	1
RNF207	uc001amg.3	chr1	+	6266188	-8180	-8152	9	2	GTACAAGCTTGGGGCCTGGGGTCATGCCC	0100000000nnnnnnnnn0010000000	AA	AT	DD	1
RNF207	uc001amg.3	chr1	+	6266188	-4000	-3968	13	2	GCACTTGCTCTTGCCTCTGCTTGGAACTTTTCC	0100000000nnnnnnnnnnnnn0000001000	TT	TT	AD	1
RNF207	uc001amg.3	chr1	+	6266188	3772	3781	0	0	GAGCATGCTC	0000000000	AT		half	2
RNF207	uc001amg.3	chr1	+	6266188	3860	3869	0	0	GGGCTTGCTT	0000000000	TT		half	1
RNF207	uc001amg.3	chr1	+	6266188	5494	5515	2	3	CAGCATTCCGACGGACTTGCTC	1000001001nn0000000000	AT	TT	ACC	1
HES3	uc009vly.2	chr1	+	6304251	-9250	-9227	4	2	ACACAAACCCCAGGAAACAAGCTC	0100001000nnnn0000000000	AA	AA	AD	1
HES3	uc009vly.2	chr1	+	6304251	-9012	-9003	0	0	GAGCTTGCTT	0000000000	TT		half	1
HES3	uc009vly.2	chr1	+	6304251	-7449	-7420	10	2	GAACAAGGCTGGACGGTGATGGGAATGCTC	0000000100nnnnnnnnnn0001000000	AA	AT	AD	1
HES3	uc009vly.2	chr1	+	6304251	-2870	-2841	10	2	AGGCCTGCCTGAGGCTGTGCGAGGATGCCC	0000100000nnnnnnnnnn0001000000	CT	AT	AB	1
HES3	uc009vly.2	chr1	+	6304251	-2751	-2742	0	0	AGACTAGTCT	0000000000	TA		half	1
HES3	uc009vly.2	chr1	+	6304251	-1067	-1042	6	2	GGCCTAGCCCATCCTGGGGCAAGTGC	0010000000nnnnnn0000000010	TA	AA	DD	1
HES3	uc009vly.2	chr1	+	6304251	2780	2799	0	1	CGACAAGTCCCAAGCAGCTT	1000000000nnnnn00000	AA		3Q.I-II-IV.C	2
HES3	uc009vly.2	chr1	+	6304251	3005	3035	11	2	GAGCATTTGTCTGAAGACAGAGAGCAAGTCC	0000001010nnnnnnnnnnn0000000000	AT	AA	AD	2
HES3	uc009vly.2	chr1	+	6304251	4622	4636	0	0	AAGCTTGTTCGGGCT	000000000000000nnnnn	TT		3Q.I-II-III	3
HES3	uc009vly.2	chr1	+	6304251	6873	6892	0	0	GAGCACTTGCAGACATGTCT	00000nnnnn0000000000		AT	3Q.I-III-IV	3
ESPN	uc001amy.3	chr1	+	6484847	-9595	-9568	8	2	GAGCAAGACCCTGTCTCAAAACAAGTAC	0000000100nnnnnnnn0000000010	AA	AA	DD	1
ESPN	uc001amy.3	chr1	+	6484847	-9485	-9459	7	2	GGGGTAACTCCAGAGTCAAGCAAGTCT	0001001000nnnnnnn0000000000	TA	AA	AA	1
ESPN	uc001amy.3	chr1	+	6484847	-8318	-8295	4	2	AACCTTACCCACCCAGGCTTGCCC	0010001000nnnn0000000000	TT	TT	AD	1
ESPN	uc001amy.3	chr1	+	6484847	-3483	-3454	10	2	GACCTTGTTCTCCGTGGTTGAGGCCAGTTT	0010000000nnnnnnnnnn0000100000	TT	CA	BD	1
ESPN	uc001amy.3	chr1	+	6484847	-2096	-2077	0	1	CGACAGAGCAAGACTTGTCT	10000nnnnn0000000000		TT	3Q.I-III-IV.C	2
ESPN	uc001amy.3	chr1	+	6484847	-1519	-1499	1	3	AGGGGTGCCCAAGACAAGCCA	0001100000n0000000001	GT	AA	ABC	1
ESPN	uc001amy.3	chr1	+	6484847	1703	1731	9	2	GGGGATGACCTGGATCCTTGGGCTTGCCC	0001000100nnnnnnnnn0000000000	AT	TT	AD	2
ESPN	uc001amy.3	chr1	+	6484847	4716	4725	0	0	GGACATGTCC	0000000000	AT		half	2
ESPN	uc001amy.3	chr1	+	6484847	5727	5759	13	2	GGCCAAGTCTTCCCAGAAGCAGAGGACTTGTCA	0010000000nnnnnnnnnnnnn0000000001	AA	TT	CD	1
ESPN	uc001amy.3	chr1	+	6484847	6056	6065	0	0	GGGCAAGTCC	0000000000	AA		half	1
ESPN	uc001amy.3	chr1	+	6484847	7088	7114	7	3	TGATATGCTGGTGAACCAGACAAGCTT	1001000001nnnnnnn0000000000	AT	AA	ACC	1
ESPN	uc001amy.3	chr1	+	6484847	8834	8859	6	3	GAACAAGTCCCATCACAGGCTTCTGA	0000000000nnnnnn0000001011	AA	TT	ACD	1
ESPN	uc001amy.3	chr1	+	6484847	9693	9702	0	0	GGACTTGTCC	0000000000	TT		half	1
ESPN	uc001amy.3	chr1	+	6484847	9751	9770	0	2	GAGCATTCCCAAGCCTGTCT	00000010000000100000	AT	CT	AB	2
TAS1R1	uc001ant.3	chr1	+	6615337	-9851	-9828	4	2	GAAAATGCCTGGTAAGACATGACT	0001000000nnnn0000000100	AT	AT	AD	1
TAS1R1	uc001ant.3	chr1	+	6615337	-8545	-8526	0	3	TGCCATGTTCCAGCATGTTT	10100000001000000000	AT	AT	CCD	4
TAS1R1	uc001ant.3	chr1	+	6615337	-6755	-6725	11	2	AAACGTGTTCAGGACAGGATCAAGCGTGCTT	0000100000nnnnnnnnnnn0000100000	GT	GT	BB	1
TAS1R1	uc001ant.3	chr1	+	6615337	-4862	-4842	1	2	GAGCAAATTCCGGGCTTCCCT	0000001000n0000001000	AA	TT	AA	1
TAS1R1	uc001ant.3	chr1	+	6615337	-4763	-4739	5	2	GAAGATGTCTTGGGCAGGCTGGCCT	0001000000nnnnn0000010000	AT	TG	AB	2
TAS1R1	uc001ant.3	chr1	+	6615337	-2366	-2357	0	0	AAGCAAGTCT	0000000000	AA		half	1
TAS1R1	uc001ant.3	chr1	+	6615337	-450	-441	0	0	AAACATGTCT	0000000000	AT		half	2
TAS1R1	uc001ant.3	chr1	+	6615337	2496	2510	0	0	TGTCCAGGCTAGTCT	nnnnn000000000000000		TA	3Q.II-III-IV	3
TAS1R1	uc001ant.3	chr1	+	6615337	3583	3602	0	2	AGACATGTGCCAGCATGCCC	00000000101000000000	AT	AT	CD	4
TAS1R1	uc001ant.3	chr1	+	6615337	6858	6872	0	1	CAGCAAGTCTAGACA	100000000000000nnnnn	AA		3Q.I-II-III.C	3
TAS1R1	uc001ant.3	chr1	+	6615337	7221	7242	2	2	GGGCATGTTCCAAGACTCTTTT	0000000000nn0000011000	AT	TC	AB	3
TAS1R1	uc001ant.3	chr1	+	6615337	7291	7316	6	2	CAGCTTTTCTCCCAACAGACAAGCCT	1000001000nnnnnn0000000000	TT	AA	AC	1
TAS1R1	uc001ant.3	chr1	+	6615337	8887	8909	3	2	AAGCATGTCCTGAGAGTTTGGCT	0000000000nnn0001000100	AT	TT	AD	2
TAS1R1	uc001ant.3	chr1	+	6615337	8989	9015	7	2	AGACATGTTCTCCTAGAAGGAGAGTCT	0000000000nnnnnnn0001100000	AT	GA	AB	2
TAS1R1	uc021ofp.1	chr1	+	6630968	-8773	-8759	0	1	CAGCAAGTCTAGACA	100000000000000nnnnn	AA		3Q.I-II-III.C	3
TAS1R1	uc021ofp.1	chr1	+	6630968	-8410	-8389	2	2	GGGCATGTTCCAAGACTCTTTT	0000000000nn0000011000	AT	TC	AB	3
TAS1R1	uc021ofp.1	chr1	+	6630968	-8340	-8315	6	2	CAGCTTTTCTCCCAACAGACAAGCCT	1000001000nnnnnn0000000000	TT	AA	AC	1
TAS1R1	uc021ofp.1	chr1	+	6630968	-6744	-6722	3	2	AAGCATGTCCTGAGAGTTTGGCT	0000000000nnn0001000100	AT	TT	AD	2
TAS1R1	uc021ofp.1	chr1	+	6630968	-6642	-6616	7	2	AGACATGTTCTCCTAGAAGGAGAGTCT	0000000000nnnnnnn0001100000	AT	GA	AB	2
TAS1R1	uc021ofp.1	chr1	+	6630968	-4399	-4371	9	2	AAAGAAGACCACGTGAGCAGAGCTTGTTT	0001000100nnnnnnnnn0000000000	AA	TT	AD	1
TAS1R1	uc021ofp.1	chr1	+	6630968	-1882	-1861	2	3	AGGCTGGTTGAGGGGCATGTTG	0000010001nn0000000001	TG	AT	BCC	1
TAS1R1	uc021ofp.1	chr1	+	6630968	-753	-723	11	2	AAGCAAGTTTATTAACCTGCTGGGCTGCTCC	0000000000nnnnnnnnnnn0000011000	AA	TG	AB	1
TAS1R1	uc021ofp.1	chr1	+	6630968	-340	-311	10	3	TGGCCTGTCCTGTAAAATTTGAACTTGCCA	1000100000nnnnnnnnnn0000000001	CT	TT	BCC	1
TAS1R1	uc021ofp.1	chr1	+	6630968	-192	-161	12	3	TAATAAGTTTCTCCATCAGGGCCAGCTTGTTC	1001000000nnnnnnnnnnnn1000000000	AA	TT	ACC	1
TAS1R1	uc021ofp.1	chr1	+	6630968	345	359	0	0	AGGCAAGTCTGGGCT	000000000000000nnnnn	AA		3Q.I-II-III	3
TAS1R1	uc021ofp.1	chr1	+	6630968	2654	2679	6	2	GGACTGGTTTCGTGGAAGACAATTTT	0000010000nnnnnn0000001000	TG	AA	AB	1
TAS1R1	uc021ofp.1	chr1	+	6630968	3119	3143	5	3	GAGCTTGTTTTCCTACAACTAGATG	0000000000nnnnn1000000101	TT	TA	CCD	1
TAS1R1	uc021ofp.1	chr1	+	6630968	4450	4478	9	2	GAGCTTGTTCCAGGGGCCGAGTCTACCCC	0000000000nnnnnnnnn0010001000	TT	TA	AD	1
TAS1R1	uc021ofp.1	chr1	+	6630968	7117	7142	6	3	CAGCTAGCTCCTTGAACAGCTTGGCC	1000000000nnnnnn1000000100	TA	TT	CCD	1
TAS1R1	uc021ofp.1	chr1	+	6630968	9202	9226	5	2	GGGCCAGCTCAGGGAGGACCTGCCT	0000100000nnnnn0000100000	CA	CT	BB	1
ZBTB48	uc001anx.3	chr1	+	6640062	-9847	-9817	11	2	AAGCAAGTTTATTAACCTGCTGGGCTGCTCC	0000000000nnnnnnnnnnn0000011000	AA	TG	AB	1
ZBTB48	uc001anx.3	chr1	+	6640062	-9434	-9405	10	3	TGGCCTGTCCTGTAAAATTTGAACTTGCCA	1000100000nnnnnnnnnn0000000001	CT	TT	BCC	1
ZBTB48	uc001anx.3	chr1	+	6640062	-9286	-9255	12	3	TAATAAGTTTCTCCATCAGGGCCAGCTTGTTC	1001000000nnnnnnnnnnnn1000000000	AA	TT	ACC	1
ZBTB48	uc001anx.3	chr1	+	6640062	-8749	-8735	0	0	AGGCAAGTCTGGGCT	000000000000000nnnnn	AA		3Q.I-II-III	3
ZBTB48	uc001anx.3	chr1	+	6640062	-6440	-6415	6	2	GGACTGGTTTCGTGGAAGACAATTTT	0000010000nnnnnn0000001000	TG	AA	AB	1
ZBTB48	uc001anx.3	chr1	+	6640062	-5975	-5951	5	3	GAGCTTGTTTTCCTACAACTAGATG	0000000000nnnnn1000000101	TT	TA	CCD	1
ZBTB48	uc001anx.3	chr1	+	6640062	-4644	-4616	9	2	GAGCTTGTTCCAGGGGCCGAGTCTACCCC	0000000000nnnnnnnnn0010001000	TT	TA	AD	1
ZBTB48	uc001anx.3	chr1	+	6640062	-1977	-1952	6	3	CAGCTAGCTCCTTGAACAGCTTGGCC	1000000000nnnnnn1000000100	TA	TT	CCD	1
ZBTB48	uc001anx.3	chr1	+	6640062	108	132	5	2	GGGCCAGCTCAGGGAGGACCTGCCT	0000100000nnnnn0000100000	CA	CT	BB	1
ZBTB48	uc001anx.3	chr1	+	6640062	1058	1088	11	2	GAGGAAGTTTCGAGGACTCTGGGTCTAGTCC	0001000000nnnnnnnnnnn0010000000	AA	TA	AD	1
ZBTB48	uc001anx.3	chr1	+	6640062	1187	1209	3	2	AAGCAGGCCTTGAAGCCTTGTCC	0000010000nnn0010000000	AG	TT	BD	1
ZBTB48	uc001anx.3	chr1	+	6640062	1933	1959	7	1	GAACTTGTCTGATGAAGGGACTTGTCA	0000000000nnnnnnn0000000001	TT	TT	C	1
ZBTB48	uc001anx.3	chr1	+	6640062	3978	4000	3	3	CAGCATGTTGGTCAGGCTGGTTT	1000000001nnn0000010000	AT	TG	BCC	1
ZBTB48	uc001anx.3	chr1	+	6640062	5778	5805	8	3	GGGCTTGTCCCTGCACCTTAACCAGCCG	0000000000nnnnnnnn1000100001	TT	CA	BCC	1
ZBTB48	uc001anx.3	chr1	+	6640062	6770	6798	9	2	GGAGATGCCCTACAAGGTCAGGCTTGGCC	0001000000nnnnnnnnn0000000100	AT	TT	AD	1
ZBTB48	uc001anx.3	chr1	+	6640062	7309	7318	0	0	GGGCATGCTT	0000000000	AT		half	2
ZBTB48	uc001anx.3	chr1	+	6640062	7843	7873	11	2	AGACAAGCCTCTGTGCCCCCGGGGCAGATTC	0000000000nnnnnnnnnnn0000011000	AA	AG	AB	1
ZBTB48	uc001anx.3	chr1	+	6640062	7978	7987	0	0	AGGCATGCTC	0000000000	AT		half	2
PHF13	uc001aob.4	chr1	+	6673755	-4905	-4883	3	3	AGACTAGCCTGGCCAACATGGTG	0000000000nnn1000000101	TA	AT	CCD	1
PHF13	uc001aob.4	chr1	+	6673755	-1767	-1743	5	2	AATCAAGTCTCGATGGGCCAAGTCC	0010000000nnnnn0010000000	AA	AA	DD	1
PHF13	uc001aob.4	chr1	+	6673755	3384	3404	1	2	AGGCTTGTCTAGAAAATGATT	0000000000n0001000100	TT	AT	AD	2
PHF13	uc001aob.4	chr1	+	6673755	3433	3442	0	0	AAACTTGCTC	0000000000	TT		half	1
PHF13	uc001aob.4	chr1	+	6673755	6377	6391	0	1	GGGCTTGCTGAAGCT	000000000100000nnnnn	TT		3Q.I-II-III.C	2
PHF13	uc001aob.4	chr1	+	6673755	8418	8445	8	3	CAAGTTGCCCCTACTTAGTGGCTTGCCC	1001000000nnnnnnnn1000000000	TT	TT	ACC	1
PHF13	uc001aob.4	chr1	+	6673755	9271	9293	3	2	GTACTTGTTCTCAAAACATTTTC	0100000000nnn0000001000	TT	AT	AD	1
PHF13	uc001aob.4	chr1	+	6673755	9346	9365	0	2	AAGAATGCTCAAGCAAGTCA	00010000000000000001	AT	AA	AC	3
PHF13	uc001aob.4	chr1	+	6673755	9605	9627	3	2	GAAATAGTTTCTGAAGCCAGTTT	0001000000nnn0000100000	TA	CA	AB	1
THAP3	uc001aoc.3	chr1	+	6684924	-7785	-7765	1	2	AGGCTTGTCTAGAAAATGATT	0000000000n0001000100	TT	AT	AD	2
THAP3	uc001aoc.3	chr1	+	6684924	-7736	-7727	0	0	AAACTTGCTC	0000000000	TT		half	1
THAP3	uc001aoc.3	chr1	+	6684924	-4792	-4778	0	1	GGGCTTGCTGAAGCT	000000000100000nnnnn	TT		3Q.I-II-III.C	2
THAP3	uc001aoc.3	chr1	+	6684924	-2751	-2724	8	3	CAAGTTGCCCCTACTTAGTGGCTTGCCC	1001000000nnnnnnnn1000000000	TT	TT	ACC	1
THAP3	uc001aoc.3	chr1	+	6684924	-1898	-1876	3	2	GTACTTGTTCTCAAAACATTTTC	0100000000nnn0000001000	TT	AT	AD	1
THAP3	uc001aoc.3	chr1	+	6684924	-1823	-1804	0	2	AAGAATGCTCAAGCAAGTCA	00010000000000000001	AT	AA	AC	3
THAP3	uc001aoc.3	chr1	+	6684924	-1564	-1542	3	2	GAAATAGTTTCTGAAGCCAGTTT	0001000000nnn0000100000	TA	CA	AB	1
THAP3	uc001aoc.3	chr1	+	6684924	4286	4295	0	0	AAGCTTGCCT	0000000000	TT		half	1
THAP3	uc001aoc.3	chr1	+	6684924	5343	5370	8	2	GGACAAGCATGATGCCCGAGGCCTGCCC	0000000010nnnnnnnn0000100000	AA	CT	BD	1
THAP3	uc001aoc.3	chr1	+	6684924	7663	7682	0	1	GGACACAAGATGACTTGCTC	00000nnnnn1000000000		TT	3Q.I-III-IV.C	2
THAP3	uc001aod.3	chr1	+	6685209	-8070	-8050	1	2	AGGCTTGTCTAGAAAATGATT	0000000000n0001000100	TT	AT	AD	2
THAP3	uc001aod.3	chr1	+	6685209	-8021	-8012	0	0	AAACTTGCTC	0000000000	TT		half	1
THAP3	uc001aod.3	chr1	+	6685209	-5077	-5063	0	1	GGGCTTGCTGAAGCT	000000000100000nnnnn	TT		3Q.I-II-III.C	2
THAP3	uc001aod.3	chr1	+	6685209	-3036	-3009	8	3	CAAGTTGCCCCTACTTAGTGGCTTGCCC	1001000000nnnnnnnn1000000000	TT	TT	ACC	1
THAP3	uc001aod.3	chr1	+	6685209	-2183	-2161	3	2	GTACTTGTTCTCAAAACATTTTC	0100000000nnn0000001000	TT	AT	AD	1
THAP3	uc001aod.3	chr1	+	6685209	-2108	-2089	0	2	AAGAATGCTCAAGCAAGTCA	00010000000000000001	AT	AA	AC	3
THAP3	uc001aod.3	chr1	+	6685209	-1849	-1827	3	2	GAAATAGTTTCTGAAGCCAGTTT	0001000000nnn0000100000	TA	CA	AB	1
THAP3	uc001aod.3	chr1	+	6685209	4001	4010	0	0	AAGCTTGCCT	0000000000	TT		half	1
THAP3	uc001aod.3	chr1	+	6685209	5058	5085	8	2	GGACAAGCATGATGCCCGAGGCCTGCCC	0000000010nnnnnnnn0000100000	AA	CT	BD	1
THAP3	uc001aod.3	chr1	+	6685209	7378	7397	0	1	GGACACAAGATGACTTGCTC	00000nnnnn1000000000		TT	3Q.I-III-IV.C	2
CAMTA1	uc021ofq.1	chr1	+	6845383	-9493	-9463	11	3	AATAAAGTTTTATTGGAACATAGGCATGTCA	0011000000nnnnnnnnnnn0000000001	AA	AT	ACD	1
CAMTA1	uc021ofq.1	chr1	+	6845383	-9246	-9223	4	2	GAAAAAGTCTTTGCGGACATGATT	0001000000nnnn0000000100	AA	AT	AD	1
CAMTA1	uc021ofq.1	chr1	+	6845383	-8523	-8509	0	1	TGTCCTAACTAGTCT	nnnnn000001000000000		TA	3Q.II-III-IV.C	2
CAMTA1	uc021ofq.1	chr1	+	6845383	-5912	-5889	4	2	GAGCAAGTGCACTTGGGCGTGTTT	0000000010nnnn0000100000	AA	GT	BD	1
CAMTA1	uc021ofq.1	chr1	+	6845383	-4885	-4858	8	2	AAATAAGCTTGGGATGATGAGCTTCTCT	0001000000nnnnnnnn0000001000	AA	TT	AA	1
CAMTA1	uc021ofq.1	chr1	+	6845383	-4469	-4450	0	2	AAGCAAGTCCAAGCACTTTT	00000000000000011000	AA	AC	AB	3
CAMTA1	uc021ofq.1	chr1	+	6845383	-1436	-1414	3	2	AAACATTCTTTTGGGACATCTTT	0000001000nnn0000001000	AT	AT	AA	1
CAMTA1	uc021ofq.1	chr1	+	6845383	3974	3996	3	2	AGGCTTTCCCCCAGAAATAGCCT	0000001000nnn0001000000	TT	TA	AA	1
CAMTA1	uc021ofq.1	chr1	+	6845383	4815	4836	2	2	GTGCTTGTCTTAATGCTTGTCT	0100000000nn0100000000	TT	TT	DD	1
CAMTA1	uc021ofq.1	chr1	+	6845383	8116	8148	13	3	TACCATGTCCCTATTTTTGTGTTCAACATGTCT	1010000000nnnnnnnnnnnnn1000000000	AT	AT	CCD	1
VAMP3	uc001aol.3	chr1	+	7831328	-7190	-7171	0	1	GAACAGACTATAGCATGTTT	00000nnnnn1000000000		AT	3Q.I-III-IV.C	3
VAMP3	uc001aol.3	chr1	+	7831328	-6872	-6863	0	0	AAGCAAGTTT	0000000000	AA		half	1
VAMP3	uc001aol.3	chr1	+	7831328	-6820	-6792	9	2	AAGCTTTTCTTCTAAAAGAGAGCATCTTC	0000001000nnnnnnnnn0000001000	TT	AT	AA	1
VAMP3	uc001aol.3	chr1	+	7831328	-1781	-1759	3	1	AGACTTGCATGTAAAACTAGTCT	0000000010nnn0000000000	TT	TA	D	1
VAMP3	uc001aol.3	chr1	+	7831328	1865	1874	0	0	GAACAAGTTT	0000000000	AA		half	1
VAMP3	uc001aol.3	chr1	+	7831328	2432	2462	11	2	ACGCTTGTTTTCCTGTGATAGAAACCTGCTC	0100000000nnnnnnnnnnn0000100000	TT	CT	BD	1
VAMP3	uc001aol.3	chr1	+	7831328	2661	2675	0	0	AGCCTGAGCAAGCCT	nnnnn000000000000000		AA	3Q.II-III-IV	3
VAMP3	uc001aol.3	chr1	+	7831328	7910	7919	0	0	GAGCAAGTCT	0000000000	AA		half	1
PER3	uc001aoo.3	chr1	+	7844713	-5475	-5466	0	0	GAGCAAGTCT	0000000000	AA		half	1
PER3	uc001aoo.3	chr1	+	7844713	-2263	-2231	13	2	AGGCCTGCCCTGCTGATCTGACTAAGCAGGCTC	0000100000nnnnnnnnnnnnn0000010000	CT	AG	BB	1
PER3	uc001aoo.3	chr1	+	7844713	-2152	-2131	2	1	GAACTTGTTTATGGGGTTGTTT	0000000000nn0001000000	TT	TT	A	1
PER3	uc001aoo.3	chr1	+	7844713	-1994	-1968	7	3	AACCCAGCTTCGGAGGAGAGCAAGCCA	0010100000nnnnnnn0000000001	CA	AA	BCD	1
PER3	uc001aoo.3	chr1	+	7844713	4815	4834	0	1	TAACTTGCCCCTCCTTGCCT	1000000000nnnnn00000	TT		3Q.I-II-IV.C	2
PER3	uc001aoo.3	chr1	+	7844713	5359	5368	0	0	GAACTAGTCC	0000000000	TA		half	1
PER3	uc001aoo.3	chr1	+	7844713	5658	5667	0	0	AAACATGTCT	0000000000	AT		half	2
PER3	uc001aoo.3	chr1	+	7844713	6028	6037	0	0	AAGCAAGTCC	0000000000	AA		half	1
PER3	uc001aoo.3	chr1	+	7844713	6855	6883	9	3	GGGGTTGCTGTGAAGTCTCTGACATGCCC	0001000001nnnnnnnnn1000000000	TT	AT	ACC	1
PER3	uc001aoo.3	chr1	+	7844713	7179	7193	0	1	AGTCCCAACAAGTTC	nnnnn000001000000000		AA	3Q.II-III-IV.C	2
PER3	uc001aoo.3	chr1	+	7844713	7269	7300	12	2	CAACAAGTCTCTAGGAAGTTCCAGACTTTCCC	1000000000nnnnnnnnnnnn0000001000	AA	TT	AC	1
PER3	uc001aoo.3	chr1	+	7844713	7550	7569	0	1	TGGCAGACGGGGACATGTCC	10000nnnnn0000000000		AT	3Q.I-III-IV.C	3
PER3	uc001aoo.3	chr1	+	7844713	8066	8090	5	2	GAATATGTTTCTATTTAACATGTCT	0001000000nnnnn1000000000	AT	AT	AC	1
PER3	uc001aoo.3	chr1	+	7844713	8631	8650	0	2	AGGCAAATTTAGACATTTCT	00000010000000001000	AA	AT	AA	1
PARK7	uc001aou.4	chr1	+	8021713	-9766	-9747	0	1	CAACTCCTTTGAGCTTGTTT	10000nnnnn0000000000		TT	3Q.I-III-IV.C	2
PARK7	uc001aou.4	chr1	+	8021713	-5198	-5172	7	3	CAACTTGCCTGGGGGAAAAGCTCTTCC	1000000000nnnnnnn0000011000	TT	TC	ABC	1
PARK7	uc001aou.4	chr1	+	8021713	-3032	-3003	10	2	AGACTAGCCTGGCCAACATGGTGAAAGCTC	0000000000nnnnnnnnnn0101000000	TA	AA	AD	1
PARK7	uc001aou.4	chr1	+	8021713	-1363	-1335	9	2	AAACAAGCCAGGCAAAGAAAGACAAGCAT	0000000001nnnnnnnnn0000000010	AA	AA	CD	1
PARK7	uc001aou.4	chr1	+	8021713	4446	4455	0	0	AAACATGCTC	0000000000	AT		half	2
PARK7	uc001aou.4	chr1	+	8021713	6066	6080	0	0	AGACTAGCCTGGGCA	000000000000000nnnnn	TA		3Q.I-II-III	3
PARK7	uc001aou.4	chr1	+	8021713	9592	9611	0	3	CAGCTTGTTACAGCAAGTCT	10000000011000000000	TT	AA	CCC	3
SLC45A1	uc001apb.3	chr1	+	8384389	-4192	-4161	12	2	AGACTTCTTCTGAGCCAGGATTAAGCTAGGTT	0000001000nnnnnnnnnnnn0000000100	TT	TA	AD	1
SLC45A1	uc001apb.3	chr1	+	8384389	-3171	-3140	12	2	GAGCTAGGCCAGTGAGGAACATAAATAAGCTT	0000000100nnnnnnnnnnnn0001000000	TA	AA	AD	1
SLC45A1	uc001apb.3	chr1	+	8384389	-1638	-1616	3	2	AAACTAATTTTGAGAGAAAGCCC	0000001000nnn0001000000	TA	AA	AA	1
SLC45A1	uc001apb.3	chr1	+	8384389	-1190	-1170	1	2	GGGAAGGCCTTGAACTTGCTC	0001010000n0000000000	AG	TT	AB	1
SLC45A1	uc001apb.3	chr1	+	8384389	3343	3369	7	2	TAGCTTGTCTATATAAAATACTTGCCT	1000000000nnnnnnn0100000000	TT	TT	CD	1
SLC45A1	uc001apb.3	chr1	+	8384389	4858	4884	7	2	GGGCGTGTCTGAAGCCCAAGCCTGTCC	0000100000nnnnnnn0000100000	GT	CT	BB	1
SLC45A1	uc001apb.3	chr1	+	8384389	7301	7332	12	1	GACCTTGTCTCAGAAAAAGAAAAGACAAGCCT	0010000000nnnnnnnnnnnn0000000000	TT	AA	D	1
SLC45A1	uc001apb.3	chr1	+	8384389	7353	7374	2	3	TTGCATGTTAGTGAACAAGTTC	1100000001nn0000000000	AT	AA	CCD	2
CA6	uc021ofu.1	chr1	+	9005921	-8897	-8888	0	0	AGGCTAGTCT	0000000000	TA		half	1
CA6	uc021ofu.1	chr1	+	9005921	-7936	-7912	5	2	GTACATTCTTTGGACAGGCTAGCCC	0100001000nnnnn0000000000	AT	TA	AD	2
CA6	uc021ofu.1	chr1	+	9005921	-6654	-6635	0	0	AAGCAGAGGAAAACTTGTCC	00000nnnnn0000000000		TT	3Q.I-III-IV	2
CA6	uc021ofu.1	chr1	+	9005921	-5460	-5435	6	2	GGAGATGCCTGTTGGGAGACAACCCT	0001000000nnnnnn0000001000	AT	AA	AA	1
CA6	uc021ofu.1	chr1	+	9005921	-5289	-5264	6	3	GGGTTAGTTTACACAATGACTTGTCA	0001000000nnnnnn1000000001	TA	TT	ACC	1
CA6	uc021ofu.1	chr1	+	9005921	-2614	-2583	12	2	AAATATGCCCTCGTTGGCAGATGGCCTTGCTT	0001000000nnnnnnnnnnnn0010000000	AT	TT	AD	1
CA6	uc021ofu.1	chr1	+	9005921	-1135	-1104	12	2	GAACATGCTTTGCTCTCTCTCTGAGATTCTTT	0000000000nnnnnnnnnnnn0001001000	AT	TT	AA	2
CA6	uc021ofu.1	chr1	+	9005921	2302	2334	13	3	AAACAAGCTGTGTACTCACCACACAGCTACCCC	0000000001nnnnnnnnnnnnn1000001000	AA	TA	ACC	1
CA6	uc021ofu.1	chr1	+	9005921	5153	5175	3	3	AGACTAGCCTGGCCAACATGGTG	0000000000nnn1000000101	TA	AT	CCD	1
CA6	uc021ofu.1	chr1	+	9005921	6638	6658	1	3	TGGCTACTTTTCAGCAAGCTC	1000001000n1000000000	TA	AA	ACC	1
CA6	uc021ofu.1	chr1	+	9005921	7846	7855	0	0	GAGCTTGCTT	0000000000	TT		half	1
CA6	uc021ofu.1	chr1	+	9005921	8016	8038	3	3	AAGCTTGCTGATAAAACAGGTTG	0000000001nnn0000010001	TT	AG	BCC	1
CA6	uc021ofu.1	chr1	+	9005921	8623	8632	0	0	AAACTTGCTT	0000000000	TT		half	1
H6PD	uc001apt.3	chr1	+	9294862	1397	1416	0	1	AGGCTTGTCTTGAACTGCTG	0000000000nnnnn00001	TT		3Q.I-II-IV.C	2
H6PD	uc001apt.3	chr1	+	9294862	2060	2084	5	2	TAACCAGTTCTCCAAAAACTAGCCC	1000100000nnnnn0000000000	CA	TA	BC	1
H6PD	uc001apt.3	chr1	+	9294862	5903	5927	5	2	GGATAAGCTTTTGGAAGGCTACTTC	0001000000nnnnn0000001000	AA	TA	AA	1
H6PD	uc001apt.3	chr1	+	9294862	6156	6175	0	2	GGGCTTCTCTGGGCCTGCTT	00000010000000100000	TT	CT	AB	1
H6PD	uc001apt.3	chr1	+	9294862	6735	6763	9	2	AGACATGTGCCACCACGCCCAGCTAGTTT	0000000010nnnnnnnnn1000000000	AT	TA	CD	1
H6PD	uc001apt.3	chr1	+	9294862	8700	8726	7	3	GGGCATGCCGGCCGTGATGACTTTCCC	0000000001nnnnnnn1000001000	AT	TT	ACC	1
H6PD	uc001apt.3	chr1	+	9294862	9958	9988	11	3	AGCCAAGCTGTCAGGAGGGAGGGACAAGCTG	0010000001nnnnnnnnnnn0000000001	AA	AA	CCD	1
SPSB1	uc010oae.2	chr1	+	9352940	-9741	-9715	7	3	AAGCTAGCTGGGCATTGTGGCATGTGC	0000000001nnnnnnn1000000010	TA	AT	CCD	1
SPSB1	uc010oae.2	chr1	+	9352940	-9497	-9475	3	2	GGGCCTGTCTGAAAAGCAAGTTG	0000100000nnn0000000001	CT	AA	BC	1
SPSB1	uc010oae.2	chr1	+	9352940	-6916	-6897	0	1	GGACTTGTTTTGCAAAGCCA	0000000000nnnnn00001	TT		3Q.I-II-IV.C	2
SPSB1	uc010oae.2	chr1	+	9352940	-5635	-5615	1	2	AGGCTTGTCCCTGACTTGCAC	0000000000n1000000010	TT	TT	CD	1
SPSB1	uc010oae.2	chr1	+	9352940	-2576	-2555	2	2	AAACTGGCTTCCAGGATTGCTC	0000010000nn0001000000	TG	TT	AB	1
SPSB1	uc010oae.2	chr1	+	9352940	-1722	-1702	1	2	AGGCTGGTCCTGAACTTCTTT	0000010000n0000001000	TG	TT	AB	1
SPSB1	uc010oae.2	chr1	+	9352940	-1103	-1079	5	3	TGACTAGTCTGGGTTCAACATTCCT	1000000000nnnnn1000001000	TA	AT	ACC	1
SPSB1	uc010oae.2	chr1	+	9352940	-594	-565	10	1	GGACAAGTCCCCAGAGGCTGGGACCTGTTC	0000000000nnnnnnnnnn0000100000	AA	CT	B	1
SPSB1	uc010oae.2	chr1	+	9352940	-391	-362	10	2	GGCCTTGCTCGGGGTTCCTGGGACAACCCC	0010000000nnnnnnnnnn0000001000	TT	AA	AD	1
SPSB1	uc010oae.2	chr1	+	9352940	1605	1614	0	0	AGGCAAGCCC	0000000000	AA		half	1
SPSB1	uc010oae.2	chr1	+	9352940	2036	2068	13	2	AGGGAAGTCCTGTCTTACTGTCTAGGCCAGCCT	0001000000nnnnnnnnnnnnn0000100000	AA	CA	AB	1
SPSB1	uc010oae.2	chr1	+	9352940	2858	2881	4	2	AAACTTGCCTGCAGACGCATTTTC	0000000000nnnn0100001000	TT	AT	AD	2
SPSB1	uc010oae.2	chr1	+	9352940	4261	4293	13	3	CAACAAGCTCTGAATCTGACCTGAAGCTTAGCC	1000000000nnnnnnnnnnnnn0000001100	AA	TT	ACD	1
SPSB1	uc010oae.2	chr1	+	9352940	9441	9473	13	2	GAGCCTGTCCCTTTTCTGCTGACAGGGAAGCCC	0000100000nnnnnnnnnnnnn0001000000	CT	AA	AB	1
SPSB1	uc001apv.3	chr1	+	9415765	-9719	-9710	0	0	GAGCATGCCC	0000000000	AT		half	2
SPSB1	uc001apv.3	chr1	+	9415765	-9565	-9556	0	0	GGGCATGTTT	0000000000	AT		half	2
SPSB1	uc001apv.3	chr1	+	9415765	-8406	-8381	6	2	GGAATTGCTTTGGGAATAACTTGTTC	0001000000nnnnnn1000000000	TT	TT	AC	1
SPSB1	uc001apv.3	chr1	+	9415765	-6129	-6099	11	3	CGGCTTGCCTGCCTTCCTCAGGAGGAAGCTA	1000000000nnnnnnnnnnn0001000001	TT	AA	ACC	1
SPSB1	uc001apv.3	chr1	+	9415765	-6092	-6072	1	2	GGACATGTCCTGAGCGAGTGT	0000000000n0000100010	AT	GA	BD	2
SPSB1	uc001apv.3	chr1	+	9415765	-56	-30	7	3	GGACATGCTGATGTGGTCGCCTTGCCC	0000000001nnnnnnn1010000000	AT	TT	CCD	1
SPSB1	uc001apv.3	chr1	+	9415765	308	317	0	0	GGACATGCCC	0000000000	AT		half	2
SPSB1	uc001apv.3	chr1	+	9415765	3050	3069	0	1	GAACATGCCCCCTGATGCTG	0000000000nnnnn00001	AT		3Q.I-II-IV.C	3
SPSB1	uc001apv.3	chr1	+	9415765	3458	3482	5	3	CAGCAAGTCCTGGTCAGACATGAAT	1000000000nnnnn0000000110	AA	AT	CDD	1
SPSB1	uc001apv.3	chr1	+	9415765	4072	4102	11	2	AGGCCAGGCCAGGGACGAGCCAGGCTTGTCC	0000100100nnnnnnnnnnn0000000000	CA	TT	BD	1
SPSB1	uc001apv.3	chr1	+	9415765	6239	6266	8	2	AGACATCTCCCACTGAGGAGGCATCTTC	0000001000nnnnnnnn0000001000	AT	AT	AA	1
SPSB1	uc001apv.3	chr1	+	9415765	6860	6886	7	2	GGGCATTCTCTGATGCGGAACATTTTT	0000001000nnnnnnn0000001000	AT	AT	AA	1
SPSB1	uc001apv.3	chr1	+	9415765	8727	8741	0	0	AAACAAGTCCGGGCA	000000000000000nnnnn	AA		3Q.I-II-III	3
SPSB1	uc001apv.3	chr1	+	9415765	9873	9893	1	2	AAACAATTTTAGAACATTTTC	0000001000n0000001000	AA	AT	AA	1
SLC25A33	uc001apw.3	chr1	+	9599527	-8629	-8610	0	2	AGGCATGTTGGCGCATGCCT	00000000010100000000	AT	AT	CD	4
SLC25A33	uc001apw.3	chr1	+	9599527	-7085	-7057	9	2	GGGTTTGTCCATGTTGGTCAGGCTGGTCT	0001000000nnnnnnnnn0000010000	TT	TG	AB	1
SLC25A33	uc001apw.3	chr1	+	9599527	-6060	-6041	0	2	CAAAAAGCCCAAACAAGCTT	10010000000000000000	AA	AA	AC	3
SLC25A33	uc001apw.3	chr1	+	9599527	-5971	-5941	11	3	GAACTTCTTCCTCTCTACACCTGGCATGTCA	0000001000nnnnnnnnnnn1000000001	TT	AT	ACC	1
SLC25A33	uc001apw.3	chr1	+	9599527	-1968	-1940	9	2	AAATTAGCCCAGTGTGGTGGTGCATGCCT	0001000000nnnnnnnnn0100000000	TA	AT	AD	1
SLC25A33	uc001apw.3	chr1	+	9599527	-289	-258	12	2	AGGCAAGGCCTAGGGCCTCGCGAGGCTTCTCT	0000000100nnnnnnnnnnnn0000001000	AA	TT	AD	1
SLC25A33	uc001apw.3	chr1	+	9599527	3284	3303	0	1	AAACAAGTTTAATACTGTTG	0000000000nnnnn00001	AA		3Q.I-II-IV.C	2
SLC25A33	uc001apw.3	chr1	+	9599527	7476	7485	0	0	AAGCAAGTCT	0000000000	AA		half	1
SLC25A33	uc001apw.3	chr1	+	9599527	7622	7641	0	1	GGACATGCTTCAGTGAGTCA	0000000000nnnnn00001	AT		3Q.I-II-IV.C	3
TMEM201	uc001apy.3	chr1	+	9648931	-9891	-9882	0	0	GAACATGTTT	0000000000	AT		half	2
TMEM201	uc001apy.3	chr1	+	9648931	-7947	-7928	0	2	AGGCTACTTTGGGTAAGTTT	00000010000001000000	TA	AA	AA	1
TMEM201	uc001apy.3	chr1	+	9648931	-536	-512	5	2	GATCGTGTTTCTAAAAAGCTAGTTT	0010100000nnnnn0000000000	GT	TA	BD	1
TMEM201	uc001apy.3	chr1	+	9648931	1044	1069	6	3	GGACTTGCCCACTCAGCAGCAAGTGG	0000000000nnnnnn1000000011	TT	AA	CCD	1
TMEM201	uc001apy.3	chr1	+	9648931	1428	1456	9	3	TGATTTGCTCACATTCCCAGAGCATGTTG	1001000000nnnnnnnnn0000000001	TT	AT	ACC	1
TMEM201	uc001apy.3	chr1	+	9648931	4310	4342	13	2	AGGCAAGCATAGGCTAGGGGCCAGGACTTCCCC	0000000010nnnnnnnnnnnnn0000001000	AA	TT	AD	1
TMEM201	uc001apy.3	chr1	+	9648931	4973	5002	10	2	AAGCAGGTCTTCACCCATCAGGACACGCCC	0000010000nnnnnnnnnn0000010000	AG	AC	BB	1
TMEM201	uc001apy.3	chr1	+	9648931	5104	5135	12	2	GAGCAGGTCTCCACATGCCCCAGAGCGAGTCT	0000010000nnnnnnnnnnnn0000100000	AG	GA	BB	1
TMEM201	uc001apy.3	chr1	+	9648931	9075	9097	3	1	GGACTTGTCTTCTGGGCTATTTC	0000000000nnn0000001000	TT	TA	A	1
TMEM201	uc001apy.3	chr1	+	9648931	9169	9195	7	2	GGGCAAGCGCCACAGTCGGGGTTGTCC	0000000010nnnnnnn0001000000	AA	TT	AD	1
TMEM201	uc001apy.3	chr1	+	9648931	9433	9462	10	2	AAGCAGGTTCAAAGTGGGGTTGACTTGCCC	0000010000nnnnnnnnnn1000000000	AG	TT	BC	1
TMEM201	uc021ofz.1	chr1	+	9656916	-8521	-8497	5	2	GATCGTGTTTCTAAAAAGCTAGTTT	0010100000nnnnn0000000000	GT	TA	BD	1
TMEM201	uc021ofz.1	chr1	+	9656916	-6941	-6916	6	3	GGACTTGCCCACTCAGCAGCAAGTGG	0000000000nnnnnn1000000011	TT	AA	CCD	1
TMEM201	uc021ofz.1	chr1	+	9656916	-6557	-6529	9	3	TGATTTGCTCACATTCCCAGAGCATGTTG	1001000000nnnnnnnnn0000000001	TT	AT	ACC	1
TMEM201	uc021ofz.1	chr1	+	9656916	-3675	-3643	13	2	AGGCAAGCATAGGCTAGGGGCCAGGACTTCCCC	0000000010nnnnnnnnnnnnn0000001000	AA	TT	AD	1
TMEM201	uc021ofz.1	chr1	+	9656916	-3012	-2983	10	2	AAGCAGGTCTTCACCCATCAGGACACGCCC	0000010000nnnnnnnnnn0000010000	AG	AC	BB	1
TMEM201	uc021ofz.1	chr1	+	9656916	-2881	-2850	12	2	GAGCAGGTCTCCACATGCCCCAGAGCGAGTCT	0000010000nnnnnnnnnnnn0000100000	AG	GA	BB	1
TMEM201	uc021ofz.1	chr1	+	9656916	1090	1112	3	1	GGACTTGTCTTCTGGGCTATTTC	0000000000nnn0000001000	TT	TA	A	1
TMEM201	uc021ofz.1	chr1	+	9656916	1184	1210	7	2	GGGCAAGCGCCACAGTCGGGGTTGTCC	0000000010nnnnnnn0001000000	AA	TT	AD	1
TMEM201	uc021ofz.1	chr1	+	9656916	1448	1477	10	2	AAGCAGGTTCAAAGTGGGGTTGACTTGCCC	0000010000nnnnnnnnnn1000000000	AG	TT	BC	1
TMEM201	uc021ofz.1	chr1	+	9656916	2278	2300	3	3	CACCATGTTGGCCAGACTTGTCT	1010000001nnn0000000000	AT	TT	CCD	1
TMEM201	uc021ofz.1	chr1	+	9656916	4911	4936	6	2	GGGGTTCCCTGAGTGGGAGCATGTCC	0001001000nnnnnn0000000000	TT	AT	AA	2
TMEM201	uc021ofz.1	chr1	+	9656916	6604	6613	0	0	GGGCATGTTC	0000000000	AT		half	2
PIK3CD	uc001aqb.4	chr1	+	9711789	-6756	-6728	9	2	GAGCTTGCCCAGATCTCCAGGCCTATTTT	0000000000nnnnnnnnn0010001000	TT	TA	AD	1
PIK3CD	uc001aqb.4	chr1	+	9711789	-5398	-5368	11	2	AGACAGATTCACGTGAAAACCAAGCAAGTTT	0000011000nnnnnnnnnnn0000000000	AG	AA	AB	1
PIK3CD	uc001aqb.4	chr1	+	9711789	-2135	-2110	6	2	AGGCATCTCTTGGGTAGAAAAAGTCC	0000001000nnnnnn0001000000	AT	AA	AA	1
PIK3CD	uc001aqb.4	chr1	+	9711789	-985	-954	12	2	AAGCTTGTCTTCTTATGCGGATAAAATTTCTC	0000000000nnnnnnnnnnnn0001001000	TT	TT	AA	1
PIK3CD	uc001aqb.4	chr1	+	9711789	-231	-201	11	2	AAACTTGTTTTGTAGAAGGGCAAGCAAGGTG	0000000000nnnnnnnnnnn0000000101	TT	AA	CD	1
PIK3CD	uc001aqb.4	chr1	+	9711789	2365	2395	11	3	TTGCCTGCTCCAGAGACAACTAAGCTAGCCT	1100100000nnnnnnnnnnn0000000000	CT	TA	BCD	1
PIK3CD	uc001aqb.4	chr1	+	9711789	7927	7946	0	1	TAGCATGTTTCTTGAAGCTT	1000000000nnnnn00000	AT		3Q.I-II-IV.C	3
PIK3CD	uc001aqb.4	chr1	+	9711789	8326	8354	9	2	AGGCATGTGCCACCACGCCCAGCTAGTTT	0000000010nnnnnnnnn1000000000	AT	TA	CD	1
PIK3CD	uc021ogb.1	chr1	+	9751524	-9086	-9060	7	3	AGGCATGCCACTACACTTGGCTAATTT	0000000001nnnnnnn1000001000	AT	TA	ACC	1
PIK3CD	uc021ogb.1	chr1	+	9751524	-4671	-4643	9	3	TAACTAGTTGTGCCACCTGGGGCAAGTCA	1000000001nnnnnnnnn0000000001	TA	AA	CCC	1
PIK3CD	uc021ogb.1	chr1	+	9751524	217	239	3	2	AGACTTCTCTGTAGGACTAGCAC	0000001000nnn0000000010	TT	TA	AD	1
PIK3CD	uc021ogb.1	chr1	+	9751524	933	942	0	0	AAACTTGTTT	0000000000	TT		half	1
PIK3CD	uc021ogb.1	chr1	+	9751524	1346	1366	1	2	AAACTAGCCCAGAACTCCTTC	0000000000n0000011000	TA	TC	AB	1
PIK3CD	uc021ogb.1	chr1	+	9751524	3121	3151	11	3	CAGCTAGCCCTACCTGTGTACAAGCAGGGTT	1000000000nnnnnnnnnnn0000010100	TA	AG	BCD	1
PIK3CD	uc021ogb.1	chr1	+	9751524	3344	3372	9	2	AAACAAGCCAGGTATTGTGGCACATGCTT	0000000001nnnnnnnnn0100000000	AA	AT	CD	1
PIK3CD	uc021ogb.1	chr1	+	9751524	3871	3898	8	2	AAACAATTCTAGAACTGAAGGCATTTCT	0000001000nnnnnnnn0000001000	AA	AT	AA	1
PIK3CD	uc021ogb.1	chr1	+	9751524	5705	5719	0	0	AGACTAGCCTGGGCA	000000000000000nnnnn	TA		3Q.I-II-III	3
NMNAT1	uc001aqp.3	chr1	+	10003485	-5973	-5964	0	0	AGGCTTGCTT	0000000000	TT		half	1
NMNAT1	uc001aqp.3	chr1	+	10003485	-3264	-3245	0	3	TAACTTATTAAAACATGTTT	10000010010000000000	TT	AT	ACC	3
NMNAT1	uc001aqp.3	chr1	+	10003485	-2806	-2797	0	0	AAGCATGTTT	0000000000	AT		half	2
NMNAT1	uc001aqp.3	chr1	+	10003485	-621	-589	13	2	AAGTAATTTTATTTGCTATATATAAACTTGCCC	0001001000nnnnnnnnnnnnn0000000000	AA	TT	AA	1
NMNAT1	uc001aqp.3	chr1	+	10003485	181	202	2	2	GAATATGACCCGAGGCAAGCTC	0001000100nn0000000000	AT	AA	AD	2
NMNAT1	uc001aqp.3	chr1	+	10003485	2470	2496	7	3	GTGCATGCCACCACATCCGGCTAGTTT	0100000001nnnnnnn1000000000	AT	TA	CCD	1
NMNAT1	uc001aqp.3	chr1	+	10003485	3354	3363	0	0	GAGCTTGCCC	0000000000	TT		half	1
NMNAT1	uc001aqp.3	chr1	+	10003485	4117	4145	9	3	AAACAAGCTCTCAAGGTCCCAGGTAGCTA	0000000000nnnnnnnnn1001000001	AA	TA	ACC	1
NMNAT1	uc001aqp.3	chr1	+	10003485	6225	6247	3	3	CACCATGTTGGCAAGGCTAGTCT	1010000001nnn0000000000	AT	TA	CCD	1
NMNAT1	uc001aqp.3	chr1	+	10003485	7461	7483	3	3	AGACTAGCCTGGCCAACATGGCG	0000000000nnn1000000101	TA	AT	CCD	1
NMNAT1	uc001aqp.3	chr1	+	10003485	9505	9533	9	2	AGAAATGTCCAGTCTGGGCAAACTAATTT	0001000000nnnnnnnnn0000001000	AT	TA	AA	1
RBP7	uc001aqq.3	chr1	+	10057254	-8861	-8829	13	2	AAGCATGTTCGAAACTGAACCATAATTTTGCTC	0000000000nnnnnnnnnnnnn0011000000	AT	TT	AD	2
RBP7	uc001aqq.3	chr1	+	10057254	-5694	-5670	5	3	CAGCTAGCTCATTATGGGCAAGGTG	1000000000nnnnn0000000101	TA	AA	CCD	1
RBP7	uc001aqq.3	chr1	+	10057254	-3632	-3618	0	1	AAGCTTGCCGGGGCT	000000000100000nnnnn	TT		3Q.I-II-III.C	2
RBP7	uc001aqq.3	chr1	+	10057254	-2887	-2865	3	3	CACCATGTTAGCCAGGCTTGTCT	1010000001nnn0000000000	AT	TT	CCD	1
RBP7	uc001aqq.3	chr1	+	10057254	39	68	10	2	GGGTTTGTCCCGCGATCCCCGACCATGCCC	0001000000nnnnnnnnnn0010000000	TT	AT	AD	1
RBP7	uc001aqq.3	chr1	+	10057254	4085	4114	10	1	CAGCTTGTCTTTGCACAAAGAAGCAAGTTT	1000000000nnnnnnnnnn0000000000	TT	AA	C	1
RBP7	uc001aqq.3	chr1	+	10057254	7018	7027	0	0	AGGCATGCCC	0000000000	AT		half	2
UBE4B	uc001aqs.4	chr1	+	10093040	-8465	-8438	8	2	AAACAAGTACATAAATGAAAGAAAGTTT	0000000010nnnnnnnn0001000000	AA	AA	AD	1
UBE4B	uc001aqs.4	chr1	+	10093040	-8070	-8039	12	2	AGGCTTTTTTTTTTGGATACGGAGTCTTGCTC	0000001000nnnnnnnnnnnn0010000000	TT	TT	AD	1
UBE4B	uc001aqs.4	chr1	+	10093040	-7490	-7476	0	1	AGACAAGTTAGAACA	000000000100000nnnnn	AA		3Q.I-II-III.C	2
UBE4B	uc001aqs.4	chr1	+	10093040	8147	8174	8	2	AAACTTGCTTCACAAGGTTGGCATCCTT	0000000000nnnnnnnn1000001000	TT	AT	AC	1
UBE4B	uc001aqs.4	chr1	+	10093040	8494	8513	0	1	AGGCTCCCGCCAGCATGCCC	00000nnnnn1000000000		AT	3Q.I-III-IV.C	3
UBE4B	uc001aqs.4	chr1	+	10093040	9687	9696	0	0	AAACATGTTC	0000000000	AT		half	2
UBE4B	uc001aqs.4	chr1	+	10093040	9848	9869	2	2	AGGGATGGCTGGGAGCTTGCTC	0001000100nn0000000000	AT	TT	AD	2
KIF1B	uc001aqv.4	chr1	+	10270763	-9754	-9722	13	2	AGACCAGCCTGGCCAACATAGCGAAACTTACCT	0000100000nnnnnnnnnnnnn0000001000	CA	TT	AB	1
KIF1B	uc001aqv.4	chr1	+	10270763	-9164	-9136	9	2	AAGGTTGTTCTTAATTAGTAAAAATGCCT	0001000000nnnnnnnnn0001000000	TT	AT	AA	1
KIF1B	uc001aqv.4	chr1	+	10270763	-3214	-3200	0	0	TGCCTAGGCTTGTCT	nnnnn000000000000000		TT	3Q.II-III-IV	3
KIF1B	uc001aqv.4	chr1	+	10270763	-1479	-1452	8	2	AAAAAAATTTTTCTTTCTAGGCATGCCT	0001001000nnnnnnnn0000000000	AA	AT	AA	2
KIF1B	uc001aqv.4	chr1	+	10270763	917	931	0	1	TGCTTGAGCAAGCTA	nnnnn000000000000001		AA	3Q.II-III-IV.C	3
KIF1B	uc001aqv.4	chr1	+	10270763	2105	2119	0	0	AGGCTAGCCTGGGCA	000000000000000nnnnn	TA		3Q.I-II-III	3
KIF1B	uc001aqv.4	chr1	+	10270763	2301	2328	8	3	CATCAAGCTTTAGTTTTAAAACTTGTTG	1010000000nnnnnnnn0000000001	AA	TT	CCD	1
KIF1B	uc001aqv.4	chr1	+	10270763	3065	3088	4	3	GAACTTTTTTTGTGCAGCTTGTCA	0000001000nnnn1000000001	TT	TT	ACC	1
KIF1B	uc001aqv.4	chr1	+	10270763	3231	3245	0	0	AGACAAGCTTGGACA	000000000000000nnnnn	AA		3Q.I-II-III	3
KIF1B	uc001aqv.4	chr1	+	10270763	6079	6111	13	2	GAGCTTTCCCTTCCTCTACTTACAAACTTCTCT	0000001000nnnnnnnnnnnnn0000001000	TT	TT	AA	1
KIF1B	uc001aqv.4	chr1	+	10270763	8851	8879	9	2	AGACTAGCCTGACCAACATGGAGAACCCC	0000000000nnnnnnnnn0001001000	TA	AA	AA	1
PGD	uc001arc.3	chr1	+	10459084	-9224	-9197	8	2	AGGCCAGCCTATGCAACCAAGCAAGACC	0000100000nnnnnnnn0000000100	CA	AA	BD	1
PGD	uc001arc.3	chr1	+	10459084	-7873	-7864	0	0	AGACTAGCCT	0000000000	TA		half	1
PGD	uc001arc.3	chr1	+	10459084	-6415	-6406	0	0	AAACTAGCCT	0000000000	TA		half	1
PGD	uc001arc.3	chr1	+	10459084	-4875	-4849	7	3	AAATTAGCCAGTCATGGTGGCATGCCT	0001000001nnnnnnn1000000000	TA	AT	ACC	1
PGD	uc001arc.3	chr1	+	10459084	-3260	-3232	9	2	AGGCATGCACCACCACACCTGGCTAGTCT	0000000010nnnnnnnnn1000000000	AT	TA	CD	1
PGD	uc001arc.3	chr1	+	10459084	5985	5999	0	0	AGACTAGCCTGGACA	000000000000000nnnnn	TA		3Q.I-II-III	3
PGD	uc001arc.3	chr1	+	10459084	9093	9121	9	2	GGAGAACCCTGCTGTGACTGGGCAAGTTC	0001001000nnnnnnnnn0000000000	AA	AA	AA	1
APITD1	uc001are.3	chr1	+	10490158	-9782	-9773	0	0	GGGCATGTTT	0000000000	AT		half	2
APITD1	uc001are.3	chr1	+	10490158	-9522	-9491	12	2	GAACAAGCTAAGCCGGCTCCTTAAACTAGGCT	0000000001nnnnnnnnnnnn0000000100	AA	TA	CD	1
APITD1	uc001are.3	chr1	+	10490158	-1899	-1880	0	2	GGGCATCCCTGGCCTTGCTT	00000010000010000000	AT	TT	AD	3
APITD1	uc001are.3	chr1	+	10490158	-1838	-1813	6	2	GGGCTACTTCTTCATCAAGTAAGTTT	0000001000nnnnnn0001000000	TA	AA	AA	1
APITD1	uc001are.3	chr1	+	10490158	-1059	-1032	8	2	AAGCTTGGCCACGTCCTGTGACTTGCTT	0000000100nnnnnnnn1000000000	TT	TT	CD	1
APITD1	uc001are.3	chr1	+	10490158	-864	-832	13	3	AGGCTTGCCCTGCTTGGGCAGGAGGACTGTCCA	0000000000nnnnnnnnnnnnn0000011001	TT	TG	ABC	1
APITD1	uc001are.3	chr1	+	10490158	209	234	6	3	GAGCAAGCTGAGCAGGGGGCTGGCTG	0000000001nnnnnn0000010001	AA	TG	BCC	1
APITD1	uc001are.3	chr1	+	10490158	3073	3100	8	3	TAGCTTGTCTTGCAATTGAGGCTCATCC	1000000000nnnnnnnn0000011000	TT	TC	ABC	1
APITD1	uc001are.3	chr1	+	10490158	4705	4726	2	2	AGGCTTGTCTCTAATCATGGTT	0000000000nn0010000100	TT	AT	DD	1
APITD1	uc001are.3	chr1	+	10490158	5354	5363	0	0	GGGCAAGCTC	0000000000	AA		half	1
APITD1	uc001are.3	chr1	+	10490158	7220	7251	12	3	TGGCATCTTTTTTCTTTTTGGTGAGCTTGTTA	1000001000nnnnnnnnnnnn0000000001	AT	TT	ACC	1
APITD1	uc001are.3	chr1	+	10490158	7857	7879	3	3	CACCATGTTGGCCAGGCTTGTCT	1010000001nnn0000000000	AT	TT	CCD	1
APITD1-CORT	uc001arf.3	chr1	+	10490158	-9782	-9773	0	0	GGGCATGTTT	0000000000	AT		half	2
APITD1-CORT	uc001arf.3	chr1	+	10490158	-9522	-9491	12	2	GAACAAGCTAAGCCGGCTCCTTAAACTAGGCT	0000000001nnnnnnnnnnnn0000000100	AA	TA	CD	1
APITD1-CORT	uc001arf.3	chr1	+	10490158	-1899	-1880	0	2	GGGCATCCCTGGCCTTGCTT	00000010000010000000	AT	TT	AD	3
APITD1-CORT	uc001arf.3	chr1	+	10490158	-1838	-1813	6	2	GGGCTACTTCTTCATCAAGTAAGTTT	0000001000nnnnnn0001000000	TA	AA	AA	1
APITD1-CORT	uc001arf.3	chr1	+	10490158	-1059	-1032	8	2	AAGCTTGGCCACGTCCTGTGACTTGCTT	0000000100nnnnnnnn1000000000	TT	TT	CD	1
APITD1-CORT	uc001arf.3	chr1	+	10490158	-864	-832	13	3	AGGCTTGCCCTGCTTGGGCAGGAGGACTGTCCA	0000000000nnnnnnnnnnnnn0000011001	TT	TG	ABC	1
APITD1-CORT	uc001arf.3	chr1	+	10490158	209	234	6	3	GAGCAAGCTGAGCAGGGGGCTGGCTG	0000000001nnnnnn0000010001	AA	TG	BCC	1
APITD1-CORT	uc001arf.3	chr1	+	10490158	3073	3100	8	3	TAGCTTGTCTTGCAATTGAGGCTCATCC	1000000000nnnnnnnn0000011000	TT	TC	ABC	1
APITD1-CORT	uc001arf.3	chr1	+	10490158	4705	4726	2	2	AGGCTTGTCTCTAATCATGGTT	0000000000nn0010000100	TT	AT	DD	1
APITD1-CORT	uc001arf.3	chr1	+	10490158	5354	5363	0	0	GGGCAAGCTC	0000000000	AA		half	1
APITD1-CORT	uc001arf.3	chr1	+	10490158	7220	7251	12	3	TGGCATCTTTTTTCTTTTTGGTGAGCTTGTTA	1000001000nnnnnnnnnnnn0000000001	AT	TT	ACC	1
APITD1-CORT	uc001arf.3	chr1	+	10490158	7857	7879	3	3	CACCATGTTGGCCAGGCTTGTCT	1010000001nnn0000000000	AT	TT	CCD	1
CORT	uc001ari.3	chr1	+	10509775	-9396	-9364	13	3	TGACTTGCTTCTGCCCTTTCTGCAGACATGCGA	1000000000nnnnnnnnnnnnn0000000011	TT	AT	CCD	1
CORT	uc001ari.3	chr1	+	10509775	-9175	-9147	9	2	AGACCTGCCTGTAATTTACAGTCTTGCTT	0000100000nnnnnnnnn0010000000	CT	TT	BD	1
CORT	uc001ari.3	chr1	+	10509775	-7150	-7136	0	1	TGCCAAAGCTAGTTT	nnnnn000010000000000		TA	3Q.II-III-IV.C	2
CORT	uc001ari.3	chr1	+	10509775	-5172	-5163	0	0	AGACATGCCT	0000000000	AT		half	2
CORT	uc001ari.3	chr1	+	10509775	-3348	-3334	0	0	TGCCCAGGCTAGTCT	nnnnn000000000000000		TA	3Q.II-III-IV	3
CORT	uc001ari.3	chr1	+	10509775	-1557	-1548	0	0	AAACATGTTC	0000000000	AT		half	2
CORT	uc001ari.3	chr1	+	10509775	170	191	2	2	GAACTTCTCCAGAAGCAAGCGC	0000001000nn0000000010	TT	AA	AD	1
CORT	uc001ari.3	chr1	+	10509775	6482	6511	10	3	AGTGTTGTCTGATATCATTTGAGCAAGTTG	0011000000nnnnnnnnnn0000000001	TT	AA	ACD	1
CORT	uc001ari.3	chr1	+	10509775	7129	7138	0	0	GGGCATGCCC	0000000000	AT		half	2
CORT	uc001ari.3	chr1	+	10509775	8091	8121	11	3	CACCCAGTTCAGCCGCTTGGTGGGCTTGCTT	1010100000nnnnnnnnnnn0000000000	CA	TT	BCD	1
CORT	uc001ari.3	chr1	+	10509775	9501	9531	11	2	AAGCATGCATAAAAAGTGGTCAAATAAGTCC	0000000010nnnnnnnnnnn0001000000	AT	AA	AD	1
CORT	uc001ari.3	chr1	+	10509775	9625	9634	0	0	AGGCTTGCTC	0000000000	TT		half	1
PEX14	uc001arn.3	chr1	+	10535002	-3743	-3722	2	2	AGGCTTTCTCCAGGACAGGTCT	0000001000nn0000010000	TT	AG	AB	1
PEX14	uc001arn.3	chr1	+	10535002	2080	2101	2	3	AGGATTGCCACAGAACATGCTG	0001000001nn0000000001	TT	AT	ACC	2
PEX14	uc001arn.3	chr1	+	10535002	5647	5669	3	3	TGCCATGTTGGCCAGGCTAGTCT	1010000001nnn0000000000	AT	TA	CCD	1
PEX14	uc001arn.3	chr1	+	10535002	7939	7970	12	3	TGACATGTTTGGAGAGTCTGGACTACTTGTTT	1000000000nnnnnnnnnnnn1100000000	AT	TT	CCD	1
TARDBP	uc001art.3	chr1	+	11072678	-9691	-9682	0	0	AGACAAGCCC	0000000000	AA		half	1
TARDBP	uc001art.3	chr1	+	11072678	-6808	-6776	13	2	AGACAGGTCTCGTTATGTTGTCCAGGCTGGTCT	0000010000nnnnnnnnnnnnn0000010000	AG	TG	BB	1
TARDBP	uc001art.3	chr1	+	11072678	-6316	-6302	0	0	AAGCAAGCCTGAACT	000000000000000nnnnn	AA		3Q.I-II-III	3
TARDBP	uc001art.3	chr1	+	11072678	-5899	-5877	3	2	AAAATTATTCAAAGGACATGTTT	0001001000nnn0000000000	TT	AT	AA	2
TARDBP	uc001art.3	chr1	+	11072678	-5428	-5396	13	2	GAGAATGTCTTTGTCCTTAGGAAAGACAAACTT	0001000000nnnnnnnnnnnnn0000001000	AT	AA	AA	1
TARDBP	uc001art.3	chr1	+	11072678	-3100	-3078	3	3	AGACTAGCCTGGCCAACATGGTG	0000000000nnn1000000101	TA	AT	CCD	1
TARDBP	uc001art.3	chr1	+	11072678	-2740	-2718	3	3	TTGCTTGTCCTCCCAACTAGCCT	1100000000nnn1000000000	TT	TA	CCD	1
TARDBP	uc001art.3	chr1	+	11072678	-2699	-2676	4	2	GGGCCAGCCTTTGGGGTCATGTTC	0000100000nnnn0010000000	CA	AT	BD	1
TARDBP	uc001art.3	chr1	+	11072678	-2306	-2284	3	3	AGGCCAGCTTGGGTAACATGTCA	0000100000nnn1000000001	CA	AT	BCC	1
TARDBP	uc001art.3	chr1	+	11072678	1474	1483	0	0	AGACAAGTTT	0000000000	AA		half	1
TARDBP	uc001art.3	chr1	+	11072678	2365	2379	0	1	AGTCCCAGCTAGTCT	nnnnn000001000000000		TA	3Q.II-III-IV.C	2
TARDBP	uc001art.3	chr1	+	11072678	9187	9214	8	3	TGTGTTGTCTAGGCTGCCAGGCTAGTCT	1011000000nnnnnnnn0000000000	TT	TA	ACD	1
TARDBP	uc001art.3	chr1	+	11072678	9799	9829	11	3	GGGCATGTTAGCCAGCCAGCAGAACCAGTCA	0000000001nnnnnnnnnnn0000100001	AT	CA	BCC	1
ANGPTL7	uc001ase.3	chr1	+	11249397	-9928	-9902	7	2	CAGGTAGTCTGAAGGATAAGCTAGCTT	1001000000nnnnnnn0000000000	TA	TA	AC	1
ANGPTL7	uc001ase.3	chr1	+	11249397	-9869	-9837	13	2	CAGCAAGTTTCTCCCCTTAGAAGGGTCTTGTTT	1000000000nnnnnnnnnnnnn0010000000	AA	TT	CD	1
ANGPTL7	uc001ase.3	chr1	+	11249397	-8783	-8757	7	2	GGAGATGTCTAACCCAAAGAGAAGCTC	0001000000nnnnnnn0001000000	AT	AA	AA	1
ANGPTL7	uc001ase.3	chr1	+	11249397	-8260	-8235	6	3	AAGGCAGTTTTTATGGGGACATGTTA	0001100000nnnnnn0000000001	CA	AT	ABC	1
ANGPTL7	uc001ase.3	chr1	+	11249397	-7472	-7463	0	0	AAACATGTTC	0000000000	AT		half	2
ANGPTL7	uc001ase.3	chr1	+	11249397	-2858	-2827	12	2	AAACACCTTTTCCAGGAGCACCAAGCTAGCCC	0000011000nnnnnnnnnnnn0000000000	AC	TA	AB	1
ANGPTL7	uc001ase.3	chr1	+	11249397	-2057	-2032	6	2	GGACTGGTTTCGTGGAAGACAATTTT	0000010000nnnnnn0000001000	TG	AA	AB	1
ANGPTL7	uc001ase.3	chr1	+	11249397	-1087	-1067	1	2	AAGCTTATTTTAAGGATGTTT	0000001000n0001000000	TT	AT	AA	1
ANGPTL7	uc001ase.3	chr1	+	11249397	-768	-749	0	2	GACCAATCCCAGACATGCTT	00100010000000000000	AA	AT	AD	3
ANGPTL7	uc001ase.3	chr1	+	11249397	859	887	9	3	TGGTTTGCCCAAAGTCACCCAGCAAGTCT	1001000000nnnnnnnnn1000000000	TT	AA	ACC	1
ANGPTL7	uc001ase.3	chr1	+	11249397	1434	1456	3	2	GAGCATATCCTATAGACATGTCA	0000001000nnn0000000001	AT	AT	AC	1
ANGPTL7	uc001ase.3	chr1	+	11249397	1564	1591	8	2	GAAAAAGTTTTAACATGAAACCAAGCTT	0001000000nnnnnnnn0010000000	AA	AA	AD	1
ANGPTL7	uc001ase.3	chr1	+	11249397	3776	3798	3	3	AGACCAGCCTGGCCAACATGCTG	0000100000nnn1000000001	CA	AT	BCC	1
ANGPTL7	uc001ase.3	chr1	+	11249397	4928	4948	1	2	AAAGAAGTTCGAGCCTTGTTT	0001000000n0010000000	AA	TT	AD	1
ANGPTL7	uc001ase.3	chr1	+	11249397	5343	5364	2	2	GGAGAAGTTCAGGTACAAGCTC	0001000000nn0100000000	AA	AA	AD	1
ANGPTL7	uc001ase.3	chr1	+	11249397	5963	5990	8	3	TAGCTTGTCTTTTCCACATGATTTGTCT	1000000000nnnnnnnn1001000000	TT	TT	ACC	1
ANGPTL7	uc001ase.3	chr1	+	11249397	6452	6474	3	1	AAACAAGCTCAAGGAGCTTCCTT	0000000000nnn0000001000	AA	TT	A	1
ANGPTL7	uc001ase.3	chr1	+	11249397	7552	7578	7	2	AAAGATGTTTTTGTGTAGGGCTACCCT	0001000000nnnnnnn0000001000	AT	TA	AA	1
ANGPTL7	uc001ase.3	chr1	+	11249397	8893	8919	7	1	AAGCATGCCTCAGAGGACGGCATGTTT	0000000000nnnnnnn1000000000	AT	AT	C	2
ANGPTL7	uc001ase.3	chr1	+	11249397	9768	9790	3	3	CAACATGTCATTTAAACATGCTG	1000000001nnn0000000001	AT	AT	CCC	1
UBIAD1	uc001asg.3	chr1	+	11333254	-9747	-9720	8	2	ACTCTAGCCTGGGCAACAGAGCAAGCTC	0110000000nnnnnnnn0000000000	TA	AA	DD	1
UBIAD1	uc001asg.3	chr1	+	11333254	-7325	-7297	9	3	AAACAAGTTACATTTATCATGAAAAGTCT	0000000001nnnnnnnnn1001000000	AA	AA	ACC	1
UBIAD1	uc001asg.3	chr1	+	11333254	-6577	-6549	9	2	AGGCAAGTTTTAGAACAGGAGCGAAGTTT	0000000000nnnnnnnnn0011000000	AA	AA	AD	1
UBIAD1	uc001asg.3	chr1	+	11333254	-6316	-6292	5	2	GGGCATGCTCACTCAAGATGTGTTT	0000000000nnnnn0001100000	AT	GT	AB	2
UBIAD1	uc001asg.3	chr1	+	11333254	-3036	-3009	8	2	GAGCTAGCTTCACAGCTGTGTCATGCTC	0000000000nnnnnnnn1010000000	TA	AT	CD	1
UBIAD1	uc001asg.3	chr1	+	11333254	3686	3705	0	2	AAACAATCCTGAACATATTT	00000010000000001000	AA	AT	AA	1
UBIAD1	uc001asg.3	chr1	+	11333254	4424	4447	4	3	AAGCAAGATGGATAAAGCATGCCA	0000000101nnnn0000000001	AA	AT	CCD	1
UBIAD1	uc001asg.3	chr1	+	11333254	5375	5399	5	2	AAGGTTGTTGATATAAGACAAGTTT	0001000001nnnnn0000000000	TT	AA	AC	1
UBIAD1	uc001asg.3	chr1	+	11333254	5878	5887	0	0	AGACTAGTCT	0000000000	TA		half	1
UBIAD1	uc001asg.3	chr1	+	11333254	6178	6209	12	3	GAACAAGTTTTGGGGGAAAAGCAAGCAATTGA	0000000000nnnnnnnnnnnn0000001011	AA	AA	ACD	1
UBIAD1	uc001asg.3	chr1	+	11333254	7319	7342	4	3	AAACATCTCAAGCTTAACATGTCT	0000001001nnnn1000000000	AT	AT	ACC	1
PTCHD2	uc001ash.4	chr1	+	11539294	-9762	-9737	6	2	GAGCAAGTTTCAAGCGTAGGAAGCCC	0000000000nnnnnn1001000000	AA	AA	AC	1
PTCHD2	uc001ash.4	chr1	+	11539294	-9693	-9666	8	2	AAACAATTCAGTAAGAAAGGGCAAGCTT	0000001001nnnnnnnn0000000000	AA	AA	AC	1
PTCHD2	uc001ash.4	chr1	+	11539294	-6576	-6567	0	0	GGACTTGCTT	0000000000	TT		half	1
PTCHD2	uc001ash.4	chr1	+	11539294	-5001	-4982	0	2	GAGCATGTTAGAGCAAATCT	00000000010000001000	AT	AA	AC	3
PTCHD2	uc001ash.4	chr1	+	11539294	-4810	-4801	0	0	AAGCATGTCC	0000000000	AT		half	2
PTCHD2	uc001ash.4	chr1	+	11539294	-3807	-3785	3	2	GGGCAAGCTCCTTGAGTTTTTTT	0000000000nnn0001001000	AA	TT	AA	1
PTCHD2	uc001ash.4	chr1	+	11539294	-2211	-2181	11	2	GAAAATCCCCCACCAAGGGCAGAGCAAGCCC	0001001000nnnnnnnnnnn0000000000	AT	AA	AA	2
PTCHD2	uc001ash.4	chr1	+	11539294	336	345	0	0	AAGCTTGCCC	0000000000	TT		half	1
PTCHD2	uc001ash.4	chr1	+	11539294	1980	2008	9	2	GAGCTGACTCCATTCTCTCAGACTTGCCT	0000011000nnnnnnnnn0000000000	TG	TT	AB	1
PTCHD2	uc001ash.4	chr1	+	11539294	3740	3754	0	1	AAACATGCTCCAACT	000000000010000nnnnn	AT		3Q.I-II-III.C	3
PTCHD2	uc001ash.4	chr1	+	11539294	4217	4249	13	2	AAACAAAGTTCAGAGAAGTGAAGAGACTTGCCC	0000001100nnnnnnnnnnnnn0000000000	AA	TT	AD	1
PTCHD2	uc001ash.4	chr1	+	11539294	4736	4768	13	2	GGACTGGCTTCCTTGGGTGTGTGGGAATTGTCC	0000010000nnnnnnnnnnnnn0001000000	TG	TT	AB	1
PTCHD2	uc001ash.4	chr1	+	11539294	6958	6983	6	2	AGACTTGCACCCCTCTGGACATGATC	0000000010nnnnnn0000000100	TT	AT	DD	1
FBXO44	uc001ask.3	chr1	+	11714431	-5858	-5830	9	2	AAGCAAACCTATGCCAACAAAACTTCTCT	0000001000nnnnnnnnn0000001000	AA	TT	AA	1
FBXO44	uc001ask.3	chr1	+	11714431	-5103	-5073	11	2	GGGCATGGCCTCAGCCCTGCTGAACACGTCC	0000000100nnnnnnnnnnn0000010000	AT	AC	BD	1
FBXO44	uc001ask.3	chr1	+	11714431	-3570	-3547	4	1	GGGCTTGCCTCCTCGGGCTGGCCC	0000000000nnnn0000010000	TT	TG	B	1
FBXO44	uc001ask.3	chr1	+	11714431	714	728	0	0	GAGCTTGCCCGGGCT	000000000000000nnnnn	TT		3Q.I-II-III	3
FBXO44	uc001ask.3	chr1	+	11714431	1130	1157	8	2	AGACTGGCCTACTGAAAAAGGCTGGCCC	0000010000nnnnnnnn0000010000	TG	TG	BB	1
FBXO44	uc001ask.3	chr1	+	11714431	7299	7318	0	1	TGGCAAGCTTGCAGCTGCCC	1000000000nnnnn00000	AA		3Q.I-II-IV.C	2
FBXO44	uc001ask.3	chr1	+	11714431	7827	7836	0	0	GAACTTGCCT	0000000000	TT		half	1
FBXO44	uc001asm.3	chr1	+	11714913	-6340	-6312	9	2	AAGCAAACCTATGCCAACAAAACTTCTCT	0000001000nnnnnnnnn0000001000	AA	TT	AA	1
FBXO44	uc001asm.3	chr1	+	11714913	-5585	-5555	11	2	GGGCATGGCCTCAGCCCTGCTGAACACGTCC	0000000100nnnnnnnnnnn0000010000	AT	AC	BD	1
FBXO44	uc001asm.3	chr1	+	11714913	-4052	-4029	4	1	GGGCTTGCCTCCTCGGGCTGGCCC	0000000000nnnn0000010000	TT	TG	B	1
FBXO44	uc001asm.3	chr1	+	11714913	232	246	0	0	GAGCTTGCCCGGGCT	000000000000000nnnnn	TT		3Q.I-II-III	3
FBXO44	uc001asm.3	chr1	+	11714913	648	675	8	2	AGACTGGCCTACTGAAAAAGGCTGGCCC	0000010000nnnnnnnn0000010000	TG	TG	BB	1
FBXO44	uc001asm.3	chr1	+	11714913	6817	6836	0	1	TGGCAAGCTTGCAGCTGCCC	1000000000nnnnn00000	AA		3Q.I-II-IV.C	2
FBXO44	uc001asm.3	chr1	+	11714913	7345	7354	0	0	GAACTTGCCT	0000000000	TT		half	1
FBXO6	uc001aso.3	chr1	+	11724149	-9004	-8990	0	0	GAGCTTGCCCGGGCT	000000000000000nnnnn	TT		3Q.I-II-III	3
FBXO6	uc001aso.3	chr1	+	11724149	-8588	-8561	8	2	AGACTGGCCTACTGAAAAAGGCTGGCCC	0000010000nnnnnnnn0000010000	TG	TG	BB	1
FBXO6	uc001aso.3	chr1	+	11724149	-2419	-2400	0	1	TGGCAAGCTTGCAGCTGCCC	1000000000nnnnn00000	AA		3Q.I-II-IV.C	2
FBXO6	uc001aso.3	chr1	+	11724149	-1891	-1882	0	0	GAACTTGCCT	0000000000	TT		half	1
FBXO6	uc001aso.3	chr1	+	11724149	7044	7053	0	0	GAGCAAGTCC	0000000000	AA		half	1
FBXO6	uc001aso.3	chr1	+	11724149	7414	7435	2	2	GAGGTGGCCCCAAAACTTGCCC	0001010000nn0000000000	TG	TT	AB	1
C1orf187	uc001asr.1	chr1	+	11751780	-9320	-9311	0	0	AGACTTGTTT	0000000000	TT		half	1
C1orf187	uc001asr.1	chr1	+	11751780	-5664	-5642	3	2	GAACAAACCCTCTGGACAAGCTG	0000001000nnn0000000001	AA	AA	AC	1
C1orf187	uc001asr.1	chr1	+	11751780	-4046	-4022	5	3	GGACTTGCCAATACGGAACATTCCA	0000000001nnnnn0000001001	TT	AT	ACC	1
C1orf187	uc001asr.1	chr1	+	11751780	2017	2047	11	2	AAGCCAGCTCAGAGGCTTGGGAACCTTGCTC	0000100000nnnnnnnnnnn0010000000	CA	TT	BD	1
C1orf187	uc001asr.1	chr1	+	11751780	2873	2904	12	2	GGACTTGCATCCCAGCCTCCCCGAACTTCCCT	0000000010nnnnnnnnnnnn0000001000	TT	TT	AD	1
C1orf187	uc001asr.1	chr1	+	11751780	2914	2923	0	0	GAGCATGTTC	0000000000	AT		half	2
C1orf187	uc001asr.1	chr1	+	11751780	3483	3502	0	1	AGGCTATCTTAGGCAAGTCC	00000010000000000000	TA	AA	A	2
C1orf187	uc001asr.1	chr1	+	11751780	5410	5433	4	2	AAACTTGCCCAGGTTGTCTAGCTC	0000000000nnnn1010000000	TT	TA	CD	1
C1orf187	uc001asr.1	chr1	+	11751780	6202	6211	0	0	GGACTAGTCC	0000000000	TA		half	1
C1orf187	uc001asr.1	chr1	+	11751780	7606	7636	11	2	AAGAATGCCTTTCCCCAAATCAAAAATGTCT	0001000000nnnnnnnnnnn0001000000	AT	AT	AA	1
AGTRAP	uc001asu.3	chr1	+	11796141	-7372	-7358	0	0	GAACTTGCCCAAGCT	000000000000000nnnnn	TT		3Q.I-II-III	3
AGTRAP	uc001asu.3	chr1	+	11796141	-4607	-4588	0	2	AGCCTACTTTAAACATGCTC	00100010000000000000	TA	AT	AD	3
AGTRAP	uc001asu.3	chr1	+	11796141	-4547	-4538	0	0	AAACAAGCCT	0000000000	AA		half	1
AGTRAP	uc001asu.3	chr1	+	11796141	-2786	-2777	0	0	AGACTTGTTC	0000000000	TT		half	1
AGTRAP	uc001asu.3	chr1	+	11796141	48	57	0	0	GGGCAAGTTT	0000000000	AA		half	1
AGTRAP	uc001asu.3	chr1	+	11796141	542	551	0	0	GGGCTTGCCC	0000000000	TT		half	1
AGTRAP	uc001asu.3	chr1	+	11796141	1098	1118	1	2	TGACTTGCTATAGGCATGTTT	1000000001n0000000000	TT	AT	CC	3
AGTRAP	uc001asu.3	chr1	+	11796141	1651	1671	1	2	GGGCTTTTTTTGAGCAACTTT	0000001000n0000001000	TT	AA	AA	1
AGTRAP	uc001asu.3	chr1	+	11796141	4704	4724	1	2	GATCATTTCCAAAACAAGCCC	0010001000n0000000000	AT	AA	AD	2
AGTRAP	uc001asu.3	chr1	+	11796141	4861	4880	0	0	GAGCAAGTTCCTTCCTGTCT	0000000000nnnnn00000	AA		3Q.I-II-IV	2
AGTRAP	uc001asu.3	chr1	+	11796141	5563	5591	9	3	TGGCCTGCTCTGTGACCTTGGGCAAGTTA	1000100000nnnnnnnnn0000000001	CT	AA	BCC	1
AGTRAP	uc001asu.3	chr1	+	11796141	7991	8000	0	0	AGACTAGCCT	0000000000	TA		half	1
AGTRAP	uc001asu.3	chr1	+	11796141	8284	8308	5	2	AAGCTATCTCCCTGTAGAAAAGTCT	0000001000nnnnn0001000000	TA	AA	AA	1
AGTRAP	uc001asu.3	chr1	+	11796141	8668	8677	0	0	AAGCAAGTTT	0000000000	AA		half	1
CLCN6	uc009vnf.1	chr1	+	11866206	-8388	-8367	2	2	AGACAAGATTCCAGAATTGCTT	0000000100nn0001000000	AA	TT	AD	1
CLCN6	uc009vnf.1	chr1	+	11866206	-7492	-7461	12	1	GGACATGTCCATCGGGGGTTAGGGACAAGGCC	0000000000nnnnnnnnnnnn0000000100	AT	AA	D	2
CLCN6	uc009vnf.1	chr1	+	11866206	-5528	-5519	0	0	GGGCATGCCT	0000000000	AT		half	2
CLCN6	uc009vnf.1	chr1	+	11866206	-3592	-3572	1	3	TAACTTGCTGAAAACAATCTC	1000000001n0000001000	TT	AA	ACC	1
CLCN6	uc009vnf.1	chr1	+	11866206	-341	-312	10	2	AAGCACGTCCTTGCCCCCGGGAGGTTGTTT	0000010000nnnnnnnnnn0001000000	AC	TT	AB	1
CLCN6	uc009vnf.1	chr1	+	11866206	480	508	9	2	AAACAAGCGTTTTCAGAATGAGCTTCCTC	0000000010nnnnnnnnn0000001000	AA	TT	AD	1
CLCN6	uc009vnf.1	chr1	+	11866206	1418	1440	3	2	GAGCTTGCTTTTCAGATATTTTC	0000000000nnn0001001000	TT	AT	AA	2
CLCN6	uc009vnf.1	chr1	+	11866206	1450	1470	1	3	CAGCTTCTCTCTGACATGTTC	1000001000n1000000000	TT	AT	ACC	1
CLCN6	uc009vnf.1	chr1	+	11866206	3713	3744	12	2	GAACAAATTCAGGCACTTAAACAGAAAAGTCT	0000001000nnnnnnnnnnnn0001000000	AA	AA	AA	1
CLCN6	uc009vnf.1	chr1	+	11866206	5423	5451	9	2	AGGCTTCTCCATGTTGGTCAGGCTGGTCT	0000001000nnnnnnnnn0000010000	TT	TG	AB	1
PLOD1	uc001atm.3	chr1	+	11994723	-9406	-9379	8	3	TGGCATGTCCAAGAGCTCCAGCATTTCC	1000000000nnnnnnnn1000001000	AT	AT	ACC	1
PLOD1	uc001atm.3	chr1	+	11994723	-7756	-7728	9	2	AAACTAGCCGGGCGTGGTGGCGCATGCCT	0000000001nnnnnnnnn0100000000	TA	AT	CD	1
PLOD1	uc001atm.3	chr1	+	11994723	-3311	-3292	0	1	GAGCTTGCTGCCCCATGCCT	0000000001nnnnn00000	TT		3Q.I-II-IV.C	2
PLOD1	uc001atm.3	chr1	+	11994723	-591	-559	13	2	AAGCAAGACTTTCCTTGGCTCAGAGGTTTGCCT	0000000100nnnnnnnnnnnnn0001000000	AA	TT	AD	1
PLOD1	uc001atm.3	chr1	+	11994723	6602	6629	8	2	AGACTTGCTCTGTCACCCAGGCTAGAGT	0000000000nnnnnnnn0000000110	TT	TA	DD	1
PLOD1	uc001atm.3	chr1	+	11994723	7979	7988	0	0	GGGCTTGCCT	0000000000	TT		half	1
PLOD1	uc001atm.3	chr1	+	11994723	8346	8373	8	2	AGACTTGCTCTGTCACCCAGGCTAGAGT	0000000000nnnnnnnn0000000110	TT	TA	DD	1
MFN2	uc001atn.4	chr1	+	12040237	-9361	-9341	1	2	GGGCAAGCCTGGGGCATAGCC	0000000000n0000001100	AA	AT	AD	1
MFN2	uc001atn.4	chr1	+	12040237	-3558	-3533	6	2	GAGCTGGTTTGTGCCGACACAAGCCT	0000010000nnnnnn0100000000	TG	AA	BD	1
MFN2	uc001atn.4	chr1	+	12040237	-1454	-1422	13	2	GAGGTTGTTTGTGGCAATAAATTGAGGTTGTTC	0001000000nnnnnnnnnnnnn0001000000	TT	TT	AA	1
MFN2	uc001atn.4	chr1	+	12040237	315	343	9	2	GAGCAAGCCGGGGTGGCGGGGACTGGCCC	0000000001nnnnnnnnn0000010000	AA	TG	BC	1
MFN2	uc001atn.4	chr1	+	12040237	1672	1702	11	2	GAGTAAGCTTCCCTCAGGGATGAGTTTGTTT	0001000000nnnnnnnnnnn0001000000	AA	TT	AA	1
MFN2	uc001atn.4	chr1	+	12040237	1709	1728	0	2	AAACCTGATTAGACATGTTT	00001001000000000000	CT	AT	BD	3
MFN2	uc001atn.4	chr1	+	12040237	2010	2035	6	3	TGGCAAGTCTCTTGAATGGCATCCTC	1000000000nnnnnn1000001000	AA	AT	ACC	1
MFN2	uc001atn.4	chr1	+	12040237	2774	2803	10	2	AAACTAGTGTCTTTACAACAAGGCTTCCTT	0000000010nnnnnnnnnn0000001000	TA	TT	AD	1
MFN2	uc001atn.4	chr1	+	12040237	4005	4035	11	2	GCACCTGCTTCTGATGGCAGGGAACTTGCTT	0100100000nnnnnnnnnnn0000000000	CT	TT	BD	1
MFN2	uc001atn.4	chr1	+	12040237	8263	8277	0	0	TGCCTAGGCTTGTCT	nnnnn000000000000000		TT	3Q.II-III-IV	3
MIIP	uc001ato.2	chr1	+	12079298	-9288	-9266	3	3	AGACTAGCCTGACCAACATGGTG	0000000000nnn1000000101	TA	AT	CCD	1
MIIP	uc001ato.2	chr1	+	12079298	-8844	-8816	9	2	GAACTTGTCTGGCATCTCAAAAAATGGCC	0000000000nnnnnnnnn0001000100	TT	AT	AD	2
MIIP	uc001ato.2	chr1	+	12079298	-6966	-6947	0	0	GGACAAGGAGGGACTTGCCT	00000nnnnn0000000000		TT	3Q.I-III-IV	2
MIIP	uc001ato.2	chr1	+	12079298	-6906	-6887	0	2	GGACTTGTGCAGGCCTGTTT	00000000100000100000	TT	CT	BD	1
MIIP	uc001ato.2	chr1	+	12079298	-6662	-6653	0	0	AGACATGTTT	0000000000	AT		half	2
MIIP	uc001ato.2	chr1	+	12079298	965	986	2	3	GGGCAAGTTGCTTAACTTCCCT	0000000001nn1000001000	AA	TT	ACC	1
MIIP	uc001ato.2	chr1	+	12079298	1095	1104	0	0	AAGCAAGCTT	0000000000	AA		half	1
MIIP	uc001ato.2	chr1	+	12079298	1157	1166	0	0	AAGCATGCCC	0000000000	AT		half	2
MIIP	uc001ato.2	chr1	+	12079298	2293	2314	2	3	AGAGAAGTTAAATAACTTGCCT	0001000001nn1000000000	AA	TT	ACC	1
MIIP	uc001ato.2	chr1	+	12079298	5554	5583	10	2	GAACTTTTTCATCTTCCCAAAAACTTCTCT	0000001000nnnnnnnnnn0000001000	TT	TT	AA	1
TNFRSF8	uc001atq.3	chr1	+	12123433	-8064	-8055	0	0	GAACAAGTTT	0000000000	AA		half	1
TNFRSF8	uc001atq.3	chr1	+	12123433	-8014	-8005	0	0	GGACAAGCTT	0000000000	AA		half	1
TNFRSF8	uc001atq.3	chr1	+	12123433	-5373	-5349	5	3	AAGCTAGTTCATAAAAAGCATTGTG	0000000000nnnnn0000001101	TA	AT	ACD	1
TNFRSF8	uc001atq.3	chr1	+	12123433	-3682	-3655	8	2	GGGCTTGGCTTCCTTCCACAGCTTGCTC	0000000100nnnnnnnn1000000000	TT	TT	CD	1
TNFRSF8	uc001atq.3	chr1	+	12123433	-2688	-2656	13	2	AGACAAGTTTCCACAACATCTATAGATTTATCC	0000000000nnnnnnnnnnnnn0001001000	AA	TT	AA	1
TNFRSF8	uc001atq.3	chr1	+	12123433	3913	3922	0	0	AAACAAGCCT	0000000000	AA		half	1
TNFRSF8	uc001atq.3	chr1	+	12123433	5347	5370	4	2	AGGCATGGCTCCAGGGACTTGCAT	0000000100nnnn0000000010	AT	TT	DD	1
TNFRSF8	uc001atq.3	chr1	+	12123433	5693	5715	3	3	CACCATGCTGGCCAGGCTAGTCT	1010000001nnn0000000000	AT	TA	CCD	1
TNFRSF8	uc001atq.3	chr1	+	12123433	8373	8405	13	2	AGACAGGTTTCACCATGTTGGCCAGGCTGGCCT	0000010000nnnnnnnnnnnnn0000010000	AG	TG	BB	1
TNFRSF8	uc001atq.3	chr1	+	12123433	9204	9224	1	2	GGGCGAGCCTGGGGCCTGCTT	0000100000n0000100000	GA	CT	BB	1
TNFRSF8	uc001atr.3	chr1	+	12185957	-6024	-6010	0	1	GGACTAGTCAAAGCT	000000000100000nnnnn	TA		3Q.I-II-III.C	2
TNFRSF8	uc001atr.3	chr1	+	12185957	-5814	-5782	13	2	AATCAAGTTTGAAGGCAGCATAAAAACATTTTC	0010000000nnnnnnnnnnnnn0000001000	AA	AT	AD	1
TNFRSF8	uc001atr.3	chr1	+	12185957	-2186	-2161	6	3	GCACCAGCCCCACTCAGAGCTTGCTG	0100100000nnnnnn0000000001	CA	TT	BCD	1
TNFRSF8	uc001atr.3	chr1	+	12185957	-869	-847	3	3	GAACTTGTTAGGAAAGCAAATTA	0000000001nnn0000001001	TT	AA	ACC	1
TNFRSF8	uc001atr.3	chr1	+	12185957	651	673	3	2	GGGCATTCCTGCCAGCCTTGCCT	0000001000nnn0010000000	AT	TT	AD	1
TNFRSF8	uc001atr.3	chr1	+	12185957	999	1025	7	2	AGGCTGGCCTGTGCCTGGGGCTTTTTC	0000010000nnnnnnn0000001000	TG	TT	AB	1
TNFRSF8	uc001atr.3	chr1	+	12185957	1718	1727	0	0	AGGCATGTTT	0000000000	AT		half	2
TNFRSF8	uc001atr.3	chr1	+	12185957	2123	2132	0	0	AGGCAAGCTC	0000000000	AA		half	1
TNFRSF8	uc001atr.3	chr1	+	12185957	4854	4886	13	2	GGACTTGTGTCCCTGGGGGTACCAGACAGGCTT	0000000010nnnnnnnnnnnnn0000010000	TT	AG	BD	1
TNFRSF8	uc001atr.3	chr1	+	12185957	6473	6496	4	2	GATCTTGTTTCTCAAGACCAGTTT	0010000000nnnn0000100000	TT	CA	BD	1
TNFRSF8	uc001atr.3	chr1	+	12185957	8821	8841	1	2	AGACTGGCTTCGGGCGTGTCC	0000010000n0000100000	TG	GT	BB	1
MIR4632	uc021ogi.1	chr1	+	12251761	-9570	-9546	5	2	GAGGAGGCCTCTTTGAGGCTAGTTT	0001010000nnnnn0000000000	AG	TA	AB	1
MIR4632	uc021ogi.1	chr1	+	12251761	-7954	-7933	2	4	TAGCTAGCTAGCTAGCTAGCTA	1000000001nn1000000001	TA	TA	CCCC	1
MIR4632	uc021ogi.1	chr1	+	12251761	-7329	-7310	0	2	AAACAGGCCTGAGATTGCTC	00000100000001000000	AG	TT	AB	1
MIR4632	uc021ogi.1	chr1	+	12251761	-4828	-4802	7	2	GTGAATGTCTCCATTCTGAGCTTGCTC	0101000000nnnnnnn0000000000	AT	TT	AD	1
MIR4632	uc021ogi.1	chr1	+	12251761	-4726	-4704	3	2	GGGCAGGACTCAGGGGCTTGCTC	0000010100nnn0000000000	AG	TT	BD	1
MIR4632	uc021ogi.1	chr1	+	12251761	-1034	-1025	0	0	AAGCTAGTTC	0000000000	TA		half	1
MIR4632	uc021ogi.1	chr1	+	12251761	2207	2239	13	2	GAGTTTGTTTTCTGTAGCTGTCTGAGCTTCTCT	0001000000nnnnnnnnnnnnn0000001000	TT	TT	AA	1
MIR4632	uc021ogi.1	chr1	+	12251761	4396	4405	0	0	AGACTAGTCT	0000000000	TA		half	1
TNFRSF1B	uc001att.3	chr1	+	12227059	-7461	-7432	10	2	AAAATTGTCCAGGCATGGTGACACATGCCT	0001000000nnnnnnnnnn0100000000	TT	AT	AD	1
TNFRSF1B	uc001att.3	chr1	+	12227059	-7197	-7188	0	0	AGACAAGTTC	0000000000	AA		half	1
TNFRSF1B	uc001att.3	chr1	+	12227059	-3857	-3848	0	0	GAGCAAGTCC	0000000000	AA		half	1
TNFRSF1B	uc001att.3	chr1	+	12227059	-3731	-3706	6	2	GGATAAGCATACCATAAAGCTTGCCC	0001000010nnnnnn0000000000	AA	TT	AD	1
TNFRSF1B	uc001att.3	chr1	+	12227059	2612	2642	11	2	GAAGAAGCCCCCAGGAGACCTGAGCTAGCCA	0001000000nnnnnnnnnnn0000000001	AA	TA	AC	1
TNFRSF1B	uc001att.3	chr1	+	12227059	5336	5345	0	0	GGGCAAGTCT	0000000000	AA		half	1
TNFRSF1B	uc001att.3	chr1	+	12227059	7387	7415	9	2	AGGCATGCACCACCACACCCGGCTAGTTT	0000000010nnnnnnnnn1000000000	AT	TA	CD	1
TNFRSF1B	uc001att.3	chr1	+	12227059	7637	7658	2	3	AGACCTGTTAGCTGGCTAGTTC	0000100001nn1000000000	CT	TA	BCC	1
TNFRSF1B	uc001att.3	chr1	+	12227059	7746	7765	0	0	GGACACTAGTGGGCATGTTC	00000nnnnn0000000000		AT	3Q.I-III-IV	3
TNFRSF1B	uc001att.3	chr1	+	12227059	9908	9917	0	0	GAGCATGCTC	0000000000	AT		half	2
AK095438	uc021ogj.1	chr1	+	12568347	-8850	-8820	11	2	GAACTATCTCTGGTCACTGTGAAATTTGTTT	0000001000nnnnnnnnnnn0001000000	TA	TT	AA	1
AK095438	uc021ogj.1	chr1	+	12568347	-8361	-8352	0	0	AAACATGTTT	0000000000	AT		half	2
AK095438	uc021ogj.1	chr1	+	12568347	-7149	-7117	13	3	AAACATGCTGTTTACGATTTTTGTATCTTGTCT	0000000001nnnnnnnnnnnnn1010000000	AT	TT	CCD	1
AK095438	uc021ogj.1	chr1	+	12568347	-6225	-6204	2	2	GGTCATGCCGAGGAGCTTGCCT	0010000001nn0000000000	AT	TT	CD	2
AK095438	uc021ogj.1	chr1	+	12568347	-4501	-4476	6	2	AAGCAGGCCTTGCGGGAAGCTTGATT	0000010000nnnnnn0000000100	AG	TT	BD	1
AK095438	uc021ogj.1	chr1	+	12568347	-4395	-4372	4	2	AGGAAAGCCTGGGAGAACTAGGCC	0001000000nnnn0000000100	AA	TA	AD	1
AK095438	uc021ogj.1	chr1	+	12568347	-246	-227	0	2	GGGCCTGTTTGGACTTGTGT	00001000000000000010	CT	TT	BD	2
AK095438	uc021ogj.1	chr1	+	12568347	1458	1478	1	3	TGGCTTTTTCCTAACTAGTCT	1000001000n1000000000	TT	TA	ACC	1
AK095438	uc021ogj.1	chr1	+	12568347	3728	3759	12	2	TAAAATGCCTTGTGGACTTCCCAAACTTGTTC	1001000000nnnnnnnnnnnn0000000000	AT	TT	AC	1
AK095438	uc021ogj.1	chr1	+	12568347	5107	5132	6	2	GAACTGGCTTTAATCAAGAAATGTTC	0000010000nnnnnn0001000000	TG	AT	AB	1
AK095438	uc021ogj.1	chr1	+	12568347	5640	5659	0	2	AAACACACCCAAGCATGTTC	00000110000000000000	AC	AT	AB	3
VPS13D	uc001atv.3	chr1	+	12290112	-9273	-9243	11	3	GTGAAAGCCCTCATGAGTACAAGGCTTGCCA	0101000000nnnnnnnnnnn0000000001	AA	TT	ACD	1
VPS13D	uc001atv.3	chr1	+	12290112	-7107	-7085	3	2	TGACATGCCCTCTAGACATTTTC	1000000000nnn0000001000	AT	AT	AC	1
VPS13D	uc001atv.3	chr1	+	12290112	-6400	-6369	12	3	AAGCATTTTGGTCAAAACCATTCAACAAGTCT	0000001001nnnnnnnnnnnn1000000000	AT	AA	ACC	1
VPS13D	uc001atv.3	chr1	+	12290112	1411	1440	10	2	GGGCAAGTAGGGTAGGGCCTGAACTTGTTT	0000000011nnnnnnnnnn0000000000	AA	TT	CD	1
VPS13D	uc001atv.3	chr1	+	12290112	1988	2012	5	2	GAGCATTTTTTTTAAAAAATTGTTC	0000001000nnnnn0001000000	AT	TT	AA	1
VPS13D	uc001atv.3	chr1	+	12290112	5321	5353	13	2	AGACCAGCCTGGCCAACATGGTGAAACCTGTCT	0000100000nnnnnnnnnnnnn0000100000	CA	CT	BB	1
VPS13D	uc001atv.3	chr1	+	12290112	6604	6613	0	0	AGGCATGTTC	0000000000	AT		half	2
VPS13D	uc001atv.3	chr1	+	12290112	7234	7248	0	0	AGACTAGCCTGGGCA	000000000000000nnnnn	TA		3Q.I-II-III	3
VPS13D	uc001atv.3	chr1	+	12290112	7563	7577	0	0	AGACTAGCCTGGGCA	000000000000000nnnnn	TA		3Q.I-II-III	3
AADACL4	uc001auf.3	chr1	+	12704565	-9711	-9679	13	3	AAGCAAGCTGGAAGCTGGCGTAGGGAAATGCCG	0000000001nnnnnnnnnnnnn0001000001	AA	AT	ACC	1
AADACL4	uc001auf.3	chr1	+	12704565	-9604	-9595	0	0	AGGCATGTTC	0000000000	AT		half	2
AADACL4	uc001auf.3	chr1	+	12704565	-8073	-8047	7	2	AGGGAAGCTTACACCCCAGGAAAGTCC	0001000000nnnnnnn0001000000	AA	AA	AA	1
AADACL4	uc001auf.3	chr1	+	12704565	-3838	-3819	0	0	AGGCATGTTTGGGCATGTTT	00000000000000000000	AT	AT	O	5
AADACL4	uc001auf.3	chr1	+	12704565	-3799	-3771	9	2	AGGCTTGTTTGGAGAACAAGAATTTATCC	0000000000nnnnnnnnn0001001000	TT	TT	AA	1
AADACL4	uc001auf.3	chr1	+	12704565	-2099	-2067	13	2	GTGCTATCTTCAGGGGTATCCATAAACATGCTT	0100001000nnnnnnnnnnnnn0000000000	TA	AT	AD	2
AADACL4	uc001auf.3	chr1	+	12704565	-693	-672	2	2	AAAATTGTCCCCAAACCAGCCC	0001000000nn0000100000	TT	CA	AB	1
AADACL4	uc001auf.3	chr1	+	12704565	-458	-426	13	3	AAGCTAGCTAGGGAGCTGGGGTGAGACGTGCTG	0000000001nnnnnnnnnnnnn0000100001	TA	GT	BCC	1
AADACL4	uc001auf.3	chr1	+	12704565	-42	-33	0	0	AGACAAGCTC	0000000000	AA		half	1
AADACL4	uc001auf.3	chr1	+	12704565	274	298	5	2	GGACTCCCTCAAGATAGACTTGTCT	0000011000nnnnn0000000000	TC	TT	AB	1
AADACL4	uc001auf.3	chr1	+	12704565	5070	5099	10	2	GGGGTAGTCCGTGCAACCTCAGACAAGACC	0001000000nnnnnnnnnn0000000100	TA	AA	AD	1
AADACL4	uc001auf.3	chr1	+	12704565	5203	5222	0	1	GGACTATACACAACATGCTT	00000nnnnn1000000000		AT	3Q.I-III-IV.C	3
AADACL4	uc001auf.3	chr1	+	12704565	5409	5429	1	2	GAACTTGACCTTGGCATGTCT	0000000100n1000000000	TT	AT	CD	2
AADACL4	uc001auf.3	chr1	+	12704565	7598	7617	0	3	ATACAAGTCAGAGCTTGTCA	01000000010000000001	AA	TT	CCD	3
AADACL3	uc009vnn.1	chr1	+	12776117	-9301	-9274	8	2	AAACCAGCTTAAAGAAGGGAACAGGCTT	0000100000nnnnnnnn0000010000	CA	AG	BB	1
AADACL3	uc009vnn.1	chr1	+	12776117	-8631	-8612	0	2	AGGCTGGCTCGAGCTTCTCC	00000100000000001000	TG	TT	AB	1
AADACL3	uc009vnn.1	chr1	+	12776117	-6625	-6596	10	1	AAGATAGTTCTAAGTTGGTGAGGCATGTTT	0001000000nnnnnnnnnn0000000000	TA	AT	A	2
AADACL3	uc009vnn.1	chr1	+	12776117	-6294	-6269	6	2	CGGTTAGCCTTCTCCTGGGCAAGTTT	1001000000nnnnnn0000000000	TA	AA	AC	1
AADACL3	uc009vnn.1	chr1	+	12776117	-5776	-5754	3	1	GGACATGCCTAAAAAGCATCCTT	0000000000nnn0000001000	AT	AT	A	2
AADACL3	uc009vnn.1	chr1	+	12776117	-4953	-4928	6	2	GGACATCCTCTCTTGAAGGCCTGTTC	0000001000nnnnnn0000100000	AT	CT	AB	1
AADACL3	uc009vnn.1	chr1	+	12776117	-1476	-1456	1	2	AAGAATGCTTCAGGCTGGCTT	0001000000n0000010000	AT	TG	AB	2
AADACL3	uc009vnn.1	chr1	+	12776117	-381	-349	13	3	TGGCTTGCCGTACAACAGCTCTGGGACATCCTC	1000000001nnnnnnnnnnnnn0000001000	TT	AT	ACC	1
AADACL3	uc009vnn.1	chr1	+	12776117	1554	1583	10	3	AAAGAAGCTAACCCACAATAGAACAAGCTA	0001000001nnnnnnnnnn0000000001	AA	AA	ACC	1
AADACL3	uc009vnn.1	chr1	+	12776117	4398	4429	12	2	AATCAAGCCTCAGGAGGTTAAGAGACTTGCTA	0010000000nnnnnnnnnnnn0000000001	AA	TT	CD	1
AADACL3	uc009vnn.1	chr1	+	12776117	8140	8172	13	2	AGACATGCTCATGAATGTAACATACACATCTTT	0000000000nnnnnnnnnnnnn0100001000	AT	AT	AD	2
AADACL3	uc009vnn.1	chr1	+	12776117	8708	8728	1	2	AAGCAGGTCTTGAAGTTGCTC	0000010000n0001000000	AG	TT	AB	1
AADACL3	uc009vnn.1	chr1	+	12776117	8783	8811	9	2	AGGCAGGTTCAGGAAGATGGGGCTAGTGT	0000010000nnnnnnnnn0000000010	AG	TA	BD	1
C1orf158	uc001auh.3	chr1	+	12806162	-9764	-9732	13	3	AGACTTGTCAAAAGAAAAACTTCAGCCAAGTTA	0000000001nnnnnnnnnnnnn0010000001	TT	AA	CCD	1
C1orf158	uc001auh.3	chr1	+	12806162	-9409	-9383	7	2	AGTCTTGTCTGCCTATTAAGCTAGGTT	0010000000nnnnnnn0000000100	TT	TA	DD	1
C1orf158	uc001auh.3	chr1	+	12806162	-7743	-7716	8	2	AGAAAAGCCTTCCAACAAAAACAAGACC	0001000000nnnnnnnn0000000100	AA	AA	AD	1
C1orf158	uc001auh.3	chr1	+	12806162	-2719	-2710	0	0	AGGCTTGTCT	0000000000	TT		half	1
C1orf158	uc001auh.3	chr1	+	12806162	-2506	-2484	3	2	GGACTGGCCTTACAAACATTCTT	0000010000nnn0000001000	TG	AT	AB	1
C1orf158	uc001auh.3	chr1	+	12806162	-2480	-2450	11	3	TGGCAAGTTATTGCAGACCTAAAGCCAGTTT	1000000001nnnnnnnnnnn0000100000	AA	CA	BCC	1
C1orf158	uc001auh.3	chr1	+	12806162	-729	-720	0	0	GAACAAGCCC	0000000000	AA		half	1
C1orf158	uc001auh.3	chr1	+	12806162	202	222	1	2	GGGCAAATCCTTAACATGTTT	0000001000n1000000000	AA	AT	AC	1
C1orf158	uc001auh.3	chr1	+	12806162	1963	1994	12	2	GAACCTGTCTGGGGCTGCCTGAGGGATTGCTC	0000100000nnnnnnnnnnnn0001000000	CT	TT	AB	1
C1orf158	uc001auh.3	chr1	+	12806162	2032	2064	13	3	TGGCATGCTTCAGATCTCAGCTGGGAAAAGCCA	1000000000nnnnnnnnnnnnn0001000001	AT	AA	ACC	1
C1orf158	uc001auh.3	chr1	+	12806162	4691	4700	0	0	AAACAAGTTT	0000000000	AA		half	1
C1orf158	uc001auh.3	chr1	+	12806162	7388	7418	11	2	AAACCTGTTCAATGGGGGAAAGGACAATTTC	0000100000nnnnnnnnnnn0000001000	CT	AA	AB	1
C1orf158	uc001auh.3	chr1	+	12806162	8576	8600	5	3	TAGGGTGCCTGTAACAGGCAAGTTC	1001100000nnnnn0000000000	GT	AA	ABC	1
C1orf158	uc001auh.3	chr1	+	12806162	9335	9365	11	3	GAGCAAGCTCTTTCCTGTGTTGGGCAGGGTG	0000000000nnnnnnnnnnn0000010101	AA	AG	BCD	1
PRAMEF12	uc001aui.3	chr1	+	12834983	-9149	-9126	4	2	AAACATGGTCGTGCAGGCATCTCT	0000000100nnnn0000001000	AT	AT	AD	1
PRAMEF12	uc001aui.3	chr1	+	12834983	-8752	-8738	0	1	TGACTTGTTTGAGCT	100000000000000nnnnn	TT		3Q.I-II-III.C	3
PRAMEF12	uc001aui.3	chr1	+	12834983	-4474	-4443	12	2	ACACAAGTCTGCAGCCGTTCAGGGACATGGCT	0100000000nnnnnnnnnnnn0000000100	AA	AT	DD	1
PRAMEF12	uc001aui.3	chr1	+	12834983	1103	1124	2	2	AGGAATCTCCGCAAACTTGTTC	0001001000nn0000000000	AT	TT	AA	2
PRAMEF12	uc001aui.3	chr1	+	12834983	5527	5558	12	3	CAATTTGTTGTAACAAATTAAAGGGCTTGTTT	1001000001nnnnnnnnnnnn0000000000	TT	TT	ACC	1
PRAMEF12	uc001aui.3	chr1	+	12834983	6521	6542	2	2	GACGTAGTCTGAAAACTTGTCT	0011000000nn0000000000	TA	TT	AD	1
PRAMEF12	uc001aui.3	chr1	+	12834983	7363	7388	6	3	CGACAAGTCCTGTAACAGGCTTTTGT	1000000000nnnnnn0000001010	AA	TT	ACD	1
PRAMEF1	uc001auj.2	chr1	+	12851545	-9199	-9174	6	3	CGACAAGTCCTGTAACAGGCTTTTGT	1000000000nnnnnn0000001010	AA	TT	ACD	1
PRAMEF1	uc001auj.2	chr1	+	12851545	-6056	-6024	13	3	CAACATGTCTCGCCTCCCACCACAGGCAGTTTT	1000000000nnnnnnnnnnnnn0000011000	AT	AG	ABC	1
PRAMEF1	uc001auj.2	chr1	+	12851545	-5398	-5374	5	2	GACCTGGCCCCCAAAAAGCATGCTT	0010010000nnnnn0000000000	TG	AT	BD	2
PRAMEF1	uc001auj.2	chr1	+	12851545	-5171	-5152	0	2	AGGCATGTGCCAACATGTCC	00000000101000000000	AT	AT	CD	4
PRAMEF1	uc001auj.2	chr1	+	12851545	-2746	-2726	1	2	AAGCTTGCTCTGAGCTTGGCA	0000000000n0000000101	TT	TT	CD	1
PRAMEF1	uc001auj.2	chr1	+	12851545	3944	3974	11	2	AAACTTGTGTTTGTTTGACGCAGGCATTTTC	0000000010nnnnnnnnnnn0000001000	TT	AT	AD	1
PRAMEF2	uc001aum.1	chr1	+	12916940	-9748	-9727	2	2	AAATTTGTTGTTAGACAAGCTC	0001000001nn0000000000	TT	AA	AC	1
PRAMEF2	uc001aum.1	chr1	+	12916940	-7585	-7558	8	2	AAAAATGCTTTCTAGTTAAAACAACTTT	0001000000nnnnnnnn0000001000	AT	AA	AA	1
PRAMEF2	uc001aum.1	chr1	+	12916940	-4516	-4496	1	1	AGACAAGTTCCAAGCCTGTCT	0000000000n0000100000	AA	CT	B	1
PRAMEF2	uc001aum.1	chr1	+	12916940	-4476	-4445	12	2	GAGCAAGCTCACATGGCCTTTCCAACTGGTTT	0000000000nnnnnnnnnnnn1000010000	AA	TG	BC	1
PRAMEF2	uc001aum.1	chr1	+	12916940	-4375	-4356	0	2	GGACATGCCTGAGCAATTTA	00000000000000001001	AT	AA	AC	4
PRAMEF2	uc001aum.1	chr1	+	12916940	-3994	-3968	7	3	AAATTAGCTGGGTGTGGTGGCATGCCT	0001000001nnnnnnn1000000000	TA	AT	ACC	1
PRAMEF2	uc001aum.1	chr1	+	12916940	-3175	-3143	13	2	GAGATAGTTTTGCCACTTTGGTGAGGCTGGTCT	0001000000nnnnnnnnnnnnn0000010000	TA	TG	AB	1
PRAMEF2	uc001aum.1	chr1	+	12916940	-1310	-1301	0	0	GAGCTTGCTT	0000000000	TT		half	1
PRAMEF2	uc001aum.1	chr1	+	12916940	900	928	9	3	CAGCATGCCCAGCTACAGTTAGCATTTCT	1000000000nnnnnnnnn1000001000	AT	AT	ACC	1
PRAMEF2	uc001aum.1	chr1	+	12916940	3227	3236	0	0	AGACTTGTTC	0000000000	TT		half	1
PRAMEF2	uc001aum.1	chr1	+	12916940	7422	7436	0	1	AGCTGAAACATGCCC	nnnnn000010000000000		AT	3Q.II-III-IV.C	3
PRAMEF8	uc001aup.3	chr1	+	12976449	-5326	-5317	0	0	GAGCAAGTCC	0000000000	AA		half	1
PRAMEF8	uc001aup.3	chr1	+	12976449	-4724	-4693	12	2	AAAATATCCCATGTCTCTAGCAGGGCAAGTTT	0001001000nnnnnnnnnnnn0000000000	TA	AA	AA	1
PRAMEF8	uc001aup.3	chr1	+	12976449	-3548	-3529	0	1	AGACATGTCACAGAGAGTCC	0000000001nnnnn00000	AT		3Q.I-II-IV.C	3
PRAMEF8	uc001aup.3	chr1	+	12976449	-2742	-2710	13	2	AGACTTGATTGGAGGAAGAAAGAGAGGAAGCCC	0000000100nnnnnnnnnnnnn0001000000	TT	AA	AD	1
PRAMEF8	uc001aup.3	chr1	+	12976449	-1780	-1753	8	2	GGGCAGGTTCCTCTCCCTAGCCAAGTCT	0000010000nnnnnnnn0010000000	AG	AA	BD	1
PRAMEF8	uc001aup.3	chr1	+	12976449	79	88	0	0	GAACATGCCC	0000000000	AT		half	2
PRAMEF8	uc001aup.3	chr1	+	12976449	2133	2154	2	2	AGGAATCTCCGCAAACTTGTTC	0001001000nn0000000000	AT	TT	AA	2
PRAMEF8	uc001aup.3	chr1	+	12976449	6070	6084	0	1	AGGCATGCTTTGACA	000000000010000nnnnn	AT		3Q.I-II-III.C	3
PRAMEF8	uc001aup.3	chr1	+	12976449	9231	9263	13	2	CGGCTTGTTTTCCAGCCTGACTCAGGGTAGCCC	1000000000nnnnnnnnnnnnn0001000000	TT	TA	AC	1
PRAMEF8	uc001aup.3	chr1	+	12976449	9564	9592	9	2	GGACTTGCTGGATGTTGATGAGAATGTCT	0000000001nnnnnnnnn0001000000	TT	AT	AC	1
PRAMEF22	uc009vnq.1	chr1	+	13035542	-5311	-5297	0	1	AGGCATGCCCCAACA	000000000010000nnnnn	AT		3Q.I-II-III.C	3
PRAMEF22	uc009vnq.1	chr1	+	13035542	-38	-12	7	2	AAGTTTGTCTTTTCTCTGGATTTGTTT	0001000000nnnnnnn0001000000	TT	TT	AA	1
PRAMEF22	uc009vnq.1	chr1	+	13035542	1934	1966	13	2	GACCTTGCTCAGGTCAGTTCTTTGGGCATCTCT	0010000000nnnnnnnnnnnnn0000001000	TT	AT	AD	1
PRAMEF22	uc009vnq.1	chr1	+	13035542	2160	2190	11	2	GAACAAACTTGTGTTTGGGCAAAGCAGGCTC	0000001000nnnnnnnnnnn0000010000	AA	AG	AB	1
PRAMEF22	uc009vnq.1	chr1	+	13035542	6347	6379	13	2	AGGGTTGTTTGTTTTTTTCTTGTAAATTTGCTT	0001000000nnnnnnnnnnnnn0001000000	TT	TT	AA	1
PRAMEF22	uc009vnq.1	chr1	+	13035542	9493	9502	0	0	GGACTTGCTT	0000000000	TT		half	1
PRAMEF6	uc001auu.1	chr1	+	13359818	-8392	-8367	6	2	AAACTTGCCTTTTCACTGGATTGTCC	0000000000nnnnnn1001000000	TT	TT	AC	1
PRAMEF6	uc001auu.1	chr1	+	13359818	-6578	-6569	0	0	AAGCATGCTT	0000000000	AT		half	2
PRAMEF6	uc001auu.1	chr1	+	13359818	-6228	-6198	11	2	GAACAAACTTGTGTTTGGGTGAAACAGGCTT	0000001000nnnnnnnnnnn0000010000	AA	AG	AB	1
PRAMEF6	uc001auu.1	chr1	+	13359818	1782	1804	3	3	TACCATGTTGGCCAGGCTTGTCT	1010000001nnn0000000000	AT	TT	CCD	1
PRAMEF6	uc001auu.1	chr1	+	13359818	3136	3162	7	2	AGACATGGCTGCAGGGGGTGCATGCCT	0000000100nnnnnnn0100000000	AT	AT	DD	1
PRAMEF6	uc001auu.1	chr1	+	13359818	4590	4599	0	0	AAGCAAGCTT	0000000000	AA		half	1
PRAMEF6	uc001auu.1	chr1	+	13359818	4634	4665	12	2	AGGGATGCCCCATGAATGTTCCCAACAAGCTT	0001000000nnnnnnnnnnnn1000000000	AT	AA	AC	1
PRAMEF6	uc001auu.1	chr1	+	13359818	5130	5150	1	2	GACCAAGCCTTGGCCATGTCC	0010000000n0010000000	AA	AT	DD	2
PRAMEF6	uc001auu.1	chr1	+	13359818	6829	6850	2	3	TGCCATGCTAGGAAGCTAGCTC	1010000001nn0000000000	AT	TA	CCD	2
PRAMEF6	uc001auu.1	chr1	+	13359818	9714	9723	0	0	AGGCTTGTTT	0000000000	TT		half	1
PRAMEF9	uc001auw.1	chr1	+	13421175	-9694	-9671	4	2	GGGAATGGCCCGAGAAACTTGCCT	0001000100nnnn0000000000	AT	TT	AD	2
PRAMEF9	uc001auw.1	chr1	+	13421175	-7426	-7396	11	2	GAACAAACTTGTGTTTGGGTGAAACAGGCTT	0000001000nnnnnnnnnnn0000010000	AA	AG	AB	1
PRAMEF9	uc001auw.1	chr1	+	13421175	-4705	-4678	8	2	GAGGTTGTTCACATTAGAGGACATTTCT	0001000000nnnnnnnn0000001000	TT	AT	AA	1
PRAMEF9	uc001auw.1	chr1	+	13421175	925	951	7	2	AGACATGGCTGTGGGGGGTGCATGCCT	0000000100nnnnnnn0100000000	AT	AT	DD	1
PRAMEF9	uc001auw.1	chr1	+	13421175	2351	2360	0	0	AAGCAAGCTT	0000000000	AA		half	1
PRAMEF9	uc001auw.1	chr1	+	13421175	2395	2426	12	2	AGGGATGCCCCATGAATGTTCCCAACAAGCTT	0001000000nnnnnnnnnnnn1000000000	AT	AA	AC	1
PRAMEF9	uc001auw.1	chr1	+	13421175	2891	2911	1	2	GACCAAGCTTTGGCCATGTCC	0010000000n0010000000	AA	AT	DD	2
PRAMEF9	uc001auw.1	chr1	+	13421175	9357	9385	9	2	AGGCATCCTCAGGATTTTGAGACCAGCCT	0000001000nnnnnnnnn0000100000	AT	CA	AB	1
PRAMEF16	uc001aux.3	chr1	+	13495253	-7589	-7562	8	1	AGATAAGTCCATTTTTGTAAGCTTGCTT	0001000000nnnnnnnn0000000000	AA	TT	A	1
PRAMEF16	uc001aux.3	chr1	+	13495253	-6510	-6488	3	3	CAACATGTTGGCCAGGCTGGTCT	1000000001nnn0000010000	AT	TG	BCC	1
PRAMEF16	uc001aux.3	chr1	+	13495253	-5985	-5963	3	3	AAACCAGCCTGGCCAACATGCTG	0000100000nnn1000000001	CA	AT	BCC	1
PRAMEF16	uc001aux.3	chr1	+	13495253	-5041	-5016	6	2	AAACATGCCTTGGGGCAAAATATCTT	0000000000nnnnnn0001001000	AT	TA	AA	2
PRAMEF16	uc001aux.3	chr1	+	13495253	-2683	-2661	3	3	CACCATGTTGGCCAGGCTTGTCT	1010000001nnn0000000000	AT	TT	CCD	1
PRAMEF16	uc001aux.3	chr1	+	13495253	-25	0	6	2	AAACTTGCCTTTTCACTGGATTGTCC	0000000000nnnnnn1001000000	TT	TT	AC	1
PRAMEF16	uc001aux.3	chr1	+	13495253	1524	1544	1	3	AGACATGCAGGGAGCTAGTTA	0000000011n0000000001	AT	TA	CCD	1
PRAMEF16	uc001aux.3	chr1	+	13495253	1792	1801	0	0	AAGCATGCTT	0000000000	AT		half	2
PRAMEF16	uc001aux.3	chr1	+	13495253	2141	2171	11	2	GAACAAACTTGTGTTTGAGTGAAACAGGCTT	0000001000nnnnnnnnnnn0000010000	AA	AG	AB	1
PRAMEF16	uc001aux.3	chr1	+	13495253	4465	4487	3	2	GAGAATCTCTTTGGAACTTGCCC	0001001000nnn0000000000	AT	TT	AA	2
PRAMEF20	uc009vnv.1	chr1	+	13516065	-8754	-8722	13	3	GAGCTTGTCATATAGTAAAAGACAAAGTAGTTA	0000000001nnnnnnnnnnnnn0001000001	TT	TA	ACC	1
PRAMEF20	uc009vnv.1	chr1	+	13516065	-8607	-8582	6	2	GAATAAGTTTGTTCTCAAACTTTTTT	0001000000nnnnnn0000001000	AA	TT	AA	1
PRAMEF20	uc009vnv.1	chr1	+	13516065	-4292	-4265	8	2	AAATATGTTTCCTTTCTGGGGCATCTCC	0001000000nnnnnnnn0000001000	AT	AT	AA	1
PRAMEF20	uc009vnv.1	chr1	+	13516065	-3550	-3531	0	2	CAAATTGCTCAGGCATGTCC	10010000000000000000	TT	AT	AC	4
PRAMEF20	uc009vnv.1	chr1	+	13516065	-3457	-3426	12	2	AAACCAGCTGGAAAGGTCATGAGAGCTTGCTT	0000100001nnnnnnnnnnnn0000000000	CA	TT	BC	1
PRAMEF20	uc009vnv.1	chr1	+	13516065	-3405	-3385	1	2	AGGCAGGTTTCGACCTTGTCT	0000010000n0010000000	AG	TT	BD	1
PRAMEF20	uc009vnv.1	chr1	+	13516065	-3215	-3187	9	2	AGGCATGCACCACCATGCCTGGCTAGTTT	0000000010nnnnnnnnn1000000000	AT	TA	CD	1
PRAMEF20	uc009vnv.1	chr1	+	13516065	-2758	-2726	13	3	TAATTTGCTTCTGTTTCTTGATCTGGCAAGCCT	1001000000nnnnnnnnnnnnn1000000000	TT	AA	ACC	1
PRAMEF20	uc009vnv.1	chr1	+	13516065	-1456	-1435	2	3	AAGCAGGTCAGAGAGCAAGCTG	0000010001nn0000000001	AG	AA	BCC	1
PRAMEF20	uc009vnv.1	chr1	+	13516065	-1322	-1313	0	0	AGACAAGCCT	0000000000	AA		half	1
PRAMEF20	uc009vnv.1	chr1	+	13516065	-1153	-1127	7	2	AAGCTATTTTAACTATAAAGCATTTTT	0000001000nnnnnnn0000001000	TA	AT	AA	1
PRAMEF20	uc009vnv.1	chr1	+	13516065	1420	1441	2	2	AAAATTGACTTGAGACTTGCTT	0001000100nn0000000000	TT	TT	AD	1
PRAMEF20	uc009vnv.1	chr1	+	13516065	4227	4236	0	0	AGGCTAGTCT	0000000000	TA		half	1
PRAMEF20	uc009vnv.1	chr1	+	13516065	4562	4591	10	2	AGGCTTGTCTTAAGAGTGATAGCTTTGTTC	0000000000nnnnnnnnnn0011000000	TT	TT	AD	1
PRAMEF20	uc009vnv.1	chr1	+	13516065	5868	5891	4	2	GGATTTGTCCTCTGGAACTTTTCT	0001000000nnnn0000001000	TT	TT	AA	1
PRAMEF9	uc001ava.1	chr1	+	13641972	-9694	-9671	4	2	GGGAATGGCCCGAGAAACTTGCCT	0001000100nnnn0000000000	AT	TT	AD	2
PRAMEF9	uc001ava.1	chr1	+	13641972	-7426	-7396	11	2	GAACAAACTTGTGTTTGGGTGAAACAGGCTT	0000001000nnnnnnnnnnn0000010000	AA	AG	AB	1
PRAMEF9	uc001ava.1	chr1	+	13641972	-4705	-4678	8	2	GAGGTTGTTCACATTAGAGGACATTTCT	0001000000nnnnnnnn0000001000	TT	AT	AA	1
PRAMEF9	uc001ava.1	chr1	+	13641972	925	951	7	2	AGACATGGCTGTGGGGGGTGCATGCCT	0000000100nnnnnnn0100000000	AT	AT	DD	1
PRAMEF9	uc001ava.1	chr1	+	13641972	2351	2360	0	0	AAGCAAGCTT	0000000000	AA		half	1
PRAMEF9	uc001ava.1	chr1	+	13641972	2395	2426	12	2	AGGGATGCCCCATGAATGTTCCCAACAAGCTT	0001000000nnnnnnnnnnnn1000000000	AT	AA	AC	1
PRAMEF9	uc001ava.1	chr1	+	13641972	2891	2911	1	2	GACCAAGCTTTGGCCATGTCC	0010000000n0010000000	AA	AT	DD	2
PRAMEF9	uc001ava.1	chr1	+	13641972	9357	9385	9	2	AGGCATCCTCAGGATTTTGAGACCAGCCT	0000001000nnnnnnnnn0000100000	AT	CA	AB	1
PRAMEF17	uc009vnz.1	chr1	+	13716087	-7592	-7565	8	1	AGATAAGTCCATTTTTGTAAGCTTGCTT	0001000000nnnnnnnn0000000000	AA	TT	A	1
PRAMEF17	uc009vnz.1	chr1	+	13716087	-6513	-6491	3	3	CAACATGTTGGCCAGGCTGGTCT	1000000001nnn0000010000	AT	TG	BCC	1
PRAMEF17	uc009vnz.1	chr1	+	13716087	-5988	-5966	3	3	AAACCAGCCTGGCCAACATGCTG	0000100000nnn1000000001	CA	AT	BCC	1
PRAMEF17	uc009vnz.1	chr1	+	13716087	-5044	-5019	6	2	AAACATGCCTTGGGGCAAAATATCTT	0000000000nnnnnn0001001000	AT	TA	AA	2
PRAMEF17	uc009vnz.1	chr1	+	13716087	-2683	-2661	3	3	CACCATGTTGGCCAGGCTTGTCT	1010000001nnn0000000000	AT	TT	CCD	1
PRAMEF17	uc009vnz.1	chr1	+	13716087	-25	0	6	2	AAACTTGCCTTTTCACTGGATTGTCC	0000000000nnnnnn1001000000	TT	TT	AC	1
PRAMEF17	uc009vnz.1	chr1	+	13716087	1524	1544	1	3	AGACATGCAGGGAGCTAGTTA	0000000011n0000000001	AT	TA	CCD	1
PRAMEF17	uc009vnz.1	chr1	+	13716087	1792	1801	0	0	AAGCATGCTT	0000000000	AT		half	2
PRAMEF17	uc009vnz.1	chr1	+	13716087	2141	2171	11	2	GAACAAACTTGTGTTTGAGTGAAACAGGCTT	0000001000nnnnnnnnnnn0000010000	AA	AG	AB	1
PRAMEF17	uc009vnz.1	chr1	+	13716087	4463	4485	3	2	GAGAATCTCTTTGGAACTTGCCC	0001001000nnn0000000000	AT	TT	AA	2
PRAMEF20	uc009voa.1	chr1	+	13736906	-8765	-8733	13	3	GAGCTTGTCATATAGTAAAAGACAAAGTAGTTA	0000000001nnnnnnnnnnnnn0001000001	TT	TA	ACC	1
PRAMEF20	uc009voa.1	chr1	+	13736906	-8618	-8593	6	2	GAATAAGTTTGTTCTCAAACTTTTTT	0001000000nnnnnn0000001000	AA	TT	AA	1
PRAMEF20	uc009voa.1	chr1	+	13736906	-4303	-4276	8	2	AAATATGTTTCCTTTCTGGGGCATCTCC	0001000000nnnnnnnn0000001000	AT	AT	AA	1
PRAMEF20	uc009voa.1	chr1	+	13736906	-3561	-3542	0	2	CAAATTGCTCAGGCATGTCC	10010000000000000000	TT	AT	AC	4
PRAMEF20	uc009voa.1	chr1	+	13736906	-3468	-3437	12	2	AAACCAGCTGGAAAGGTCATGAGAGCTTGCTT	0000100001nnnnnnnnnnnn0000000000	CA	TT	BC	1
PRAMEF20	uc009voa.1	chr1	+	13736906	-3416	-3396	1	2	AGGCAGGTTTCGACCTTGTCT	0000010000n0010000000	AG	TT	BD	1
PRAMEF20	uc009voa.1	chr1	+	13736906	-3216	-3188	9	2	AGGCATGCGCCACCATGCCTGGCTAGTTT	0000000010nnnnnnnnn1000000000	AT	TA	CD	1
PRAMEF20	uc009voa.1	chr1	+	13736906	-2759	-2727	13	3	TAATTTGCTTCTGTTTCTTGATCTGGCAAGCCT	1001000000nnnnnnnnnnnnn1000000000	TT	AA	ACC	1
PRAMEF20	uc009voa.1	chr1	+	13736906	-1456	-1435	2	3	AAGCAGGTCAGAGAGCAAGCTG	0000010001nn0000000001	AG	AA	BCC	1
PRAMEF20	uc009voa.1	chr1	+	13736906	-1322	-1313	0	0	AGACAAGCCT	0000000000	AA		half	1
PRAMEF20	uc009voa.1	chr1	+	13736906	-1153	-1127	7	2	AAGCTATTTTAACTATAAAGCATTTTT	0000001000nnnnnnn0000001000	TA	AT	AA	1
PRAMEF20	uc009voa.1	chr1	+	13736906	1420	1441	2	2	AAAATTGACTTGAGACTTGCTT	0001000100nn0000000000	TT	TT	AD	1
PRAMEF20	uc009voa.1	chr1	+	13736906	4225	4234	0	0	AGGCTAGTCT	0000000000	TA		half	1
PRAMEF20	uc009voa.1	chr1	+	13736906	4560	4589	10	2	AGGCTTGTCTTAAGAGTGATAGCTTTGTTC	0000000000nnnnnnnnnn0011000000	TT	TT	AD	1
PRAMEF20	uc009voa.1	chr1	+	13736906	5866	5889	4	2	GGATTTGTCCTCTGGAACTTTTCT	0001000000nnnn0000001000	TT	TT	AA	1
PDPN	uc001avc.3	chr1	+	13910251	-3470	-3461	0	0	AAACATGCTT	0000000000	AT		half	2
PDPN	uc001avc.3	chr1	+	13910251	-3298	-3276	3	2	GAGAATGTTTGTAAGGCCAGTCC	0001000000nnn0000100000	AT	CA	AB	1
PDPN	uc001avc.3	chr1	+	13910251	-2287	-2261	7	1	AGTCTTGCCTTCCAGGCAAGCAAGCCC	0010000000nnnnnnn0000000000	TT	AA	D	1
PDPN	uc001avc.3	chr1	+	13910251	-1126	-1096	11	2	AGGTTTGCCAAATGTTCATGGGGACAAGTTC	0001000001nnnnnnnnnnn0000000000	TT	AA	AC	1
PDPN	uc001avc.3	chr1	+	13910251	4221	4246	6	2	AGAATTGCTCAGAGATGGATTTGTCC	0001000000nnnnnn0001000000	TT	TT	AA	1
PDPN	uc001avc.3	chr1	+	13910251	5131	5159	9	2	AGGCTGGTCTCGAACTCCTGAGCCTGCCT	0000010000nnnnnnnnn0000100000	TG	CT	BB	1
PDPN	uc001avc.3	chr1	+	13910251	5488	5518	11	2	GGGGTATCTCACCCCTGAGAAGGGCATGCCT	0001001000nnnnnnnnnnn0000000000	TA	AT	AA	2
PDPN	uc001avc.3	chr1	+	13910251	7073	7095	3	2	AATCTAGTTTGTGGGACCAGTCT	0010000000nnn0000100000	TA	CA	BD	1
PDPN	uc001avc.3	chr1	+	13910251	9938	9947	0	0	GGGCATGCTC	0000000000	AT		half	2
PDPN	uc009vob.3	chr1	+	13910761	-3980	-3971	0	0	AAACATGCTT	0000000000	AT		half	2
PDPN	uc009vob.3	chr1	+	13910761	-3808	-3786	3	2	GAGAATGTTTGTAAGGCCAGTCC	0001000000nnn0000100000	AT	CA	AB	1
PDPN	uc009vob.3	chr1	+	13910761	-2797	-2771	7	1	AGTCTTGCCTTCCAGGCAAGCAAGCCC	0010000000nnnnnnn0000000000	TT	AA	D	1
PDPN	uc009vob.3	chr1	+	13910761	-1636	-1606	11	2	AGGTTTGCCAAATGTTCATGGGGACAAGTTC	0001000001nnnnnnnnnnn0000000000	TT	AA	AC	1
PDPN	uc009vob.3	chr1	+	13910761	3711	3736	6	2	AGAATTGCTCAGAGATGGATTTGTCC	0001000000nnnnnn0001000000	TT	TT	AA	1
PDPN	uc009vob.3	chr1	+	13910761	4621	4649	9	2	AGGCTGGTCTCGAACTCCTGAGCCTGCCT	0000010000nnnnnnnnn0000100000	TG	CT	BB	1
PDPN	uc009vob.3	chr1	+	13910761	4978	5008	11	2	GGGGTATCTCACCCCTGAGAAGGGCATGCCT	0001001000nnnnnnnnnnn0000000000	TA	AT	AA	2
PDPN	uc009vob.3	chr1	+	13910761	6563	6585	3	2	AATCTAGTTTGTGGGACCAGTCT	0010000000nnn0000100000	TA	CA	BD	1
PDPN	uc009vob.3	chr1	+	13910761	9428	9437	0	0	GGGCATGCTC	0000000000	AT		half	2
PDPN	uc001ave.3	chr1	+	13911966	-5185	-5176	0	0	AAACATGCTT	0000000000	AT		half	2
PDPN	uc001ave.3	chr1	+	13911966	-5013	-4991	3	2	GAGAATGTTTGTAAGGCCAGTCC	0001000000nnn0000100000	AT	CA	AB	1
PDPN	uc001ave.3	chr1	+	13911966	-4002	-3976	7	1	AGTCTTGCCTTCCAGGCAAGCAAGCCC	0010000000nnnnnnn0000000000	TT	AA	D	1
PDPN	uc001ave.3	chr1	+	13911966	-2841	-2811	11	2	AGGTTTGCCAAATGTTCATGGGGACAAGTTC	0001000001nnnnnnnnnnn0000000000	TT	AA	AC	1
PDPN	uc001ave.3	chr1	+	13911966	2506	2531	6	2	AGAATTGCTCAGAGATGGATTTGTCC	0001000000nnnnnn0001000000	TT	TT	AA	1
PDPN	uc001ave.3	chr1	+	13911966	3416	3444	9	2	AGGCTGGTCTCGAACTCCTGAGCCTGCCT	0000010000nnnnnnnnn0000100000	TG	CT	BB	1
PDPN	uc001ave.3	chr1	+	13911966	3773	3803	11	2	GGGGTATCTCACCCCTGAGAAGGGCATGCCT	0001001000nnnnnnnnnnn0000000000	TA	AT	AA	2
PDPN	uc001ave.3	chr1	+	13911966	5358	5380	3	2	AATCTAGTTTGTGGGACCAGTCT	0010000000nnn0000100000	TA	CA	BD	1
PDPN	uc001ave.3	chr1	+	13911966	8223	8232	0	0	GGGCATGCTC	0000000000	AT		half	2
PRDM2	uc021ogk.1	chr1	+	14075855	-8518	-8509	0	0	AGGCATGCCC	0000000000	AT		half	2
PRDM2	uc021ogk.1	chr1	+	14075855	-7667	-7648	0	1	AAGCATGCTGACTATAGCTC	0000000001nnnnn00000	AT		3Q.I-II-IV.C	3
PRDM2	uc021ogk.1	chr1	+	14075855	-7299	-7267	13	2	AAACTGGCTGCGATATGTGAATTGGGCTTGCTC	0000010001nnnnnnnnnnnnn0000000000	TG	TT	BC	1
PRDM2	uc021ogk.1	chr1	+	14075855	-6455	-6423	13	2	GAACATGTTTCTTCCTTTCTGCCAAATTTTTCT	0000000000nnnnnnnnnnnnn0001001000	AT	TT	AA	2
PRDM2	uc021ogk.1	chr1	+	14075855	-5843	-5822	2	2	AAAATTGCTATAAGGCAAGTTT	0001000001nn0000000000	TT	AA	AC	1
PRDM2	uc021ogk.1	chr1	+	14075855	-5284	-5258	7	2	AAGGAAGTTTTGGAGGCATGCAAGCTC	0001000000nnnnnnn0100000000	AA	AA	AD	1
PRDM2	uc021ogk.1	chr1	+	14075855	-4236	-4208	9	2	AGACAAGGTCTCTGGTCTGGAGGATGTTT	0000000100nnnnnnnnn0001000000	AA	AT	AD	1
PRDM2	uc021ogk.1	chr1	+	14075855	-3073	-3042	12	2	GGAGTAGTTTTTCTTTTCTTCTGAACTTGACT	0001000000nnnnnnnnnnnn0000000100	TA	TT	AD	1
PRDM2	uc021ogk.1	chr1	+	14075855	-2987	-2978	0	0	AAACAAGCCT	0000000000	AA		half	1
PRDM2	uc021ogk.1	chr1	+	14075855	-1971	-1945	7	2	AAGCCTGTTCTTTCAACAGATTAGTTC	0000100000nnnnnnn0001000000	CT	TA	AB	1
PRDM2	uc021ogk.1	chr1	+	14075855	517	537	1	2	GAGCTTTCTCGCGGCTAGCTT	0000001000n1000000000	TT	TA	AC	1
PRDM2	uc021ogk.1	chr1	+	14075855	1494	1520	7	3	AAACTTTTTATGTAATTCAACTTGTTT	0000001001nnnnnnn1000000000	TT	TT	ACC	1
PRDM2	uc021ogk.1	chr1	+	14075855	3564	3583	0	1	AAACATGCTCTGTGAAGCTG	0000000000nnnnn00001	AT		3Q.I-II-IV.C	3
PRDM2	uc021ogk.1	chr1	+	14075855	3931	3940	0	0	GAACAAGTTC	0000000000	AA		half	1
PRDM2	uc021ogk.1	chr1	+	14075855	6081	6108	8	2	AGACTTGCCTAATACAGAAATAAAGTTC	0000000000nnnnnnnn0011000000	TT	AA	AD	1
PRDM2	uc021ogk.1	chr1	+	14075855	8239	8248	0	0	GAACATGCTT	0000000000	AT		half	2
PRDM2	uc001avh.3	chr1	+	14031349	-9870	-9843	8	2	GGACTAGCCTGCTTTGTAAGTCCTGTCT	0000000000nnnnnnnn0010100000	TA	CT	BD	1
PRDM2	uc001avh.3	chr1	+	14031349	-8895	-8866	10	2	GTGCATGTCTGTGTGCGTGCATGCATGCTC	0100000000nnnnnnnnnn0100000000	AT	AT	DD	1
PRDM2	uc001avh.3	chr1	+	14031349	-8776	-8753	4	3	TCTCTTGCCTTGCAGAGCTAGTCC	1110000000nnnn0000000000	TT	TA	CDD	1
PRDM2	uc001avh.3	chr1	+	14031349	-8687	-8656	12	2	CAGCTTGGTTGTATTACTAATGAGGCAAGTCC	1000000100nnnnnnnnnnnn0000000000	TT	AA	CD	1
PRDM2	uc001avh.3	chr1	+	14031349	-8466	-8444	3	3	CACCATGTTGGCCAGGCTAGTCT	1010000001nnn0000000000	AT	TA	CCD	1
PRDM2	uc001avh.3	chr1	+	14031349	-5177	-5148	10	3	CAGCAAGCTCCTTAAGGGCAGGACTACTAC	1000000000nnnnnnnnnn0000001010	AA	TA	ACD	1
PRDM2	uc001avh.3	chr1	+	14031349	-4949	-4940	0	0	AGACATGCCC	0000000000	AT		half	2
PRDM2	uc001avh.3	chr1	+	14031349	-4884	-4853	12	3	ATCCTAGCCCTAGGGTGCGGTCGGACTTGCCG	0110000000nnnnnnnnnnnn0000000001	TA	TT	CDD	1
PRDM2	uc001avh.3	chr1	+	14031349	-2592	-2564	9	3	GAGCATGTATCCATGCCACTAACTAGTCA	0000000010nnnnnnnnn1000000001	AT	TA	CCD	1
PRDM2	uc001avh.3	chr1	+	14031349	-962	-933	10	2	GAGTTTGCCCTGAGGCAATAAGGCTTACTT	0001000000nnnnnnnnnn0000001000	TT	TT	AA	1
PRDM2	uc001avh.3	chr1	+	14031349	5694	5726	13	2	GATCAAGCTCTTATTTTCTAAGAGTGCATGCTC	0010000000nnnnnnnnnnnnn0100000000	AA	AT	DD	1
PRDM2	uc001avg.3	chr1	+	14026734	-7143	-7119	5	3	GAGCTTGTTTTCCTGCAACTAGATG	0000000000nnnnn1000000101	TT	TA	CCD	1
PRDM2	uc001avg.3	chr1	+	14026734	-6258	-6228	11	3	GAACAAACTGCATGGGTCTTTGAGCTTGTTA	0000001001nnnnnnnnnnn0000000001	AA	TT	ACC	1
PRDM2	uc001avg.3	chr1	+	14026734	-5255	-5228	8	2	GGACTAGCCTGCTTTGTAAGTCCTGTCT	0000000000nnnnnnnn0010100000	TA	CT	BD	1
PRDM2	uc001avg.3	chr1	+	14026734	-4280	-4251	10	2	GTGCATGTCTGTGTGCGTGCATGCATGCTC	0100000000nnnnnnnnnn0100000000	AT	AT	DD	1
PRDM2	uc001avg.3	chr1	+	14026734	-4161	-4138	4	3	TCTCTTGCCTTGCAGAGCTAGTCC	1110000000nnnn0000000000	TT	TA	CDD	1
PRDM2	uc001avg.3	chr1	+	14026734	-4072	-4041	12	2	CAGCTTGGTTGTATTACTAATGAGGCAAGTCC	1000000100nnnnnnnnnnnn0000000000	TT	AA	CD	1
PRDM2	uc001avg.3	chr1	+	14026734	-3851	-3829	3	3	CACCATGTTGGCCAGGCTAGTCT	1010000001nnn0000000000	AT	TA	CCD	1
PRDM2	uc001avg.3	chr1	+	14026734	-562	-533	10	3	CAGCAAGCTCCTTAAGGGCAGGACTACTAC	1000000000nnnnnnnnnn0000001010	AA	TA	ACD	1
PRDM2	uc001avg.3	chr1	+	14026734	-334	-325	0	0	AGACATGCCC	0000000000	AT		half	2
PRDM2	uc001avg.3	chr1	+	14026734	-269	-238	12	3	ATCCTAGCCCTAGGGTGCGGTCGGACTTGCCG	0110000000nnnnnnnnnnnn0000000001	TA	TT	CDD	1
PRDM2	uc001avg.3	chr1	+	14026734	2023	2051	9	3	GAGCATGTATCCATGCCACTAACTAGTCA	0000000010nnnnnnnnn1000000001	AT	TA	CCD	1
PRDM2	uc001avg.3	chr1	+	14026734	3653	3682	10	2	GAGTTTGCCCTGAGGCAATAAGGCTTACTT	0001000000nnnnnnnnnn0000001000	TT	TT	AA	1
KAZN	uc009vog.1	chr1	+	14925212	-7007	-6975	13	2	GAGATTGCTTGGGAAGACAGGAGGAGCTTGTCA	0001000000nnnnnnnnnnnnn0000000001	TT	TT	AC	1
KAZN	uc009vog.1	chr1	+	14925212	-4360	-4333	8	2	AGACTTTTCAAAATACCCAGGCAAGCTT	0000001001nnnnnnnn0000000000	TT	AA	AC	1
KAZN	uc009vog.1	chr1	+	14925212	-1429	-1402	8	3	AATCCTGCCCTCTTGCAAAAGCTTGTTA	0010100000nnnnnnnn0000000001	CT	TT	BCD	1
KAZN	uc009vog.1	chr1	+	14925212	2628	2649	2	2	AAACAAGCCCCCGTATAAGTTC	0000000000nn0101000000	AA	AA	AD	1
KAZN	uc009vog.1	chr1	+	14925212	6401	6423	3	2	GAACTTACCTTTTGGGCATGCCA	0000001000nnn0000000001	TT	AT	AC	1
KAZN	uc009vog.1	chr1	+	14925212	7530	7549	0	3	AAGCATCCTTTGGCTTGTTG	00000010001000000001	AT	TT	ACC	3
KAZN	uc009vog.1	chr1	+	14925212	8616	8644	9	3	TGACTTGCCCAGGGTCACCGAGCTAGCAA	1000000000nnnnnnnnn0000000011	TT	TA	CCD	1
KAZN	uc009vog.1	chr1	+	14925212	9439	9460	2	3	CAGGTAGCCCAAAGACATGCCA	1001000000nn0000000001	TA	AT	ACC	2
KAZN	uc001avo.2	chr1	+	15250624	-3926	-3895	12	2	AAGGATGTTCCTCTGGGAACGAGGGGATGCTC	0001000000nnnnnnnnnnnn0001000000	AT	AT	AA	1
KAZN	uc001avo.2	chr1	+	15250624	-3231	-3204	8	2	AAACATCTCCTGGGCTCAGGGCATCCTC	0000001000nnnnnnnn0000001000	AT	AT	AA	1
KAZN	uc001avo.2	chr1	+	15250624	1404	1433	10	2	AGAAAAGCCCGGAGGTTAAGCGACTTGCCC	0001000000nnnnnnnnnn1000000000	AA	TT	AC	1
KAZN	uc001avo.2	chr1	+	15250624	2130	2155	6	2	GGAGTTGTTTTCATGTAAACATGTAC	0001000000nnnnnn0000000010	TT	AT	AD	1
KAZN	uc001avo.2	chr1	+	15250624	2607	2633	7	3	GAACTTGTTGCTGAAATAAACATTTCA	0000000001nnnnnnn0000001001	TT	AT	ACC	1
KAZN	uc001avo.2	chr1	+	15250624	4904	4923	0	1	AAGCAAGTTATTTAATGTCC	0000000001nnnnn00000	AA		3Q.I-II-IV.C	2
KAZN	uc001avo.2	chr1	+	15250624	5677	5696	0	2	AGGGAAGGTCAGGCTTGCCT	00010001000000000000	AA	TT	AD	2
KAZN	uc001avo.2	chr1	+	15250624	6144	6158	0	1	CAGCTAGTTTGGGCT	100000000000000nnnnn	TA		3Q.I-II-III.C	3
KAZN	uc001avp.2	chr1	+	15256295	-9597	-9566	12	2	AAGGATGTTCCTCTGGGAACGAGGGGATGCTC	0001000000nnnnnnnnnnnn0001000000	AT	AT	AA	1
KAZN	uc001avp.2	chr1	+	15256295	-8902	-8875	8	2	AAACATCTCCTGGGCTCAGGGCATCCTC	0000001000nnnnnnnn0000001000	AT	AT	AA	1
KAZN	uc001avp.2	chr1	+	15256295	-4267	-4238	10	2	AGAAAAGCCCGGAGGTTAAGCGACTTGCCC	0001000000nnnnnnnnnn1000000000	AA	TT	AC	1
KAZN	uc001avp.2	chr1	+	15256295	-3541	-3516	6	2	GGAGTTGTTTTCATGTAAACATGTAC	0001000000nnnnnn0000000010	TT	AT	AD	1
KAZN	uc001avp.2	chr1	+	15256295	-3064	-3038	7	3	GAACTTGTTGCTGAAATAAACATTTCA	0000000001nnnnnnn0000001001	TT	AT	ACC	1
KAZN	uc001avp.2	chr1	+	15256295	-767	-748	0	1	AAGCAAGTTATTTAATGTCC	0000000001nnnnn00000	AA		3Q.I-II-IV.C	2
KAZN	uc001avp.2	chr1	+	15256295	6	25	0	2	AGGGAAGGTCAGGCTTGCCT	00010001000000000000	AA	TT	AD	2
KAZN	uc001avp.2	chr1	+	15256295	473	487	0	1	CAGCTAGTTTGGGCT	100000000000000nnnnn	TA		3Q.I-II-III.C	3
KAZN	uc001avp.2	chr1	+	15256295	8347	8356	0	0	GAGCAAGTTC	0000000000	AA		half	1
KAZN	uc001avp.2	chr1	+	15256295	8790	8814	5	2	AGAGATGGCCAAGTCAGACAAGTCC	0001000100nnnnn0000000000	AT	AA	AD	2
KAZN	uc001avq.2	chr1	+	15272414	-7772	-7763	0	0	GAGCAAGTTC	0000000000	AA		half	1
KAZN	uc001avq.2	chr1	+	15272414	-7329	-7305	5	2	AGAGATGGCCAAGTCAGACAAGTCC	0001000100nnnnn0000000000	AT	AA	AD	2
KAZN	uc001avq.2	chr1	+	15272414	-5442	-5414	9	2	GGGCCAGCTTCGTTTCTCCAGGCATTTTT	0000100000nnnnnnnnn0000001000	CA	AT	AB	2
KAZN	uc001avq.2	chr1	+	15272414	-4632	-4613	0	3	AGGCATGCAGTGGCAAGTTC	00000000111000000000	AT	AA	CCD	3
KAZN	uc001avq.2	chr1	+	15272414	-3909	-3882	8	3	CAATGAGCCCACTATACAGGGCTTGTTC	1001100000nnnnnnnn0000000000	GA	TT	ABC	1
KAZN	uc001avq.2	chr1	+	15272414	-3305	-3291	0	1	AAACATGTTTTGGCA	000000000010000nnnnn	AT		3Q.I-II-III.C	3
KAZN	uc001avq.2	chr1	+	15272414	-3205	-3191	0	1	GGGCTAGCTTTAGCT	000000000010000nnnnn	TA		3Q.I-II-III.C	2
KAZN	uc001avq.2	chr1	+	15272414	-74	-43	12	2	AGACTTGGGCAGCCTGAGCCCAAGACTTGCTC	0000000110nnnnnnnnnnnn0000000000	TT	TT	DD	1
KAZN	uc001avq.2	chr1	+	15272414	-16	-7	0	0	AGGCATGCCC	0000000000	AT		half	2
KAZN	uc001avq.2	chr1	+	15272414	1740	1768	9	2	GGACCAGCTCTGTGACCTTGAACAAACCT	0000100000nnnnnnnnn0000001000	CA	AA	AB	1
KAZN	uc001avq.2	chr1	+	15272414	7346	7365	0	1	GGGCATGCCCCCCTCTGCTG	0000000000nnnnn00001	AT		3Q.I-II-IV.C	3
KAZN	uc001avq.2	chr1	+	15272414	9589	9608	0	3	TAGCAAGCTCCGATAAGCCT	10000000001001000000	AA	AA	ACC	2
TMEM51	uc001avw.4	chr1	+	15479027	-6165	-6140	6	2	GAGCAGGCACTCTCCTGAGCTTGCCT	0000010010nnnnnn0000000000	AG	TT	BD	1
TMEM51	uc001avw.4	chr1	+	15479027	-4828	-4809	0	3	CAGCAAGTGGAGGCTTGCTT	10000000110000000000	AA	TT	CCD	2
TMEM51	uc001avw.4	chr1	+	15479027	-1825	-1806	0	2	AGGCAGACCCAAACTTGCCT	00000110000000000000	AG	TT	AB	3
TMEM51	uc001avw.4	chr1	+	15479027	-1164	-1155	0	0	AGGCATGCTT	0000000000	AT		half	2
TMEM51	uc001avw.4	chr1	+	15479027	-258	-239	0	2	AGGCAGACCCAAACTTGCCT	00000110000000000000	AG	TT	AB	3
TMEM51	uc001avw.4	chr1	+	15479027	4531	4562	12	3	AAACAGGCCGTTTGTTTGGAAGAAACAAGCCA	0000010001nnnnnnnnnnnn0000000001	AG	AA	BCC	1
TMEM51	uc001avw.4	chr1	+	15479027	7445	7454	0	0	GAGCAAGTTC	0000000000	AA		half	1
TMEM51	uc001avy.3	chr1	+	15480228	-7366	-7341	6	2	GAGCAGGCACTCTCCTGAGCTTGCCT	0000010010nnnnnn0000000000	AG	TT	BD	1
TMEM51	uc001avy.3	chr1	+	15480228	-6029	-6010	0	3	CAGCAAGTGGAGGCTTGCTT	10000000110000000000	AA	TT	CCD	2
TMEM51	uc001avy.3	chr1	+	15480228	-3026	-3007	0	2	AGGCAGACCCAAACTTGCCT	00000110000000000000	AG	TT	AB	3
TMEM51	uc001avy.3	chr1	+	15480228	-2365	-2356	0	0	AGGCATGCTT	0000000000	AT		half	2
TMEM51	uc001avy.3	chr1	+	15480228	-1459	-1440	0	2	AGGCAGACCCAAACTTGCCT	00000110000000000000	AG	TT	AB	3
TMEM51	uc001avy.3	chr1	+	15480228	3330	3361	12	3	AAACAGGCCGTTTGTTTGGAAGAAACAAGCCA	0000010001nnnnnnnnnnnn0000000001	AG	AA	BCC	1
TMEM51	uc001avy.3	chr1	+	15480228	6244	6253	0	0	GAGCAAGTTC	0000000000	AA		half	1
EFHD2	uc001awh.2	chr1	+	15736390	-9897	-9871	7	2	GGAAAAGCTCCTGTGGAGGGCTTCCCT	0001000000nnnnnnn0000001000	AA	TT	AA	1
EFHD2	uc001awh.2	chr1	+	15736390	-9070	-9051	0	1	CAGCAGGTGAGAACAAGCCC	10000nnnnn0000000000		AA	3Q.I-III-IV.C	2
EFHD2	uc001awh.2	chr1	+	15736390	-7173	-7145	9	2	TAACTTGCCCAAGGTCACAGAGCAAGTGT	1000000000nnnnnnnnn0000000010	TT	AA	CD	1
EFHD2	uc001awh.2	chr1	+	15736390	-6540	-6531	0	0	AGACTTGCCC	0000000000	TT		half	1
EFHD2	uc001awh.2	chr1	+	15736390	-4455	-4446	0	0	AGGCTTGTTT	0000000000	TT		half	1
EFHD2	uc001awh.2	chr1	+	15736390	-3241	-3215	7	2	AAAAAAGCTGGATAAATAAGCTAGTTT	0001000001nnnnnnn0000000000	AA	TA	AC	1
EFHD2	uc001awh.2	chr1	+	15736390	-1396	-1366	11	2	GAGCATCTTTATTGGACTCAAAAACAATTTC	0000001000nnnnnnnnnnn0000001000	AT	AA	AA	1
EFHD2	uc001awh.2	chr1	+	15736390	1022	1048	7	3	CAGCAAACTGGGGGCAAAGACTTGCCC	1000001001nnnnnnn0000000000	AA	TT	ACC	1
CTRC	uc001awi.1	chr1	+	15764937	-9602	-9576	7	2	AAAAATATCTGTGAATGGAGCAAGTTC	0001001000nnnnnnn0000000000	AT	AA	AA	2
CTRC	uc001awi.1	chr1	+	15764937	-6445	-6431	0	0	AGACTAGCCTGGGCA	000000000000000nnnnn	TA		3Q.I-II-III	3
CTRC	uc001awi.1	chr1	+	15764937	-6396	-6367	10	3	AAACTAGCTGGGCAGCTACTCAGGAAGCTC	0000000001nnnnnnnnnn1001000000	TA	AA	ACC	1
CTRC	uc001awi.1	chr1	+	15764937	-4017	-3992	6	2	GACCAAGTCCAGTCTCAAGCTTTCTC	0010000000nnnnnn0000001000	AA	TT	AD	1
CTRC	uc001awi.1	chr1	+	15764937	-3358	-3333	6	2	GTAGATGTCTCAAAACAAGCAAGTTT	0101000000nnnnnn0000000000	AT	AA	AD	1
CTRC	uc001awi.1	chr1	+	15764937	217	236	0	3	AGACAAGCCACAGCCTGCCT	00000000011000100000	AA	CT	BCC	2
CTRC	uc001awi.1	chr1	+	15764937	6005	6033	9	3	TGGCTTGCCTCTTGATGAAGGGCAGGTGT	1000000000nnnnnnnnn0000010010	TT	AG	BCD	1
CTRC	uc001awi.1	chr1	+	15764937	6927	6947	1	3	CAGCAAACCAAGAGCTAGTCT	1000001001n0000000000	AA	TA	ACC	1
CTRC	uc001awi.1	chr1	+	15764937	9286	9306	1	2	AGACTGGCCCAAGAGTTGTCC	0000010000n0001000000	TG	TT	AB	1
CTRC	uc001awi.1	chr1	+	15764937	9372	9386	0	1	TGCCAAGGCAAGTCT	nnnnn000010000000000		AA	3Q.II-III-IV.C	2
CELA2A	uc001awk.3	chr1	+	15783222	-8999	-8979	1	2	AGACTGGCCCAAGAGTTGTCC	0000010000n0001000000	TG	TT	AB	1
CELA2A	uc001awk.3	chr1	+	15783222	-8913	-8899	0	1	TGCCAAGGCAAGTCT	nnnnn000010000000000		AA	3Q.II-III-IV.C	2
CELA2A	uc001awk.3	chr1	+	15783222	684	716	13	2	AGACCAGCCTGGCCAACATGGTGAAACCTGCCT	0000100000nnnnnnnnnnnnn0000100000	CA	CT	BB	1
CELA2A	uc001awk.3	chr1	+	15783222	1028	1037	0	0	AGGCTTGTTT	0000000000	TT		half	1
CELA2A	uc001awk.3	chr1	+	15783222	6277	6297	1	2	GAACCAGCTCCAAAGATGTCT	0000100000n0001000000	CA	AT	AB	1
CELA2A	uc001awk.3	chr1	+	15783222	6517	6526	0	0	AAACATGCCC	0000000000	AT		half	2
CELA2A	uc001awk.3	chr1	+	15783222	8805	8836	12	2	GAGCTAGCTCAGCAAAAAAAGGGAAATTGTTA	0000000000nnnnnnnnnnnn0001000001	TA	TT	AC	1
CELA2A	uc001awk.3	chr1	+	15783222	9519	9540	2	2	AGAATTACCCCGAAACATGTTC	0001001000nn0000000000	TT	AT	AA	2
CELA2B	uc001awl.3	chr1	+	15802595	-9854	-9833	2	2	AGAATTACCCCGAAACATGTTC	0001001000nn0000000000	TT	AT	AA	2
CELA2B	uc001awl.3	chr1	+	15802595	-9040	-9021	0	2	GTGCAACCTTGGGCAAGTCC	01000010000000000000	AA	AA	AD	2
CELA2B	uc001awl.3	chr1	+	15802595	-8922	-8903	0	0	GAACATGCTTAGCTCAGCTC	0000000000nnnnn00000	AT		3Q.I-II-IV	3
CELA2B	uc001awl.3	chr1	+	15802595	-881	-872	0	0	GGGCAAGTCC	0000000000	AA		half	1
CELA2B	uc001awl.3	chr1	+	15802595	2663	2685	3	3	CACCATGTTGGCCAGGCTTGTCT	1010000001nnn0000000000	AT	TT	CCD	1
CELA2B	uc001awl.3	chr1	+	15802595	3075	3098	4	2	AAGCATCTTTTTAAAAGCCAGTTC	0000001000nnnn0000100000	AT	CA	AB	1
CELA2B	uc001awl.3	chr1	+	15802595	4189	4218	10	2	AAGCTAGACTTCCCAGGATCAAGCAATCCT	0000000100nnnnnnnnnn0000001000	TA	AA	AD	1
CELA2B	uc001awl.3	chr1	+	15802595	7023	7032	0	0	AAACATGCCC	0000000000	AT		half	2
CELA2B	uc001awl.3	chr1	+	15802595	9305	9336	12	2	GAGCTAGCTCAGCAAAAAAAGGGAAATTGTTA	0000000000nnnnnnnnnnnn0001000001	TA	TT	AC	1
DNAJC16	uc001aws.3	chr1	+	15853351	-7075	-7044	12	2	AGGATAGCTTGAGCCCAGTTCGAGACCAGCCT	0001000000nnnnnnnnnnnn0000100000	TA	CA	AB	1
DNAJC16	uc001aws.3	chr1	+	15853351	-1887	-1878	0	0	GGGCTAGCCT	0000000000	TA		half	1
DNAJC16	uc001aws.3	chr1	+	15853351	-22	-13	0	0	GGGCTTGTCC	0000000000	TT		half	1
DNAJC16	uc001aws.3	chr1	+	15853351	326	345	0	0	GAGCTTGTCTCTGGGAGCTT	0000000000nnnnn00000	TT		3Q.I-II-IV	2
DNAJC16	uc001aws.3	chr1	+	15853351	1487	1496	0	0	AGACTTGCTT	0000000000	TT		half	1
DNAJC16	uc001aws.3	chr1	+	15853351	2486	2505	0	1	TGACTAGCTTTTATTTGTCT	1000000000nnnnn00000	TA		3Q.I-II-IV.C	2
DNAJC16	uc001aws.3	chr1	+	15853351	2665	2694	10	3	TAGCATATTTAATGTTAAAGTAACAAGTTT	1000001000nnnnnnnnnn1000000000	AT	AA	ACC	1
DNAJC16	uc001aws.3	chr1	+	15853351	3125	3144	0	2	AAAAAAGTCTGTACATGTTC	00010000000100000000	AA	AT	AD	3
DNAJC16	uc001aws.3	chr1	+	15853351	7157	7166	0	0	AAACATGCCC	0000000000	AT		half	2
DNAJC16	uc001aws.3	chr1	+	15853351	7260	7282	3	2	AAACTTTCCTAACAAAATAGCCC	0000001000nnn0001000000	TT	TA	AA	1
DNAJC16	uc001aws.3	chr1	+	15853351	7414	7446	13	3	AGACAAGTTCATTCAAATCAGTAAGGCTTACGA	0000000000nnnnnnnnnnnnn0000001011	AA	TT	ACD	1
DNAJC16	uc001aws.3	chr1	+	15853351	7665	7687	3	3	AGACCAGCCTGACCAACATGCTG	0000100000nnn1000000001	CA	AT	BCC	1
DDI2	uc001awx.2	chr1	+	15943952	-7131	-7101	11	2	AAACATTTTTATTACAGAATCAAGCTTACTT	0000001000nnnnnnnnnnn0000001000	AT	TT	AA	1
DDI2	uc001awx.2	chr1	+	15943952	-1843	-1819	5	1	GAACATTTCTCAGCTAAACTTGCTT	0000001000nnnnn0000000000	AT	TT	A	1
DDI2	uc001awx.2	chr1	+	15943952	-1643	-1612	12	2	AAAAATGTGCACAGGGACTTCTGGGCAAGCTT	0001000010nnnnnnnnnnnn0000000000	AT	AA	AD	2
DDI2	uc001awx.2	chr1	+	15943952	882	902	1	2	GAAAAAGTTTAAGACTTGCAC	0001000000n0000000010	AA	TT	AD	1
DDI2	uc001awx.2	chr1	+	15943952	1162	1182	1	3	CAGCTTGCTGGAAAGAAGTTC	1000000001n0001000000	TT	AA	ACC	1
DDI2	uc001awx.2	chr1	+	15943952	3592	3612	1	3	TAACAAATTTAGAACAAGCCA	1000001000n0000000001	AA	AA	ACC	1
DDI2	uc001awx.2	chr1	+	15943952	3640	3649	0	0	GGGCATGTTC	0000000000	AT		half	2
DDI2	uc001awx.2	chr1	+	15943952	3711	3720	0	0	AGACTTGCCT	0000000000	TT		half	1
DDI2	uc001awx.2	chr1	+	15943952	5515	5545	11	2	AAGCAACATTTCATATTTCATAGACATGCTC	0000001100nnnnnnnnnnn0000000000	AA	AT	AD	2
DDI2	uc001awx.2	chr1	+	15943952	7510	7541	12	2	AAACTTGTATAATTGGGCCTACAAATTTGCTC	0000000010nnnnnnnnnnnn0001000000	TT	TT	AD	1
RSC1A1	uc010obn.2	chr1	+	15986363	-9486	-9477	0	0	AGGCATGCTC	0000000000	AT		half	2
RSC1A1	uc010obn.2	chr1	+	15986363	-5944	-5912	13	3	TAGCTTGTTTAAATGTAATGATGGAGCTAAGTT	1000000000nnnnnnnnnnnnn0000001100	TT	TA	ACD	1
RSC1A1	uc010obn.2	chr1	+	15986363	-3862	-3853	0	0	AAACATGTTT	0000000000	AT		half	2
RSC1A1	uc010obn.2	chr1	+	15986363	-3084	-3055	10	3	CACCTTGTTCAATCTGGTTACAACTAGCCT	1010000000nnnnnnnnnn1000000000	TT	TA	CCD	1
RSC1A1	uc010obn.2	chr1	+	15986363	-377	-350	8	2	AAACTATTCTAGAGTTGTAGACTAGACT	0000001000nnnnnnnn0000000100	TA	TA	AD	1
RSC1A1	uc010obn.2	chr1	+	15986363	-235	-226	0	0	GAACATGTCT	0000000000	AT		half	2
RSC1A1	uc010obn.2	chr1	+	15986363	235	262	8	2	GATCATGCTTCCTCAGCAGACCATGCTC	0010000000nnnnnnnn0010000000	AT	AT	DD	1
RSC1A1	uc010obn.2	chr1	+	15986363	389	398	0	0	AAGCTAGTTT	0000000000	TA		half	1
RSC1A1	uc010obn.2	chr1	+	15986363	1599	1627	9	2	AGACAGGCCTGAAACCAGAGAAAATGTCT	0000010000nnnnnnnnn0001000000	AG	AT	AB	1
RSC1A1	uc010obn.2	chr1	+	15986363	3098	3124	7	2	GGCCTTTTTTTATATAAGGACTAGCCC	0010001000nnnnnnn0000000000	TT	TA	AD	1
RSC1A1	uc010obn.2	chr1	+	15986363	3377	3386	0	0	AAGCTTGTTT	0000000000	TT		half	1
RSC1A1	uc010obn.2	chr1	+	15986363	5555	5564	0	0	AAGCATGTCT	0000000000	AT		half	2
RSC1A1	uc010obn.2	chr1	+	15986363	6458	6478	1	2	GGGAAAGTTTGAAAATAGCTC	0001000000n0001000000	AA	TA	AA	1
RSC1A1	uc010obn.2	chr1	+	15986363	8212	8239	8	3	TAGCTAATTTGGGGAGGGGGGCATGCTG	1000001000nnnnnnnn0000000001	TA	AT	ACC	1
RSC1A1	uc010obn.2	chr1	+	15986363	8680	8710	11	2	AGGTTTGTTTACCAGTTTTGTAGCCATGTTT	0001000000nnnnnnnnnnn0010000000	TT	AT	AD	1
RSC1A1	uc010obn.2	chr1	+	15986363	9694	9716	3	2	AGACTAGATTCTAGAGCTAGGCT	0000000100nnn0000000100	TA	TA	DD	1
PLEKHM2	uc010obo.2	chr1	+	16010826	-9681	-9662	0	3	GAACATGTTATGACAAGTTA	00000000011000000001	AT	AA	CCC	4
PLEKHM2	uc010obo.2	chr1	+	16010826	-6835	-6811	5	2	AGATATGTTTTGAAAGAACAAATCC	0001000000nnnnn0000001000	AT	AA	AA	1
PLEKHM2	uc010obo.2	chr1	+	16010826	3662	3691	10	2	AAGCATGCCTACAGGAAAGTGTACAGGTCC	0000000000nnnnnnnnnn0100010000	AT	AG	BD	2
SLC25A34	uc001axb.1	chr1	+	16062808	-9920	-9906	0	1	TGCCCAGGCTTGCTG	nnnnn000000000000001		TT	3Q.II-III-IV.C	3
SLC25A34	uc001axb.1	chr1	+	16062808	-9246	-9237	0	0	AGGCAAGTCC	0000000000	AA		half	1
SLC25A34	uc001axb.1	chr1	+	16062808	-7417	-7398	0	2	AACCAAGCTTGAGGTTGCCT	00100000000001000000	AA	TT	AD	2
SLC25A34	uc001axb.1	chr1	+	16062808	-4846	-4814	13	2	GAACAGGTCCAGTCTGATGGGGGAGGCAGGCCC	0000010000nnnnnnnnnnnnn0000010000	AG	AG	BB	1
SLC25A34	uc001axb.1	chr1	+	16062808	-3162	-3143	0	1	GGGCATGTTGGTGCCAGCCC	0000000001nnnnn00000	AT		3Q.I-II-IV.C	3
SLC25A34	uc001axb.1	chr1	+	16062808	-2844	-2830	0	1	AGCCTGGACTAGTTA	nnnnn000000000000001		TA	3Q.II-III-IV.C	3
SLC25A34	uc001axb.1	chr1	+	16062808	-1585	-1553	13	3	GGTTTTGTTTTTTAAAATAAAATAGACATGTTA	0011000000nnnnnnnnnnnnn0000000001	TT	AT	ACD	1
SLC25A34	uc001axb.1	chr1	+	16062808	-833	-802	12	3	GGGCATCCCAGGGCAGGCCTGGCAGCAAGTCC	0000001001nnnnnnnnnnnn1000000000	AT	AA	ACC	1
SLC25A34	uc001axb.1	chr1	+	16062808	947	972	6	2	AAAAATGTTTTGAAGAAAGCTACCCT	0001000000nnnnnn0000001000	AT	TA	AA	1
SLC25A34	uc001axb.1	chr1	+	16062808	1283	1313	11	2	AAAAAAGCTCCCCTTGAGCAAAGGCTCGCCT	0001000000nnnnnnnnnnn0000010000	AA	TC	AB	1
SLC25A34	uc001axb.1	chr1	+	16062808	1723	1732	0	0	GGGCATGCTC	0000000000	AT		half	2
SLC25A34	uc001axb.1	chr1	+	16062808	2565	2574	0	0	GGGCTTGTTT	0000000000	TT		half	1
SLC25A34	uc001axb.1	chr1	+	16062808	3030	3054	5	2	CAGCATGCTCTTCTGGGACGAGCTT	1000000000nnnnn0000100000	AT	GA	BC	1
SLC25A34	uc001axb.1	chr1	+	16062808	4743	4763	1	2	TGACAAGCCTGAAAGAAGCTC	1000000000n0001000000	AA	AA	AC	1
SLC25A34	uc001axb.1	chr1	+	16062808	8560	8584	5	2	GGGCATGGCCGTGCCAAACAAGCCA	0000000100nnnnn0000000001	AT	AA	CD	1
SLC25A34	uc001axb.1	chr1	+	16062808	9893	9912	0	1	AAGCATGCTGGCTCATGCCT	0000000001nnnnn00000	AT		3Q.I-II-IV.C	3
TMEM82	uc001axc.3	chr1	+	16068916	-9270	-9251	0	1	GGGCATGTTGGTGCCAGCCC	0000000001nnnnn00000	AT		3Q.I-II-IV.C	3
TMEM82	uc001axc.3	chr1	+	16068916	-8952	-8938	0	1	AGCCTGGACTAGTTA	nnnnn000000000000001		TA	3Q.II-III-IV.C	3
TMEM82	uc001axc.3	chr1	+	16068916	-7693	-7661	13	3	GGTTTTGTTTTTTAAAATAAAATAGACATGTTA	0011000000nnnnnnnnnnnnn0000000001	TT	AT	ACD	1
TMEM82	uc001axc.3	chr1	+	16068916	-6941	-6910	12	3	GGGCATCCCAGGGCAGGCCTGGCAGCAAGTCC	0000001001nnnnnnnnnnnn1000000000	AT	AA	ACC	1
TMEM82	uc001axc.3	chr1	+	16068916	-5161	-5136	6	2	AAAAATGTTTTGAAGAAAGCTACCCT	0001000000nnnnnn0000001000	AT	TA	AA	1
TMEM82	uc001axc.3	chr1	+	16068916	-4825	-4795	11	2	AAAAAAGCTCCCCTTGAGCAAAGGCTCGCCT	0001000000nnnnnnnnnnn0000010000	AA	TC	AB	1
TMEM82	uc001axc.3	chr1	+	16068916	-4385	-4376	0	0	GGGCATGCTC	0000000000	AT		half	2
TMEM82	uc001axc.3	chr1	+	16068916	-3543	-3534	0	0	GGGCTTGTTT	0000000000	TT		half	1
TMEM82	uc001axc.3	chr1	+	16068916	-3078	-3054	5	2	CAGCATGCTCTTCTGGGACGAGCTT	1000000000nnnnn0000100000	AT	GA	BC	1
TMEM82	uc001axc.3	chr1	+	16068916	-1365	-1345	1	2	TGACAAGCCTGAAAGAAGCTC	1000000000n0001000000	AA	AA	AC	1
TMEM82	uc001axc.3	chr1	+	16068916	2452	2476	5	2	GGGCATGGCCGTGCCAAACAAGCCA	0000000100nnnnn0000000001	AT	AA	CD	1
TMEM82	uc001axc.3	chr1	+	16068916	3785	3804	0	1	AAGCATGCTGGCTCATGCCT	0000000001nnnnn00000	AT		3Q.I-II-IV.C	3
TMEM82	uc001axc.3	chr1	+	16068916	4555	4585	11	2	GGGCATCCTTGTCTCCCTACTGGGCGAGCTC	0000001000nnnnnnnnnnn0000100000	AT	GA	AB	1
TMEM82	uc001axc.3	chr1	+	16068916	6538	6559	2	3	AGAGAAGTTAAGTGACTTGCTC	0001000001nn1000000000	AA	TT	ACC	1
TMEM82	uc001axc.3	chr1	+	16068916	8767	8776	0	0	AAGCAAGCCC	0000000000	AA		half	1
FBLIM1	uc001axg.1	chr1	+	16090990	-9222	-9190	13	3	TGTCAAGCTTGTATTCTGCCAGCCAACAAGCCC	1010000000nnnnnnnnnnnnn1000000000	AA	AA	CCD	1
FBLIM1	uc001axg.1	chr1	+	16090990	-8102	-8081	2	2	AGACTTGCCCTCAAACCTCTCT	0000000000nn0000101000	TT	CT	AB	1
FBLIM1	uc001axg.1	chr1	+	16090990	-3321	-3301	1	2	GGACCAGCCCGGAACATGCCG	0000100000n0000000001	CA	AT	BC	2
FBLIM1	uc001axg.1	chr1	+	16090990	-3011	-2987	5	3	AAACAAGTGCCTTATCAGCAAGTCG	0000000010nnnnn1000000001	AA	AA	CCD	1
FBLIM1	uc001axg.1	chr1	+	16090990	-2838	-2815	4	2	AGACAAGTACTTTAAAATAAGTTT	0000000010nnnn0001000000	AA	AA	AD	1
FBLIM1	uc001axg.1	chr1	+	16090990	984	1003	0	1	GAACAAGATCAAACTTGCCT	00000001000000000000	AA	TT	D	2
FBLIM1	uc001axg.1	chr1	+	16090990	2241	2250	0	0	AGGCATGCCC	0000000000	AT		half	2
FBLIM1	uc001axg.1	chr1	+	16090990	5595	5621	7	3	GGGCATGCCACTATGCCCGGCTAATTT	0000000001nnnnnnn1000001000	AT	TA	ACC	1
FBLIM1	uc001axg.1	chr1	+	16090990	5838	5847	0	0	GAGCATGTTC	0000000000	AT		half	2
FBLIM1	uc001axg.1	chr1	+	16090990	8487	8509	3	3	CACCATGTTGGCCAGGCTTGTCT	1010000001nnn0000000000	AT	TT	CCD	1
FBLIM1	uc001axd.1	chr1	+	16083153	-9682	-9652	11	2	GGGCATCCTTGTCTCCCTACTGGGCGAGCTC	0000001000nnnnnnnnnnn0000100000	AT	GA	AB	1
FBLIM1	uc001axd.1	chr1	+	16083153	-7699	-7678	2	3	AGAGAAGTTAAGTGACTTGCTC	0001000001nn1000000000	AA	TT	ACC	1
FBLIM1	uc001axd.1	chr1	+	16083153	-5470	-5461	0	0	AAGCAAGCCC	0000000000	AA		half	1
FBLIM1	uc001axd.1	chr1	+	16083153	-3217	-3190	8	1	GGACATGCTTCCTGAGTGAAACCAGCTT	0000000000nnnnnnnn0000100000	AT	CA	B	2
FBLIM1	uc001axd.1	chr1	+	16083153	-2878	-2869	0	0	GGGCTAGCTC	0000000000	TA		half	1
FBLIM1	uc001axd.1	chr1	+	16083153	-1385	-1353	13	3	TGTCAAGCTTGTATTCTGCCAGCCAACAAGCCC	1010000000nnnnnnnnnnnnn1000000000	AA	AA	CCD	1
FBLIM1	uc001axd.1	chr1	+	16083153	-265	-244	2	2	AGACTTGCCCTCAAACCTCTCT	0000000000nn0000101000	TT	CT	AB	1
FBLIM1	uc001axd.1	chr1	+	16083153	4516	4536	1	2	GGACCAGCCCGGAACATGCCG	0000100000n0000000001	CA	AT	BC	2
FBLIM1	uc001axd.1	chr1	+	16083153	4826	4850	5	3	AAACAAGTGCCTTATCAGCAAGTCG	0000000010nnnnn1000000001	AA	AA	CCD	1
FBLIM1	uc001axd.1	chr1	+	16083153	4999	5022	4	2	AGACAAGTACTTTAAAATAAGTTT	0000000010nnnn0001000000	AA	AA	AD	1
FBLIM1	uc001axd.1	chr1	+	16083153	8821	8840	0	1	GAACAAGATCAAACTTGCCT	00000001000000000000	AA	TT	D	2
FBLIM1	uc001axe.1	chr1	+	16085254	-9800	-9779	2	3	AGAGAAGTTAAGTGACTTGCTC	0001000001nn1000000000	AA	TT	ACC	1
FBLIM1	uc001axe.1	chr1	+	16085254	-7571	-7562	0	0	AAGCAAGCCC	0000000000	AA		half	1
FBLIM1	uc001axe.1	chr1	+	16085254	-5318	-5291	8	1	GGACATGCTTCCTGAGTGAAACCAGCTT	0000000000nnnnnnnn0000100000	AT	CA	B	2
FBLIM1	uc001axe.1	chr1	+	16085254	-4979	-4970	0	0	GGGCTAGCTC	0000000000	TA		half	1
FBLIM1	uc001axe.1	chr1	+	16085254	-3486	-3454	13	3	TGTCAAGCTTGTATTCTGCCAGCCAACAAGCCC	1010000000nnnnnnnnnnnnn1000000000	AA	AA	CCD	1
FBLIM1	uc001axe.1	chr1	+	16085254	-2366	-2345	2	2	AGACTTGCCCTCAAACCTCTCT	0000000000nn0000101000	TT	CT	AB	1
FBLIM1	uc001axe.1	chr1	+	16085254	2415	2435	1	2	GGACCAGCCCGGAACATGCCG	0000100000n0000000001	CA	AT	BC	2
FBLIM1	uc001axe.1	chr1	+	16085254	2725	2749	5	3	AAACAAGTGCCTTATCAGCAAGTCG	0000000010nnnnn1000000001	AA	AA	CCD	1
FBLIM1	uc001axe.1	chr1	+	16085254	2898	2921	4	2	AGACAAGTACTTTAAAATAAGTTT	0000000010nnnn0001000000	AA	AA	AD	1
FBLIM1	uc001axe.1	chr1	+	16085254	6720	6739	0	1	GAACAAGATCAAACTTGCCT	00000001000000000000	AA	TT	D	2
FBLIM1	uc001axe.1	chr1	+	16085254	7977	7986	0	0	AGGCATGCCC	0000000000	AT		half	2
FBLIM1	uc001axi.1	chr1	+	16091458	-9690	-9658	13	3	TGTCAAGCTTGTATTCTGCCAGCCAACAAGCCC	1010000000nnnnnnnnnnnnn1000000000	AA	AA	CCD	1
FBLIM1	uc001axi.1	chr1	+	16091458	-8570	-8549	2	2	AGACTTGCCCTCAAACCTCTCT	0000000000nn0000101000	TT	CT	AB	1
FBLIM1	uc001axi.1	chr1	+	16091458	-3789	-3769	1	2	GGACCAGCCCGGAACATGCCG	0000100000n0000000001	CA	AT	BC	2
FBLIM1	uc001axi.1	chr1	+	16091458	-3479	-3455	5	3	AAACAAGTGCCTTATCAGCAAGTCG	0000000010nnnnn1000000001	AA	AA	CCD	1
FBLIM1	uc001axi.1	chr1	+	16091458	-3306	-3283	4	2	AGACAAGTACTTTAAAATAAGTTT	0000000010nnnn0001000000	AA	AA	AD	1
FBLIM1	uc001axi.1	chr1	+	16091458	516	535	0	1	GAACAAGATCAAACTTGCCT	00000001000000000000	AA	TT	D	2
FBLIM1	uc001axi.1	chr1	+	16091458	1773	1782	0	0	AGGCATGCCC	0000000000	AT		half	2
FBLIM1	uc001axi.1	chr1	+	16091458	5127	5153	7	3	GGGCATGCCACTATGCCCGGCTAATTT	0000000001nnnnnnn1000001000	AT	TA	ACC	1
FBLIM1	uc001axi.1	chr1	+	16091458	5370	5379	0	0	GAGCATGTTC	0000000000	AT		half	2
FBLIM1	uc001axi.1	chr1	+	16091458	8019	8041	3	3	CACCATGTTGGCCAGGCTTGTCT	1010000001nnn0000000000	AT	TT	CCD	1
SPEN	uc001axk.1	chr1	+	16174358	-9725	-9698	8	2	GGTCTTGCCTTGTTGTCCAAGCTGGTCT	0010000000nnnnnnnn0000010000	TT	TG	BD	1
SPEN	uc001axk.1	chr1	+	16174358	-6108	-6099	0	0	AGGCTAGTCT	0000000000	TA		half	1
SPEN	uc001axk.1	chr1	+	16174358	-3889	-3880	0	0	GAGCATGTCT	0000000000	AT		half	2
SPEN	uc001axk.1	chr1	+	16174358	-3604	-3584	1	2	ATACATGCTTTAAAGAAGTTC	0100000000n0001000000	AT	AA	AD	1
SPEN	uc001axk.1	chr1	+	16174358	-2951	-2942	0	0	AGACATGCCT	0000000000	AT		half	2
SPEN	uc001axk.1	chr1	+	16174358	-1712	-1703	0	0	AAACTAGCCT	0000000000	TA		half	1
SPEN	uc001axk.1	chr1	+	16174358	5265	5284	0	1	AGGCATGAGCCAGCTTGCCC	00000nnnnn1000000000		TT	3Q.I-III-IV.C	2
SPEN	uc001axk.1	chr1	+	16174358	9971	9993	3	2	AAATTTGTTTTAGAGACAAGGTC	0001000000nnn0000000100	TT	AA	AD	1
C1orf64	uc001axn.3	chr1	+	16330730	-9239	-9230	0	0	AAACAAGCTT	0000000000	AA		half	1
C1orf64	uc001axn.3	chr1	+	16330730	-7742	-7728	0	0	AGACTAGTCTGGGCA	000000000000000nnnnn	TA		3Q.I-II-III	3
C1orf64	uc001axn.3	chr1	+	16330730	-6074	-6046	9	2	GATCTTGCCTCATCAATGAGGACAACCCT	0010000000nnnnnnnnn0000001000	TT	AA	AD	1
C1orf64	uc001axn.3	chr1	+	16330730	-5244	-5224	1	2	AGGCAAGGTCTGAGCAAGGTT	0000000100n0000000100	AA	AA	DD	1
C1orf64	uc001axn.3	chr1	+	16330730	127	148	2	2	AGACAGGCCTGGAGACCAGCTC	0000010000nn0000100000	AG	CA	BB	1
C1orf64	uc001axn.3	chr1	+	16330730	1046	1068	3	3	TGGCATCCCCTGGGGACTTGTTA	1000001000nnn0000000001	AT	TT	ACC	1
C1orf64	uc001axn.3	chr1	+	16330730	3706	3734	9	2	AGGCAAGTCTGGTGCCCATATTCTTGCTT	0000000000nnnnnnnnn0110000000	AA	TT	DD	1
C1orf64	uc001axn.3	chr1	+	16330730	6214	6246	13	3	AGGCAAGCTGATAAGAATAGACAAAGCGAGCTA	0000000001nnnnnnnnnnnnn0000100001	AA	GA	BCC	1
C1orf64	uc001axn.3	chr1	+	16330730	6542	6571	10	2	GAGCATTTTTCTTTGCCTTTGAGCTATTTT	0000001000nnnnnnnnnn0000001000	AT	TA	AA	1
C1orf64	uc001axn.3	chr1	+	16330730	7597	7611	0	0	TGCTCAAGCAAGTCC	nnnnn000000000000000		AA	3Q.II-III-IV	3
C1orf64	uc001axn.3	chr1	+	16330730	9240	9249	0	0	GAGCAAGCCT	0000000000	AA		half	1
CLCNKA	uc001axu.3	chr1	+	16348485	-8515	-8506	0	0	GAGCAAGCCT	0000000000	AA		half	1
CLCNKA	uc001axu.3	chr1	+	16348485	-6737	-6728	0	0	GAGCTTGCCC	0000000000	TT		half	1
CLCNKA	uc001axu.3	chr1	+	16348485	-4170	-4149	2	2	AAACATGCTCAGGGCCTTCTCC	0000000000nn0010001000	AT	TT	AD	2
CLCNKA	uc001axu.3	chr1	+	16348485	-2945	-2916	10	2	GAACATGTGCCTATGGAGACAGGCTGGCCC	0000000010nnnnnnnnnn0000010000	AT	TG	BD	1
CLCNKA	uc001axu.3	chr1	+	16348485	1515	1547	13	3	AATCCTGCCCAGCCCCCAGTGTGAGGCAAGCCA	0010100000nnnnnnnnnnnnn0000000001	CT	AA	BCD	1
CLCNKA	uc001axu.3	chr1	+	16348485	8373	8404	12	3	ACCCTAGCCCCCGGCAGCAGCCAGGCTAGTTA	0110000000nnnnnnnnnnnn0000000001	TA	TA	CDD	1
CLCNKA	uc001axu.3	chr1	+	16348485	8863	8872	0	0	GGGCAAGTCC	0000000000	AA		half	1
CLCNKA	uc001axu.3	chr1	+	16348485	9210	9241	12	2	AAACAAGCTGCTGCCTTGCTCTGAACCTGTTT	0000000001nnnnnnnnnnnn0000100000	AA	CT	BC	1
CLCNKA	uc001axu.3	chr1	+	16348485	9457	9482	6	2	GGACAAGACCCAAGTGAAGCTGGTCT	0000000100nnnnnn0000010000	AA	TG	BD	1
CLCNKB	uc001axx.4	chr1	+	16370246	-9965	-9946	0	2	AGGCAACTCTAACCTAGCCC	00000010000010000000	AA	TA	AD	2
CLCNKB	uc001axx.4	chr1	+	16370246	-9769	-9747	3	2	AAAGATGCCCTCTGGGGTTGTCT	0001000000nnn0001000000	AT	TT	AA	1
CLCNKB	uc001axx.4	chr1	+	16370246	-5895	-5886	0	0	AGACAAGTCT	0000000000	AA		half	1
CLCNKB	uc001axx.4	chr1	+	16370246	-4602	-4579	4	2	GGACCAGCTTGGTGAAGCTAGACT	0000100000nnnn0000000100	CA	TA	BD	1
CLCNKB	uc001axx.4	chr1	+	16370246	-3446	-3417	10	2	AGACTATTCCTAACAGCTCCGAACACGTCT	0000001000nnnnnnnnnn0000010000	TA	AC	AB	1
CLCNKB	uc001axx.4	chr1	+	16370246	2072	2100	9	2	TGACTTGCTCTGTGATCCTGGGCAGGCTC	1000000000nnnnnnnnn0000010000	TT	AG	BC	1
CLCNKB	uc001axx.4	chr1	+	16370246	8383	8409	7	2	AGCCTTGCCCTAACATGAGGCTGGCCC	0010000000nnnnnnn0000010000	TT	TG	BD	1
CLCNKB	uc001axx.4	chr1	+	16370246	8828	8837	0	0	GGGCAAGTCC	0000000000	AA		half	1
CLCNKB	uc001axx.4	chr1	+	16370246	9177	9197	1	3	AAGCAAGCTGCTGCCTTGCTC	0000000001n1010000000	AA	TT	CCD	1
CLCNKB	uc001axx.4	chr1	+	16370246	9486	9495	0	0	AGGCTAGTCT	0000000000	TA		half	1
AL832937	uc021ogn.1	chr1	+	16721826	-9953	-9934	0	1	TGGCTAGTTCGAATCAGTCC	1000000000nnnnn00000	TA		3Q.I-II-IV.C	2
AL832937	uc021ogn.1	chr1	+	16721826	-8932	-8911	2	2	ACACAAGTTCTGAGGCCTGTTT	0100000000nn0000100000	AA	CT	BD	1
AL832937	uc021ogn.1	chr1	+	16721826	-7825	-7802	4	3	GGCCCTGTCTGCCAAAGCTTGTTG	0010100000nnnn0000000001	CT	TT	BCD	1
AL832937	uc021ogn.1	chr1	+	16721826	-6855	-6827	9	2	AATCTAGTTTCATATGGTTAATCTAGTTC	0010000000nnnnnnnnn0010000000	TA	TA	DD	1
AL832937	uc021ogn.1	chr1	+	16721826	-4406	-4397	0	0	AGGCATGCTC	0000000000	AT		half	2
AL832937	uc021ogn.1	chr1	+	16721826	-3108	-3099	0	0	AGACTTGTTT	0000000000	TT		half	1
AL832937	uc021ogn.1	chr1	+	16721826	-3036	-3005	12	2	AGGCTTGTTTGGTTCTGAAGAGAAGCTGGTTG	0000000000nnnnnnnnnnnn0000010001	TT	TG	BC	1
AL832937	uc021ogn.1	chr1	+	16721826	224	255	12	2	GTGCATGTCTCCATCACTTAAAAAGTAAGTTC	0100000000nnnnnnnnnnnn0001000000	AT	AA	AD	1
AL832937	uc021ogn.1	chr1	+	16721826	378	409	12	2	AGGGTAGTTTGGTAGTCTACTTAAAAATGTTT	0001000000nnnnnnnnnnnn0001000000	TA	AT	AA	1
AL832937	uc021ogn.1	chr1	+	16721826	570	596	7	1	GGCCTTGCCTGGAGACTGGGCTAGCTC	0010000000nnnnnnn0000000000	TT	TA	D	1
AL832937	uc021ogn.1	chr1	+	16721826	787	796	0	0	AGACTTGTTT	0000000000	TT		half	1
AL832937	uc021ogn.1	chr1	+	16721826	1479	1511	13	3	GGGCCAGCTGCCAGCTGAGTCAGCAGCTAGTCC	0000100001nnnnnnnnnnnnn1000000000	CA	TA	BCC	1
AL832937	uc021ogn.1	chr1	+	16721826	2794	2814	1	2	ATACATGTTTTAAACTTGTCA	0100000000n0000000001	AT	TT	CD	2
AL832937	uc021ogn.1	chr1	+	16721826	4226	4258	13	3	CAGCATGCCCAGCCTTGGGAAGCAGGCAGATTC	1000000000nnnnnnnnnnnnn0000011000	AT	AG	ABC	1
AL832937	uc021ogn.1	chr1	+	16721826	4494	4503	0	0	AGGCATGCTC	0000000000	AT		half	2
AL832937	uc021ogn.1	chr1	+	16721826	4583	4592	0	0	AGGCTTGCCC	0000000000	TT		half	1
AL832937	uc021ogn.1	chr1	+	16721826	6718	6744	7	2	CAACTAGCTTTGCACAGGGACAACCCT	1000000000nnnnnnn0000001000	TA	AA	AC	1
AL832937	uc021ogn.1	chr1	+	16721826	8122	8136	0	0	TGCTTAAGCTAGTTT	nnnnn000000000000000		TA	3Q.II-III-IV	3
C1orf144	uc001aym.4	chr1	+	16693582	-3763	-3754	0	0	AGACTTGCCC	0000000000	TT		half	1
C1orf144	uc001aym.4	chr1	+	16693582	-1597	-1575	3	3	CACCATGTTGACCAGGCTAGTCT	1010000001nnn0000000000	AT	TA	CCD	1
C1orf144	uc001aym.4	chr1	+	16693582	642	651	0	0	AGGCATGTCC	0000000000	AT		half	2
C1orf144	uc001aym.4	chr1	+	16693582	1688	1713	6	2	AGACATCCCTATAAAAAAGCTTGGCT	0000001000nnnnnn0000000100	AT	TT	AD	1
C1orf144	uc001aym.4	chr1	+	16693582	3032	3063	12	1	AAGCATGTCTGACTTCAAGGCTGGGCTTTTTT	0000000000nnnnnnnnnnnn0000001000	AT	TT	A	2
C1orf144	uc001aym.4	chr1	+	16693582	4185	4210	6	2	AGGCAATTTCTGTCTCAGGCAATCTC	0000001000nnnnnn0000001000	AA	AA	AA	1
C1orf144	uc001aym.4	chr1	+	16693582	8581	8611	11	2	AAGCCAGCCCCTCCCCCCAACAAACTCGTTC	0000100000nnnnnnnnnnn0000010000	CA	TC	BB	1
NECAP2	uc001ayo.3	chr1	+	16767166	-9821	-9807	0	1	AGACTTGTTTCAACT	000000000010000nnnnn	TT		3Q.I-II-III.C	2
NECAP2	uc001ayo.3	chr1	+	16767166	-9702	-9693	0	0	GAGCTTGCCT	0000000000	TT		half	1
NECAP2	uc001ayo.3	chr1	+	16767166	-9018	-9009	0	0	AGACTTGCCC	0000000000	TT		half	1
NECAP2	uc001ayo.3	chr1	+	16767166	-4418	-4392	7	3	GCACATGCCTGTAATCCCAGCTAGTCA	0100000000nnnnnnn1000000001	AT	TA	CCD	1
NECAP2	uc001ayo.3	chr1	+	16767166	-3584	-3575	0	0	AAGCTTGTTC	0000000000	TT		half	1
NECAP2	uc001ayo.3	chr1	+	16767166	-122	-93	10	2	GGAGAAGCCTCTGGAGGGAGGGAGAAGCCT	0001000000nnnnnnnnnn0001000000	AA	AA	AA	1
NECAP2	uc001ayo.3	chr1	+	16767166	184	213	10	3	TGACTACCCACCGCCAGACCAGGCTAGCTC	1000001001nnnnnnnnnn0000000000	TA	TA	ACC	1
NECAP2	uc001ayo.3	chr1	+	16767166	8450	8477	8	2	AAACAAGCCCAGAACCCAGACCAAGGCC	0000000000nnnnnnnn0010000100	AA	AA	DD	1
NECAP2	uc001ayo.3	chr1	+	16767166	9630	9659	10	2	AGGCATTTCTCATGTGAATTAAACATCCTC	0000001000nnnnnnnnnn0000001000	AT	AT	AA	1
NECAP2	uc001ayo.3	chr1	+	16767166	9707	9735	9	3	GGACTTGCCCAGGGTCACAGAGCTAGAAA	0000000000nnnnnnnnn0000000111	TT	TA	CDD	1
NECAP2	uc021ogo.1	chr1	+	16782289	-6673	-6646	8	2	AAACAAGCCCAGAACCCAGACCAAGGCC	0000000000nnnnnnnn0010000100	AA	AA	DD	1
NECAP2	uc021ogo.1	chr1	+	16782289	-5493	-5464	10	2	AGGCATTTCTCATGTGAATTAAACATCCTC	0000001000nnnnnnnnnn0000001000	AT	AT	AA	1
NECAP2	uc021ogo.1	chr1	+	16782289	-5416	-5388	9	3	GGACTTGCCCAGGGTCACAGAGCTAGAAA	0000000000nnnnnnnnn0000000111	TT	TA	CDD	1
NECAP2	uc021ogo.1	chr1	+	16782289	-5047	-5019	9	2	AGACCAGCCTGACCAACATGGACAAACCC	0000100000nnnnnnnnn0000001000	CA	AA	AB	1
NECAP2	uc021ogo.1	chr1	+	16782289	-1910	-1891	0	1	CAGCTCTCAAGGGCTTGTTT	10000nnnnn0000000000		TT	3Q.I-III-IV.C	2
NECAP2	uc021ogo.1	chr1	+	16782289	-125	-116	0	0	AAGCATGTCT	0000000000	AT		half	2
NECAP2	uc021ogo.1	chr1	+	16782289	547	579	13	3	AAGCTAGCCAGAGGACAGAGCCCCAGCGTGCCT	0000000001nnnnnnnnnnnnn1000100000	TA	GT	BCC	1
NECAP2	uc021ogo.1	chr1	+	16782289	685	699	0	1	TGCTTTGGCTTGTCC	nnnnn000001000000000		TT	3Q.II-III-IV.C	2
NECAP2	uc021ogo.1	chr1	+	16782289	2427	2456	10	1	AGATTTGCTTCAGCCTCAAAGAGCATGTTT	0001000000nnnnnnnnnn0000000000	TT	AT	A	2
NECAP2	uc021ogo.1	chr1	+	16782289	2941	2964	4	2	GAACTGGCTTCTTAGAGCTTTTTC	0000010000nnnn0000001000	TG	TT	AB	1
NECAP2	uc021ogo.1	chr1	+	16782289	3242	3251	0	0	GGGCATGTTT	0000000000	AT		half	2
NECAP2	uc021ogo.1	chr1	+	16782289	7191	7223	13	2	GGACTTGTTTTTTTTGTGTTTTGAGACAGTCTC	0000000000nnnnnnnnnnnnn0000011000	TT	AG	AB	1
NECAP2	uc021ogo.1	chr1	+	16782289	9253	9282	10	2	AAGCTCGCTCACGTGGTTTTGGGCATGATT	0000010000nnnnnnnnnn0000000100	TC	AT	BD	1
NECAP2	uc021ogo.1	chr1	+	16782289	9817	9846	10	2	AAACAAGTCTACCTGTGTATTAGCTTGCTA	0000000000nnnnnnnnnn1000000001	AA	TT	CC	1
CROCC	uc001azt.2	chr1	+	17248444	-9301	-9273	9	3	TAGCAAGTCTGGGGACTCCAGACAGGGTC	1000000000nnnnnnnnn0000010100	AA	AG	BCD	1
CROCC	uc001azt.2	chr1	+	17248444	-8845	-8815	11	2	AAACATGCTTTTTCAAACCAAACACATCCCT	0000000000nnnnnnnnnnn0100001000	AT	AT	AD	2
CROCC	uc001azt.2	chr1	+	17248444	-6501	-6482	0	2	AGACTAGCCTGGGCAACATC	00000000000000001100	TA	AA	AD	3
CROCC	uc001azt.2	chr1	+	17248444	-4489	-4463	7	2	CCGCTAGCCCTGGCAAAAGGCAAGTTT	1100000000nnnnnnn0000000000	TA	AA	CD	1
CROCC	uc001azt.2	chr1	+	17248444	-3384	-3361	4	3	GGGCATGCAGGGCTGGACATGCTG	0000000011nnnn0000000001	AT	AT	CCD	1
CROCC	uc001azt.2	chr1	+	17248444	-450	-430	1	3	AAACATACTCCCAGCATGCTG	0000001000n1000000001	AT	AT	ACC	1
CROCC	uc001azt.2	chr1	+	17248444	12	21	0	0	GAGCTAGTCT	0000000000	TA		half	1
CROCC	uc001azt.2	chr1	+	17248444	46	55	0	0	AGGCATGCCC	0000000000	AT		half	2
CROCC	uc001azt.2	chr1	+	17248444	1071	1093	3	2	GAGCATCTCCTGCGTGCTTGCCT	0000001000nnn0100000000	AT	TT	AD	1
CROCC	uc001azt.2	chr1	+	17248444	1922	1950	9	2	GGGCTTCGCCGTGTTGGCCAGGCTAGTCT	0000001100nnnnnnnnn0000000000	TT	TA	AD	1
CROCC	uc001azt.2	chr1	+	17248444	3707	3721	0	0	GGACTTGTCCAGGCT	000000000000000nnnnn	TT		3Q.I-II-III	3
CROCC	uc001azt.2	chr1	+	17248444	3786	3809	4	2	GGATTTGCCTGGCTGGACAAACCC	0001000000nnnn0000001000	TT	AA	AA	1
CROCC	uc001azt.2	chr1	+	17248444	4041	4050	0	0	AAGCTAGCCC	0000000000	TA		half	1
CROCC	uc001azt.2	chr1	+	17248444	7280	7299	0	2	GGGAATGTTTGAGGTTGCCT	00010000000001000000	AT	TT	AA	1
CROCC	uc001azt.2	chr1	+	17248444	7748	7767	0	1	GGGCTTGCCCACATGTGCTG	0000000000nnnnn00001	TT		3Q.I-II-IV.C	2
PADI1	uc001bah.1	chr1	+	17531620	-6962	-6933	10	2	AAAATTGCCTGGGTGTGGTGGTGCATGCCT	0001000000nnnnnnnnnn0100000000	TT	AT	AD	1
PADI1	uc001bah.1	chr1	+	17531620	-6373	-6354	0	2	GAGGTTGCCTGGGCTGGCTT	00010000000000010000	TT	TG	AB	3
PADI1	uc001bah.1	chr1	+	17531620	-5309	-5277	13	2	AGGCAATTTCCATGCCTTGATGGTGGCAAGCCT	0000001000nnnnnnnnnnnnn1000000000	AA	AA	AC	1
PADI1	uc001bah.1	chr1	+	17531620	-3968	-3948	1	2	GAGTAAACTTAGAACTTGCCT	0001001000n0000000000	AA	TT	AA	1
PADI1	uc001bah.1	chr1	+	17531620	-1298	-1275	4	2	GAACAAGTCCAACAGAGAATGGCC	0000000000nnnn0001000100	AA	AT	AD	2
PADI1	uc001bah.1	chr1	+	17531620	-814	-795	0	3	GAACAGGCTGAAGCTTGCTG	00000100010000000001	AG	TT	BCC	2
PADI1	uc001bah.1	chr1	+	17531620	259	289	11	3	AGACAAGTCAGGCACGTTGGAAAGGATGCTG	0000000001nnnnnnnnnnn0001000001	AA	AT	ACC	1
PADI1	uc001bah.1	chr1	+	17531620	3263	3272	0	0	AGGCTAGCCC	0000000000	TA		half	1
PADI1	uc001bah.1	chr1	+	17531620	3290	3309	0	1	CGACTCCAGTGGGCTAGCTC	10000nnnnn0000000000		TA	3Q.I-III-IV.C	2
PADI1	uc001bah.1	chr1	+	17531620	3337	3346	0	0	GGGCTAGCCC	0000000000	TA		half	1
PADI1	uc001bah.1	chr1	+	17531620	3411	3420	0	0	AGGCTAGCCC	0000000000	TA		half	1
PADI1	uc001bah.1	chr1	+	17531620	3438	3457	0	1	CGACTCCAGTGGGCTAGCTC	10000nnnnn0000000000		TA	3Q.I-III-IV.C	2
PADI1	uc001bah.1	chr1	+	17531620	3485	3494	0	0	GGGCTAGCTC	0000000000	TA		half	1
PADI1	uc001bah.1	chr1	+	17531620	3521	3530	0	0	GGGCTAGCTC	0000000000	TA		half	1
PADI1	uc001bah.1	chr1	+	17531620	3556	3565	0	0	GGGCTAGCTC	0000000000	TA		half	1
PADI1	uc001bah.1	chr1	+	17531620	5244	5253	0	0	GGACATGCTT	0000000000	AT		half	2
PADI1	uc001bah.1	chr1	+	17531620	6381	6409	9	3	CAACAAGCCTGTGAGATGGGGACTACTAT	1000000000nnnnnnnnn0000001010	AA	TA	ACD	1
PADI1	uc001bah.1	chr1	+	17531620	7497	7529	13	2	AAGCAAGTTGCAGCCACGCAAAAGGAAAAGCTT	0000000001nnnnnnnnnnnnn0001000000	AA	AA	AC	1
PADI1	uc001bah.1	chr1	+	17531620	7927	7936	0	0	GGGCATGCTC	0000000000	AT		half	2
PADI3	uc001bai.3	chr1	+	17575592	-5070	-5049	2	2	AGGCAAGTACCTGGGCATCCCC	0000000010nn0000001000	AA	AT	AD	1
PADI3	uc001bai.3	chr1	+	17575592	-3829	-3801	9	3	AGGCTTGCCCGGTCTCTCTCAGCAACCCA	0000000000nnnnnnnnn1000001001	TT	AA	ACC	1
PADI3	uc001bai.3	chr1	+	17575592	-3680	-3657	4	2	AGACATGCACAGGCAGGCTGGTTC	0000000010nnnn0000010000	AT	TG	BD	1
PADI3	uc001bai.3	chr1	+	17575592	-3487	-3468	0	1	AAGCTAGCCTGGAACTGCTA	0000000000nnnnn00001	TA		3Q.I-II-IV.C	2
PADI3	uc001bai.3	chr1	+	17575592	-1510	-1482	9	2	GAGCCTGCCTCTGAACCCAAGACTTCTCT	0000100000nnnnnnnnn0000001000	CT	TT	AB	1
PADI3	uc001bai.3	chr1	+	17575592	-1409	-1386	4	3	GAGCTTTCCTACTCTGACATGCCA	0000001000nnnn1000000001	TT	AT	ACC	1
PADI3	uc001bai.3	chr1	+	17575592	-887	-868	0	2	AAACTTGCCCAAGGTCGCCC	00000000000001010000	TT	TC	AB	3
PADI3	uc001bai.3	chr1	+	17575592	-228	-198	11	3	TGCCTAGCCAGGTACCTGTGGGGACTTGCTT	1010000001nnnnnnnnnnn0000000000	TA	TT	CCD	1
PADI3	uc001bai.3	chr1	+	17575592	1329	1357	9	2	AAAATAGCCCACCCATTGAGAACGAGTCT	0001000000nnnnnnnnn0000100000	TA	GA	AB	1
PADI3	uc001bai.3	chr1	+	17575592	2898	2920	3	2	AAGCAAGTCTGTTGGGCCTCTCT	0000000000nnn0000101000	AA	CT	AB	1
PADI3	uc001bai.3	chr1	+	17575592	3724	3752	9	2	GGGCTTTCCCATAACATGTGGAGATGCTT	0000001000nnnnnnnnn0001000000	TT	AT	AA	1
PADI3	uc001bai.3	chr1	+	17575592	3852	3875	4	2	AGGCTGGTTCAGTGAGACATCTCT	0000010000nnnn0000001000	TG	AT	AB	1
PADI3	uc001bai.3	chr1	+	17575592	6917	6936	0	0	AAACAAGCTCATTATAGCCT	0000000000nnnnn00000	AA		3Q.I-II-IV	2
PADI3	uc001bai.3	chr1	+	17575592	8530	8549	0	2	AGAGAAGCTTGGGCTTGGTT	00010000000000000100	AA	TT	AD	2
PADI3	uc001bai.3	chr1	+	17575592	8952	8979	8	3	GGGCAAGTTACTTAACCTCGGCTTTCTC	0000000001nnnnnnnn1000001000	AA	TT	ACC	1
PADI4	uc001baj.2	chr1	+	17634689	-6901	-6874	8	2	GGAAAAGTCTTGGACATTGAGCCAGCTT	0001000000nnnnnnnn0000100000	AA	CA	AB	1
PADI4	uc001baj.2	chr1	+	17634689	-6487	-6466	2	3	GGGCATGTTGGGAGAAAAGCTG	0000000001nn0001000001	AT	AA	ACC	1
PADI4	uc001baj.2	chr1	+	17634689	-6441	-6415	7	2	GGGCTTGCATGTCTGCTAGACTTGCTG	0000000010nnnnnnn0000000001	TT	TT	CD	1
PADI4	uc001baj.2	chr1	+	17634689	-4659	-4650	0	0	AGACATGCTC	0000000000	AT		half	2
PADI4	uc001baj.2	chr1	+	17634689	-3473	-3459	0	1	TGACAAGTCTAGGCA	100000000000000nnnnn	AA		3Q.I-II-III.C	3
PADI4	uc001baj.2	chr1	+	17634689	-3456	-3435	2	2	GGCCTTGCTCTCAGGCTAGCTG	0010000000nn0000000001	TT	TA	CD	1
PADI4	uc001baj.2	chr1	+	17634689	-2171	-2162	0	0	AGGCATGTCC	0000000000	AT		half	2
PADI4	uc001baj.2	chr1	+	17634689	-1578	-1559	0	2	GTAGAAGCTCAAACTAGTTC	01010000000000000000	AA	TA	AD	3
PADI4	uc001baj.2	chr1	+	17634689	-444	-424	1	2	AGACTTGTCCCAAGCCTGGTT	0000000000n0000100100	TT	CT	BD	1
PADI4	uc001baj.2	chr1	+	17634689	-8	24	13	2	GGGCTTCCTACAGCCAGAGGGACGAGCTAGCCC	0000001001nnnnnnnnnnnnn0000000000	TT	TA	AC	1
PADI4	uc001baj.2	chr1	+	17634689	1700	1719	0	1	CAGCATGCCCAGGCTAGCCC	10000000000000000000	AT	TA	C	5
PADI4	uc001baj.2	chr1	+	17634689	3671	3685	0	0	AGCCTGGACAAGTCT	nnnnn000000000000000		AA	3Q.II-III-IV	3
ARHGEF10L	uc001ban.3	chr1	+	17866329	-8124	-8102	3	2	GGGCTGGTCCAAAAAGCCAGTCT	0000010000nnn0000100000	TG	CA	BB	1
ARHGEF10L	uc001ban.3	chr1	+	17866329	-6318	-6309	0	0	AGACTAGTCT	0000000000	TA		half	1
ARHGEF10L	uc001ban.3	chr1	+	17866329	-6033	-6007	7	2	GACCTAGTCTCTCTTTGATACTAGCCT	0010000000nnnnnnn0100000000	TA	TA	DD	1
ARHGEF10L	uc001ban.3	chr1	+	17866329	-4894	-4863	12	2	GAACTGGTTTCGGGGATGTGGAAGACAATTTT	0000010000nnnnnnnnnnnn0000001000	TG	AA	AB	1
ARHGEF10L	uc001ban.3	chr1	+	17866329	-4733	-4713	1	2	GTGGAAGCCCTGAGCTTGTTT	0101000000n0000000000	AA	TT	AD	1
ARHGEF10L	uc001ban.3	chr1	+	17866329	-4517	-4485	13	1	GGGCATGGCTATACATAGAGATGAAGCTTGCTT	0000000100nnnnnnnnnnnnn0000000000	AT	TT	D	1
ARHGEF10L	uc001ban.3	chr1	+	17866329	-4305	-4286	0	2	GAGCAATCTTGGACAAGTCA	00000010000000000001	AA	AA	AC	2
ARHGEF10L	uc001ban.3	chr1	+	17866329	1933	1955	3	3	GGACTAGCCTGGCCAACATGGTG	0000000000nnn1000000101	TA	AT	CCD	1
ARHGEF10L	uc001ban.3	chr1	+	17866329	2427	2446	0	1	CAACACAAGAGAACATGTCT	10000nnnnn0000000000		AT	3Q.I-III-IV.C	3
ARHGEF10L	uc001ban.3	chr1	+	17866329	3548	3570	3	3	AGACTAGCCTGGCCAACATGGTG	0000000000nnn1000000101	TA	AT	CCD	1
ARHGEF10L	uc001ban.3	chr1	+	17866329	6528	6553	6	3	GAACTTGTTTGCTTAAAGGCAACTGA	0000000000nnnnnn0000001011	TT	AA	ACD	1
ARHGEF10L	uc001ban.3	chr1	+	17866329	7122	7147	6	3	GAACTTGCCCAGGGTTGAGCAACCAA	0000000000nnnnnn0000001011	TT	AA	ACD	1
ARHGEF10L	uc001bao.3	chr1	+	17907047	-9909	-9877	13	3	GAACTTGGCCGCTGTGCTGAGAACAACATGTCA	0000000100nnnnnnnnnnnnn1000000001	TT	AT	CCD	1
ARHGEF10L	uc001bao.3	chr1	+	17907047	-6648	-6617	12	2	AAACTTGGCCCCTGCCCCAGTGAGGCAGGCCC	0000000100nnnnnnnnnnnn0000010000	TT	AG	BD	1
ARHGEF10L	uc001bao.3	chr1	+	17907047	-3580	-3554	7	3	GAGCTACTTTCTGGTTCTGACATGCCA	0000001000nnnnnnn1000000001	TA	AT	ACC	1
ARHGEF10L	uc001bao.3	chr1	+	17907047	1658	1677	0	2	CAGCATGCCTGGCCTTGCCC	10000000000010000000	AT	TT	CD	4
ARHGEF10L	uc001bao.3	chr1	+	17907047	2715	2741	7	2	AGGGTTGCCTGAGGCCGGGTCTTGCCT	0001000000nnnnnnn0010000000	TT	TT	AD	1
ARHGEF10L	uc001bao.3	chr1	+	17907047	4201	4210	0	0	GAGCATGCCT	0000000000	AT		half	2
ARHGEF10L	uc001bao.3	chr1	+	17907047	4870	4902	13	2	GGACTTGCTTCATGACACCTGGGGAAGGAGTTT	0000000000nnnnnnnnnnnnn0001100000	TT	GA	AB	1
ARHGEF10L	uc001bao.3	chr1	+	17907047	8886	8906	1	2	AGGCATGTCTGAGCCCTGCTT	0000000000n0010100000	AT	CT	BD	2
ACTL8	uc001bat.3	chr1	+	18081807	-9965	-9933	13	3	CGGCAAGTTGAGGACACAAAACCAGGCAAGTCA	1000000001nnnnnnnnnnnnn0000000001	AA	AA	CCC	1
ACTL8	uc001bat.3	chr1	+	18081807	-9771	-9741	11	1	GAACAAGTCTCATTGGCCCTGATGCTAGCTT	0000000000nnnnnnnnnnn0100000000	AA	TA	D	1
ACTL8	uc001bat.3	chr1	+	18081807	-6185	-6154	12	2	AGAGATGTTTGAGACTTGCACGAGGCAATTTT	0001000000nnnnnnnnnnnn0000001000	AT	AA	AA	1
ACTL8	uc001bat.3	chr1	+	18081807	-5493	-5465	9	2	AAGCACGTCCTCCAGCCCCAGTCAAGTCT	0000010000nnnnnnnnn0010000000	AC	AA	BD	1
ACTL8	uc001bat.3	chr1	+	18081807	-4667	-4635	13	2	GGGCTTTCTCTCCGTGACCATGTGGGCTTCCTT	0000001000nnnnnnnnnnnnn0000001000	TT	TT	AA	1
ACTL8	uc001bat.3	chr1	+	18081807	-1170	-1149	2	2	AACCAAGTTTGGGGGCTAATTT	0010000000nn0000001000	AA	TA	AD	1
ACTL8	uc001bat.3	chr1	+	18081807	-492	-483	0	0	AAGCAAGTTT	0000000000	AA		half	1
ACTL8	uc001bat.3	chr1	+	18081807	278	301	4	2	AGCCATGCCCTCTTAAGCAAGGCC	0010000000nnnn0000000100	AT	AA	DD	1
ACTL8	uc001bat.3	chr1	+	18081807	381	404	4	2	GGGCTTTTCCTTAGGGACTTGATT	0000001000nnnn0000000100	TT	TT	AD	1
ACTL8	uc001bat.3	chr1	+	18081807	6255	6264	0	0	AAACTTGTTC	0000000000	TT		half	1
ACTL8	uc001bat.3	chr1	+	18081807	6455	6477	3	3	CACCATGTTGGCCAGGCTTGTCT	1010000001nnn0000000000	AT	TT	CCD	1
ACTL8	uc001bat.3	chr1	+	18081807	9056	9075	0	1	GAACACCAGTGGGCAAGCCA	00000nnnnn0000000001		AA	3Q.I-III-IV.C	2
IGSF21	uc001bau.2	chr1	+	18434239	-8788	-8766	3	2	AGAGAAGCCCAATAAACATGTGT	0001000000nnn0000000010	AA	AT	AD	1
IGSF21	uc001bau.2	chr1	+	18434239	-7797	-7783	0	1	TGCCCAGACAAGCCA	nnnnn000000000000001		AA	3Q.II-III-IV.C	3
IGSF21	uc001bau.2	chr1	+	18434239	-5073	-5044	10	2	AGGCTTGTTCAGGGCCAGAGCGGCATTTTC	0000000000nnnnnnnnnn1000001000	TT	AT	AC	1
IGSF21	uc001bau.2	chr1	+	18434239	-4317	-4298	0	2	GGGCCTGCCTGGGGAAGTCC	00001000000001000000	CT	AA	AB	1
IGSF21	uc001bau.2	chr1	+	18434239	-2144	-2113	12	2	AAGCAACCCTCCCTTGGCTGTTAGGCCTGCTT	0000001000nnnnnnnnnnnn0000100000	AA	CT	AB	1
IGSF21	uc001bau.2	chr1	+	18434239	-692	-672	1	2	ATACAAGTCCCAAACCTGTTC	0100000000n0000100000	AA	CT	BD	1
IGSF21	uc001bau.2	chr1	+	18434239	1281	1302	2	2	GGACTTGCTCCCGGGTTAGGCT	0000000000nn0001000100	TT	TA	AD	1
IGSF21	uc001bau.2	chr1	+	18434239	4294	4316	3	2	GGAGGAGCTTAGGGGACTTGCTT	0001100000nnn0000000000	GA	TT	AB	1
IGSF21	uc001bau.2	chr1	+	18434239	5153	5162	0	0	GGGCATGTTT	0000000000	AT		half	2
IGSF21	uc001bau.2	chr1	+	18434239	7546	7566	1	3	AGGTGTGCCCTAAGCATGTTG	0001100000n0000000001	GT	AT	ABC	2
IGSF21	uc001bau.2	chr1	+	18434239	7788	7810	3	2	AGGCTTGTTTCCTGGCCCTGCTC	0000000000nnn0010100000	TT	CT	BD	1
IGSF21	uc001bau.2	chr1	+	18434239	8230	8239	0	0	AGACATGTTC	0000000000	AT		half	2
KLHDC7A	uc001bax.3	chr1	+	18807423	-5225	-5196	10	2	GAGACTGCCCCTCCCAGGGTGAGCTAGTTC	0001100000nnnnnnnnnn0000000000	CT	TA	AB	1
KLHDC7A	uc001bax.3	chr1	+	18807423	-3532	-3523	0	0	AAACATGTCT	0000000000	AT		half	2
KLHDC7A	uc001bax.3	chr1	+	18807423	-2210	-2185	6	3	AGGCAAGCTGCATCTCTAACAAGCAC	0000000001nnnnnn1000000010	AA	AA	CCD	1
KLHDC7A	uc001bax.3	chr1	+	18807423	-629	-602	8	2	AGGCTGGTTTTTCTTAATAAACTTGTCA	0000010000nnnnnnnn0000000001	TG	TT	BC	1
KLHDC7A	uc001bax.3	chr1	+	18807423	49	58	0	0	AAGCATGTTC	0000000000	AT		half	2
KLHDC7A	uc001bax.3	chr1	+	18807423	4224	4247	4	2	GGACTTGCTTGGGAGGAGAACTCT	0000000000nnnn0001001000	TT	AA	AA	1
KLHDC7A	uc001bax.3	chr1	+	18807423	6134	6162	9	2	AAACATCTCCCCTCCTGTTGGGCCTGCCT	0000001000nnnnnnnnn0000100000	AT	CT	AB	1
KLHDC7A	uc001bax.3	chr1	+	18807423	8803	8822	0	2	GAACAAGCCCAGCCTAGGCT	00000000000010000100	AA	TA	DD	2
PAX7	uc001bay.3	chr1	+	18957499	-8609	-8600	0	0	GAACATGCCT	0000000000	AT		half	2
PAX7	uc001bay.3	chr1	+	18957499	-8340	-8320	1	2	AAGCTGGTCTAGAACTTCTTT	0000010000n0000001000	TG	TT	AB	1
PAX7	uc001bay.3	chr1	+	18957499	-7209	-7190	0	1	GGGCATGTCAAATGCTGCTT	0000000001nnnnn00000	AT		3Q.I-II-IV.C	3
PAX7	uc001bay.3	chr1	+	18957499	-6607	-6581	7	2	GGGGTAGCTTTGAGATTAAGCAGGCTT	0001000000nnnnnnn0000010000	TA	AG	AB	1
PAX7	uc001bay.3	chr1	+	18957499	-6190	-6158	13	2	GGACAAGTCTCCAGTTAACCTATGAGGAAACCT	0000000000nnnnnnnnnnnnn0001001000	AA	AA	AA	1
PAX7	uc001bay.3	chr1	+	18957499	-5751	-5720	12	2	GGGAAAGTTCACCTGGGCTTGTGGGCTTCCCT	0001000000nnnnnnnnnnnn0000001000	AA	TT	AA	1
PAX7	uc001bay.3	chr1	+	18957499	-4013	-3993	1	3	AAGCAAGCTATCAACTTTCCT	0000000001n1000001000	AA	TT	ACC	1
PAX7	uc001bay.3	chr1	+	18957499	-2772	-2753	0	2	AAACTTTCTGGAACAAGTCT	00000010010000000000	TT	AA	AC	2
PAX7	uc001bay.3	chr1	+	18957499	4152	4171	0	2	GGGAAAACCCAGGCATGTTC	00010010000000000000	AA	AT	AA	2
PAX7	uc001bay.3	chr1	+	18957499	6213	6244	12	2	GAGGAAGTTTCGAGAGAAGGAAGGGAAAGTTT	0001000000nnnnnnnnnnnn0001000000	AA	AA	AA	1
PAX7	uc001bay.3	chr1	+	18957499	7992	8019	8	2	AAAAATGCTTTCTCTGGGGGAGTTGCCC	0001000000nnnnnnnn0001000000	AT	TT	AA	1
PAX7	uc001bay.3	chr1	+	18957499	8472	8496	5	2	GTGCTTGCCCCAGTCAAGCTTGGCT	0100000000nnnnn0000000100	TT	TT	DD	1
PAX7	uc001bay.3	chr1	+	18957499	9543	9575	13	3	AAACAATCTGCATTGATTTAAACCAACAAGTTC	0000001001nnnnnnnnnnnnn1000000000	AA	AA	ACC	1
MRTO4	uc001bbs.3	chr1	+	19578074	-9874	-9855	0	2	GGGGTTGCCCAGGCTGGTCT	00010000000000010000	TT	TG	AB	3
MRTO4	uc001bbs.3	chr1	+	19578074	-6786	-6763	4	2	AGGCATCTTTTGGCCAACATGTTC	0000001000nnnn1000000000	AT	AT	AC	1
MRTO4	uc001bbs.3	chr1	+	19578074	-2613	-2604	0	0	AGGCTTGCTT	0000000000	TT		half	1
MRTO4	uc001bbs.3	chr1	+	19578074	-160	-151	0	0	AAACTTGCCC	0000000000	TT		half	1
MRTO4	uc001bbs.3	chr1	+	19578074	3454	3468	0	1	AGCTTTGACTAGCTC	nnnnn000001000000000		TA	3Q.II-III-IV.C	2
MRTO4	uc001bbs.3	chr1	+	19578074	6483	6505	3	3	GAGCAAGTTATTTCTACAAGCTT	0000000001nnn1100000000	AA	AA	CCD	1
MRTO4	uc001bbs.3	chr1	+	19578074	7533	7559	7	3	AAACTAGTTGGGCATAGTGGCATGTGC	0000000001nnnnnnn1000000010	TA	AT	CCD	1
PQLC2	uc001bby.3	chr1	+	19638739	-8287	-8278	0	0	AAGCAAGTTT	0000000000	AA		half	1
PQLC2	uc001bby.3	chr1	+	19638739	-7894	-7885	0	0	GGACATGCCC	0000000000	AT		half	2
PQLC2	uc001bby.3	chr1	+	19638739	-7277	-7263	0	1	AAGCTTGTTTTGACA	000000000010000nnnnn	TT		3Q.I-II-III.C	2
PQLC2	uc001bby.3	chr1	+	19638739	-6783	-6755	9	3	AGAGTAGCTGGGAACGTAGGAGCAAGCCA	0001000001nnnnnnnnn0000000001	TA	AA	ACC	1
PQLC2	uc001bby.3	chr1	+	19638739	-4004	-3982	3	1	GGCCAAGCTCCACGAACTTGCCC	0010000000nnn0000000000	AA	TT	D	1
PQLC2	uc001bby.3	chr1	+	19638739	-2030	-2021	0	0	GAACAAGTTC	0000000000	AA		half	1
PQLC2	uc001bby.3	chr1	+	19638739	342	366	5	2	GAGCTGGCCTGGCCAGGAGTTGCCC	0000010000nnnnn0001000000	TG	TT	AB	1
PQLC2	uc001bby.3	chr1	+	19638739	3301	3321	1	3	GGGCCAGCCAGGGACTAGCTG	0000100001n0000000001	CA	TA	BCC	1
PQLC2	uc001bby.3	chr1	+	19638739	4197	4217	1	3	TGGCATGATCATGGCTTGCTC	1000000100n1000000000	AT	TT	CCD	1
PQLC2	uc001bby.3	chr1	+	19638739	5836	5859	4	3	TGGCTTGCTTCTAAGCACTTGCCA	1000000000nnnn0100000001	TT	TT	CCD	1
PQLC2	uc001bby.3	chr1	+	19638739	6124	6155	12	3	GGACATGCTGCACAGGGGTCAAGAGCATCTTG	0000000001nnnnnnnnnnnn0000001001	AT	AT	ACC	1
MINOS1	uc001bci.2	chr1	+	19923470	-7260	-7241	0	1	AGACTTGTTGGCAACAGTCT	0000000001nnnnn00000	TT		3Q.I-II-IV.C	2
MINOS1	uc001bci.2	chr1	+	19923470	-6557	-6530	8	3	TGACCAGCCTGGGCAATACAGCAAGTCC	1000100000nnnnnnnn1000000000	CA	AA	BCC	1
MINOS1	uc001bci.2	chr1	+	19923470	-6493	-6474	0	1	AGGCATGCTGGCACGTGCCT	0000000001nnnnn00000	AT		3Q.I-II-IV.C	3
MINOS1	uc001bci.2	chr1	+	19923470	-5939	-5911	9	2	AAGCTATCCTCCCTTCTCCAAGCTATCCT	0000001000nnnnnnnnn0000001000	TA	TA	AA	1
MINOS1	uc001bci.2	chr1	+	19923470	-16	15	12	3	GGACTTGTTTCCAGCTCTCGCGAGACTTTCAG	0000000000nnnnnnnnnnnn0000001011	TT	TT	ACD	1
MINOS1	uc001bci.2	chr1	+	19923470	66	75	0	0	GAACATGTCT	0000000000	AT		half	2
MINOS1	uc001bci.2	chr1	+	19923470	1240	1261	2	3	GGGCAAGTTATTTAACTTTTCT	0000000001nn1000001000	AA	TT	ACC	1
MINOS1	uc001bci.2	chr1	+	19923470	3260	3289	10	2	GGGCATATTTGAGAAATTTCAAACTTTTTC	0000001000nnnnnnnnnn0000001000	AT	TT	AA	1
MINOS1	uc001bci.2	chr1	+	19923470	5908	5922	0	1	AGCTTGGGCTTGTCA	nnnnn000000000000001		TT	3Q.II-III-IV.C	3
MINOS1	uc001bci.2	chr1	+	19923470	8893	8902	0	0	GGACATGTTT	0000000000	AT		half	2
MINOS1	uc001bci.2	chr1	+	19923470	9089	9098	0	0	GAGCTAGCTT	0000000000	TA		half	1
NBL1	uc001bcj.2	chr1	+	19969722	-7433	-7409	5	3	CAGCAAGCCTTCTCTAGCCATGCCA	1000000000nnnnn0010000001	AA	AT	CCD	1
NBL1	uc001bcj.2	chr1	+	19969722	-6927	-6899	9	2	GGGCAGGTTCTTGGAGAACAAGCATGGCT	0000010000nnnnnnnnn0000000100	AG	AT	BD	1
NBL1	uc001bcj.2	chr1	+	19969722	-4581	-4553	9	3	TGACTTGCTGAGTGGATCTGGGCAAATCC	1000000001nnnnnnnnn0000001000	TT	AA	ACC	1
NBL1	uc001bcj.2	chr1	+	19969722	-1407	-1377	11	3	TGACAAGCTCATTAGGTTCCACAATTAGCCT	1000000000nnnnnnnnnnn1001000000	AA	TA	ACC	1
NBL1	uc001bcj.2	chr1	+	19969722	638	647	0	0	GGGCAAGTCT	0000000000	AA		half	1
NBL1	uc001bcj.2	chr1	+	19969722	1873	1902	10	2	AGACAATCCCCCAGTGTCGGAGGCTCGCCT	0000001000nnnnnnnnnn0000010000	AA	TC	AB	1
NBL1	uc001bcj.2	chr1	+	19969722	4691	4722	12	2	GTACATTTTCTTGTGCATATATAGGCATGCTT	0100001000nnnnnnnnnnnn0000000000	AT	AT	AD	2
NBL1	uc001bcj.2	chr1	+	19969722	6272	6300	9	2	AGGCATGTGCCACCACACCCGGCTAGTTT	0000000010nnnnnnnnn1000000000	AT	TA	CD	1
NBL1	uc001bcj.2	chr1	+	19969722	6575	6603	9	2	AGGCATGCACCACCACACCTGGCTAGTTT	0000000010nnnnnnnnn1000000000	AT	TA	CD	1
NBL1	uc001bcj.2	chr1	+	19969722	8700	8732	13	1	GACCAAGTCTCACTTTGCTTCCCAGGCTAGTCT	0010000000nnnnnnnnnnnnn0000000000	AA	TA	D	1
NBL1	uc001bcj.2	chr1	+	19969722	9058	9087	10	3	GAGGAAGCCGCCTGCATGCCAGGCTTGTTG	0001000001nnnnnnnnnn0000000001	AA	TT	ACC	1
NBL1	uc001bck.2	chr1	+	19970806	-8517	-8493	5	3	CAGCAAGCCTTCTCTAGCCATGCCA	1000000000nnnnn0010000001	AA	AT	CCD	1
NBL1	uc001bck.2	chr1	+	19970806	-8011	-7983	9	2	GGGCAGGTTCTTGGAGAACAAGCATGGCT	0000010000nnnnnnnnn0000000100	AG	AT	BD	1
NBL1	uc001bck.2	chr1	+	19970806	-5665	-5637	9	3	TGACTTGCTGAGTGGATCTGGGCAAATCC	1000000001nnnnnnnnn0000001000	TT	AA	ACC	1
NBL1	uc001bck.2	chr1	+	19970806	-2491	-2461	11	3	TGACAAGCTCATTAGGTTCCACAATTAGCCT	1000000000nnnnnnnnnnn1001000000	AA	TA	ACC	1
NBL1	uc001bck.2	chr1	+	19970806	-446	-437	0	0	GGGCAAGTCT	0000000000	AA		half	1
NBL1	uc001bck.2	chr1	+	19970806	789	818	10	2	AGACAATCCCCCAGTGTCGGAGGCTCGCCT	0000001000nnnnnnnnnn0000010000	AA	TC	AB	1
NBL1	uc001bck.2	chr1	+	19970806	3607	3638	12	2	GTACATTTTCTTGTGCATATATAGGCATGCTT	0100001000nnnnnnnnnnnn0000000000	AT	AT	AD	2
NBL1	uc001bck.2	chr1	+	19970806	5188	5216	9	2	AGGCATGTGCCACCACACCCGGCTAGTTT	0000000010nnnnnnnnn1000000000	AT	TA	CD	1
NBL1	uc001bck.2	chr1	+	19970806	5491	5519	9	2	AGGCATGCACCACCACACCTGGCTAGTTT	0000000010nnnnnnnnn1000000000	AT	TA	CD	1
NBL1	uc001bck.2	chr1	+	19970806	7616	7648	13	1	GACCAAGTCTCACTTTGCTTCCCAGGCTAGTCT	0010000000nnnnnnnnnnnnn0000000000	AA	TA	D	1
NBL1	uc001bck.2	chr1	+	19970806	7974	8003	10	3	GAGGAAGCCGCCTGCATGCCAGGCTTGTTG	0001000001nnnnnnnnnn0000000001	AA	TT	ACC	1
NBL1	uc001bck.2	chr1	+	19970806	9105	9136	12	2	GGACTTGTCCCCTCTTCCTCCTGATTTAGCCT	0000000000nnnnnnnnnnnn0011000000	TT	TA	AD	1
NBL1	uc001bck.2	chr1	+	19970806	9493	9513	1	2	AAACTTACCTGGGGCGAGTCT	0000001000n0000100000	TT	GA	AB	1
HTR6	uc001bcl.3	chr1	+	19991779	-8454	-8445	0	0	GAACATGCCT	0000000000	AT		half	2
HTR6	uc001bcl.3	chr1	+	19991779	-8394	-8370	5	3	GGAGGTGCCCAGGGTGGACAAGCTG	0001100000nnnnn0000000001	GT	AA	ABC	1
HTR6	uc001bcl.3	chr1	+	19991779	-6525	-6516	0	0	GGGCTTGCCT	0000000000	TT		half	1
HTR6	uc001bcl.3	chr1	+	19991779	-6225	-6206	0	3	CACCAAGTTTGGGCATGCCA	10100000000000000001	AA	AT	CCD	4
HTR6	uc001bcl.3	chr1	+	19991779	-6188	-6163	6	2	GAACAAGTCCATAGTAGGACATTTCA	0000000000nnnnnn0000001001	AA	AT	AC	1
HTR6	uc001bcl.3	chr1	+	19991779	-4578	-4569	0	0	GGACATGCCT	0000000000	AT		half	2
HTR6	uc001bcl.3	chr1	+	19991779	-4281	-4272	0	0	GAGCTTGCCC	0000000000	TT		half	1
HTR6	uc001bcl.3	chr1	+	19991779	-2164	-2150	0	1	TGCCCAGGCTTGCTG	nnnnn000000000000001		TT	3Q.II-III-IV.C	3
HTR6	uc001bcl.3	chr1	+	19991779	-2056	-2033	4	2	AAAGATGCTTCTGTGGGCAAGGCT	0001000000nnnn0000000100	AT	AA	AD	1
HTR6	uc001bcl.3	chr1	+	19991779	1354	1386	13	2	AGGATAGCTCCGTCAGGATTTGGGGGCAGGCTT	0001000000nnnnnnnnnnnnn0000010000	TA	AG	AB	1
HTR6	uc001bcl.3	chr1	+	19991779	2025	2050	6	2	GAACAAGTCATAAAAATGACTTGTTC	0000000001nnnnnn1000000000	AA	TT	CC	1
HTR6	uc001bcl.3	chr1	+	19991779	2722	2731	0	0	AGACAAGCTT	0000000000	AA		half	1
HTR6	uc001bcl.3	chr1	+	19991779	5165	5174	0	0	GAACTTGTTT	0000000000	TT		half	1
HTR6	uc001bcl.3	chr1	+	19991779	8014	8042	9	3	TAACTTGCTTAAGGTCACTCCACTAGTTT	1000000000nnnnnnnnn1100000000	TT	TA	CCD	1
HTR6	uc001bcl.3	chr1	+	19991779	8539	8565	7	2	GGACATGCATCAATTTAGGATATGTCC	0000000010nnnnnnn0001000000	AT	AT	AD	1
OTUD3	uc001bcs.4	chr1	+	20208887	-3865	-3856	0	0	GAACATGTCT	0000000000	AT		half	2
OTUD3	uc001bcs.4	chr1	+	20208887	-3827	-3807	1	2	GTGCAAGCTCCCAGCTTGTTT	0100000000n1000000000	AA	TT	CD	1
OTUD3	uc001bcs.4	chr1	+	20208887	505	514	0	0	GGACAAGCCC	0000000000	AA		half	1
OTUD3	uc001bcs.4	chr1	+	20208887	1704	1718	0	1	CAGCTAGCCTAAGCA	100000000000000nnnnn	TA		3Q.I-II-III.C	3
OTUD3	uc001bcs.4	chr1	+	20208887	2781	2804	4	2	AAGCTAGGCTCCAGAAACCAGCTT	0000000100nnnn0000100000	TA	CA	BD	1
OTUD3	uc001bcs.4	chr1	+	20208887	3505	3514	0	0	GAGCATGTTC	0000000000	AT		half	2
OTUD3	uc001bcs.4	chr1	+	20208887	6067	6098	12	2	TGGCTTGTTTTGGGTGAGCTCAAAGAAAGTTT	1000000000nnnnnnnnnnnn0001000000	TT	AA	AC	1
OTUD3	uc001bcs.4	chr1	+	20208887	6676	6698	3	2	AGAAAAGTTTGAGGGAAAAGCTT	0001000000nnn0001000000	AA	AA	AA	1
OTUD3	uc001bcs.4	chr1	+	20208887	7555	7579	5	3	TGGGTAGCTGTAGTGGAACTTGTTT	1001000001nnnnn0000000000	TA	TT	ACC	1
PLA2G5	uc001bcy.3	chr1	+	20396700	-9812	-9784	9	2	AGGCATGCGCCACCACGCTAGGCTATTTT	0000000010nnnnnnnnn0000001000	AT	TA	AD	1
PLA2G5	uc001bcy.3	chr1	+	20396700	-9500	-9481	0	0	GGGCTACATAGAGCAAGTCT	00000nnnnn0000000000		AA	3Q.I-III-IV	2
PLA2G5	uc001bcy.3	chr1	+	20396700	-9188	-9179	0	0	GAGCAAGTCT	0000000000	AA		half	1
PLA2G5	uc001bcy.3	chr1	+	20396700	-7742	-7733	0	0	AAGCAAGTCC	0000000000	AA		half	1
PLA2G5	uc001bcy.3	chr1	+	20396700	-6552	-6521	12	2	GAGCAAGGCCCTGATTTGGAATGAATATGTTT	0000000100nnnnnnnnnnnn0001000000	AA	AT	AD	1
PLA2G5	uc001bcy.3	chr1	+	20396700	-6281	-6251	11	3	CAGCATGTTCTTACTGACCACAAAGTAGCCA	1000000000nnnnnnnnnnn0001000001	AT	TA	ACC	1
PLA2G5	uc001bcy.3	chr1	+	20396700	-3008	-2994	0	0	TGCCCAGGCTAGTCT	nnnnn000000000000000		TA	3Q.II-III-IV	3
PLA2G5	uc001bcy.3	chr1	+	20396700	-2745	-2731	0	1	CAGCTTGCCTGAGCT	100000000000000nnnnn	TT		3Q.I-II-III.C	3
PLA2G5	uc001bcy.3	chr1	+	20396700	1486	1518	13	2	GTACTTGCTCTTCCCTCTGCCTGGAGCTTTCTT	0100000000nnnnnnnnnnnnn0000001000	TT	TT	AD	1
PLA2G5	uc001bcy.3	chr1	+	20396700	1523	1545	3	3	TAGGATGTCCCCATAGCTTGCTC	1001000000nnn1000000000	AT	TT	ACC	1
PLA2G5	uc001bcy.3	chr1	+	20396700	3727	3736	0	0	GAACATGTTT	0000000000	AT		half	2
PLA2G5	uc001bcy.3	chr1	+	20396700	5173	5182	0	0	GGGCATGTCC	0000000000	AT		half	2
PLA2G5	uc001bcy.3	chr1	+	20396700	6455	6464	0	0	GAACTTGCCT	0000000000	TT		half	1
PLA2G5	uc001bcy.3	chr1	+	20396700	7792	7814	3	2	GGGCAACTCCAGAGGGCAGGTCC	0000001000nnn0000010000	AA	AG	AB	1
PLA2G5	uc001bcy.3	chr1	+	20396700	8019	8028	0	0	GGGCAAGCTC	0000000000	AA		half	1
PLA2G5	uc001bcy.3	chr1	+	20396700	8699	8713	0	0	AGACTAGCCTGGGCA	000000000000000nnnnn	TA		3Q.I-II-III	3
PLA2G5	uc001bcy.3	chr1	+	20396700	9329	9356	8	2	GGGCTTGCTTTGTTGCTCAGGCTAGAGT	0000000000nnnnnnnn0000000110	TT	TA	DD	1
PLA2G2F	uc009vpp.1	chr1	+	20465822	-9257	-9228	10	2	GTGCATGTTTAACTTTATAAGAAATTGCCC	0100000000nnnnnnnnnn0001000000	AT	TT	AD	1
PLA2G2F	uc009vpp.1	chr1	+	20465822	-8945	-8915	11	2	AGAGTTGTTTCTATATCTTGGATACAAGTCC	0001000000nnnnnnnnnnn0100000000	TT	AA	AD	1
PLA2G2F	uc009vpp.1	chr1	+	20465822	-6922	-6903	0	0	AGGCAAGGAGGAGCAAGTCT	00000nnnnn0000000000		AA	3Q.I-III-IV	2
PLA2G2F	uc009vpp.1	chr1	+	20465822	-5863	-5841	3	3	TGCCATGTTGGCCAGGCTAGTCT	1010000001nnn0000000000	AT	TA	CCD	1
PLA2G2F	uc009vpp.1	chr1	+	20465822	-5578	-5559	0	1	AGGCATGTGCAAACATGCCC	00000000100000000000	AT	AT	D	4
PLA2G2F	uc009vpp.1	chr1	+	20465822	-2046	-2021	6	2	GATCAAGCCTCTCTGAAGACCAGCCC	0010000000nnnnnn0000100000	AA	CA	BD	1
PLA2G2F	uc009vpp.1	chr1	+	20465822	-1762	-1737	6	2	AGACAAGTGAAGACAGAGACTAGTCT	0000000011nnnnnn0000000000	AA	TA	CD	1
PLA2G2F	uc009vpp.1	chr1	+	20465822	-1699	-1676	4	2	AGCCTTGTCCCAAGGGGGAAGCCC	0010000000nnnn0001000000	TT	AA	AD	1
PLA2G2F	uc009vpp.1	chr1	+	20465822	836	861	6	2	GGTCTAGCCTGGGTATGAAGAAGTTC	0010000000nnnnnn0001000000	TA	AA	AD	1
PLA2G2F	uc009vpp.1	chr1	+	20465822	1379	1388	0	0	GAGCATGCTT	0000000000	AT		half	2
PLA2G2F	uc009vpp.1	chr1	+	20465822	3007	3016	0	0	GGGCAAGCCT	0000000000	AA		half	1
PLA2G2F	uc009vpp.1	chr1	+	20465822	3850	3874	5	2	GAGCAAGTCCCTAGCAAGGATGACC	0000000000nnnnn0001000100	AA	AT	AD	2
PLA2G2F	uc009vpp.1	chr1	+	20465822	5821	5847	7	2	AAAAATGTTTTAATATTAAATATGTCC	0001000000nnnnnnn0001000000	AT	AT	AA	1
PLA2G2F	uc009vpp.1	chr1	+	20465822	5931	5956	6	2	GGACATACTTCTACTAAAACATGTAT	0000001000nnnnnn0000000010	AT	AT	AD	1
PLA2G2F	uc009vpp.1	chr1	+	20465822	7114	7133	0	3	GAACTTGCTGTGGCTATTTC	00000000011000001000	TT	TA	ACC	3
PLA2G2F	uc009vpp.1	chr1	+	20465822	7765	7795	11	3	TGAAAAGTTTGCAGACCGATCAAGCTAGTTG	1001000000nnnnnnnnnnn0000000001	AA	TA	ACC	1
PLA2G2F	uc009vpp.1	chr1	+	20465822	7851	7881	11	3	GAACTTGTTAGAAATGCCAATCATCAAGCCC	0000000001nnnnnnnnnnn1010000000	TT	AA	CCD	1
PLA2G2F	uc009vpp.1	chr1	+	20465822	7931	7945	0	1	TGTTGGAACAAGCCC	nnnnn000010000000000		AA	3Q.II-III-IV.C	2
PLA2G2F	uc009vpp.1	chr1	+	20465822	8891	8919	9	2	AGACATGCATGTGTGACAAGAACATGGTT	0000000010nnnnnnnnn0000000100	AT	AT	DD	1
PLA2G2F	uc009vpp.1	chr1	+	20465822	9706	9727	2	2	AGTCTAGCCTCAGAGCAGGCTC	0010000000nn0000010000	TA	AG	BD	1
UBXN10	uc021oia.1	chr1	+	20517054	-9887	-9859	9	3	AGGCATGGTTCTCTCCATTTGACAAGTCA	0000000100nnnnnnnnn1000000001	AT	AA	CCD	1
UBXN10	uc021oia.1	chr1	+	20517054	-7502	-7493	0	0	AGGCAAGTTC	0000000000	AA		half	1
UBXN10	uc021oia.1	chr1	+	20517054	-6962	-6953	0	0	GGGCATGTTC	0000000000	AT		half	2
UBXN10	uc021oia.1	chr1	+	20517054	-6754	-6735	0	1	GAGCAAGCTGGCTGCAGCCC	0000000001nnnnn00000	AA		3Q.I-II-IV.C	2
UBXN10	uc021oia.1	chr1	+	20517054	-5889	-5866	4	2	AAGGAAGTGTAGGCAGGCAAGTTT	0001000010nnnn0000000000	AA	AA	AD	1
UBXN10	uc021oia.1	chr1	+	20517054	-4246	-4215	12	1	AGAAAAGTCTGCTCCCGAGGCAAAGCAAGCCT	0001000000nnnnnnnnnnnn0000000000	AA	AA	A	1
UBXN10	uc021oia.1	chr1	+	20517054	-2632	-2603	10	2	AGGCATGTGTGGGTGTTGGAAGCCAAGCCT	0000000010nnnnnnnnnn0010000000	AT	AA	DD	1
UBXN10	uc021oia.1	chr1	+	20517054	-2529	-2507	3	2	GGGTTTGCCTGTGGAGCTTATCT	0001000000nnn0000001000	TT	TT	AA	1
UBXN10	uc021oia.1	chr1	+	20517054	886	895	0	0	GAGCATGCTT	0000000000	AT		half	2
UBXN10	uc021oia.1	chr1	+	20517054	1074	1095	2	3	TGGCAAGTTACCAAGGTTGTTC	1000000001nn0001000000	AA	TT	ACC	1
UBXN10	uc021oia.1	chr1	+	20517054	2738	2757	0	1	GAGCAAGCTTGAAGGAGTTA	0000000000nnnnn00001	AA		3Q.I-II-IV.C	2
UBXN10	uc021oia.1	chr1	+	20517054	3059	3087	9	2	GCACTTGTTCCACTGTTAGAACCAAGTCC	0100000000nnnnnnnnn0010000000	TT	AA	DD	1
UBXN10	uc021oia.1	chr1	+	20517054	4740	4771	12	2	ACAAATGCCCACGGGTAAAACTGAGCAAGCCT	0101000000nnnnnnnnnnnn0000000000	AT	AA	AD	1
UBXN10	uc021oia.1	chr1	+	20517054	5748	5772	5	2	GGACATATTCTCTGGAAACTTGCTG	0000001000nnnnn0000000001	AT	TT	AC	1
UBXN10	uc021oia.1	chr1	+	20517054	8425	8457	13	2	GGACATGACCATGACCGTGAACCAGACTGGTCT	0000000100nnnnnnnnnnnnn0000010000	AT	TG	BD	1
UBXN10	uc021oia.1	chr1	+	20517054	8880	8907	8	2	GAAAATGCTCTTGCACTTGGTCTTGCCT	0001000000nnnnnnnn0010000000	AT	TT	AD	1
UBXN10	uc001bdb.3	chr1	+	20512577	-7483	-7474	0	0	AGGCTTGCTT	0000000000	TT		half	1
UBXN10	uc001bdb.3	chr1	+	20512577	-6846	-6819	8	3	TAGCTTGTTCTTCTGTGTCAGCTTCTCC	1000000000nnnnnnnn1000001000	TT	TT	ACC	1
UBXN10	uc001bdb.3	chr1	+	20512577	-6772	-6745	8	3	TAGCTTGTTCCTCTGTATCAGCTTCTCC	1000000000nnnnnnnn1000001000	TT	TT	ACC	1
UBXN10	uc001bdb.3	chr1	+	20512577	-6539	-6512	8	3	TAGCTTGTCCCTCTGTGTCAGCTTCTCC	1000000000nnnnnnnn1000001000	TT	TT	ACC	1
UBXN10	uc001bdb.3	chr1	+	20512577	-6443	-6416	8	3	TAGCTTGTCCCTCTGTGTCAGCTTCTCC	1000000000nnnnnnnn1000001000	TT	TT	ACC	1
UBXN10	uc001bdb.3	chr1	+	20512577	-6316	-6297	0	1	GAGCTTGTCCCTCTGTGTCA	0000000000nnnnn00001	TT		3Q.I-II-IV.C	2
UBXN10	uc001bdb.3	chr1	+	20512577	-5410	-5382	9	3	AGGCATGGTTCTCTCCATTTGACAAGTCA	0000000100nnnnnnnnn1000000001	AT	AA	CCD	1
UBXN10	uc001bdb.3	chr1	+	20512577	-3025	-3016	0	0	AGGCAAGTTC	0000000000	AA		half	1
UBXN10	uc001bdb.3	chr1	+	20512577	-2485	-2476	0	0	GGGCATGTTC	0000000000	AT		half	2
UBXN10	uc001bdb.3	chr1	+	20512577	-2277	-2258	0	1	GAGCAAGCTGGCTGCAGCCC	0000000001nnnnn00000	AA		3Q.I-II-IV.C	2
UBXN10	uc001bdb.3	chr1	+	20512577	-1412	-1389	4	2	AAGGAAGTGTAGGCAGGCAAGTTT	0001000010nnnn0000000000	AA	AA	AD	1
UBXN10	uc001bdb.3	chr1	+	20512577	231	262	12	1	AGAAAAGTCTGCTCCCGAGGCAAAGCAAGCCT	0001000000nnnnnnnnnnnn0000000000	AA	AA	A	1
UBXN10	uc001bdb.3	chr1	+	20512577	1845	1874	10	2	AGGCATGTGTGGGTGTTGGAAGCCAAGCCT	0000000010nnnnnnnnnn0010000000	AT	AA	DD	1
UBXN10	uc001bdb.3	chr1	+	20512577	1948	1970	3	2	GGGTTTGCCTGTGGAGCTTATCT	0001000000nnn0000001000	TT	TT	AA	1
UBXN10	uc001bdb.3	chr1	+	20512577	5363	5372	0	0	GAGCATGCTT	0000000000	AT		half	2
UBXN10	uc001bdb.3	chr1	+	20512577	5551	5572	2	3	TGGCAAGTTACCAAGGTTGTTC	1000000001nn0001000000	AA	TT	ACC	1
UBXN10	uc001bdb.3	chr1	+	20512577	7215	7234	0	1	GAGCAAGCTTGAAGGAGTTA	0000000000nnnnn00001	AA		3Q.I-II-IV.C	2
UBXN10	uc001bdb.3	chr1	+	20512577	7536	7564	9	2	GCACTTGTTCCACTGTTAGAACCAAGTCC	0100000000nnnnnnnnn0010000000	TT	AA	DD	1
UBXN10	uc001bdb.3	chr1	+	20512577	9217	9248	12	2	ACAAATGCCCACGGGTAAAACTGAGCAAGCCT	0101000000nnnnnnnnnnnn0000000000	AT	AA	AD	1
FAM43B	uc001bdj.3	chr1	+	20878931	-9165	-9139	7	2	GAACTAATTTTTTTTTGAGACAATCTC	0000001000nnnnnnn0000001000	TA	AA	AA	1
FAM43B	uc001bdj.3	chr1	+	20878931	-5579	-5555	5	2	GAGGATGCCTCCAAGAGGGATGTCC	0001000000nnnnn0001000000	AT	AT	AA	1
FAM43B	uc001bdj.3	chr1	+	20878931	-4355	-4346	0	0	AGACAAGCCT	0000000000	AA		half	1
FAM43B	uc001bdj.3	chr1	+	20878931	-3090	-3065	6	2	CAGAATGCCCAAGACCAAGCTTGCTT	1001000000nnnnnn0000000000	AT	TT	AC	1
FAM43B	uc001bdj.3	chr1	+	20878931	-2422	-2400	3	3	TAGCAAGCCTAAGGGGCTGGTTA	1000000000nnn0000010001	AA	TG	BCC	1
FAM43B	uc001bdj.3	chr1	+	20878931	-2110	-2082	9	2	AGGCATGCGCCACCACGTCGGGCTATTTT	0000000010nnnnnnnnn0000001000	AT	TA	AD	1
FAM43B	uc001bdj.3	chr1	+	20878931	-1934	-1906	9	2	AAACTAGCCAGCCATGGTGGTGCATGCCT	0000000001nnnnnnnnn0100000000	TA	AT	CD	1
FAM43B	uc001bdj.3	chr1	+	20878931	-663	-649	0	0	AGCCTGGGCTTGTTC	nnnnn000000000000000		TT	3Q.II-III-IV	3
FAM43B	uc001bdj.3	chr1	+	20878931	367	397	11	1	AAGCTAGCCCTGCCTGGCACTGGGCATCTCC	0000000000nnnnnnnnnnn0000001000	TA	AT	A	2
FAM43B	uc001bdj.3	chr1	+	20878931	1819	1851	13	2	AAACATCCTCTCAAGAGAAGGGAGGAGAAGTTT	0000001000nnnnnnnnnnnnn0001000000	AT	AA	AA	1
FAM43B	uc001bdj.3	chr1	+	20878931	3556	3576	1	2	AAACAAGATCACGGCATGCCC	0000000100n1000000000	AA	AT	CD	2
FAM43B	uc001bdj.3	chr1	+	20878931	4396	4424	9	2	GGGCATCTCCTGGGCACCCACACATGCCT	0000001000nnnnnnnnn0100000000	AT	AT	AD	1
CDA	uc001bdk.3	chr1	+	20915443	-7535	-7503	13	2	GAACAAATTTTAAAAATAGGCCACAACTTGTTT	0000001000nnnnnnnnnnnnn1000000000	AA	TT	AC	1
CDA	uc001bdk.3	chr1	+	20915443	-5766	-5744	3	3	CGGCATGTTGCACAGGCTGGTCT	1000000001nnn0000010000	AT	TG	BCC	1
CDA	uc001bdk.3	chr1	+	20915443	-4095	-4074	2	2	AGGAAAATCTAGAAACATGCCT	0001001000nn0000000000	AA	AT	AA	2
CDA	uc001bdk.3	chr1	+	20915443	-3980	-3948	13	2	AAGCAAGCTCACTCTACAAAGAGGGGGAAGCTA	0000000000nnnnnnnnnnnnn0001000001	AA	AA	AC	1
CDA	uc001bdk.3	chr1	+	20915443	-2407	-2398	0	0	AAGCATGTTT	0000000000	AT		half	2
CDA	uc001bdk.3	chr1	+	20915443	-2368	-2348	1	2	AACTTAGCTCTAAGCAAGTTT	0011000000n0000000000	TA	AA	AD	1
CDA	uc001bdk.3	chr1	+	20915443	-316	-285	12	2	AAAGAAGTTCTCAGTTATACTGCAGCTTGTTC	0001000000nnnnnnnnnnnn1000000000	AA	TT	AC	1
CDA	uc001bdk.3	chr1	+	20915443	1087	1119	13	1	AAGCTTGTTTTTGCTAAGCTTAGAGGCATTCTC	0000000000nnnnnnnnnnnnn0000001000	TT	AT	A	2
CDA	uc001bdk.3	chr1	+	20915443	1212	1240	9	2	AAACATCTTTGAGTGGGAGAAGCAGGTTT	0000001000nnnnnnnnn0000010000	AT	AG	AB	1
CDA	uc001bdk.3	chr1	+	20915443	1919	1943	5	3	CAGCATGTTCGGCCACAGCATTTCC	1000000000nnnnn1000001000	AT	AT	ACC	1
CDA	uc001bdk.3	chr1	+	20915443	6538	6568	11	2	CAGCATCTCTGGTCTAGGTAAGAGCAAGCTT	1000001000nnnnnnnnnnn0000000000	AT	AA	AC	1
CDA	uc001bdk.3	chr1	+	20915443	7207	7234	8	1	AAAATTGTCTCATTACATAGGCAAGCTT	0001000000nnnnnnnn0000000000	TT	AA	A	1
CDA	uc001bdk.3	chr1	+	20915443	8016	8030	0	0	TGCCCAGGCTAGTCT	nnnnn000000000000000		TA	3Q.II-III-IV	3
PINK1	uc001bdm.3	chr1	+	20959947	-149	-126	4	2	GGACCTGCCTGAACCGGCAAGCCC	0000100000nnnn1000000000	CT	AA	BC	1
PINK1	uc001bdm.3	chr1	+	20959947	160	169	0	0	GGGCAAGCCC	0000000000	AA		half	1
PINK1	uc001bdm.3	chr1	+	20959947	835	864	10	1	AGGAAAGTCCTCAGGTGAAGGGACTTGCTC	0001000000nnnnnnnnnn0000000000	AA	TT	A	1
PINK1	uc001bdm.3	chr1	+	20959947	1540	1568	9	2	GGCCTAGTCCCCAGCCCCTGACCTTGTCT	0010000000nnnnnnnnn0010000000	TA	TT	DD	1
PINK1	uc001bdm.3	chr1	+	20959947	4386	4414	9	2	AGGCAATTTTTACCCAGAAAAGCAAGCCG	0000001000nnnnnnnnn0000000001	AA	AA	AC	1
PINK1	uc001bdm.3	chr1	+	20959947	5822	5831	0	0	AAACATGCCC	0000000000	AT		half	2
PINK1	uc001bdm.3	chr1	+	20959947	6569	6590	2	2	GGACTTCTTTGAGAGCAACTTC	0000001000nn0000001000	TT	AA	AA	1
PINK1	uc001bdm.3	chr1	+	20959947	8969	8999	11	2	GGAGAAGTCTGGACAGTCCTTGGACATGCAC	0001000000nnnnnnnnnnn0000000010	AA	AT	AD	1
PINK1	uc001bdm.3	chr1	+	20959947	9084	9103	0	1	TGACATCAGCAAACTTGTTC	10000nnnnn0000000000		TT	3Q.I-III-IV.C	2
NBPF3	uc001ber.3	chr1	+	21766630	-8692	-8683	0	0	GAACATGTTC	0000000000	AT		half	2
NBPF3	uc001ber.3	chr1	+	21766630	-5988	-5966	3	3	CACCATGTTGGCCAGGCTAGCCT	1010000001nnn0000000000	AT	TA	CCD	1
NBPF3	uc001ber.3	chr1	+	21766630	-5076	-5057	0	0	GGACAAGTCCTCAAGTGCTT	0000000000nnnnn00000	AA		3Q.I-II-IV	2
NBPF3	uc001ber.3	chr1	+	21766630	-4987	-4973	0	1	AGCTGGGACTTGCCT	nnnnn000010000000000		TT	3Q.II-III-IV.C	2
NBPF3	uc001ber.3	chr1	+	21766630	747	756	0	0	GGGCAAGCCT	0000000000	AA		half	1
NBPF3	uc001ber.3	chr1	+	21766630	6088	6109	2	2	GAACTTATCCAAAGACAAGACT	0000001000nn0000000100	TT	AA	AD	1
NBPF3	uc001ber.3	chr1	+	21766630	7596	7605	0	0	GAACTTGTTT	0000000000	TT		half	1
ALPL	uc001bet.3	chr1	+	21835857	-7954	-7932	3	2	GGACAAGCTCATGGAGTTACTTT	0000000000nnn0001001000	AA	TA	AA	1
ALPL	uc001bet.3	chr1	+	21835857	-5540	-5516	5	3	CAACATGCTCTCTCTGAGCTTGGTA	1000000000nnnnn0000000101	AT	TT	CCD	1
ALPL	uc001bet.3	chr1	+	21835857	-5190	-5159	12	3	GAACAAGCCCGGGACTGGGAGAAGGCTTGAGG	0000000000nnnnnnnnnnnn0000000111	AA	TT	CDD	1
ALPL	uc001bet.3	chr1	+	21835857	-5139	-5120	0	1	GGGCATGTCACACACTGCTC	0000000001nnnnn00000	AT		3Q.I-II-IV.C	3
ALPL	uc001bet.3	chr1	+	21835857	-2464	-2438	7	3	TGACTTGCTCAGCTCCCCAGCAAGCCA	1000000000nnnnnnn1000000001	TT	AA	CCC	1
ALPL	uc001bet.3	chr1	+	21835857	-1676	-1655	2	3	TTCCATGCCTGGGGACTTGCCC	1110000000nn0000000000	AT	TT	CDD	2
ALPL	uc001bet.3	chr1	+	21835857	-673	-664	0	0	GAGCATGTCC	0000000000	AT		half	2
ALPL	uc001bet.3	chr1	+	21835857	2846	2875	10	2	AGATTTGTTTTTTTTCTTCTGGAGATGTCC	0001000000nnnnnnnnnn0001000000	TT	AT	AA	1
ALPL	uc001bet.3	chr1	+	21835857	3867	3894	8	2	AGGCTTGCCCAGGGTCACACAATTGCTT	0000000000nnnnnnnn0101000000	TT	TT	AD	1
ALPL	uc001bet.3	chr1	+	21835857	4754	4784	11	2	AAACATGTCAGCTAGGCGAAGGAGCTTTTTT	0000000001nnnnnnnnnnn0000001000	AT	TT	AC	1
ALPL	uc001bet.3	chr1	+	21835857	5698	5718	1	2	CAGCTTGTTTCAGAGATGCTT	1000000000n0001000000	TT	AT	AC	1
ALPL	uc001bet.3	chr1	+	21835857	7219	7228	0	0	AGACATGTTT	0000000000	AT		half	2
ALPL	uc001bet.3	chr1	+	21835857	7392	7419	8	2	AAGCAGGTTTCCTCTCAACAGCTTGTCC	0000010000nnnnnnnn1000000000	AG	TT	BC	1
ALPL	uc001bet.3	chr1	+	21835857	8241	8266	6	3	TGACAAGCCTAGAAGGAAGCATCCTG	1000000000nnnnnn0000001001	AA	AT	ACC	1
ALPL	uc001beu.4	chr1	+	21877771	-9173	-9146	8	3	AGGCTTGCCAGAGATGCTGGGCTTGGCG	0000000001nnnnnnnn0000000101	TT	TT	CCD	1
ALPL	uc001beu.4	chr1	+	21877771	-8327	-8313	0	0	AGACTAGCCTGGGCA	000000000000000nnnnn	TA		3Q.I-II-III	3
ALPL	uc001beu.4	chr1	+	21877771	-1883	-1864	0	0	AAACAAGTTCCTGATTGTCT	0000000000nnnnn00000	AA		3Q.I-II-IV	2
ALPL	uc001beu.4	chr1	+	21877771	-938	-908	11	3	CAACTTCCTGTTGGTAACCTTGGGCAAGTCT	1000001001nnnnnnnnnnn0000000000	TT	AA	ACC	1
ALPL	uc001beu.4	chr1	+	21877771	-785	-776	0	0	AGACTTGCTT	0000000000	TT		half	1
ALPL	uc001beu.4	chr1	+	21877771	-171	-142	10	2	AAACATCTTCACGAACTCTTGGACTTTCCT	0000001000nnnnnnnnnn0000001000	AT	TT	AA	1
ALPL	uc001beu.4	chr1	+	21877771	1413	1442	10	3	AGGCATGTTACCACCATGCCTGGCTTTTTT	0000000001nnnnnnnnnn1000001000	AT	TT	ACC	1
ALPL	uc001beu.4	chr1	+	21877771	1448	1469	2	2	AAACAACTTTTAAAAAATGTTT	0000001000nn0001000000	AA	AT	AA	1
ALPL	uc001beu.4	chr1	+	21877771	1738	1770	13	2	AAACATTCTTATGCCATTAATACATGCTTGTTT	0000001000nnnnnnnnnnnnn0100000000	AT	TT	AD	1
ALPL	uc001beu.4	chr1	+	21877771	2336	2368	13	2	TAACAAGCCCTTGGGGGATTCAGATGCTTGCTC	1000000000nnnnnnnnnnnnn0100000000	AA	TT	CD	1
ALPL	uc001beu.4	chr1	+	21877771	6645	6674	10	2	AGGCTTACATTGGCCACCAGAGACTTGCTT	0000001010nnnnnnnnnn0000000000	TT	TT	AD	1
ALPL	uc001beu.4	chr1	+	21877771	7848	7876	9	2	GAACATGCTACACGGCCTTGGACAAGACC	0000000001nnnnnnnnn0000000100	AT	AA	CD	1
ALPL	uc001beu.4	chr1	+	21877771	8785	8810	6	3	TGACATATTAAGCAAAAGGCAAGCTT	1000001001nnnnnn0000000000	AT	AA	ACC	1
ALPL	uc001beu.4	chr1	+	21877771	9086	9105	0	1	AGGCAAGTTGCTCGTTGTCT	0000000001nnnnn00000	AA		3Q.I-II-IV.C	2
ALPL	uc001beu.4	chr1	+	21877771	9888	9913	6	2	AGACCAGGCTGGAGATGGACAAGTTC	0000100100nnnnnn0000000000	CA	AA	BD	1
LDLRAD2	uc001bfg.1	chr1	+	22138757	-8181	-8159	3	2	TGACATGCCTGCCAACCATGCTT	1000000000nnn0010000000	AT	AT	CD	1
LDLRAD2	uc001bfg.1	chr1	+	22138757	-7548	-7518	11	3	TGGCATGCTGTAATCACTCAAGAAGTAGTCT	1000000001nnnnnnnnnnn0001000000	AT	TA	ACC	1
LDLRAD2	uc001bfg.1	chr1	+	22138757	-759	-740	0	2	GAAAAAGTCTGAATTAGTCC	00010000000001000000	AA	TA	AA	1
LDLRAD2	uc001bfg.1	chr1	+	22138757	51	60	0	0	AGACTTGCCT	0000000000	TT		half	1
LDLRAD2	uc001bfg.1	chr1	+	22138757	3313	3345	13	2	AGACCAGCCTGGGTGACAGAGAGAGACCTGCCT	0000100000nnnnnnnnnnnnn0000100000	CA	CT	BB	1
LDLRAD2	uc001bfg.1	chr1	+	22138757	4637	4646	0	0	GGACTTGTCT	0000000000	TT		half	1
LDLRAD2	uc001bfg.1	chr1	+	22138757	4862	4882	1	3	AACCAAGCCAGTGACAAGTCC	0010000001n1000000000	AA	AA	CCD	1
LDLRAD2	uc001bfg.1	chr1	+	22138757	5286	5295	0	0	GGGCTAGTCT	0000000000	TA		half	1
LDLRAD2	uc001bfg.1	chr1	+	22138757	8455	8483	9	2	AGCCATGCCTGGGGGCATAGGAGATGCTC	0010000000nnnnnnnnn0001000000	AT	AT	AD	1
CELA3B	uc001bfk.3	chr1	+	22303417	-9916	-9886	11	2	AGACCAGCCTGGCCAACATGCAGAAATGCCC	0000100000nnnnnnnnnnn0001000000	CA	AT	AB	1
CELA3B	uc001bfk.3	chr1	+	22303417	-8596	-8577	0	1	CAGCAGCCAGAGACATGCTT	10000nnnnn0000000000		AT	3Q.I-III-IV.C	3
CELA3B	uc001bfk.3	chr1	+	22303417	-7608	-7589	0	1	CGACAGAGTGAGACTTGTCT	10000nnnnn0000000000		TT	3Q.I-III-IV.C	2
CELA3B	uc001bfk.3	chr1	+	22303417	-6055	-6046	0	0	GGGCATGTCT	0000000000	AT		half	2
CELA3B	uc001bfk.3	chr1	+	22303417	-6008	-5999	0	0	AAACTTGCTT	0000000000	TT		half	1
CELA3B	uc001bfk.3	chr1	+	22303417	-4055	-4036	0	3	TAGCTAGTTAAAATTTGTCT	10000000010001000000	TA	TT	ACC	2
CELA3B	uc001bfk.3	chr1	+	22303417	-2695	-2663	13	3	GGACTTGCTCAAGGTCACCTGGGTAAGAAGCCG	0000000000nnnnnnnnnnnnn1001000001	TT	AA	ACC	1
CELA3B	uc001bfk.3	chr1	+	22303417	-2029	-2015	0	0	AAACATGTCCGGGCA	000000000000000nnnnn	AT		3Q.I-II-III	4
CELA3B	uc001bfk.3	chr1	+	22303417	-1720	-1698	3	3	AAACTAGCCTGGCCAACATGGTG	0000000000nnn1000000101	TA	AT	CCD	1
CELA3B	uc001bfk.3	chr1	+	22303417	-160	-135	6	2	GGTCTTGTCCTGACATGAGCTTTTCT	0010000000nnnnnn0000001000	TT	TT	AD	1
CELA3B	uc001bfk.3	chr1	+	22303417	831	858	8	2	GGTCTTGCTTTGTTGCCCAGACTGGTCT	0010000000nnnnnnnn0000010000	TT	TG	BD	1
CELA3B	uc001bfk.3	chr1	+	22303417	2734	2748	0	0	TGCCCAGGCTTGCCT	nnnnn000000000000000		TT	3Q.II-III-IV	3
CELA3B	uc001bfk.3	chr1	+	22303417	6007	6021	0	1	TGTTTTAACAAGCCT	nnnnn000001000000000		AA	3Q.II-III-IV.C	2
CELA3B	uc001bfk.3	chr1	+	22303417	7616	7637	2	3	TGACATGACTTGGGACAAGTCA	1000000100nn0000000001	AT	AA	CCD	1
CELA3B	uc001bfk.3	chr1	+	22303417	8433	8462	10	2	AGCCTTGCCCTCCTGGGCTCAAGCAATCCT	0010000000nnnnnnnnnn0000001000	TT	AA	AD	1
CELA3B	uc001bfk.3	chr1	+	22303417	8558	8572	0	0	TGCCCAGGCTTGTCT	nnnnn000000000000000		TT	3Q.II-III-IV	3
CELA3B	uc001bfk.3	chr1	+	22303417	9401	9410	0	0	AAGCTAGCTC	0000000000	TA		half	1
CELA3B	uc001bfk.3	chr1	+	22303417	9547	9576	10	2	GAACCAGTTCCATAAACCTCAGACATGGCT	0000100000nnnnnnnnnn0000000100	CA	AT	BD	2
CELA3A	uc001bfl.3	chr1	+	22328148	-7663	-7644	0	1	CAGCAGCCAGAGACATGCTT	10000nnnnn0000000000		AT	3Q.I-III-IV.C	3
CELA3A	uc001bfl.3	chr1	+	22328148	-7337	-7318	0	2	AGACATGCCTGGGCTGGGCC	00000000000000010100	AT	TG	BD	4
CELA3A	uc001bfl.3	chr1	+	22328148	-6675	-6656	0	1	CGACAGAGTGAGACTTGTCT	10000nnnnn0000000000		TT	3Q.I-III-IV.C	2
CELA3A	uc001bfl.3	chr1	+	22328148	-5110	-5084	7	2	GGGCATGTCTATGGAGTAACCATTCTT	0000000000nnnnnnn0010001000	AT	AT	AD	2
CELA3A	uc001bfl.3	chr1	+	22328148	-3945	-3915	11	2	GATCTTGCTCATACAGGCAGGAAACAAATTT	0010000000nnnnnnnnnnn0000001000	TT	AA	AD	1
CELA3A	uc001bfl.3	chr1	+	22328148	-3863	-3844	0	3	TAGCTAGTTAAAATTTGTCT	10000000010001000000	TA	TT	ACC	2
CELA3A	uc001bfl.3	chr1	+	22328148	-2498	-2466	13	3	GGACTTGCTCAAGGTCACCTGGGTAAGAAGCCG	0000000000nnnnnnnnnnnnn1001000001	TT	AA	ACC	1
CELA3A	uc001bfl.3	chr1	+	22328148	-1834	-1820	0	0	AAACATGTCCGGGCA	000000000000000nnnnn	AT		3Q.I-II-III	4
CELA3A	uc001bfl.3	chr1	+	22328148	-255	-230	6	2	GGTCTTGTCCTGACATGAGCTTTTCT	0010000000nnnnnn0000001000	TT	TT	AD	1
CELA3A	uc001bfl.3	chr1	+	22328148	734	761	8	2	GGTCTTGCTTTGTTGCCCAGACTGGTCT	0010000000nnnnnnnn0000010000	TT	TG	BD	1
CELA3A	uc001bfl.3	chr1	+	22328148	2622	2636	0	0	TGCCCAGGCTTGCCT	nnnnn000000000000000		TT	3Q.II-III-IV	3
CELA3A	uc001bfl.3	chr1	+	22328148	5734	5753	0	3	AGACAAGCTGCAGCAGGCCC	00000000011000010000	AA	AG	BCC	3
CELA3A	uc001bfl.3	chr1	+	22328148	6069	6090	2	3	TGACATGACTTGGGACAAGTCA	1000000100nn0000000001	AT	AA	CCD	1
CELA3A	uc001bfl.3	chr1	+	22328148	6575	6604	10	2	AGCCTTGCCCTCCTGGGCTCAAGCAACCCT	0010000000nnnnnnnnnn0000001000	TT	AA	AD	1
CELA3A	uc001bfl.3	chr1	+	22328148	7990	8019	10	2	GAACCAGTTCCGTAAACCTCAGACATGGCT	0000100000nnnnnnnnnn0000000100	CA	AT	BD	2
CDC42	uc001bfp.3	chr1	+	22379119	-9779	-9770	0	0	AAGCAAGTCC	0000000000	AA		half	1
CDC42	uc001bfp.3	chr1	+	22379119	-9283	-9264	0	2	AGGCAAGCCTGGGCCAGTTA	00000000000000100001	AA	CA	BC	2
CDC42	uc001bfp.3	chr1	+	22379119	-7575	-7556	0	0	AAGCTTGCCCCTGGGAGCTT	0000000000nnnnn00000	TT		3Q.I-II-IV	2
CDC42	uc001bfp.3	chr1	+	22379119	-6813	-6804	0	0	AAACTTGTTT	0000000000	TT		half	1
CDC42	uc001bfp.3	chr1	+	22379119	-6507	-6488	0	1	GGACTTGTCCTCCATAGTCG	0000000000nnnnn00001	TT		3Q.I-II-IV.C	2
CDC42	uc001bfp.3	chr1	+	22379119	-3040	-3008	13	2	GGGCAGGTCTTGCTATGTTGCCCAGACTGGTCT	0000010000nnnnnnnnnnnnn0000010000	AG	TG	BB	1
CDC42	uc001bfp.3	chr1	+	22379119	-2713	-2691	3	3	CACCATGTTGGTCAGGCTAGTCT	1010000001nnn0000000000	AT	TA	CCD	1
CDC42	uc001bfp.3	chr1	+	22379119	-2230	-2206	5	2	GAGCCAGCCTCCTGAGTGCAAGTCT	0000100000nnnnn0100000000	CA	AA	BD	1
CDC42	uc001bfp.3	chr1	+	22379119	-2189	-2165	5	3	TGGCATGGCGGCTATGGACAAGTCT	1000000101nnnnn0000000000	AT	AA	CCD	1
CDC42	uc001bfp.3	chr1	+	22379119	-597	-567	11	2	GGGCAAGTCACCAGCCCTTTCAGAGAAGCTT	0000000001nnnnnnnnnnn0001000000	AA	AA	AC	1
CDC42	uc001bfp.3	chr1	+	22379119	1140	1162	3	3	GATGATGTTTTGAAAGCTTGTTA	0011000000nnn0000000001	AT	TT	ACD	1
CDC42	uc001bfp.3	chr1	+	22379119	3159	3191	13	3	TGACAGGCTTTCTTGGAAGTAAAAGACTAGTTG	1000010000nnnnnnnnnnnnn0000000001	AG	TA	BCC	1
CDC42	uc001bfp.3	chr1	+	22379119	4733	4763	11	2	GGACTAATCTGATGAATCCAAAAACATTTCT	0000001000nnnnnnnnnnn0000001000	TA	AT	AA	1
CDC42	uc001bfp.3	chr1	+	22379119	5061	5090	10	2	AAACATTTCTAAATGAAGTGGAGATTGCTT	0000001000nnnnnnnnnn0001000000	AT	TT	AA	1
CDC42	uc001bfp.3	chr1	+	22379119	5998	6017	0	2	AGGCATGTGCCAGCATGCCT	00000000101000000000	AT	AT	CD	4
CDC42	uc001bfp.3	chr1	+	22379119	6813	6822	0	0	AAACATGTTT	0000000000	AT		half	2
CDC42	uc001bfp.3	chr1	+	22379119	9231	9260	10	2	GGCCTAACTTGATGTTTCTTAAACTTGTTT	0010001000nnnnnnnnnn0000000000	TA	TT	AD	1
ZBTB40	uc001bft.2	chr1	+	22778343	-9212	-9190	3	2	AAGCAAGTCTGGTGACCTTGCTG	0000000000nnn0010000001	AA	TT	CD	1
ZBTB40	uc001bft.2	chr1	+	22778343	-9101	-9075	7	3	CAGCTTGTCCCTAACAAGATCTAGTTG	1000000000nnnnnnn0010000001	TT	TA	CCD	1
ZBTB40	uc001bft.2	chr1	+	22778343	-8604	-8572	13	2	GGGGTAGTCTCAAAAGGTCCTCAGAACATGTGC	0001000000nnnnnnnnnnnnn0000000010	TA	AT	AD	1
ZBTB40	uc001bft.2	chr1	+	22778343	-7929	-7920	0	0	AGGCATGTCC	0000000000	AT		half	2
ZBTB40	uc001bft.2	chr1	+	22778343	-7896	-7864	13	2	GAACTAGTTTTTCAGGTTTCTTTGGGATTCCCT	0000000000nnnnnnnnnnnnn0001001000	TA	TT	AA	1
ZBTB40	uc001bft.2	chr1	+	22778343	-7226	-7202	5	2	AAGAATGCCTCAAGTGAGCATGCGT	0001000000nnnnn0000000010	AT	AT	AD	1
ZBTB40	uc001bft.2	chr1	+	22778343	-6959	-6930	10	2	AAACTTCCACTCCAGCTCTAAAACTTGCCT	0000001010nnnnnnnnnn0000000000	TT	TT	AD	1
ZBTB40	uc001bft.2	chr1	+	22778343	-6610	-6579	12	2	AGACTAGACTATCTGGGAACAGGGACAAACCC	0000000100nnnnnnnnnnnn0000001000	TA	AA	AD	1
ZBTB40	uc001bft.2	chr1	+	22778343	-5930	-5909	2	2	AAGCAAGCATCAGAACCAGCCC	0000000010nn0000100000	AA	CA	BD	1
ZBTB40	uc001bft.2	chr1	+	22778343	-2711	-2702	0	0	GAACATGTTT	0000000000	AT		half	2
ZBTB40	uc001bft.2	chr1	+	22778343	-2240	-2220	1	2	GGAGATGTCTAAAACAATCCC	0001000000n0000001000	AT	AA	AA	1
ZBTB40	uc001bft.2	chr1	+	22778343	1834	1860	7	2	AAACAAACTCACGTCGGAGAGATGTTC	0000001000nnnnnnn0001000000	AA	AT	AA	1
ZBTB40	uc001bft.2	chr1	+	22778343	2057	2088	12	2	AAACAAATCTAGGTCATTCATTGAACAAATTT	0000001000nnnnnnnnnnnn0000001000	AA	AA	AA	1
ZBTB40	uc001bft.2	chr1	+	22778343	2667	2695	9	2	AAACTTGTTGAGTGACAAGGAACCAGTCT	0000000001nnnnnnnnn0000100000	TT	CA	BC	1
ZBTB40	uc001bft.2	chr1	+	22778343	2878	2898	1	3	GGGCAAGTTACAGATTAGTTA	0000000001n0001000001	AA	TA	ACC	1
ZBTB40	uc001bft.2	chr1	+	22778343	3993	4016	4	3	TGGCTTGTTTTCTTGGACTATCTG	1000000000nnnn0000001001	TT	TA	ACC	1
ZBTB40	uc001bft.2	chr1	+	22778343	7928	7952	5	2	AAATTAGCTTAGGGAGAACTAGCAT	0001000000nnnnn0000000010	TA	TA	AD	1
ZBTB40	uc001bft.2	chr1	+	22778343	9250	9282	13	2	AAACTTGCTCTTAATCATTTAGCATATAAGTTT	0000000000nnnnnnnnnnnnn0101000000	TT	AA	AD	1
EPHA8	uc001bfw.3	chr1	+	22890003	-9852	-9828	5	2	GGACAAATCCAAATTAAACTAGACT	0000001000nnnnn0000000100	AA	TA	AD	1
EPHA8	uc001bfw.3	chr1	+	22890003	-6543	-6523	1	2	GGACACACTCCAGACATGTCC	0000011000n0000000000	AC	AT	AB	2
EPHA8	uc001bfw.3	chr1	+	22890003	-3581	-3572	0	0	AGGCTTGTCT	0000000000	TT		half	1
EPHA8	uc001bfw.3	chr1	+	22890003	-3440	-3413	8	2	CAGCTTGCCTGTTTTGTAGAACAAGGTC	1000000000nnnnnnnn0000000100	TT	AA	CD	1
EPHA8	uc001bfw.3	chr1	+	22890003	-2604	-2585	0	1	AGACAGCTGAAAGCATGCTG	00000nnnnn0000000001		AT	3Q.I-III-IV.C	3
EPHA8	uc001bfw.3	chr1	+	22890003	-1734	-1710	5	2	AAATAAGTTCCAGATAGACAACTTT	0001000000nnnnn0000001000	AA	AA	AA	1
EPHA8	uc001bfw.3	chr1	+	22890003	-660	-638	3	3	CAGAGAGCTTAAGAAACTTGCCT	1001100000nnn0000000000	GA	TT	ABC	1
EPHA8	uc001bfw.3	chr1	+	22890003	-621	-591	11	2	ACACTTGTCTTCCTGGTCCCTGAGCCTGCCC	0100000000nnnnnnnnnnn0000100000	TT	CT	BD	1
EPHA8	uc001bfw.3	chr1	+	22890003	3013	3034	2	2	AGGGATGCCTATGGACATCTTT	0001000000nn0000001000	AT	AT	AA	1
EPHA8	uc001bfw.3	chr1	+	22890003	3857	3876	0	2	GAGCTTGCCTGACCCAGTTT	00000000000010100000	TT	CA	BD	2
EPHA8	uc001bfw.3	chr1	+	22890003	4179	4209	11	2	ACACTTGTCTCTGTCTTCGAGGGGCAGGCTT	0100000000nnnnnnnnnnn0000010000	TT	AG	BD	1
EPHA8	uc001bfw.3	chr1	+	22890003	4604	4629	6	2	GAACTAGTGTTGGTAAGGACCAGCCC	0000000010nnnnnn0000100000	TA	CA	BD	1
EPHA8	uc001bfw.3	chr1	+	22890003	5408	5417	0	0	GGGCTTGCCC	0000000000	TT		half	1
EPHA8	uc001bfw.3	chr1	+	22890003	6536	6545	0	0	GGACAAGTCT	0000000000	AA		half	1
EPHA8	uc001bfw.3	chr1	+	22890003	7900	7926	7	3	AAGCAGGTTCCAGCTGATGGCAAGCTG	0000010000nnnnnnn1000000001	AG	AA	BCC	1
EPHA8	uc001bfw.3	chr1	+	22890003	8035	8044	0	0	AGGCAAGCCT	0000000000	AA		half	1
EPHA8	uc001bfw.3	chr1	+	22890003	8289	8310	2	3	TAGCATTTTAGGAGGCTTGCTT	1000001001nn0000000000	AT	TT	ACC	1
C1QA	uc001bfy.3	chr1	+	22963117	-9326	-9298	9	2	GGTCATGTCCAAAGGTCCAGGGCAGGCCC	0010000000nnnnnnnnn0000010000	AT	AG	BD	2
C1QA	uc001bfy.3	chr1	+	22963117	-6166	-6143	4	3	CGGCATGCTCTTCAAAAGAAGCCA	1000000000nnnn0001000001	AT	AA	ACC	1
C1QA	uc001bfy.3	chr1	+	22963117	-4322	-4296	7	2	GAACTAGCTTTGTCACCCAGCTGGTTC	0000000000nnnnnnn1000010000	TA	TG	BC	1
C1QA	uc001bfy.3	chr1	+	22963117	-4141	-4122	0	0	GGGCAAGTCTTTTTTTGTCT	0000000000nnnnn00000	AA		3Q.I-II-IV	2
C1QA	uc001bfy.3	chr1	+	22963117	-2911	-2892	0	0	AAACAAACAAAAACATGCTC	00000nnnnn0000000000		AT	3Q.I-III-IV	3
C1QA	uc001bfy.3	chr1	+	22963117	-2552	-2524	9	2	AGTTTTGCTCAGGCCCACTGGGCTTGTTT	0011000000nnnnnnnnn0000000000	TT	TT	AD	1
C1QA	uc001bfy.3	chr1	+	22963117	-2119	-2110	0	0	GGGCATGTTT	0000000000	AT		half	2
C1QA	uc001bfy.3	chr1	+	22963117	-1799	-1772	8	3	TGGGAAGCTCCTTTCTGCAGGCAAGTTG	1001000000nnnnnnnn0000000001	AA	AA	ACC	1
C1QA	uc001bfy.3	chr1	+	22963117	-1611	-1602	0	0	AGGCAAGCCC	0000000000	AA		half	1
C1QA	uc001bfy.3	chr1	+	22963117	-1306	-1297	0	0	AAGCATGCCC	0000000000	AT		half	2
C1QA	uc001bfy.3	chr1	+	22963117	-423	-396	8	3	AGACATGCAACTAGGAAGCAGCAAGTCT	0000000011nnnnnnnn1000000000	AT	AA	CCD	1
C1QA	uc001bfy.3	chr1	+	22963117	-69	-47	3	2	GGGGAAGTTCAGGGGGCAGGTCT	0001000000nnn0000010000	AA	AG	AB	1
C1QA	uc001bfy.3	chr1	+	22963117	1311	1335	5	2	GGCCTAGCCTTCTCGGGCCATGTCC	0010000000nnnnn0010000000	TA	AT	DD	1
C1QA	uc001bfy.3	chr1	+	22963117	2915	2938	4	2	ACACATGCTCTAAGAAGCTCGTTT	0100000000nnnn0000010000	AT	TC	BD	2
C1QA	uc001bfy.3	chr1	+	22963117	6482	6511	10	3	CAACTTGACAAGTGCATGTGAGGCTTGTTT	1000000101nnnnnnnnnn0000000000	TT	TT	CCD	1
C1QA	uc001bfy.3	chr1	+	22963117	8390	8417	8	1	GGGCACGTCTCAGATGCTAGGCATGCCT	0000010000nnnnnnnn0000000000	AC	AT	B	2
C1QA	uc001bfy.3	chr1	+	22963117	9492	9520	9	2	AAACTGGCTGCACGGCCTTGGGCAAGTCT	0000010001nnnnnnnnn0000000000	TG	AA	BC	1
C1QC	uc001bgc.4	chr1	+	22970117	-9911	-9892	0	0	AAACAAACAAAAACATGCTC	00000nnnnn0000000000		AT	3Q.I-III-IV	3
C1QC	uc001bgc.4	chr1	+	22970117	-9552	-9524	9	2	AGTTTTGCTCAGGCCCACTGGGCTTGTTT	0011000000nnnnnnnnn0000000000	TT	TT	AD	1
C1QC	uc001bgc.4	chr1	+	22970117	-9119	-9110	0	0	GGGCATGTTT	0000000000	AT		half	2
C1QC	uc001bgc.4	chr1	+	22970117	-8799	-8772	8	3	TGGGAAGCTCCTTTCTGCAGGCAAGTTG	1001000000nnnnnnnn0000000001	AA	AA	ACC	1
C1QC	uc001bgc.4	chr1	+	22970117	-8611	-8602	0	0	AGGCAAGCCC	0000000000	AA		half	1
C1QC	uc001bgc.4	chr1	+	22970117	-8306	-8297	0	0	AAGCATGCCC	0000000000	AT		half	2
C1QC	uc001bgc.4	chr1	+	22970117	-7423	-7396	8	3	AGACATGCAACTAGGAAGCAGCAAGTCT	0000000011nnnnnnnn1000000000	AT	AA	CCD	1
C1QC	uc001bgc.4	chr1	+	22970117	-7069	-7047	3	2	GGGGAAGTTCAGGGGGCAGGTCT	0001000000nnn0000010000	AA	AG	AB	1
C1QC	uc001bgc.4	chr1	+	22970117	-5689	-5665	5	2	GGCCTAGCCTTCTCGGGCCATGTCC	0010000000nnnnn0010000000	TA	AT	DD	1
C1QC	uc001bgc.4	chr1	+	22970117	-4085	-4062	4	2	ACACATGCTCTAAGAAGCTCGTTT	0100000000nnnn0000010000	AT	TC	BD	2
C1QC	uc001bgc.4	chr1	+	22970117	-518	-489	10	3	CAACTTGACAAGTGCATGTGAGGCTTGTTT	1000000101nnnnnnnnnn0000000000	TT	TT	CCD	1
C1QC	uc001bgc.4	chr1	+	22970117	1390	1417	8	1	GGGCACGTCTCAGATGCTAGGCATGCCT	0000010000nnnnnnnn0000000000	AC	AT	B	2
C1QC	uc001bgc.4	chr1	+	22970117	2492	2520	9	2	AAACTGGCTGCACGGCCTTGGGCAAGTCT	0000010001nnnnnnnnn0000000000	TG	AA	BC	1
C1QC	uc001bgc.4	chr1	+	22970117	3170	3190	1	2	AAATAAGTTCTGAATTTGTTC	0001000000n0001000000	AA	TT	AA	1
C1QC	uc001bgc.4	chr1	+	22970117	5218	5247	10	2	AAACTGGCCTCCCAGATGTCTGACTTGCCC	0000010000nnnnnnnnnn1000000000	TG	TT	BC	1
C1QC	uc001bgc.4	chr1	+	22970117	7112	7141	10	2	GGGCAAGCCTTTGAAAATGCCAACGTGTCT	0000000000nnnnnnnnnn1000100000	AA	GT	BC	1
C1QB	uc001bgd.3	chr1	+	22979681	-8174	-8147	8	1	GGGCACGTCTCAGATGCTAGGCATGCCT	0000010000nnnnnnnn0000000000	AC	AT	B	2
C1QB	uc001bgd.3	chr1	+	22979681	-7072	-7044	9	2	AAACTGGCTGCACGGCCTTGGGCAAGTCT	0000010001nnnnnnnnn0000000000	TG	AA	BC	1
C1QB	uc001bgd.3	chr1	+	22979681	-6394	-6374	1	2	AAATAAGTTCTGAATTTGTTC	0001000000n0001000000	AA	TT	AA	1
C1QB	uc001bgd.3	chr1	+	22979681	-4346	-4317	10	2	AAACTGGCCTCCCAGATGTCTGACTTGCCC	0000010000nnnnnnnnnn1000000000	TG	TT	BC	1
C1QB	uc001bgd.3	chr1	+	22979681	-2452	-2423	10	2	GGGCAAGCCTTTGAAAATGCCAACGTGTCT	0000000000nnnnnnnnnn1000100000	AA	GT	BC	1
C1QB	uc001bgd.3	chr1	+	22979681	499	529	11	2	GATCAAGCTTGCAAAAGCTTAGTGCATGCCC	0010000000nnnnnnnnnnn0100000000	AA	AT	DD	1
C1QB	uc001bgd.3	chr1	+	22979681	2220	2248	9	2	GGACTAGGCTGAGGGGCTGAGGCTGGTTT	0000000100nnnnnnnnn0000010000	TA	TG	BD	1
C1QB	uc001bgd.3	chr1	+	22979681	3793	3820	8	3	TGTCATGCCCAGGTCCCTGGGCATGCTG	1010000000nnnnnnnn0000000001	AT	AT	CCD	1
C1QB	uc001bgd.3	chr1	+	22979681	5211	5237	7	2	AGACTTTCCTGGTGGGAGGACTTCCCT	0000001000nnnnnnn0000001000	TT	TT	AA	1
C1QB	uc001bgd.3	chr1	+	22979681	8713	8732	0	2	CAACATGTCTAGGCCAGCCC	10000000000000100000	AT	CA	BC	4
C1QB	uc001bgd.3	chr1	+	22979681	9004	9030	7	2	GGGCCTTTCTGTCTTCTAAACAAGCCC	0000101000nnnnnnn0000000000	CT	AA	AB	1
EPHB2	uc001bge.3	chr1	+	23037330	-6605	-6583	3	2	GAACATGTACTGTGGACAAGGCC	0000000010nnn0000000100	AT	AA	DD	1
EPHB2	uc001bge.3	chr1	+	23037330	-4811	-4802	0	0	AAACTAGTTC	0000000000	TA		half	1
EPHB2	uc001bge.3	chr1	+	23037330	-3731	-3708	4	3	AGTCAAGTTAAGGGAAGCAAGTTA	0010000001nnnn0000000001	AA	AA	CCD	1
EPHB2	uc001bge.3	chr1	+	23037330	-1721	-1695	7	2	AGGATTGCCTCAAGATGGGCCAAGCTT	0001000000nnnnnnn0010000000	TT	AA	AD	1
EPHB2	uc001bge.3	chr1	+	23037330	-1637	-1608	10	2	AGGCTAGCCCCACCCCAGTGGATCTTGACC	0000000000nnnnnnnnnn0010000100	TA	TT	DD	1
EPHB2	uc001bge.3	chr1	+	23037330	-874	-842	13	2	GGGCTTTCCCCAGATTCACCCATGGACTTCCTT	0000001000nnnnnnnnnnnnn0000001000	TT	TT	AA	1
EPHB2	uc001bge.3	chr1	+	23037330	1073	1096	4	3	CAGCTTGCTCTGGAGGGAAAGTTA	1000000000nnnn0001000001	TT	AA	ACC	1
EPHB2	uc001bge.3	chr1	+	23037330	4134	4159	6	2	AGACTTGTTTGGCATCTGCCTTGCCC	0000000000nnnnnn1010000000	TT	TT	CD	1
EPHB2	uc001bge.3	chr1	+	23037330	4528	4537	0	0	AGACAAGTCC	0000000000	AA		half	1
EPHB2	uc001bge.3	chr1	+	23037330	6580	6600	1	2	GGGCTTGCCTAGGACACCCTC	0000000000n0000011000	TT	AC	AB	1
KDM1A	uc001bgj.2	chr1	+	23345940	-9372	-9346	7	2	AGAAAAGTCTCGGCTAGGTGCTTGCTT	0001000000nnnnnnn0100000000	AA	TT	AD	1
KDM1A	uc001bgj.2	chr1	+	23345940	-7565	-7542	4	3	CAACATGCCTCTCTGAGCATTTTG	1000000000nnnn0000001001	AT	AT	ACC	1
KDM1A	uc001bgj.2	chr1	+	23345940	-6518	-6499	0	1	TGGCATGCTCACTGCAGCCT	1000000000nnnnn00000	AT		3Q.I-II-IV.C	3
KDM1A	uc001bgj.2	chr1	+	23345940	-6249	-6240	0	0	AAGCTTGCTC	0000000000	TT		half	1
KDM1A	uc001bgj.2	chr1	+	23345940	-5849	-5818	12	3	AAAGTAGTTGTTACTCTTGCCAAAGCATGTTG	0001000001nnnnnnnnnnnn0000000001	TA	AT	ACC	1
KDM1A	uc001bgj.2	chr1	+	23345940	-5689	-5660	10	2	AGACCAGTCTTGGATTCCCCAGTCTTGCCC	0000100000nnnnnnnnnn0010000000	CA	TT	BD	1
[truncated: 262,312 more rows]
