# Supplementary material for: Whole-genome cartography of p53 response elements ranked on transactivation potential
Source: BMC Genomics. 2015 Jun 17;16(1):464. doi: 10.1186/s12864-015-1643-9 (PMC4470028; doi:10.1186/s12864-015-1643-9)
Supplement: Additional file 4: — Comparison between p53retriever classification and lists of published p53 bound regions. [file 12864_2015_1643_MOESM4_ESM.xlsx]

## Sheet: ChIP-seq common PMID 24120139
p53retriever analysis on a set of 81 REs consistently bound in 7 different ChIP-seq experiments, collected in PMID 24120139
ID	HGNC	chr	hg19.start	hg19.stop	sequence	start	stop	spacer	n.mismatches	sequence	mismatch.string	WW1	WW2	label	grade
1	DESI2	1	244898917	244898936	TGACTTGCCCAGACATGCCC	1	20	0	1	TGACTTGCCCAGACATGCCC	10000000000000000000	TT	AT	C	5
2	GDNF	5	37848167	37848186	GAACATGCCTGGGCTAGCCT	1	20	0	0	GAACATGCCTGGGCTAGCCT	00000000000000000000	AT	TA	O	5
3	HLA-B	6	31305110	31305129	GGACATGCCTGGGCATGTCC	1	20	0	0	GGACATGCCTGGGCATGTCC	00000000000000000000	AT	AT	O	5
4	HLA-B	6	31305110	31305129	GGACATGTCTGGGCATGTCC	1	20	0	0	GGACATGTCTGGGCATGTCC	00000000000000000000	AT	AT	O	5
5	KITLG	12	88953642	88953662	TGACATGCCTGAGACACATTT	1	21	1	3	TGACATGCCTGAGACACATTT	1000000000n0000011000	AT	AC	ABC	2
6	LOC100131347	17	37203139	37203158	AGGCATGTCCCAACTTGCAG	1	20	0	3	AGGCATGTCCCAACTTGCAG	00000000001000000011	AT	TT	CCD	4
7	KDM6A	X	44835083	44835093	GGGCTTGCCTGGGCATGCCT	1	20	0	0	GGGCTTGCCTGGGCATGCCT	00000000000000000000	TT	AT	O	5
8	EDA2R	X	65858404	65858414	ACACAAGCCCTGACTTGCCC	1	20	0	2	ACACAAGCCCTGACTTGCCC	01000000001000000000	AA	TT	CD	3
9	EDA2R	X	65858554	65858564	GGACACGTCCAGGCATGTTC	1	20	0	1	GGACACGTCCAGGCATGTTC	00000100000000000000	AC	AT	B	4
10	FAM133A	X	93655725	93655735	AGGCATGTCCAGACATGCTG	1	20	0	1	AGGCATGTCCAGACATGCTG	00000000000000000001	AT	AT	C	5
11	APOBEC3H	22	39493295	39493305	AGACAAGCAGGGGCAAGTCT	1	20	0	2	AGACAAGCAGGGGCAAGTCT	00000000110000000000	AA	AA	CD	3
12	IFNGR2	21	34739688	34739698	AGACATGTTCAGACATGCCT	1	20	0	0	AGACATGTTCAGACATGCCT	00000000000000000000	AT	AT	O	5
13	NCOA3	20	46097393	46097403	GGGCAAGTTCAAGCATGTTT	1	20	0	0	GGGCAAGTTCAAGCATGTTT	00000000000000000000	AA	AT	O	5
14	CD70	19	6577604	6577614	GGGCTTGTCTGGGCTTGCCC	1	20	0	0	GGGCTTGTCTGGGCTTGCCC	00000000000000000000	TT	TT	O	4
15	GDF15	19	18484756	18484766	AGACCTGCCCGGACATGTCC	1	20	0	1	AGACCTGCCCGGACATGTCC	00001000000000000000	CT	AT	B	4
16	LOC100505495	19	42034717	42034727	ACGCATGCCTGAGCTTGCTA	1	20	0	2	ACGCATGCCTGAGCTTGCTA	01000000000000000001	AT	TT	CD	4
17	RPS19	19	42364494	42364504	CGGCAGGCCCGGACATGCCC	1	20	0	2	CGGCAGGCCCGGACATGCCC	10000100000000000000	AG	AT	BC	3
18	GAS7	17	10109113	10109123	GGACTTGCCCAGACATGCCC	1	20	0	0	GGACTTGCCCAGACATGCCC	00000000000000000000	TT	AT	O	5
19	MAP2K6	17	67603509	67603519	CTGCATGTCAGAACATGCCC	1	20	0	3	CTGCATGTCAGAACATGCCC	11000000010000000000	AT	AT	CCD	4
20	ADCY9	16	4190871	4190881	GAACATGCCCAGGCATGCGG	1	20	0	2	GAACATGCCCAGGCATGCGG	00000000000000000011	AT	AT	CD	4
21	RRAD	16	66961986	66961996	AGACATGGCCGGGCATGTTC	1	20	0	1	AGACATGGCCGGGCATGTTC	00000001000000000000	AT	AT	D	4
22	MIR2116	15	59458106	59458116	TGGCATGTCTGGTCATGCCT	1	20	0	2	TGGCATGTCTGGTCATGCCT	10000000000010000000	AT	AT	CD	4
23	BCL2A1	15	80295684	80295694	GGACATGTCTGGGCAAGTCC	1	20	0	0	GGACATGTCTGGGCAAGTCC	00000000000000000000	AT	AA	O	5
24	AEN	15	89164536	89164546	GGGCTTGCCCGGGCATGTGG	1	20	0	2	GGGCTTGCCCGGGCATGTGG	00000000000000000011	TT	AT	CD	4
25	DAD1	14	23006079	23006089	AGTCATGCCGAGGCATGTCT	1	20	0	2	AGTCATGCCGAGGCATGTCT	00100000010000000000	AT	AT	CD	4
26	AKAP6	14	32814700	32814710	AGACATGTTTGGGCATGTCT	1	20	0	0	AGACATGTTTGGGCATGTCT	00000000000000000000	AT	AT	O	5
27	SGPP1	14	64240420	64240430	AGGCATGCACCAACATGCCC	1	20	0	2	AGGCATGCACCAACATGCCC	00000000101000000000	AT	AT	CD	4
28	FAM71D	14	67399513	67399523	AGGCAAGTCTAGACATGCCC	1	20	0	0	AGGCAAGTCTAGACATGCCC	00000000000000000000	AA	AT	O	5
29	MED4-AS1	13	48640879	48640889	GGGCTTGTCTGGGCATGCCC	1	20	0	0	GGGCTTGTCTGGGCATGCCC	00000000000000000000	TT	AT	O	5
30	MED4-AS1	13	48646596	48646606	GGGCTTGTCTGGGCATGCCC	1	20	0	0	GGGCTTGTCTGGGCATGCCC	00000000000000000000	TT	AT	O	5
31	DCP1B	12	2113815	2113825	CGACAAGCCCAGGCCTGCCC	1	20	0	2	CGACAAGCCCAGGCCTGCCC	10000000000000100000	AA	CT	BC	3
32	KITLG	12	88953586	88953597	TGGCATGCCTGGACAAGTTC	1	20	0	1	TGGCATGCCTGGACAAGTTC	10000000000000000000	AT	AA	C	5
33	LOC256021	12	92428836	92428846	GGACAAGCCCAGGCAAAGCC	1	20	0	2	GGACAAGCCCAGGCAAAGCC	00000000000000001100	AA	AA	AD	3
34	EEA1	12	93367602	93367612	GTGCATGTTGGAACTTGCCT	1	20	0	2	GTGCATGTTGGAACTTGCCT	01000000010000000000	AT	TT	CD	4
35	ABCB9	12	123431488	123431498	GAGCATGCACTGGCATGTCC	1	20	0	2	GAGCATGCACTGGCATGTCC	00000000101000000000	AT	AT	CD	4
36	FAM101A	12	124758332	124758342	GGACTAGCCTGGGCAAGTTC	1	20	0	0	GGACTAGCCTGGGCAAGTTC	00000000000000000000	TA	AA	O	4
37	MIR5188	12	125423272	125423282	GGACGTGCCCAGGCATGTCC	1	20	0	1	GGACGTGCCCAGGCATGTCC	00001000000000000000	GT	AT	B	4
38	MS4A13	11	60331253	60331263	GGGCATGCCCAGACAAGCCC	1	20	0	0	GGGCATGCCCAGACAAGCCC	00000000000000000000	AT	AA	O	5
39	NEAT1	11	65188790	65188800	GAGCAAGCCTGGGCTTGCCA	1	20	0	1	GAGCAAGCCTGGGCTTGCCA	00000000000000000001	AA	TT	C	4
40	PRPF18	10	13800533	13800543	GGTCTTGCCCGGGCGTGCCT	1	20	0	2	GGTCTTGCCCGGGCGTGCCT	00100000000000100000	TT	GT	BD	1
41	ALOX5	10	45934003	45934013	GAGCATGTGGGGACATGTCA	1	20	0	3	GAGCATGTGGGGACATGTCA	00000000110000000001	AT	AT	CCD	3
42	ACTA2	10	90751065	90751075	GGACAAGCCCTGACAAGCCA	1	20	0	2	GGACAAGCCCTGACAAGCCA	00000000001000000001	AA	AA	CC	4
43	CLRN3	10	129661628	129661638	AGACATGTCTGAACATGCCT	1	20	0	0	AGACATGTCTGAACATGCCT	00000000000000000000	AT	AT	O	5
44	TLE4	9	81641402	81641412	AGACATGCAAGGGCATGTCT	1	20	0	2	AGACATGCAAGGGCATGTCT	00000000110000000000	AT	AT	CD	4
45	LINC00475	9	94909727	94909737	AGACTTGCCTGGGCTTGTTC	1	20	0	0	AGACTTGCCTGGGCTTGTTC	00000000000000000000	TT	TT	O	4
46	ANKRD19P	9	95562758	95562768	GAGCAGGCAGGGACATGCCC	1	20	0	0	GAGCAGGCAGGGACATGCCC	00000nnnnn0000000000		AT	3Q.I-III-IV	3
47	LOC100499484	9	99930655	99930665	GGGCTTGCCTGGACATGCCA	1	20	0	1	GGGCTTGCCTGGACATGCCA	00000000000000000001	TT	AT	C	5
48	SGK223	8	8220492	8220502	GGACATGCCTGGGCATGCTG	1	20	0	1	GGACATGCCTGGGCATGCTG	00000000000000000001	AT	AT	C	5
49	LINC00589	8	29628141	29628151	GGACATGTTGGGACATGCCA	1	20	0	2	GGACATGTTGGGACATGCCA	00000000010000000001	AT	AT	CC	5
50	C8orf22	8	50023161	50023171	TGACTTGTCCAGACATGCCC	1	20	0	1	TGACTTGTCCAGACATGCCC	10000000000000000000	TT	AT	C	5
51	RRM2B	8	103249067	103249077	AGACATGCCTGGGCATGTCA	1	20	0	1	AGACATGCCTGGGCATGTCA	00000000000000000001	AT	AT	C	5
52	ZNF251	8	145927417	145927427	GGACATGTCTGGGCACGTCC	1	20	0	1	GGACATGTCTGGGCACGTCC	00000000000000010000	AT	AC	B	4
53	C7orf10	7	40757089	40757099	GGGCATGCCCAGACAAGCCC	1	20	0	0	GGGCATGCCCAGACAAGCCC	00000000000000000000	AT	AA	O	5
54	CDKN1A	6	36635034	36635044	AGACAAGCCCGGGCAAGGCC	1	20	0	1	AGACAAGCCCGGGCAAGGCC	00000000000000000100	AA	AA	D	3
55	CDKN1A	6	36644225	36644235	GAACATGTCCCAACATGTTG	1	20	0	2	GAACATGTCCCAACATGTTG	00000000001000000001	AT	AT	CC	5
56	PTP4A1	6	64283617	64283627	GAACAAGTCTAGTCTTGTCC	1	20	0	1	GAACAAGTCTAGTCTTGTCC	00000000000010000000	AA	TT	D	2
57	MTHFD1L	6	151178482	151178492	GGACATGCCTGGGCATGTCC	1	20	0	0	GGACATGCCTGGGCATGTCC	00000000000000000000	AT	AT	O	5
58	LOC643401	5	27472271	27472281	GGGCTTGTCTGGGCATGCCC	1	20	0	0	GGGCTTGTCTGGGCATGCCC	00000000000000000000	TT	AT	O	5
59	STARD4-AS1	5	110830479	110830489	AGACATGTCAGAACATGCCC	1	20	0	1	AGACATGTCAGAACATGCCC	00000000010000000000	AT	AT	C	5
60	SMAD5	5	135444193	135444203	AAACATGCCCATGCATGCAC	1	20	0	2	AAACATGCCCATGCATGCAC	00000000000100000010	AT	AT	DD	3
61	STC2	5	172719586	172719596	AGGCAAGACCAGGCATGTCC	1	20	0	1	AGGCAAGACCAGGCATGTCC	00000001000000000000	AA	AT	D	4
62	HMP19	5	173755848	173755858	GGGCAAGCCTGGGCCTGTTT	1	20	0	1	GGGCAAGCCTGGGCCTGTTT	00000000000000100000	AA	CT	B	3
63	PCDH7	4	31236294	31236304	GGGCATGCCCAGACAAGCCC	1	20	0	0	GGGCATGCCCAGACAAGCCC	00000000000000000000	AT	AA	O	5
64	PLAC8	4	84092339	84092349	GGGCATGCCTGGACATGTCT	1	20	0	0	GGGCATGCCTGGACATGTCT	00000000000000000000	AT	AT	O	5
65	CHL1	3	153003	153013	AGACATGTCTGAGCATGTCT	1	20	0	0	AGACATGTCTGAGCATGTCT	00000000000000000000	AT	AT	O	5
66	ARHGEF3	3	56818079	56818089	GGTCATGCCCAGACATGATG	1	20	0	3	GGTCATGCCCAGACATGATG	00100000000000000101	AT	AT	CDD	2
67	LOC440970	3	83983804	83983814	TGACTTGCCCAGACATGCCC	1	20	0	1	TGACTTGCCCAGACATGCCC	10000000000000000000	TT	AT	C	5
68	LOC253573	3	186194206	186194216	TAACATGTCTGGGCATGCAT	1	20	0	2	TAACATGTCTGGGCATGCAT	10000000000000000010	AT	AT	CD	4
69	RTP1	3	186901166	186901176	GGGCTTGTGTGGGCATGCCC	1	20	0	1	GGGCTTGTGTGGGCATGCCC	00000000100000000000	TT	AT	D	4
70	HAAO	2	43023315	43023325	AGACATGCAGAGACTTGCCC	1	20	0	2	AGACATGCAGAGACTTGCCC	00000000110000000000	AT	TT	CD	4
71	TGFA	2	70824221	70824231	GAACATGCCCAGGCATGTCT	1	20	0	0	GAACATGCCCAGGCATGTCT	00000000000000000000	AT	AT	O	5
72	MAP4K4	2	102320675	102320685	AGGCATGTTCAGGCTTGTTC	1	20	0	0	AGGCATGTTCAGGCTTGTTC	00000000000000000000	AT	TT	O	5
73	HNRNPA3	2	178035066	178035076	AAGCATGCCTGGGCATGTTT	1	20	0	0	AAGCATGCCTGGGCATGTTT	00000000000000000000	AT	AT	O	5
74	MIR34A	1	9242202	9242212	GAACAAGCCCAGGCAAGCCC	1	20	0	0	GAACAAGCCCAGGCAAGCCC	00000000000000000000	AA	AA	O	4
75	DENND2D	1	111757260	111757270	GGGCATGTCTGGGCAAGCCA	1	20	0	1	GGGCATGTCTGGGCAAGCCA	00000000000000000001	AT	AA	C	5
76	DENND2D	1	111757311	111757322	GGGCATGTCTAGGCAAGCCC	1	20	0	0	GGGCATGTCTAGGCAAGCCC	00000000000000000000	AT	AA	O	5
77	PTGFRN	1	117421930	117421940	GGACAGGTCTGGACTTGTCC	1	20	0	1	GGACAGGTCTGGACTTGTCC	00000100000000000000	AG	TT	B	3
78	IER5	1	181068893	181068903	AAACAGGTTGAGACATGTCC	1	20	0	2	AAACAGGTTGAGACATGTCC	00000100010000000000	AG	AT	BC	3
79	IER5	1	181104277	181104287	AGGCATGCCCGGGCATGTCT	1	20	0	0	AGGCATGCCCGGGCATGTCT	00000000000000000000	AT	AT	O	5
80	NPL	1	182730693	182730703	GGGCATGTCTGGGCAAGTCC	1	20	0	0	GGGCATGTCTGGGCAAGTCC	00000000000000000000	AT	AA	O	5
81	NPL	1	182730744	182730755	GAGCATGTCTAGGCAAGTCC	1	20	0	0	GAGCATGTCTAGGCAAGTCC	00000000000000000000	AT	AA	O	5

## Sheet: Chip-exo PMID 25043190
p53retriever analysis on a set of 2250 REs identified with ChIP-exo (PMID 25043190)
ID	Occupied.region	sequence	p53 occupancy	start	stop	spacer	n.mismatches	sequence	mismatch.string	WW1	WW2	label	grade
1	chr1:1143199-1143459	AAACAAGCCTACACATGATA	6	1	10	0	0	AAACAAGCCT	0000000000	AA		half	1
2	chr1:1175941-1176587	GCGCATGCCCAGGCCTGCCT	13	1	20	0	2	GCGCATGCCCAGGCCTGCCT	01000000000000100000	AT	CT	BD	2
3	chr1:1828569-1829045	GGGCAAGCCTGGGCAGAGCT	8.33333	1	15	0	0	GGGCAAGCCTGGGCA	000000000000000nnnnn	AA		3Q.I-II-III	3
4	chr1:5043718-5044157	GGGCATGTCCTGACTTGCCC	2	1	20	0	1	GGGCATGTCCTGACTTGCCC	00000000001000000000	AT	TT	C	5
5	chr1:6396974-6397522	CTGCATGCCCGGGCAGCTCT	46.6667	0	0	0	0	0	0	0	0	NA	0
6	chr1:9164010-9165252	GGGCTTGCCTGGGCTTGTTC	172	1	20	0	0	GGGCTTGCCTGGGCTTGTTC	00000000000000000000	TT	TT	O	4
7	chr1:10727338-10727679	GGACATGCCTGCTCGTGGTG	16	1	10	0	0	GGACATGCCT	0000000000	AT		half	2
8	chr1:12189627-12190272	GGACTTGCCCCAGCATGCCC	11.3333	1	20	0	1	GGACTTGCCCCAGCATGCCC	00000000001000000000	TT	AT	C	5
9	chr1:12600946-12601315	CGGCAAGTCCCGGCTTGCAG	18.3333	0	0	0	0	0	0	0	0	NA	0
10	chr1:12623160-12623530	AAACATGCCCAAACATGCCT	9	1	20	0	0	AAACATGCCCAAACATGCCT	00000000000000000000	AT	AT	O	5
11	chr1:15245644-15245931	GGACAGGCCGGGGCAGGATC	6.33333	0	0	0	0	0	0	0	0	NA	0
12	chr1:16351136-16352180	GGGCATGTCTGAACAAATCC	13.6667	1	20	0	1	GGGCATGTCTGAACAAATCC	00000000000000001000	AT	AA	A	4
13	chr1:16758691-16759369	AGGCATGCACCATCATGCCC	48.3333	0	0	0	0	0	0	0	0	NA	0
14	chr1:17508567-17509427	CAGCATGCCCAGGCTAGCCC	12.6667	1	20	0	1	CAGCATGCCCAGGCTAGCCC	10000000000000000000	AT	TA	C	5
15	chr1:17642386-17643015	AGGCATGCCTGGGCTTGGCT	9.33333	1	20	0	1	AGGCATGCCTGGGCTTGGCT	00000000000000000100	AT	TT	D	4
16	chr1:20332441-20333612	GGGCATGTTTGCACATGCCT	39.3333	1	20	0	1	GGGCATGTTTGCACATGCCT	00000000000100000000	AT	AT	D	4
17	chr1:21082811-21083211	GGACATGTCTGGGCTTCTAC	9.33333	1	20	0	2	GGACATGTCTGGGCTTCTAC	00000000000000001010	AT	TT	AD	4
18	chr1:21595616-21595881	AGGCATGTCCCAACTTGCAG	7	1	20	0	3	AGGCATGTCCCAACTTGCAG	00000000001000000011	AT	TT	CCD	4
19	chr1:22173852-22174056	AAACATGTCCGGGCACATAG	9.66667	1	15	0	0	AAACATGTCCGGGCA	000000000000000nnnnn	AT		3Q.I-II-III	4
20	chr1:23016225-23017543	GGACATGTATAGACACGTAC	17.3333	0	0	0	0	0	0	0	0	NA	0
21	chr1:23576172-23576783	GAACAAGTCAGCTCAAGTCC	31	1	20	0	1	GAACAAGTCAGCTCAAGTCC	0000000001nnnnn00000	AA		3Q.I-II-IV.C	2
22	chr1:23791574-23792046	GGGCAAGTCAGGACACCTCC	39	1	15	0	1	GGGCAAGTCAGGACA	000000000100000nnnnn	AA		3Q.I-II-III.C	2
23	chr1:23860986-23861249	AGGCATGTTCAGGCTGGTCC	3.33333	1	20	0	1	AGGCATGTTCAGGCTGGTCC	00000000000000010000	AT	TG	B	4
24	chr1:24064593-24064940	GGGCAAGTTCATGCAAGTTC	12.6667	1	20	0	1	GGGCAAGTTCATGCAAGTTC	00000000000100000000	AA	AA	D	2
25	chr1:24618015-24618671	AAACAAGTCCTATCATGCCT	2	1	20	0	2	AAACAAGTCCTATCATGCCT	00000000001010000000	AA	AT	CD	4
26	chr1:25171188-25171737	GGACTTGCCTGGGCTTGCAT	19.3333	1	20	0	1	GGACTTGCCTGGGCTTGCAT	00000000000000000010	TT	TT	D	3
27	chr1:27060009-27060818	GGACATGTCTGGGCTAATGC	15	1	20	0	2	GGACATGTCTGGGCTAATGC	00000000000000001010	AT	TA	AD	4
28	chr1:27542058-27542311	GGGCAGGTCCTGGCTTGTGT	11.3333	0	0	0	0	0	0	0	0	NA	0
29	chr1:27742102-27742295	AGGCATGCCCGGGCCTGGAC	9.33333	1	10	0	0	AGGCATGCCC	0000000000	AT		half	2
30	chr1:28459251-28459604	GGATTTGCCTGGACTTGAAG	6	0	0	0	0	0	0	0	0	NA	0
31	chr1:28551302-28551793	TGACATGTCAGGACCTGCAG	84	0	0	0	0	0	0	0	0	NA	0
32	chr1:29438260-29438754	AGGCTTGTCTGGGCATCCCT	19	1	20	0	1	AGGCTTGTCTGGGCATCCCT	00000000000000001000	TT	AT	A	4
33	chr1:29954834-29956149	GGGCATGCTGGGGCAAGCAA	51	1	20	0	3	GGGCATGCTGGGGCAAGCAA	00000000010000000011	AT	AA	CCD	4
34	chr1:30233006-30234002	TAACATGCCTGCACAAGATC	18.6667	0	0	0	0	0	0	0	0	NA	0
35	chr1:30666157-30666451	GGGCATGTCAGGGCAAGCTC	5.33333	1	20	0	1	GGGCATGTCAGGGCAAGCTC	00000000010000000000	AT	AA	C	5
36	chr1:30993352-30993973	AGACAAGCCCGGGCCTGTCT	10.6667	1	20	0	1	AGACAAGCCCGGGCCTGTCT	00000000000000100000	AA	CT	B	3
37	chr1:31712168-31712525	GGACATGCCTGAGCATGTCC	12	1	20	0	0	GGACATGCCTGAGCATGTCC	00000000000000000000	AT	AT	O	5
38	chr1:31991767-31992048	AGGCTCGGCAAAGGTGGTGC	6.66667	0	0	0	0	0	0	0	0	NA	0
39	chr1:36538141-36538390	AGCCCTGCCAGTGATAGTGG	3.33333	0	0	0	0	0	0	0	0	NA	0
40	chr1:37338591-37339156	GAACATGCCTGGGCTAGCCC	14	1	20	0	0	GAACATGCCTGGGCTAGCCC	00000000000000000000	AT	TA	O	5
41	chr1:38163017-38163389	AGACATGTTAGCACATGCCT	15	1	20	0	2	AGACATGTTAGCACATGCCT	00000000010100000000	AT	AT	CD	4
42	chr1:38185139-38185596	GGGCATGCTGGGACTTGCAG	24	1	20	0	3	GGGCATGCTGGGACTTGCAG	00000000010000000011	AT	TT	CCD	4
43	chr1:39585071-39585536	GAACATGCCCGGACTTGTCC	9	1	20	0	0	GAACATGCCCGGACTTGTCC	00000000000000000000	AT	TT	O	5
44	chr1:40949436-40950113	GGGCATGCCTGTACAAAACC	13	1	10	0	0	GGGCATGCCT	0000000000	AT		half	2
45	chr1:41007906-41008615	TGACATGCCCAAACTTGTGC	13.3333	1	20	0	2	TGACATGCCCAAACTTGTGC	10000000000000000010	AT	TT	CD	4
46	chr1:41124837-41125503	GTGCATGCCCGTGCATGCAC	13.6667	0	0	0	0	0	0	0	0	NA	0
47	chr1:41720129-41721056	GGGCATGCCCGGGCTTGCAG	58.6667	1	20	0	2	GGGCATGCCCGGGCTTGCAG	00000000000000000011	AT	TT	CD	4
48	chr1:42314234-42314463	GAGCATGGGATATCTTTCCA	0.333333	0	0	0	0	0	0	0	0	NA	0
49	chr1:42771260-42771909	TGGCATGCCTGGGCATGTAG	28	1	20	0	3	TGGCATGCCTGGGCATGTAG	10000000000000000011	AT	AT	CCD	4
50	chr1:43179318-43179813	ATGCAAGTCTGATCACGTCT	6.66667	0	0	0	0	0	0	0	0	NA	0
51	chr1:43391088-43391687	AGACATGCCTGGGCTTGAAC	38	1	20	0	2	AGACATGCCTGGGCTTGAAC	00000000000000000110	AT	TT	DD	4
52	chr1:45038002-45038674	TAACATGCCCGGGCAAAAGC	44.3333	1	15	0	1	TAACATGCCCGGGCA	100000000000000nnnnn	AT		3Q.I-II-III.C	4
53	chr1:46195371-46196262	GGGCATGTTGGCACATGCCT	39	1	20	0	2	GGGCATGTTGGCACATGCCT	00000000010100000000	AT	AT	CD	4
54	chr1:48533077-48533266	GAACATGCAGAGGCATGAAA	1.33333	0	0	0	0	0	0	0	0	NA	0
55	chr1:50841650-50842190	GGGCTAGTCCAGACAAGTGC	90	1	20	0	1	GGGCTAGTCCAGACAAGTGC	00000000000000000010	TA	AA	D	3
56	chr1:51931886-51932215	CAGCATGTCCCAACTTGTTC	12.3333	1	20	0	2	CAGCATGTCCCAACTTGTTC	10000000001000000000	AT	TT	CC	5
57	chr1:52067337-52067570	AGGCATGTACCATCATGCCC	7	0	0	0	0	0	0	0	0	NA	0
58	chr1:54406138-54406329	GAGCAAGTATGGGCCTGTGG	1	0	0	0	0	0	0	0	0	NA	0
59	chr1:56170061-56170192	TGACAAGTCCAGTCTTGTTT	4	1	20	0	2	TGACAAGTCCAGTCTTGTTT	10000000000010000000	AA	TT	CD	3
60	chr1:57869068-57869261	GGACATGTTTAGACTTGTAG	0	1	20	0	2	GGACATGTTTAGACTTGTAG	00000000000000000011	AT	TT	CD	4
61	chr1:59254091-59254437	AAACATGTGCCAACAGGCAC	2.33333	0	0	0	0	0	0	0	0	NA	0
62	chr1:59968294-59968837	AGACATGTAGAGACTTGTGG	6	0	0	0	0	0	0	0	0	NA	0
63	chr1:64649518-64649746	GATCATGTCCCTGCATGCCC	11	0	0	0	0	0	0	0	0	NA	0
64	chr1:66638735-66639590	AGACAAGACAAGACAAGACA	21.3333	0	0	0	0	0	0	0	0	NA	0
65	chr1:67453625-67453835	GGACATGCCCAGGCTAGCCT	5.66667	1	20	0	0	GGACATGCCCAGGCTAGCCT	00000000000000000000	AT	TA	O	5
66	chr1:67922362-67922792	AGCCTTGCCCAAACAAGGAT	1	0	0	0	0	0	0	0	0	NA	0
67	chr1:67924481-67925284	GAACATGTCTAAGCATGCTG	143.333	1	20	0	1	GAACATGTCTAAGCATGCTG	00000000000000000001	AT	AT	C	5
68	chr1:67963301-67963987	AAACATGTCTGTACTTTGAA	33.3333	1	10	0	0	AAACATGTCT	0000000000	AT		half	2
69	chr1:69293330-69294000	GGGCATGTCTGGGCAGGTCA	109.667	1	20	0	2	GGGCATGTCTGGGCAGGTCA	00000000000000010001	AT	AG	BC	4
70	chr1:72239053-72239530	GGACATGTCTGAGCAAGTCT	25.3333	1	20	0	0	GGACATGTCTGAGCAAGTCT	00000000000000000000	AT	AA	O	5
71	chr1:74398316-74398564	TGACATGCCCAAACATATCC	1.33333	1	15	0	1	TGACATGCCCAAACA	100000000000000nnnnn	AT		3Q.I-II-III.C	4
72	chr1:75330331-75330783	GGGCATGCCCAGGCAAGCCA	23.3333	1	20	0	1	GGGCATGCCCAGGCAAGCCA	00000000000000000001	AT	AA	C	5
73	chr1:75609890-75610835	GGGCATGTTGGCACATGCCT	37.6667	1	20	0	2	GGGCATGTTGGCACATGCCT	00000000010100000000	AT	AT	CD	4
74	chr1:77157560-77157893	AGGCATGTCTAGGCATGTTC	5	1	20	0	0	AGGCATGTCTAGGCATGTTC	00000000000000000000	AT	AT	O	5
75	chr1:78351206-78351898	AGGCATGTCCCATCATGCCT	19	1	20	0	2	AGGCATGTCCCATCATGCCT	00000000001010000000	AT	AT	CD	4
76	chr1:78366943-78367124	AGACCAGCCTGGGCAACATA	0	0	0	0	0	0	0	0	0	NA	0
77	chr1:82464388-82464886	GGACATGTTTGTGCTTGTCT	2	1	20	0	1	GGACATGTTTGTGCTTGTCT	00000000000100000000	AT	TT	D	4
78	chr1:84824045-84824715	GGGCATGCCCAGACAAGGCC	10.6667	1	20	0	1	GGGCATGCCCAGACAAGGCC	00000000000000000100	AT	AA	D	4
79	chr1:87412918-87413278	AGACATGCTCAGACATGCTC	21	1	20	0	0	AGACATGCTCAGACATGCTC	00000000000000000000	AT	AT	O	5
80	chr1:89040158-89040479	AGACTTGCCTGGGCCTGTCC	52	1	20	0	1	AGACTTGCCTGGGCCTGTCC	00000000000000100000	TT	CT	B	3
81	chr1:89544504-89544805	GGGCATGTCAGGACATATCC	15.6667	1	20	0	2	GGGCATGTCAGGACATATCC	00000000010000001000	AT	AT	AC	3
82	chr1:89936776-89936969	AGGCATGGAGGTGCTTGGGG	0	0	0	0	0	0	0	0	0	NA	0
83	chr1:91768047-91768636	ACACAAGTCCAAACGTGTTT	82	1	20	0	2	ACACAAGTCCAAACGTGTTT	01000000000000100000	AA	GT	BD	1
84	chr1:91842791-91843453	AGACAAGTCCAAACATGTTG	14	1	20	0	1	AGACAAGTCCAAACATGTTG	00000000000000000001	AA	AT	C	5
85	chr1:93461403-93461849	CAACATGCCTCAACTTGTTC	24.3333	1	20	0	2	CAACATGCCTCAACTTGTTC	10000000001000000000	AT	TT	CC	5
86	chr1:94018013-94018224	GGACATGTCTTCTCATCCTC	1.33333	1	10	0	0	GGACATGTCT	0000000000	AT		half	2
87	chr1:94202789-94202992	AAACAAGGATTATCTATATT	6.33333	0	0	0	0	0	0	0	0	NA	0
88	chr1:94660133-94660361	GGGCAAGTTGGCTCATGCCT	5	1	20	0	1	GGGCAAGTTGGCTCATGCCT	0000000001nnnnn00000	AA		3Q.I-II-IV.C	2
89	chr1:95074919-95075754	AGGCATGTAAGGGCAAATCC	51.3333	0	0	0	0	0	0	0	0	NA	0
90	chr1:96023199-96023523	AGGCAAGTCTGGACAAGTTT	5.33333	1	20	0	0	AGGCAAGTCTGGACAAGTTT	00000000000000000000	AA	AA	O	4
91	chr1:98589804-98590073	AGGCATGTGCCATCATGCCC	1	0	0	0	0	0	0	0	0	NA	0
92	chr1:98632370-98632558	GTGCAGGCACAGAATTGGGA	1.66667	0	0	0	0	0	0	0	0	NA	0
93	chr1:98703078-98703391	AGGCATGTTCAGGCATGCTG	15.6667	1	20	0	1	AGGCATGTTCAGGCATGCTG	00000000000000000001	AT	AT	C	5
94	chr1:98754562-98754858	GGGCAAGTCCAGACATGCCA	22.6667	1	20	0	1	GGGCAAGTCCAGACATGCCA	00000000000000000001	AA	AT	C	5
95	chr1:98915595-98915812	TGACATGTCATGGCTTGTCT	6.33333	1	20	0	3	TGACATGTCATGGCTTGTCT	10000000011000000000	AT	TT	CCC	4
96	chr1:99818593-99818795	AGACATGCCAGCACTTGCAA	3.33333	0	0	0	0	0	0	0	0	NA	0
97	chr1:101764896-101765319	AGGCAAGCCCTGACATGTTT	17	1	20	0	1	AGGCAAGCCCTGACATGTTT	00000000001000000000	AA	AT	C	5
98	chr1:109065568-109065785	GGACATGTCTGGGACAAACA	3.66667	1	10	0	0	GGACATGTCT	0000000000	AT		half	2
99	chr1:109558425-109558696	CGGCATGTTCTGGCAACCCC	9.66667	1	20	0	3	CGGCATGTTCTGGCAACCCC	10000000001000001000	AT	AA	ACC	4
100	chr1:111558270-111559332	GGGCATGTCTGGGCAAGCCA	92	1	20	0	1	GGGCATGTCTGGGCAAGCCA	00000000000000000001	AT	AA	C	5
101	chr1:111708715-111709552	TGGCATGTCTGGGCATGTAA	98	1	20	0	3	TGGCATGTCTGGGCATGTAA	10000000000000000011	AT	AT	CCD	4
102	chr1:112082560-112082813	AGACAAGCCCAGGCAGACAG	0.333333	1	15	0	0	AGACAAGCCCAGGCA	000000000000000nnnnn	AA		3Q.I-II-III	3
103	chr1:112702753-112703208	ACGCTAGGACATGCACAGCT	10.3333	0	0	0	0	0	0	0	0	NA	0
104	chr1:112990296-112990846	AGACCAGCCTGGGCATGATG	15	0	0	0	0	0	0	0	0	NA	0
105	chr1:113047876-113048360	GAACATGCCTGAGCAAGCCC	4.33333	1	20	0	0	GAACATGCCTGAGCAAGCCC	00000000000000000000	AT	AA	O	5
106	chr1:113107192-113107585	GAACATGTCTGTGCATGTCA	28.6667	1	20	0	2	GAACATGTCTGTGCATGTCA	00000000000100000001	AT	AT	CD	4
107	chr1:114680469-114680825	GAACATGTCGCTGCATGCCT	3.66667	1	20	0	3	GAACATGTCGCTGCATGCCT	00000000011100000000	AT	AT	CCD	3
108	chr1:114954800-114955328	CTGCATGTCCAGACATATAT	15	0	0	0	0	0	0	0	0	NA	0
109	chr1:115147252-115147610	AGGCTAGCCCCGGCTTGTTC	0	1	20	0	1	AGGCTAGCCCCGGCTTGTTC	00000000001000000000	TA	TT	C	4
110	chr1:115644712-115645169	CTGCATGCCTGGGCAAAGCT	10.6667	0	0	0	0	0	0	0	0	NA	0
111	chr1:116115955-116116247	AGGCAAGCTTGGACTCGTCC	3	1	20	0	1	AGGCAAGCTTGGACTCGTCC	00000000000000010000	AA	TC	B	3
112	chr1:116221684-116221957	GGGCTTGTCTGTGCATGCAC	8.33333	1	20	0	2	GGGCTTGTCTGTGCATGCAC	00000000000100000010	TT	AT	DD	3
113	chr1:117223038-117223849	GGACAAGTCCAGACCTGTCC	69.6667	1	20	0	1	GGACAAGTCCAGACCTGTCC	00000000000000100000	AA	CT	B	3
114	chr1:119702854-119703498	ACACATGTCCCTGCATGCAC	12.3333	0	0	0	0	0	0	0	0	NA	0
115	chr1:119949292-119949550	CGACATGTCCTGGCAGGCTC	4.66667	1	20	0	3	CGACATGTCCTGGCAGGCTC	10000000001000010000	AT	AG	BCC	4
116	chr1:120261338-120262225	GGGCTTGTCCAGGCATGTGT	6	1	20	0	1	GGGCTTGTCCAGGCATGTGT	00000000000000000010	TT	AT	D	4
117	chr1:142310739-142311248	AAGCATGCCCTGACTTGTTC	17	1	20	0	1	AAGCATGCCCTGACTTGTTC	00000000001000000000	AT	TT	C	5
118	chr1:142721828-142722540	GGGCAAGTCCAAACTTGTCT	181	1	20	0	0	GGGCAAGTCCAAACTTGTCT	00000000000000000000	AA	TT	O	4
119	chr1:150229437-150229691	GGGCATGTATAGGCATCAGA	8	0	0	0	0	0	0	0	0	NA	0
120	chr1:150406499-150407365	GGACTAGCCCAGACAAGTGC	63.6667	1	20	0	1	GGACTAGCCCAGACAAGTGC	00000000000000000010	TA	AA	D	3
121	chr1:150716650-150717069	GGGCATGCCCAGGCAAGCCC	10.3333	1	20	0	0	GGGCATGCCCAGGCAAGCCC	00000000000000000000	AT	AA	O	5
122	chr1:151765289-151765626	GGGCTTGCCTAAACATGTGC	29	1	20	0	1	GGGCTTGCCTAAACATGTGC	00000000000000000010	TT	AT	D	4
123	chr1:151806588-151807059	GGGCATGTGTGGGCACGTTC	61	1	20	0	2	GGGCATGTGTGGGCACGTTC	00000000100000010000	AT	AC	BD	2
124	chr1:151856798-151856948	CGAGATGCCCGCCCCTGCTC	2	0	0	0	0	0	0	0	0	NA	0
125	chr1:155394418-155394639	ATGCAGGACCCACGCAGTTC	0.333333	0	0	0	0	0	0	0	0	NA	0
126	chr1:158988147-158988335	AATCATGGTATCAGAAGACT	0	0	0	0	0	0	0	0	0	NA	0
127	chr1:159311003-159311407	GTGCCAGCCGGGAAGGGCTG	2.33333	0	0	0	0	0	0	0	0	NA	0
128	chr1:162059978-162060305	TTGCATGTCTGGGCAACTCT	1	0	0	0	0	0	0	0	0	NA	0
129	chr1:165898917-165899132	AGCCCTGTCCTGCAAAGTTA	3	0	0	0	0	0	0	0	0	NA	0
130	chr1:167227579-167227983	GGACATGTCTGCACATGAAA	5.33333	1	10	0	0	GGACATGTCT	0000000000	AT		half	2
131	chr1:167438733-167439009	TGACTTGCCCAGTCAGGCTT	2.33333	0	0	0	0	0	0	0	0	NA	0
132	chr1:170120225-170120952	GAACAAGTCTGAACTAGCCC	7.66667	1	20	0	0	GAACAAGTCTGAACTAGCCC	00000000000000000000	AA	TA	O	4
133	chr1:170138339-170138650	TGACATGTTATGACATGTTG	9	1	20	0	4	TGACATGTTATGACATGTTG	10000000011000000001	AT	AT	CCCC	3
134	chr1:170712009-170712371	AGACACGTCCTGGCATGAAA	16.6667	0	0	0	0	0	0	0	0	NA	0
135	chr1:171873103-171873302	AGGCATGCCAGGGCAAATAC	14.3333	1	15	0	1	AGGCATGCCAGGGCA	000000000100000nnnnn	AT		3Q.I-II-III.C	3
136	chr1:171878298-171878501	AGGCATGCCCAGGCAAATAT	10.3333	1	20	0	2	AGGCATGCCCAGGCAAATAT	00000000000000001010	AT	AA	AD	4
137	chr1:178751664-178752268	AAACATGCTCTGACAAGTCC	47	1	20	0	1	AAACATGCTCTGACAAGTCC	00000000001000000000	AT	AA	C	5
138	chr1:178757789-178758066	GATCATGCCTGGACAAGCAC	7.33333	1	20	0	2	GATCATGCCTGGACAAGCAC	00100000000000000010	AT	AA	DD	3
139	chr1:178821291-178821543	GAGCATGTCTGACCTTGTTC	2.66667	1	20	0	1	GAGCATGTCTGACCTTGTTC	00000000000010000000	AT	TT	D	4
140	chr1:179335314-179335711	GGACATGTCTCAACCTGTTT	17.6667	1	20	0	2	GGACATGTCTCAACCTGTTT	00000000001000100000	AT	CT	BC	3
141	chr1:179370319-179371641	AGGCATGCCCGGGCATGTCT	224.667	1	20	0	0	AGGCATGCCCGGGCATGTCT	00000000000000000000	AT	AT	O	5
142	chr1:179757341-179758205	GAACATGCCTGGACATGCCA	62.3333	1	20	0	1	GAACATGCCTGGACATGCCA	00000000000000000001	AT	AT	C	5
143	chr1:180003796-180004336	GAGCATGTCCAGGCAAGACA	12	1	20	0	2	GAGCATGTCCAGGCAAGACA	00000000000000000101	AT	AA	CD	4
144	chr1:180879146-180880171	GGGCAAGTCCAGGCAAGTCT	4.33333	1	20	0	0	GGGCAAGTCCAGGCAAGTCT	00000000000000000000	AA	AA	O	4
145	chr1:180997144-180997724	GGGCATGTCTGGGCAAGTCC	91.6667	1	20	0	0	GGGCATGTCTGGGCAAGTCC	00000000000000000000	AT	AA	O	5
146	chr1:181198361-181198861	GGGCAAGCTCGGACACATTT	9	1	20	0	2	GGGCAAGCTCGGACACATTT	00000000000000011000	AA	AC	AB	3
147	chr1:183872869-183873268	AGACATGCCTTAGCATGCCC	20.3333	1	20	0	1	AGACATGCCTTAGCATGCCC	00000000001000000000	AT	AT	C	5
148	chr1:185643883-185644235	AGGCATGCCTGGGCAAGTCT	47.3333	1	20	0	0	AGGCATGCCTGGGCAAGTCT	00000000000000000000	AT	AA	O	5
149	chr1:185866261-185866820	AGACAGGCTGAGGCATAGCA	34.3333	0	0	0	0	0	0	0	0	NA	0
150	chr1:185874312-185874953	CAACTTGTCTGAATATGCCT	97	1	20	0	2	CAACTTGTCTGAATATGCCT	10000000000001000000	TT	AT	AC	3
151	chr1:190137315-190137916	GGGCATGCCCAGGCAAGCCG	23	1	20	0	1	GGGCATGCCCAGGCAAGCCG	00000000000000000001	AT	AA	C	5
152	chr1:198184651-198185397	GAACATGTCTGGGCTAGCCC	71.3333	1	20	0	0	GAACATGTCTGGGCTAGCCC	00000000000000000000	AT	TA	O	5
153	chr1:199704525-199705096	GAACATGTAAGGGCACATCC	60.3333	0	0	0	0	0	0	0	0	NA	0
154	chr1:200064673-200064884	GAACGAGAACCTGCACCTTT	1.66667	0	0	0	0	0	0	0	0	NA	0
155	chr1:200292141-200293240	GGGCTTGTCCATACTTGCCC	47	1	20	0	1	GGGCTTGTCCATACTTGCCC	00000000000100000000	TT	TT	D	2
156	chr1:200472889-200473271	AGGCAAGCCTGTGCTTGCTC	26.6667	1	20	0	1	AGGCAAGCCTGTGCTTGCTC	00000000000100000000	AA	TT	D	2
157	chr1:201238250-201238832	AGACATGTCCCAGCATGCCT	49	1	20	0	1	AGACATGTCCCAGCATGCCT	00000000001000000000	AT	AT	C	5
158	chr1:201542257-201542588	TGGCATGTCCAGGCAGGGCC	24.6667	1	15	0	1	TGGCATGTCCAGGCA	100000000000000nnnnn	AT		3Q.I-II-III.C	4
159	chr1:202745200-202745433	GGGCATGTTGTAACATGCAG	40	0	0	0	0	0	0	0	0	NA	0
160	chr1:202760643-202761159	AGACATGTTCCAACATGTTG	18.3333	1	20	0	2	AGACATGTTCCAACATGTTG	00000000001000000001	AT	AT	CC	5
161	chr1:203534155-203534436	GGTCCTGGTTGCAGAAGGCC	1	0	0	0	0	0	0	0	0	NA	0
162	chr1:203985468-203985927	GAACATGTCGCGGCCTGTCA	4	0	0	0	0	0	0	0	0	NA	0
163	chr1:204873775-204874209	AGACTTGCCCCCACATGATT	2	1	10	0	0	AGACTTGCCC	0000000000	TT		half	1
164	chr1:205066435-205066878	TGGCAAGTCCAGGCGTGTCA	17	1	20	0	3	TGGCAAGTCCAGGCGTGTCA	10000000000000100001	AA	GT	BCC	2
165	chr1:205113478-205114120	AGGCATGCACCAACATGCCC	8.66667	1	20	0	2	AGGCATGCACCAACATGCCC	00000000101000000000	AT	AT	CD	4
166	chr1:205947114-205947686	AGGCATGCACCAACATGCCC	39.6667	1	20	0	2	AGGCATGCACCAACATGCCC	00000000101000000000	AT	AT	CD	4
167	chr1:207651378-207652010	AAACATGTTATGTCATGCCC	12.6667	1	20	0	3	AAACATGTTATGTCATGCCC	00000000011010000000	AT	AT	CCD	3
168	chr1:208561544-208561928	AGGCATGTCCGGTCACGTCT	3	1	20	0	2	AGGCATGTCCGGTCACGTCT	00000000000010010000	AT	AC	BD	3
169	chr1:209816851-209817909	AAACATGCCCAGACAGGTCC	14.6667	1	20	0	1	AAACATGCCCAGACAGGTCC	00000000000000010000	AT	AG	B	4
170	chr1:210742469-210743232	GGGCATGTTCCTACATGTGC	14	1	10	0	0	GGGCATGTTC	0000000000	AT		half	2
171	chr1:210836099-210837223	TTACATGTCCTGACATGTAG	173	0	0	0	0	0	0	0	0	NA	0
172	chr1:212679189-212679978	GGACATGTTGCAACATGTTT	207.333	1	20	0	2	GGACATGTTGCAACATGTTT	00000000011000000000	AT	AT	CC	5
173	chr1:216840774-216841492	GGACAAGTCTGAACTTGCCC	56.3333	1	20	0	0	GGACAAGTCTGAACTTGCCC	00000000000000000000	AA	TT	O	4
174	chr1:218576354-218576849	AGGCATGTCAAGGCTTGTTG	7.66667	1	20	0	2	AGGCATGTCAAGGCTTGTTG	00000000010000000001	AT	TT	CC	5
175	chr1:220407049-220407483	GGACATGTCAAGGCAAATGT	6	1	15	0	1	GGACATGTCAAGGCA	000000000100000nnnnn	AT		3Q.I-II-III.C	3
176	chr1:221045794-221046362	AAACATGTTTGAACATGTTG	16.3333	1	20	0	1	AAACATGTTTGAACATGTTG	00000000000000000001	AT	AT	C	5
177	chr1:221962376-221962713	CAGCATGCCCAGACTTGCAA	55.6667	1	20	0	3	CAGCATGCCCAGACTTGCAA	10000000000000000011	AT	TT	CCD	4
178	chr1:225977898-225978174	AGGCATGTCTGGACAGGCCC	30.3333	1	20	0	1	AGGCATGTCTGGACAGGCCC	00000000000000010000	AT	AG	B	4
179	chr1:226170093-226170679	AGGCAAGCCCAGGCTTGAGC	5.66667	1	20	0	2	AGGCAAGCCCAGGCTTGAGC	00000000000000000110	AA	TT	DD	3
180	chr1:227240136-227240741	GTGCATGCCCAGGCAAGACA	12	1	20	0	3	GTGCATGCCCAGGCAAGACA	01000000000000000101	AT	AA	CDD	2
181	chr1:227441030-227441428	TGTCCTGCCCGGGCAACTAC	1.66667	0	0	0	0	0	0	0	0	NA	0
182	chr1:228830113-228830522	GGGCAAGTCTCAACTTGTCT	16.3333	1	20	0	1	GGGCAAGTCTCAACTTGTCT	00000000001000000000	AA	TT	C	4
183	chr1:230951300-230951617	GGACATGCCCAAACATGCCT	17.6667	1	20	0	0	GGACATGCCCAAACATGCCT	00000000000000000000	AT	AT	O	5
184	chr1:231155084-231155680	GGACAAGTCAGGGCAAGTGG	39	1	20	0	3	GGACAAGTCAGGGCAAGTGG	00000000010000000011	AA	AA	CCD	3
185	chr1:231381921-231382537	AAGCATGTCTGGACAGGCCC	42.6667	1	20	0	1	AAGCATGTCTGGACAGGCCC	00000000000000010000	AT	AG	B	4
186	chr1:232595356-232595954	AAACAAGCCCGCACATGTAC	24.3333	1	20	0	2	AAACAAGCCCGCACATGTAC	00000000000100000010	AA	AT	DD	3
187	chr1:232820516-232821805	AGGCATGTCCTGACATGTTT	160.333	1	20	0	1	AGGCATGTCCTGACATGTTT	00000000001000000000	AT	AT	C	5
188	chr1:232902561-232902830	GAACATGCACAGGCTTGCAT	8	1	20	0	2	GAACATGCACAGGCTTGCAT	00000000100000000010	AT	TT	DD	3
189	chr1:233578100-233578454	GGGCATGTTGGCACATGCCT	42	1	20	0	2	GGGCATGTTGGCACATGCCT	00000000010100000000	AT	AT	CD	4
190	chr1:233899823-233900174	AGACATGCCCAGACTTGTTC	16.6667	1	20	0	0	AGACATGCCCAGACTTGTTC	00000000000000000000	AT	TT	O	5
191	chr1:233904754-233905620	AGACATGCCCAGACTTGTTC	20	1	20	0	0	AGACATGCCCAGACTTGTTC	00000000000000000000	AT	TT	O	5
192	chr1:236162827-236163083	AGACATGTTGGATTTGGTCT	0	0	0	0	0	0	0	0	0	NA	0
193	chr1:236292195-236292476	AAGCATGCCTGGACTTCTCT	0	1	20	0	1	AAGCATGCCTGGACTTCTCT	00000000000000001000	AT	TT	A	4
194	chr1:241684304-241684773	GGGCATGTCGGAACAAGCAC	4	1	20	0	2	GGGCATGTCGGAACAAGCAC	00000000010000000010	AT	AA	CD	4
195	chr1:242469260-242469751	GGACAAGTCTGGGCCTGCCC	46.6667	1	20	0	1	GGACAAGTCTGGGCCTGCCC	00000000000000100000	AA	CT	B	3
196	chr1:242965208-242965923	AGACATGCCCACAGCTGCAC	189.333	1	10	0	0	AGACATGCCC	0000000000	AT		half	2
197	chr1:244231047-244231618	AGGCAAGTCCAAACACGTCT	19	1	20	0	1	AGGCAAGTCCAAACACGTCT	00000000000000010000	AA	AC	B	3
198	chr10:2150024-2150211	GAACATGCCTAGGCTAGCCC	0.666667	1	20	0	0	GAACATGCCTAGGCTAGCCC	00000000000000000000	AT	TA	O	5
199	chr10:7073493-7073744	GGGCATGCATTGGGTAGACC	11.3333	0	0	0	0	0	0	0	0	NA	0
200	chr10:9907360-9907773	CAACTTGCTCAGATACGCCC	0	0	0	0	0	0	0	0	0	NA	0
201	chr10:10820265-10820570	GTACATGCCCTGGCATGACT	1.33333	0	0	0	0	0	0	0	0	NA	0
202	chr10:11153697-11154003	ATACATGTCCAAACATGTCA	4	1	20	0	2	ATACATGTCCAAACATGTCA	01000000000000000001	AT	AT	CD	4
203	chr10:13840153-13840860	AGGCACGCCCGGGCAAGACC	65.3333	1	20	0	2	AGGCACGCCCGGGCAAGACC	00000100000000000100	AC	AA	BD	1
204	chr10:13952990-13953285	AGACATGTTCAGGCCTGCCC	13	1	20	0	1	AGACATGTTCAGGCCTGCCC	00000000000000100000	AT	CT	B	4
205	chr10:15296462-15296625	GGACGTGGACGGTCTCTTTT	0	0	0	0	0	0	0	0	0	NA	0
206	chr10:16278945-16279403	GGGCATGTCAGGGCACAGCA	22	1	15	0	1	GGGCATGTCAGGGCA	000000000100000nnnnn	AT		3Q.I-II-III.C	3
207	chr10:17329243-17329807	AGGCATGTCTCAAGCAACCC	16	1	10	0	0	AGGCATGTCT	0000000000	AT		half	2
208	chr10:20988185-20988478	GGACATGCCAGGGCAAGAAA	0.666667	1	15	0	1	GGACATGCCAGGGCA	000000000100000nnnnn	AT		3Q.I-II-III.C	3
209	chr10:21756654-21757094	AGGCAAGCCCAGGCTTGTTC	68	1	20	0	0	AGGCAAGCCCAGGCTTGTTC	00000000000000000000	AA	TT	O	4
210	chr10:23518357-23518539	AAGCCTGTGTGTGTGTGTGT	0.333333	0	0	0	0	0	0	0	0	NA	0
211	chr10:24584957-24585374	TGGCATGTCCCATCTTGTTC	7.33333	1	20	0	3	TGGCATGTCCCATCTTGTTC	10000000001010000000	AT	TT	CCD	3
212	chr10:24617719-24618102	GGGCATGCCCATACATGTTT	16.6667	1	20	0	1	GGGCATGCCCATACATGTTT	00000000000100000000	AT	AT	D	4
213	chr10:24852940-24853227	GGACATGTATAGACATATCC	1.66667	1	20	0	2	GGACATGTATAGACATATCC	00000000100000001000	AT	AT	AD	3
214	chr10:25085229-25085588	AGGCAAGCCTGGACTTGCCA	24.3333	1	20	0	1	AGGCAAGCCTGGACTTGCCA	00000000000000000001	AA	TT	C	4
215	chr10:25397205-25397511	AAGCTTGTCTCTACTTGTCC	4.33333	1	20	0	2	AAGCTTGTCTCTACTTGTCC	00000000001100000000	TT	TT	CD	3
216	chr10:27572085-27572311	CTGCATGTGCTGGGAGGCTC	5.33333	0	0	0	0	0	0	0	0	NA	0
217	chr10:28194208-28194479	GTGCATGTCTCCACAAGTCT	11.6667	0	0	0	0	0	0	0	0	NA	0
218	chr10:28656497-28657050	AAACATGTCCCTAGATGGTC	15	1	10	0	0	AAACATGTCC	0000000000	AT		half	2
219	chr10:29964159-29964515	GCACATGTCTCTACAAGTTT	2.66667	0	0	0	0	0	0	0	0	NA	0
220	chr10:30279475-30279790	GGACATGTCTGGACAGAATC	0.666667	1	15	0	0	GGACATGTCTGGACA	000000000000000nnnnn	AT		3Q.I-II-III	4
221	chr10:30558919-30559426	AGGCATGCTCAGACATGCTC	34.6667	1	20	0	0	AGGCATGCTCAGACATGCTC	00000000000000000000	AT	AT	O	5
222	chr10:33335091-33335366	ATACATGCTTGCTCATGCCC	1.66667	0	0	0	0	0	0	0	0	NA	0
223	chr10:34033281-34033822	GGACATGTTTGGACTTGTTC	29	1	20	0	0	GGACATGTTTGGACTTGTTC	00000000000000000000	AT	TT	O	5
224	chr10:36150134-36150612	AGACATGTCGAGACACGCCT	1.66667	1	20	0	2	AGACATGTCGAGACACGCCT	00000000010000010000	AT	AC	BC	4
225	chr10:37613170-37613404	GAACAAGTCCAGACATGCTG	1.33333	1	20	0	1	GAACAAGTCCAGACATGCTG	00000000000000000001	AA	AT	C	5
226	chr10:42006925-42007147	GGGCATGTCCCTGCTTGCAC	1.66667	1	10	0	0	GGGCATGTCC	0000000000	AT		half	2
227	chr10:42456117-42456949	AGACAAGTCCGGATATGCCT	31	1	20	0	1	AGACAAGTCCGGATATGCCT	00000000000001000000	AA	AT	A	3
228	chr10:42507692-42507858	AGCCCAGCTGGGAGCTGCAG	0	0	0	0	0	0	0	0	0	NA	0
229	chr10:43728103-43728518	GGGCAAGTCCTGACAGGCCC	9.33333	1	20	0	2	GGGCAAGTCCTGACAGGCCC	00000000001000010000	AA	AG	BC	2
230	chr10:44116505-44116795	CGACTTGTCTTGTCTTTCTT	0	0	0	0	0	0	0	0	0	NA	0
231	chr10:44795810-44796123	AGACATGCCTACACAGGTGA	0.666667	1	10	0	0	AGACATGCCT	0000000000	AT		half	2
232	chr10:45190271-45190507	GGTCATGTCTGGACAGAACT	0	0	0	0	0	0	0	0	0	NA	0
233	chr10:45253688-45254558	GAACATGTCAGAGCATGTGG	279	1	20	0	3	GAACATGTCAGAGCATGTGG	00000000010000000011	AT	AT	CCD	4
234	chr10:45350813-45350980	TGACAAGCCTGAGAAGGGCT	2.66667	0	0	0	0	0	0	0	0	NA	0
235	chr10:47962631-47963213	GGACATGCCCAGGCAAGATA	26.3333	1	20	0	2	GGACATGCCCAGGCAAGATA	00000000000000000101	AT	AA	CD	4
236	chr10:49129631-49129955	GGTCAGGCACGAGCCAAGCA	0.666667	0	0	0	0	0	0	0	0	NA	0
237	chr10:53873295-53873503	GAACATGTAGTCACTTGTTC	51	0	0	0	0	0	0	0	0	NA	0
238	chr10:54657951-54658107	GAACAAGACAAGGCTGCCCA	0	0	0	0	0	0	0	0	0	NA	0
239	chr10:55049374-55050133	AGGCATGCCCGGGCAGATCC	2.66667	1	20	0	2	AGGCATGCCCGGGCAGATCC	00000000000000011000	AT	AG	AB	4
240	chr10:60766963-60767451	GCACATGCCCAGGCAAGTCA	20	1	20	0	2	GCACATGCCCAGGCAAGTCA	01000000000000000001	AT	AA	CD	4
241	chr10:61858383-61858816	AGACATGTCTTAACTTGCCT	10	1	20	0	1	AGACATGTCTTAACTTGCCT	00000000001000000000	AT	TT	C	5
242	chr10:61917715-61918204	GGACAAGTTTACACATGCCC	13	1	20	0	1	GGACAAGTTTACACATGCCC	00000000000100000000	AA	AT	D	4
243	chr10:61924657-61924955	TGACATGTTCTGGCTTGCCT	5.33333	1	20	0	2	TGACATGTTCTGGCTTGCCT	10000000001000000000	AT	TT	CC	5
244	chr10:62190326-62190896	GTACATGCCCAAGCATATCA	41.3333	0	0	0	0	0	0	0	0	NA	0
245	chr10:63766184-63766471	AGCCATGGTGGAGCTACTTG	2.66667	0	0	0	0	0	0	0	0	NA	0
246	chr10:66848855-66849509	GGGCAAGTCTAGGCAAGTCT	2.33333	1	20	0	0	GGGCAAGTCTAGGCAAGTCT	00000000000000000000	AA	AA	O	4
247	chr10:67045162-67045525	AGGCATGTCTGGACAGGCCC	38.3333	1	20	0	1	AGGCATGTCTGGACAGGCCC	00000000000000010000	AT	AG	B	4
248	chr10:72647050-72647599	AGGCCAGCGCCGGGATGCCA	1.33333	0	0	0	0	0	0	0	0	NA	0
249	chr10:72942597-72942962	TGACATGCCCAAACACATTC	3	1	15	0	1	TGACATGCCCAAACA	100000000000000nnnnn	AT		3Q.I-II-III.C	4
250	chr10:73360605-73360809	GAACATGTTCTGGCATGCTT	5.66667	1	20	0	1	GAACATGTTCTGGCATGCTT	00000000001000000000	AT	AT	C	5
251	chr10:73700186-73701366	AAGCATGTCTAGGCAAGCCC	13.3333	1	20	0	0	AAGCATGTCTAGGCAAGCCC	00000000000000000000	AT	AA	O	5
252	chr10:73727881-73728610	AGACAAGTCCCAGCATGCCC	43.6667	1	20	0	1	AGACAAGTCCCAGCATGCCC	00000000001000000000	AA	AT	C	5
253	chr10:75317475-75317889	GGACATGCCAGGGCAATGCC	25.6667	1	15	0	1	GGACATGCCAGGGCA	000000000100000nnnnn	AT		3Q.I-II-III.C	3
254	chr10:75317870-75318126	ATGCAGGCCCTGCCATTGCC	0.666667	0	0	0	0	0	0	0	0	NA	0
255	chr10:76571654-76572264	GGGCATGTTGGCTCATGCCT	28.3333	1	20	0	1	GGGCATGTTGGCTCATGCCT	0000000001nnnnn00000	AT		3Q.I-II-IV.C	3
256	chr10:79089175-79089846	GGACAGGCCCAGGCAAATCT	53.3333	1	20	0	2	GGACAGGCCCAGGCAAATCT	00000100000000001000	AG	AA	AB	1
257	chr10:80529529-80530177	GTACATGCCCAGTCTTGTTC	4	1	20	0	2	GTACATGCCCAGTCTTGTTC	01000000000010000000	AT	TT	DD	3
258	chr10:82368891-82369081	AAACAAGTCCAGGCTTGCTT	5	1	20	0	0	AAACAAGTCCAGGCTTGCTT	00000000000000000000	AA	TT	O	4
259	chr10:82497264-82497466	TGGCATGTCTTGGCATGTAA	11	0	0	0	0	0	0	0	0	NA	0
260	chr10:82927677-82928241	AGACTTGCCTGGGCCTGTCT	7	1	20	0	1	AGACTTGCCTGGGCCTGTCT	00000000000000100000	TT	CT	B	3
261	chr10:83194038-83194360	GGGCATGTCCAGACAAGACC	2.33333	1	20	0	1	GGGCATGTCCAGACAAGACC	00000000000000000100	AT	AA	D	4
262	chr10:85733363-85733766	GGACCTGCCTGAGCTTGCCA	60	1	20	0	2	GGACCTGCCTGAGCTTGCCA	00001000000000000001	CT	TT	BC	3
263	chr10:86274741-86275136	AGGCATGTCTAGACAAATCT	38	1	20	0	1	AGGCATGTCTAGACAAATCT	00000000000000001000	AT	AA	A	4
264	chr10:89592758-89593495	AGACATGCCTAGACAAGTTC	117.333	1	20	0	0	AGACATGCCTAGACAAGTTC	00000000000000000000	AT	AA	O	5
265	chr10:90740686-90741285	GGACAAGCCCTGACAAGCCA	43	1	20	0	2	GGACAAGCCCTGACAAGCCA	00000000001000000001	AA	AA	CC	4
266	chr10:91801323-91801716	GAGCTGGCTCAGGCTTCTGT	1	0	0	0	0	0	0	0	0	NA	0
267	chr10:93016472-93016800	GGGCATGTTCTAACCTGTCC	4.33333	1	20	0	2	GGGCATGTTCTAACCTGTCC	00000000001000100000	AT	CT	BC	3
268	chr10:94887709-94888269	GGGCTTGCCCTGGCTTGCCC	6	1	20	0	1	GGGCTTGCCCTGGCTTGCCC	00000000001000000000	TT	TT	C	4
269	chr10:97088869-97089277	AGGCATGCTAGGACAAGGAC	23	1	15	0	1	AGGCATGCTAGGACA	000000000100000nnnnn	AT		3Q.I-II-III.C	3
270	chr10:99400859-99402084	GAACATGTCCGGACACATCA	50.3333	1	15	0	0	GAACATGTCCGGACA	000000000000000nnnnn	AT		3Q.I-II-III	4
271	chr10:100758646-100759589	GGGCATGTACCAGCATGCCT	30.3333	1	20	0	2	GGGCATGTACCAGCATGCCT	00000000101000000000	AT	AT	CD	4
272	chr10:101793147-101793470	TGGCATGCCTGAGCATGGCA	66	1	20	0	3	TGGCATGCCTGAGCATGGCA	10000000000000000101	AT	AT	CCD	4
273	chr10:102035606-102036166	GAACATGTCCCGGCAGAGCT	28.3333	1	15	0	1	GAACATGTCCCGGCA	000000000010000nnnnn	AT		3Q.I-II-III.C	3
274	chr10:102036182-102036372	GGGCGAGGTTGAGTGTGTGG	0.666667	0	0	0	0	0	0	0	0	NA	0
275	chr10:102405259-102406516	AAGCATGTTCCAACAAGTCC	13	1	20	0	1	AAGCATGTTCCAACAAGTCC	00000000001000000000	AT	AA	C	5
276	chr10:102640394-102640759	GGACATGTCCTCACATTGAA	5.66667	1	10	0	0	GGACATGTCC	0000000000	AT		half	2
277	chr10:102971320-102971721	GAACATGCCCTTGCTAGTCC	20	1	20	0	2	GAACATGCCCTTGCTAGTCC	00000000001100000000	AT	TA	CD	4
278	chr10:103057903-103058114	GGGCAAGTAGGGGCCTATCT	2.33333	0	0	0	0	0	0	0	0	NA	0
279	chr10:103640006-103640605	GGGCATGCTGGCACATGCCT	31.6667	1	20	0	2	GGGCATGCTGGCACATGCCT	00000000010100000000	AT	AT	CD	4
280	chr10:104469985-104470854	GGGCATGTTGGCACATGCCT	22.3333	1	20	0	2	GGGCATGTTGGCACATGCCT	00000000010100000000	AT	AT	CD	4
281	chr10:104792004-104792429	AGGCATGTTGGGTCGTGTTC	5	1	20	0	1	AGGCATGTTGGGTCGTGTTC	0000000001nnnnn00000	AT		3Q.I-II-IV.C	3
282	chr10:106558876-106559484	GAACAAGCCTGGGCTAGCCT	100.333	1	20	0	0	GAACAAGCCTGGGCTAGCCT	00000000000000000000	AA	TA	O	4
283	chr10:106960154-106960634	GGACATGTATATACTTGTTT	0.333333	1	20	0	2	GGACATGTATATACTTGTTT	00000000100100000000	AT	TT	DD	3
284	chr10:108189206-108189507	TTACATGCTTCAACATACAC	2.66667	0	0	0	0	0	0	0	0	NA	0
285	chr10:109335370-109335604	GAGCATGTCTGGGCAAGTCA	7.66667	1	20	0	1	GAGCATGTCTGGGCAAGTCA	00000000000000000001	AT	AA	C	5
286	chr10:109789603-109789909	AGGCATGTCTGGACTTGTCT	15.6667	1	20	0	0	AGGCATGTCTGGACTTGTCT	00000000000000000000	AT	TT	O	5
287	chr10:111925268-111925544	AGGCTAGCCTGGGCATAGTC	6	1	20	0	2	AGGCTAGCCTGGGCATAGTC	00000000000000001100	TA	AT	AD	4
288	chr10:114465867-114466236	GAACATGCCAAGACATGTTG	37	1	20	0	2	GAACATGCCAAGACATGTTG	00000000010000000001	AT	AT	CC	5
289	chr10:114816247-114818688	GAGCATGCCAAGACTTGCTC	52.3333	1	20	0	1	GAGCATGCCAAGACTTGCTC	00000000010000000000	AT	TT	C	5
290	chr10:118383607-118384550	TGACATGTCCTGACAAGCAC	90.6667	1	20	0	3	TGACATGTCCTGACAAGCAC	10000000001000000010	AT	AA	CCD	4
291	chr10:118497606-118497848	AGACATGCCCCAGTGAGTCA	2	1	20	0	1	AGACATGCCCCAGTGAGTCA	0000000000nnnnn00001	AT		3Q.I-II-IV.C	3
292	chr10:118966182-118966810	GGGCATGCTGCGACAAGTTT	17.3333	1	20	0	2	GGGCATGCTGCGACAAGTTT	00000000011000000000	AT	AA	CC	5
293	chr10:120752813-120753757	GGACATGCCTGGGCGGGTGT	24	1	10	0	0	GGACATGCCT	0000000000	AT		half	2
294	chr10:122145739-122146013	AGGCAAGTCCTGACAAGCCA	6	1	20	0	2	AGGCAAGTCCTGACAAGCCA	00000000001000000001	AA	AA	CC	4
295	chr10:122252975-122254727	AGGCATGTCTAGACAGGCCG	18	1	20	0	2	AGGCATGTCTAGACAGGCCG	00000000000000010001	AT	AG	BC	4
296	chr10:122258479-122258790	GAACATGTCCCATCAAGCTC	0.333333	1	20	0	2	GAACATGTCCCATCAAGCTC	00000000001010000000	AT	AA	CD	4
297	chr10:122909310-122909805	GAACATGCCCTGGCAAGTAG	13.3333	1	20	0	3	GAACATGCCCTGGCAAGTAG	00000000001000000011	AT	AA	CCD	4
298	chr10:123082287-123082763	AGGCATGCCTGGGCAGTAAT	2	1	15	0	0	AGGCATGCCTGGGCA	000000000000000nnnnn	AT		3Q.I-II-III	4
299	chr10:123360491-123360838	GGACTTGCCCGGACTAGTCA	42	1	20	0	1	GGACTTGCCCGGACTAGTCA	00000000000000000001	TT	TA	C	4
300	chr10:124467123-124467307	GGACGTGTTCTGTCTTGTTC	3	0	0	0	0	0	0	0	0	NA	0
301	chr10:125287963-125288812	AAACATGCCCAGGCAAGTAG	51.3333	1	20	0	2	AAACATGCCCAGGCAAGTAG	00000000000000000011	AT	AA	CD	4
302	chr10:126719206-126720473	AGGCATGTTGGCACATGCCT	18.6667	1	20	0	2	AGGCATGTTGGCACATGCCT	00000000010100000000	AT	AT	CD	4
303	chr10:126766167-126766386	AGGCATGTTGTGGCATGCTG	27	1	20	0	3	AGGCATGTTGTGGCATGCTG	00000000011000000001	AT	AT	CCC	4
304	chr10:127646197-127646428	CAGCATGCCCAGACAGAAAC	16	1	15	0	1	CAGCATGCCCAGACA	100000000000000nnnnn	AT		3Q.I-II-III.C	4
305	chr10:129263025-129263307	AGACATGTCTGTCACAGCCC	14	1	20	0	0	AGACATGTCTGTCACAGCCC	0000000000nnnnn00000	AT		3Q.I-II-IV	3
306	chr10:129551280-129551862	AGACATGTCTGAACATGCCT	189.333	1	20	0	0	AGACATGTCTGAACATGCCT	00000000000000000000	AT	AT	O	5
307	chr10:129627943-129628467	GTACCTGCCTGCACCTGCCT	34	0	0	0	0	0	0	0	0	NA	0
308	chr10:132078035-132078586	CAACATGTCCTGACTTGCCC	7	1	20	0	2	CAACATGTCCTGACTTGCCC	10000000001000000000	AT	TT	CC	5
309	chr10:132782881-132783535	TACCTTGGCTAAGCCACACT	35.6667	0	0	0	0	0	0	0	0	NA	0
310	chr10:133459836-133460283	GGACATGCCCAGACATGCCT	9.66667	1	20	0	0	GGACATGCCCAGACATGCCT	00000000000000000000	AT	AT	O	5
311	chr11:794207-794605	AGACATGTCCCAGCACGCAG	11.6667	1	15	0	1	AGACATGTCCCAGCA	000000000010000nnnnn	AT		3Q.I-II-III.C	3
312	chr11:1633162-1633384	AGGCATGTCCTGGCACTCTT	9.33333	1	15	0	1	AGGCATGTCCTGGCA	000000000010000nnnnn	AT		3Q.I-II-III.C	3
313	chr11:1808330-1809010	GTACAAGTCCCCACACGCCC	46.6667	0	0	0	0	0	0	0	0	NA	0
314	chr11:3593647-3594175	GAGCTGGGTCGGAACAGATC	7.33333	0	0	0	0	0	0	0	0	NA	0
315	chr11:4431818-4432230	AGGCATGTCTAGGCATATCT	14.3333	1	20	0	1	AGGCATGTCTAGGCATATCT	00000000000000001000	AT	AT	A	4
316	chr11:4441870-4442509	AGACATGCCCAGACATGCCT	90.6667	1	20	0	0	AGACATGCCCAGACATGCCT	00000000000000000000	AT	AT	O	5
317	chr11:4797398-4797593	AGTCAAGATTCAGTGAGTCA	1	0	0	0	0	0	0	0	0	NA	0
318	chr11:5667634-5669033	TGACATGTCTAGGCATGTAG	57.6667	1	20	0	3	TGACATGTCTAGGCATGTAG	10000000000000000011	AT	AT	CCD	4
319	chr11:5785402-5785764	CAACATGTTGAGGCAGATCC	1.66667	0	0	0	0	0	0	0	0	NA	0
320	chr11:5843292-5844062	AGACATGTCTGTTCATGTCC	21.6667	1	20	0	2	AGACATGTCTGTTCATGTCC	00000000000110000000	AT	AT	DD	3
321	chr11:9116994-9117302	AAGCATGTTTTAACAGGTTT	3	1	20	0	2	AAGCATGTTTTAACAGGTTT	00000000001000010000	AT	AG	BC	3
322	chr11:9588015-9588603	AGACCAGTCTGGGCAACACA	16.6667	0	0	0	0	0	0	0	0	NA	0
323	chr11:10022692-10023157	GGACATGTCTGGGCAAGTTA	51.3333	1	20	0	1	GGACATGTCTGGGCAAGTTA	00000000000000000001	AT	AA	C	5
324	chr11:10877169-10878649	TTACATGCTCAGGCCTGCAG	3.66667	0	0	0	0	0	0	0	0	NA	0
325	chr11:12044038-12044612	GTGCATGTCCAAGCTTGCCC	29.3333	1	20	0	1	GTGCATGTCCAAGCTTGCCC	01000000000000000000	AT	TT	D	4
326	chr11:12057979-12058714	AAACATGCCTTTACATGACA	12.6667	1	10	0	0	AAACATGCCT	0000000000	AT		half	2
327	chr11:12786757-12787460	AGACATGTTCACACTTGCCA	7	1	20	0	2	AGACATGTTCACACTTGCCA	00000000000100000001	AT	TT	CD	4
328	chr11:13051213-13052466	GGGCAAGTCCAGCCTTGTCC	14.3333	1	20	0	1	GGGCAAGTCCAGCCTTGTCC	00000000000010000000	AA	TT	D	2
329	chr11:13238826-13239136	GGGCAAGTCAGGGCAAGCAG	1.66667	1	20	0	3	GGGCAAGTCAGGGCAAGCAG	00000000010000000011	AA	AA	CCD	3
330	chr11:13440432-13440667	CAGCATGTCTGGACTAGTGA	2.66667	1	20	0	3	CAGCATGTCTGGACTAGTGA	10000000000000000011	AT	TA	CCD	4
331	chr11:17090992-17091160	AGGCATGCACCAACATGCCC	9.33333	1	20	0	2	AGGCATGCACCAACATGCCC	00000000101000000000	AT	AT	CD	4
332	chr11:17347872-17348426	GAGCATGTCTAGGCAAGTCT	15	1	20	0	0	GAGCATGTCTAGGCAAGTCT	00000000000000000000	AT	AA	O	5
333	chr11:17356830-17357047	AGACATGTCCACAGCTGCCT	4.66667	1	20	0	0	AGACATGTCCACAGCTGCCT	0000000000nnnnn00000	AT		3Q.I-II-IV	3
334	chr11:20028671-20028922	GGGCATGTTACAACTTGCTG	2.33333	1	20	0	3	GGGCATGTTACAACTTGCTG	00000000011000000001	AT	TT	CCC	4
335	chr11:20462133-20462434	AGGCATGCTTAGGCAGTGAG	16.6667	1	15	0	0	AGGCATGCTTAGGCA	000000000000000nnnnn	AT		3Q.I-II-III	4
336	chr11:20716653-20716961	AAGCTAGTCCTGCCTAAGCT	0	1	10	0	0	AAGCTAGTCC	0000000000	TA		half	1
337	chr11:28117768-28118674	GGACATGTCTGCACATGCAC	42.3333	1	20	0	2	GGACATGTCTGCACATGCAC	00000000000100000010	AT	AT	DD	3
338	chr11:28118743-28119631	GGGCATGTTTAGGCAAAGCT	20.6667	1	20	0	2	GGGCATGTTTAGGCAAAGCT	00000000000000001100	AT	AA	AD	4
339	chr11:28499236-28499568	GGACAGGCCCTGACATGTCA	77.6667	1	20	0	3	GGACAGGCCCTGACATGTCA	00000100001000000001	AG	AT	BCC	3
340	chr11:30176042-30176310	GGACTTGCCTTTGCTTTTGT	3	1	10	0	0	GGACTTGCCT	0000000000	TT		half	1
341	chr11:32281738-32281984	GGGCATGTTAGCACATGCCT	32	1	20	0	2	GGGCATGTTAGCACATGCCT	00000000010100000000	AT	AT	CD	4
342	chr11:33039501-33039959	GGACATGCCCAGGCTGAGCC	38.3333	1	15	0	0	GGACATGCCCAGGCT	000000000000000nnnnn	AT		3Q.I-II-III	4
343	chr11:34663482-34664043	GGTCATGTCCACACATGTCA	81	0	0	0	0	0	0	0	0	NA	0
344	chr11:41464144-41464629	GGACATGTCAGAACATGCAG	2.33333	1	20	0	3	GGACATGTCAGAACATGCAG	00000000010000000011	AT	AT	CCD	4
345	chr11:41767589-41767767	GAACATGTCCAGACAAGACA	0.666667	1	20	0	2	GAACATGTCCAGACAAGACA	00000000000000000101	AT	AA	CD	4
346	chr11:42440833-42441317	AAACATGCCTAGACAAAAGA	0	1	15	0	0	AAACATGCCTAGACA	000000000000000nnnnn	AT		3Q.I-II-III	4
347	chr11:42749873-42750460	GGGCATGTCCATACATGTAA	2	1	10	0	0	GGGCATGTCC	0000000000	AT		half	2
348	chr11:45396237-45396402	GATCATGCACATGCTATTTC	0	0	0	0	0	0	0	0	0	NA	0
349	chr11:45714530-45714958	GAACATGCCTGGGCTAGGAT	5.66667	1	20	0	2	GAACATGCCTGGGCTAGGAT	00000000000000000110	AT	TA	DD	4
350	chr11:47192891-47193593	GGGCTTGTTCAAACCAGCTT	177	1	20	0	1	GGGCTTGTTCAAACCAGCTT	00000000000000100000	TT	CA	B	3
351	chr11:60087573-60088226	AGACAAGCCCTGGGCAGGTT	54.3333	1	10	0	0	AGACAAGCCC	0000000000	AA		half	1
352	chr11:60259681-60259834	AGCCAAGATTGTGCCACTGT	0	0	0	0	0	0	0	0	0	NA	0
353	chr11:60821426-60822050	AGACTAGTTCGGGCATATCC	4.66667	1	20	0	1	AGACTAGTTCGGGCATATCC	00000000000000001000	TA	AT	A	4
354	chr11:61344116-61344649	GGTCATGCCTAGTCATGTCT	65.3333	1	20	0	2	GGTCATGCCTAGTCATGTCT	00100000000010000000	AT	AT	DD	3
355	chr11:61504568-61505719	GGGCATGTTTTAACGTGTTT	5.33333	1	20	0	2	GGGCATGTTTTAACGTGTTT	00000000001000100000	AT	GT	BC	3
356	chr11:61523021-61523672	GGACATGCCTGAGCATGCCC	60.3333	1	20	0	0	GGACATGCCTGAGCATGCCC	00000000000000000000	AT	AT	O	5
357	chr11:61746951-61747359	AGACATGTCCCAACATGCTC	23	1	20	0	1	AGACATGTCCCAACATGCTC	00000000001000000000	AT	AT	C	5
358	chr11:63315434-63316171	GGACATGCCTGAGCATGTCC	45	1	20	0	0	GGACATGCCTGAGCATGTCC	00000000000000000000	AT	AT	O	5
359	chr11:64366789-64367443	GGACAAGTAGAGACAAGCAG	34.6667	0	0	0	0	0	0	0	0	NA	0
360	chr11:64944867-64945728	GAGCAAGCCTGGGCTTGCCA	116.667	1	20	0	1	GAGCAAGCCTGGGCTTGCCA	00000000000000000001	AA	TT	C	4
361	chr11:64945675-64946044	GGCCCTGCCCCGCCTTGCTG	1.33333	0	0	0	0	0	0	0	0	NA	0
362	chr11:65423035-65423439	GGGCTTGTGGGCGCTTCCCG	5.66667	0	0	0	0	0	0	0	0	NA	0
363	chr11:65860911-65861284	GGTCATGTCTGCACCTGTCC	6.33333	0	0	0	0	0	0	0	0	NA	0
364	chr11:66143352-66143644	AAACATGTACAGACTTGTGG	8.66667	0	0	0	0	0	0	0	0	NA	0
365	chr11:67180267-67180779	GGGCAAGTCCAAGCATGCCA	27.3333	1	20	0	1	GGGCAAGTCCAAGCATGCCA	00000000000000000001	AA	AT	C	5
366	chr11:67722221-67722811	TGTCTTGTCTTGTCTTGTCT	20.6667	0	0	0	0	0	0	0	0	NA	0
367	chr11:67806207-67806421	CGGCATGCCCAGGCACATTT	4.33333	1	15	0	1	CGGCATGCCCAGGCA	100000000000000nnnnn	AT		3Q.I-II-III.C	4
368	chr11:68673785-68673973	GGACAAGCCCCAGCTAGTCT	4.66667	1	20	0	1	GGACAAGCCCCAGCTAGTCT	00000000001000000000	AA	TA	C	4
369	chr11:69025507-69026236	TGGCATGCCTGGGCACGCAC	13.3333	1	15	0	1	TGGCATGCCTGGGCA	100000000000000nnnnn	AT		3Q.I-II-III.C	4
370	chr11:69034474-69034787	CAACAAGCCCTTGCTAGCCC	6.66667	1	20	0	3	CAACAAGCCCTTGCTAGCCC	10000000001100000000	AA	TA	CCD	2
371	chr11:70167563-70168064	GGGCAAGTCCCAGCATGTTT	23.6667	1	20	0	1	GGGCAAGTCCCAGCATGTTT	00000000001000000000	AA	AT	C	5
372	chr11:71333902-71334052	CAACATGTCTGGCCAAGATT	3.66667	0	0	0	0	0	0	0	0	NA	0
373	chr11:72032288-72032856	AGGCATGCTCTGGCATGCTC	3	1	20	0	1	AGGCATGCTCTGGCATGCTC	00000000001000000000	AT	AT	C	5
374	chr11:72169287-72169561	CTGCATGCCCCTGCCTGTTC	10	0	0	0	0	0	0	0	0	NA	0
375	chr11:72631535-72631752	CAACATGCCCTGACTTGCCA	1	1	20	0	3	CAACATGCCCTGACTTGCCA	10000000001000000001	AT	TT	CCC	4
376	chr11:73523976-73524606	GGGCAAGCTGGCTCATGCCT	76.3333	1	20	0	1	GGGCAAGCTGGCTCATGCCT	0000000001nnnnn00000	AA		3Q.I-II-IV.C	2
377	chr11:73893656-73893915	GTGCATGTTTGTTCATGTTA	0.333333	0	0	0	0	0	0	0	0	NA	0
378	chr11:78557388-78557749	GAACAAGCCCAGGCTAGTTT	3.66667	1	20	0	0	GAACAAGCCCAGGCTAGTTT	00000000000000000000	AA	TA	O	4
379	chr11:81411674-81411971	AGGCATGTTTGGGCAAGCAT	0.333333	1	20	0	1	AGGCATGTTTGGGCAAGCAT	00000000000000000010	AT	AA	D	4
380	chr11:82369009-82369210	CATCATGTCTCTACATGACT	0	0	0	0	0	0	0	0	0	NA	0
381	chr11:83050408-83051086	GAACATGTCAGGGCATGTGT	14	1	20	0	2	GAACATGTCAGGGCATGTGT	00000000010000000010	AT	AT	CD	4
382	chr11:84673149-84673395	AGACATGCCTCAACTTGCCT	15.6667	1	20	0	1	AGACATGCCTCAACTTGCCT	00000000001000000000	AT	TT	C	5
383	chr11:85724057-85724561	AGGCATGTCCCAACACGCAG	41	1	15	0	1	AGGCATGTCCCAACA	000000000010000nnnnn	AT		3Q.I-II-III.C	3
384	chr11:86108584-86109406	AGGCATGTCCCCACATGCAG	4	1	10	0	0	AGGCATGTCC	0000000000	AT		half	2
385	chr11:86417468-86417704	GAGCATGTTTAGACATGTAC	14	1	20	0	1	GAGCATGTTTAGACATGTAC	00000000000000000010	AT	AT	D	4
386	chr11:86992935-86993255	AGGCATGTCCATTCATGTCC	18.6667	1	20	0	2	AGGCATGTCCATTCATGTCC	00000000000110000000	AT	AT	DD	3
387	chr11:90312346-90312585	GATCAAGTGGGTCCTCCCTC	1	0	0	0	0	0	0	0	0	NA	0
388	chr11:92393107-92393444	GATCTTGTCCTAACATGTAG	8.33333	0	0	0	0	0	0	0	0	NA	0
389	chr11:93678123-93678628	GGGCATGCCGAGGCATGAGT	5	1	15	0	1	GGGCATGCCGAGGCA	000000000100000nnnnn	AT		3Q.I-II-III.C	3
390	chr11:94079064-94079300	GAGCATGTCTGGGCAATGGC	4.33333	1	15	0	0	GAGCATGTCTGGGCA	000000000000000nnnnn	AT		3Q.I-II-III	4
391	chr11:94941801-94942006	GGGCTTGTCTAGTTCTGTCC	7	1	20	0	0	GGGCTTGTCTAGTTCTGTCC	0000000000nnnnn00000	TT		3Q.I-II-IV	2
392	chr11:97067896-97068269	GGACATGTCATAACATGTCA	6.33333	1	20	0	3	GGACATGTCATAACATGTCA	00000000011000000001	AT	AT	CCC	4
393	chr11:97119269-97119738	AGGCATGTCTAGACAGGCCC	37	1	20	0	1	AGGCATGTCTAGACAGGCCC	00000000000000010000	AT	AG	B	4
394	chr11:97936910-97937886	GGGCATGTTTAGGCAAGCCT	19.6667	1	20	0	0	GGGCATGTTTAGGCAAGCCT	00000000000000000000	AT	AA	O	5
395	chr11:99194393-99194540	AGGCATGAGCCGACGTGCCT	1	0	0	0	0	0	0	0	0	NA	0
396	chr11:99704917-99705222	TAACAAGCCTCAACCTGCTC	4.66667	1	20	0	3	TAACAAGCCTCAACCTGCTC	10000000001000100000	AA	CT	BCC	2
397	chr11:99888604-99888812	GGTCATGTCCTGACAAGTTT	6.33333	1	20	0	2	GGTCATGTCCTGACAAGTTT	00100000001000000000	AT	AA	CD	4
398	chr11:100065853-100066103	GGACATGTCTGGGCTAGTGG	8	1	20	0	2	GGACATGTCTGGGCTAGTGG	00000000000000000011	AT	TA	CD	4
399	chr11:101632148-101632686	GGTCTTGTACAGACTACTTC	76.3333	0	0	0	0	0	0	0	0	NA	0
400	chr11:103714186-103714678	GGACTTGTCCGGGCTTGCCT	5.33333	1	20	0	0	GGACTTGTCCGGGCTTGCCT	00000000000000000000	TT	TT	O	4
401	chr11:105606013-105606708	AAACATGCCTAGACATGATA	7.33333	1	20	0	2	AAACATGCCTAGACATGATA	00000000000000000101	AT	AT	CD	4
402	chr11:107710885-107711921	GTACATGTCTGTACATGTTA	19	0	0	0	0	0	0	0	0	NA	0
403	chr11:108024289-108024699	GGGCTTGTCTGTGCCTGTTC	18	1	20	0	2	GGGCTTGTCTGTGCCTGTTC	00000000000100100000	TT	CT	BD	2
404	chr11:108324156-108324644	GGACATGTCTGTTCATGTCC	53.6667	1	20	0	2	GGACATGTCTGTTCATGTCC	00000000000110000000	AT	AT	DD	3
405	chr11:109398530-109398785	TGACATGTCTGGACTTATCT	4.66667	1	15	0	1	TGACATGTCTGGACT	100000000000000nnnnn	AT		3Q.I-II-III.C	4
406	chr11:110886078-110886760	AGGCATGCCTAGACATGAAC	26.3333	1	20	0	2	AGGCATGCCTAGACATGAAC	00000000000000000110	AT	AT	DD	4
407	chr11:111788250-111788449	TGACATGCCCCTACATGTTC	0.333333	1	20	0	3	TGACATGCCCCTACATGTTC	10000000001100000000	AT	AT	CCD	3
408	chr11:112760641-112760821	GGACAGGTTCTGGCAGGCCC	7	0	0	0	0	0	0	0	0	NA	0
409	chr11:119072290-119072658	GGACATGTCAGGACAGGGCA	42.6667	1	15	0	1	GGACATGTCAGGACA	000000000100000nnnnn	AT		3Q.I-II-III.C	3
410	chr11:119400810-119401169	AGACATGTCTGTGCATGCCT	44	1	20	0	1	AGACATGTCTGTGCATGCCT	00000000000100000000	AT	AT	D	4
411	chr11:119431535-119431754	AAACAAGTCCCATCATGTCT	0.333333	1	20	0	2	AAACAAGTCCCATCATGTCT	00000000001010000000	AA	AT	CD	4
412	chr11:122992436-122992724	AGGCATGTGGGGGCAAGAGC	2.66667	0	0	0	0	0	0	0	0	NA	0
413	chr11:124015920-124016245	AGGCTAGCCCAGGCACGTCC	8.33333	1	20	0	1	AGGCTAGCCCAGGCACGTCC	00000000000000010000	TA	AC	B	3
414	chr11:129017056-129017443	GAGCATGTCACTACTTGTCT	9	1	20	0	3	GAGCATGTCACTACTTGTCT	00000000011100000000	AT	TT	CCD	3
415	chr12:87452-87617	AGGCTTGTGGGATAAAGCTG	0.333333	0	0	0	0	0	0	0	0	NA	0
416	chr12:827254-827802	GGGCATGTTGGCACATGCCT	23.3333	1	20	0	2	GGGCATGTTGGCACATGCCT	00000000010100000000	AT	AT	CD	4
417	chr12:1983727-1984603	CGACAAGCCCAGGCCTGCCC	90.3333	1	20	0	2	CGACAAGCCCAGGCCTGCCC	10000000000000100000	AA	CT	BC	3
418	chr12:2676389-2676898	GAGCATGTCTGGACAAGTCT	28.6667	1	20	0	0	GAGCATGTCTGGACAAGTCT	00000000000000000000	AT	AA	O	5
419	chr12:3196583-3197180	GGACATCACAGACCCAGCAT	2.33333	0	0	0	0	0	0	0	0	NA	0
420	chr12:3279236-3279719	GAACTTGTCCTGTCTTGTCT	9.66667	1	20	0	2	GAACTTGTCCTGTCTTGTCT	00000000001010000000	TT	TT	CD	3
421	chr12:4092018-4092716	GAACATGTTTGGACTAGTTT	10	1	20	0	0	GAACATGTTTGGACTAGTTT	00000000000000000000	AT	TA	O	5
422	chr12:4300506-4301304	AGCCATGGACGAGCAATTCT	3.66667	0	0	0	0	0	0	0	0	NA	0
423	chr12:5119447-5119903	GGGCATGCCCAGGCAAGAAT	6.66667	1	20	0	2	GGGCATGCCCAGGCAAGAAT	00000000000000000110	AT	AA	DD	4
424	chr12:6899087-6899299	GGACGTGTCCCAGCAACTCT	5.33333	0	0	0	0	0	0	0	0	NA	0
425	chr12:8999968-9000345	GGGCATGTCCCAACTTGTTC	13.3333	1	20	0	1	GGGCATGTCCCAACTTGTTC	00000000001000000000	AT	TT	C	5
426	chr12:9769414-9769610	TTGCATGCCCTGACACGTTT	6.66667	0	0	0	0	0	0	0	0	NA	0
427	chr12:9954975-9955417	ATTCATGCCAAGAGAGGATA	3.33333	0	0	0	0	0	0	0	0	NA	0
428	chr12:10760371-10760991	GGGCAAGCCTCAACACATTG	8.66667	1	15	0	1	GGGCAAGCCTCAACA	000000000010000nnnnn	AA		3Q.I-II-III.C	2
429	chr12:10760945-10761277	GTACCTGCTGGCTCTATCTT	2.33333	0	0	0	0	0	0	0	0	NA	0
430	chr12:10761258-10761675	AGGCATGTTAGGACGTGTCC	42	1	20	0	2	AGGCATGTTAGGACGTGTCC	00000000010000100000	AT	GT	BC	4
431	chr12:11388101-11388390	TGACATGCTCTAACATGTCT	5.33333	1	20	0	2	TGACATGCTCTAACATGTCT	10000000001000000000	AT	AT	CC	5
432	chr12:11679533-11680147	GGACAAGTTGAAACATGCAA	6	1	20	0	3	GGACAAGTTGAAACATGCAA	00000000010000000011	AA	AT	CCD	4
433	chr12:12091214-12091795	TGTCCTGTCCTGTCGTGTCC	12.6667	0	0	0	0	0	0	0	0	NA	0
434	chr12:12490045-12490476	GCACATGCCTTTACATGTCT	9.66667	0	0	0	0	0	0	0	0	NA	0
435	chr12:13143123-13144423	CTGCATGTCCTAGCATGTGC	10	0	0	0	0	0	0	0	0	NA	0
436	chr12:13383855-13384163	TGACATGCCCGGACTTGATA	24	1	20	0	3	TGACATGCCCGGACTTGATA	10000000000000000101	AT	TT	CCD	4
437	chr12:15579355-15579964	AGACATGTTCGGGCACGTTC	37	1	20	0	1	AGACATGTTCGGGCACGTTC	00000000000000010000	AT	AC	B	4
438	chr12:15980489-15981395	ACACAAGACAGAAGATGCAG	125.333	0	0	0	0	0	0	0	0	NA	0
439	chr12:19475631-19476648	AGACATGCCCAGACATGCTT	133	1	20	0	0	AGACATGCCCAGACATGCTT	00000000000000000000	AT	AT	O	5
440	chr12:22145767-22146381	TAACATGTCTCTACAAGCCT	0.666667	1	20	0	3	TAACATGTCTCTACAAGCCT	10000000001100000000	AT	AA	CCD	3
441	chr12:22875220-22875464	GGGCATGCCTGGGCAAGACC	10	1	20	0	1	GGGCATGCCTGGGCAAGACC	00000000000000000100	AT	AA	D	4
442	chr12:25098396-25098628	ATTCATGTCTCAACATGAAC	6.66667	0	0	0	0	0	0	0	0	NA	0
443	chr12:25755509-25755770	GAACTTGCCTGGGCCTGTCC	56.3333	1	20	0	1	GAACTTGCCTGGGCCTGTCC	00000000000000100000	TT	CT	B	3
444	chr12:27057155-27057665	CAACATGCCCGGGCTTGGCT	8	1	20	0	2	CAACATGCCCGGGCTTGGCT	10000000000000000100	AT	TT	CD	4
445	chr12:27593250-27593772	TGACTTGGATGATCCTTCTC	6	0	0	0	0	0	0	0	0	NA	0
446	chr12:31777229-31777616	AAGCAGGTTAAGAGTTGGGC	3	0	0	0	0	0	0	0	0	NA	0
447	chr12:32292947-32293351	GTGCAAGTTCCCACATCTGC	35	0	0	0	0	0	0	0	0	NA	0
448	chr12:38708380-38708674	GTACATGTTGGGACTTGCAG	10.3333	0	0	0	0	0	0	0	0	NA	0
449	chr12:38839005-38839275	GTGCATGCCTGTGCTTGCCC	6.33333	1	20	0	2	GTGCATGCCTGTGCTTGCCC	01000000000100000000	AT	TT	DD	3
450	chr12:39089569-39089924	AAACATGCCCGTGCATGCCC	9.66667	1	20	0	1	AAACATGCCCGTGCATGCCC	00000000000100000000	AT	AT	D	4
451	chr12:39154779-39155115	AGGCAAGTCTGGACATGACT	27	1	20	0	1	AGGCAAGTCTGGACATGACT	00000000000000000100	AA	AT	D	4
452	chr12:42709254-42710041	GTACATGCCTGTACATGCCT	24	1	20	0	2	GTACATGCCTGTACATGCCT	01000000000100000000	AT	AT	DD	3
453	chr12:44580859-44581010	AGACTAGTGAATTCTGGTTC	0.666667	0	0	0	0	0	0	0	0	NA	0
454	chr12:44764848-44765126	GAGCATGTCAAGGCAAAGCT	1.33333	1	15	0	1	GAGCATGTCAAGGCA	000000000100000nnnnn	AT		3Q.I-II-III.C	3
455	chr12:44787698-44788050	AGACAAGTCTGGACTTGTGG	9.66667	1	20	0	2	AGACAAGTCTGGACTTGTGG	00000000000000000011	AA	TT	CD	3
456	chr12:46236254-46236682	TGACTTGCCCAGACACGCCC	33.3333	1	20	0	2	TGACTTGCCCAGACACGCCC	10000000000000010000	TT	AC	BC	3
457	chr12:46448506-46448785	GGACATGTCAGGGCTTCCTC	7	1	20	0	2	GGACATGTCAGGGCTTCCTC	00000000010000001000	AT	TT	AC	3
458	chr12:47145032-47145621	AGACATGTCTGTTCATGTCC	15.3333	1	20	0	2	AGACATGTCTGTTCATGTCC	00000000000110000000	AT	AT	DD	3
459	chr12:47282174-47282809	AGGCATGTCTGGGCATGTCA	60	1	20	0	1	AGGCATGTCTGGGCATGTCA	00000000000000000001	AT	AT	C	5
460	chr12:48850441-48850758	GGGCTTGTCTAGTTCTGTCC	70	1	20	0	0	GGGCTTGTCTAGTTCTGTCC	0000000000nnnnn00000	TT		3Q.I-II-IV	2
461	chr12:50855956-50856513	CTGCATGTCTGAACACGTCT	70.6667	0	0	0	0	0	0	0	0	NA	0
462	chr12:51262973-51263235	TGGCATGCCCAGGCTGGCCC	0.666667	1	20	0	2	TGGCATGCCCAGGCTGGCCC	10000000000000010000	AT	TG	BC	4
463	chr12:53852694-53853062	AGGCATGCCCAGACAAGACC	18	1	20	0	1	AGGCATGCCCAGACAAGACC	00000000000000000100	AT	AA	D	4
464	chr12:55711482-55711778	TGACATGTTTGGACTTGACT	58	1	20	0	2	TGACATGTTTGGACTTGACT	10000000000000000100	AT	TT	CD	4
465	chr12:55775567-55776638	AGGCATGTTGGGGTGTGTCT	63.3333	1	20	0	1	AGGCATGTTGGGGTGTGTCT	0000000001nnnnn00000	AT		3Q.I-II-IV.C	3
466	chr12:55807636-55807985	GGACAAGCTCCGGCGTGTCC	7.66667	1	20	0	2	GGACAAGCTCCGGCGTGTCC	00000000001000100000	AA	GT	BC	2
467	chr12:56202287-56202517	CAACATGTCACAACACGACC	6.66667	0	0	0	0	0	0	0	0	NA	0
468	chr12:57586547-57587386	GTACATGCCCAGGCATCTTC	12.6667	1	20	0	2	GTACATGCCCAGGCATCTTC	01000000000000001000	AT	AT	AD	3
469	chr12:57721045-57721701	TGACATGCTCTAACAAGTCA	12	1	20	0	3	TGACATGCTCTAACAAGTCA	10000000001000000001	AT	AA	CCC	4
470	chr12:58037727-58038144	AGGCATGCCCAGGCAAGACC	61.3333	1	20	0	1	AGGCATGCCCAGGCAAGACC	00000000000000000100	AT	AA	D	4
471	chr12:59601247-59601546	TGACATGTCTACACATGTAT	15.3333	0	0	0	0	0	0	0	0	NA	0
472	chr12:60872677-60873295	GGTCATGTCCTTACATGTTT	26.3333	0	0	0	0	0	0	0	0	NA	0
473	chr12:63132917-63133547	AAACATGACTCAGCACACCC	6	0	0	0	0	0	0	0	0	NA	0
474	chr12:63201961-63202783	GGGCATGCCCTAACATGCTA	37	1	20	0	2	GGGCATGCCCTAACATGCTA	00000000001000000001	AT	AT	CC	5
475	chr12:63314354-63315301	AGACATGTTATGACAAGTTA	27.6667	1	20	0	3	AGACATGTTATGACAAGTTA	00000000011000000001	AT	AA	CCC	4
476	chr12:64319598-64320025	TAACATGTTCTTACATGCCT	40	1	20	0	3	TAACATGTTCTTACATGCCT	10000000001100000000	AT	AT	CCD	3
477	chr12:64694584-64695604	AAACAAGTCTCTGCATGTCT	12.6667	1	20	0	2	AAACAAGTCTCTGCATGTCT	00000000001100000000	AA	AT	CD	4
478	chr12:66722103-66722611	AAACATGCCCAGACATGACT	45.6667	1	20	0	1	AAACATGCCCAGACATGACT	00000000000000000100	AT	AT	D	4
479	chr12:67091183-67091864	GGGCATGTTGGCACATGCCT	16.6667	1	20	0	2	GGGCATGTTGGCACATGCCT	00000000010100000000	AT	AT	CD	4
480	chr12:67467592-67467894	AGGCAGGCCCGGACTCTGGC	9	0	0	0	0	0	0	0	0	NA	0
481	chr12:67488757-67489397	AGACAAGTCAGGACTTAACT	157	1	15	0	1	AGACAAGTCAGGACT	000000000100000nnnnn	AA		3Q.I-II-III.C	2
482	chr12:68770891-68771803	GGACTTGCCCAGTCATGCCT	25	1	20	0	1	GGACTTGCCCAGTCATGCCT	00000000000010000000	TT	AT	D	4
483	chr12:73857785-73858438	AGGCATGTCCTGGCATGAAA	185.667	1	15	0	1	AGGCATGTCCTGGCA	000000000010000nnnnn	AT		3Q.I-II-III.C	3
484	chr12:74113605-74113812	AGGCATGCCGGAGCAAGCTA	15.3333	1	20	0	2	AGGCATGCCGGAGCAAGCTA	00000000010000000001	AT	AA	CC	5
485	chr12:74695219-74695637	AGGCATGTACTAACATGCCC	24.6667	1	20	0	2	AGGCATGTACTAACATGCCC	00000000101000000000	AT	AT	CD	4
486	chr12:75983813-75984153	CGGCAAGTCTGGACAACTCC	26	1	15	0	1	CGGCAAGTCTGGACA	100000000000000nnnnn	AA		3Q.I-II-III.C	3
487	chr12:76604469-76604966	AAACAAGCCTAAACATGTGT	12.3333	1	20	0	1	AAACAAGCCTAAACATGTGT	00000000000000000010	AA	AT	D	4
488	chr12:77075135-77075683	ACCCTAGTTCCTGCAGGCTT	32	0	0	0	0	0	0	0	0	NA	0
489	chr12:77663987-77664379	AGGCATGCCCCAACATGTAC	54.3333	1	20	0	2	AGGCATGCCCCAACATGTAC	00000000001000000010	AT	AT	CD	4
490	chr12:79695872-79696338	GAACAAGCCCAAACTAGCCT	51.3333	1	20	0	0	GAACAAGCCCAAACTAGCCT	00000000000000000000	AA	TA	O	4
491	chr12:86149665-86150111	GAACATGTCTGGACAGGTTG	11.3333	1	20	0	2	GAACATGTCTGGACAGGTTG	00000000000000010001	AT	AG	BC	4
492	chr12:87477623-87478129	TGACATGCCCGGACTTGTTC	182.333	1	20	0	1	TGACATGCCCGGACTTGTTC	10000000000000000000	AT	TT	C	5
493	chr12:88145439-88146071	AGGCATGTGCTGACACGCCC	19.3333	0	0	0	0	0	0	0	0	NA	0
494	chr12:89152421-89152832	GGGCATGTTTAGGCAAGTCC	34	1	20	0	0	GGGCATGTTTAGGCAAGTCC	00000000000000000000	AT	AA	O	5
495	chr12:90820743-90821387	GGGCATGTCCAAACTTGCCA	48.6667	1	20	0	1	GGGCATGTCCAAACTTGCCA	00000000000000000001	AT	TT	C	5
496	chr12:90952750-90953244	GGACAAGCCCAGGCAAAGCC	10.6667	1	20	0	2	GGACAAGCCCAGGCAAAGCC	00000000000000001100	AA	AA	AD	3
497	chr12:91680740-91681131	TAGCATGTCTGAACAAGCCA	5.66667	1	20	0	2	TAGCATGTCTGAACAAGCCA	10000000000000000001	AT	AA	CC	5
498	chr12:91702261-91702848	AAACATGTCTTGGCATGTTC	44.6667	1	20	0	1	AAACATGTCTTGGCATGTTC	00000000001000000000	AT	AT	C	5
499	chr12:91891585-91891953	AGGCAAGTTCCAACATGCAC	58.3333	1	20	0	2	AGGCAAGTTCCAACATGCAC	00000000001000000010	AA	AT	CD	4
500	chr12:92543085-92543412	GTGCATGTCTTCACTTGTTT	13.3333	0	0	0	0	0	0	0	0	NA	0
501	chr12:93391208-93391530	TGGCATGTCTTGACATGTTA	10.6667	1	20	0	3	TGGCATGTCTTGACATGTTA	10000000001000000001	AT	AT	CCC	4
502	chr12:93539428-93540382	GGGCATGTCAGAACGCACCA	7.66667	0	0	0	0	0	0	0	0	NA	0
503	chr12:95137664-95138004	AGGCATGCCCAGCCTCGCCC	9.66667	1	20	0	2	AGGCATGCCCAGCCTCGCCC	00000000000010010000	AT	TC	BD	3
504	chr12:95479500-95480077	GGGCATGTTGGCACATGCCT	19.6667	1	20	0	2	GGGCATGTTGGCACATGCCT	00000000010100000000	AT	AT	CD	4
505	chr12:95670145-95670373	GAACAAGTCCCCACATGCCT	3.66667	1	20	0	2	GAACAAGTCCCCACATGCCT	00000000001100000000	AA	AT	CD	4
506	chr12:100795159-100795429	GGGCCAGAGTGGGAAGGCCA	3.66667	0	0	0	0	0	0	0	0	NA	0
507	chr12:102441678-102442101	TGGCATGTCCCCACATGTCC	98.3333	1	20	0	3	TGGCATGTCCCCACATGTCC	10000000001100000000	AT	AT	CCD	3
508	chr12:104171817-104172081	AGACATGTGTAGACATAGGG	3.33333	0	0	0	0	0	0	0	0	NA	0
509	chr12:106298022-106298691	AGTCATGTTGGGACACGCAG	22.6667	0	0	0	0	0	0	0	0	NA	0
510	chr12:108699796-108699995	AGACATGCCAGGGCCAGCCC	5	1	20	0	2	AGACATGCCAGGGCCAGCCC	00000000010000100000	AT	CA	BC	4
511	chr12:108743232-108743505	GGGCAAGTTTGGGCATGCAA	18.6667	1	20	0	2	GGGCAAGTTTGGGCATGCAA	00000000000000000011	AA	AT	CD	4
512	chr12:109262910-109263297	GAGCATGTTTGAACATGTAC	44.3333	1	20	0	1	GAGCATGTTTGAACATGTAC	00000000000000000010	AT	AT	D	4
513	chr12:110056813-110057305	TGTCATGTCCCCACATGTAC	16.6667	0	0	0	0	0	0	0	0	NA	0
514	chr12:112762423-112762985	CAACATGCCCTGACATGTAC	18.6667	1	20	0	3	CAACATGCCCTGACATGTAC	10000000001000000010	AT	AT	CCD	4
515	chr12:113191387-113191702	GGACATGCCCAGGCTAGCCT	24	1	20	0	0	GGACATGCCCAGGCTAGCCT	00000000000000000000	AT	TA	O	5
516	chr12:113702756-113703683	GGACATGCCTGAACTTGCAG	8.33333	1	20	0	2	GGACATGCCTGAACTTGCAG	00000000000000000011	AT	TT	CD	4
517	chr12:118292123-118292608	AGGCATGTTGGAACACGTTA	48.6667	1	20	0	3	AGGCATGTTGGAACACGTTA	00000000010000010001	AT	AC	BCC	4
518	chr12:118310243-118310553	AGGCATGTCTGCACATGTCA	22.3333	1	20	0	2	AGGCATGTCTGCACATGTCA	00000000000100000001	AT	AT	CD	4
519	chr12:119368218-119368781	AGGCATGCACGGACATGAAG	99	0	0	0	0	0	0	0	0	NA	0
520	chr12:121997095-121997641	GGACATGCCAGTGCATGCTC	134	1	20	0	2	GGACATGCCAGTGCATGCTC	00000000010100000000	AT	AT	CD	4
521	chr12:122618006-122618566	GGACATGTTGGCGCATGCCT	31	1	20	0	2	GGACATGTTGGCGCATGCCT	00000000010100000000	AT	AT	CD	4
522	chr12:123324006-123324671	GAACTTGCCCAGGCTAGTCC	53.3333	1	20	0	0	GAACTTGCCCAGGCTAGTCC	00000000000000000000	TT	TA	O	4
523	chr12:123639567-123639836	GAACATGTCATGATTTCCCC	9.33333	0	0	0	0	0	0	0	0	NA	0
524	chr12:123988681-123990079	GGACATGCCTGGGCACGTCC	228	1	20	0	1	GGACATGCCTGGGCACGTCC	00000000000000010000	AT	AC	B	4
525	chr12:125946633-125947217	GAACATGTCTCAGCATGTCC	28.6667	1	20	0	1	GAACATGTCTCAGCATGTCC	00000000001000000000	AT	AT	C	5
526	chr12:126158140-126158492	GAACAAGTCAGCTCATGCCC	21.6667	1	20	0	1	GAACAAGTCAGCTCATGCCC	0000000001nnnnn00000	AA		3Q.I-II-IV.C	2
527	chr12:130333410-130333726	AGACGAGAATAATCAATGCC	0	0	0	0	0	0	0	0	0	NA	0
528	chr12:130771244-130771789	AGGCATGTCTAAGCATGTCC	36.3333	1	20	0	0	AGGCATGTCTAAGCATGTCC	00000000000000000000	AT	AT	O	5
529	chr13:20705241-20705710	GGACATGTCAGAACATGAAA	9.66667	1	15	0	1	GGACATGTCAGAACA	000000000100000nnnnn	AT		3Q.I-II-III.C	3
530	chr13:22871408-22871958	GGGCATGTCAGGGCACGGCA	43	1	15	0	1	GGGCATGTCAGGGCA	000000000100000nnnnn	AT		3Q.I-II-III.C	3
531	chr13:24121369-24122151	GGGCATGCCTGGGCAAGGTA	21.3333	1	20	0	2	GGGCATGCCTGGGCAAGGTA	00000000000000000101	AT	AA	CD	4
532	chr13:24694458-24694686	GGGCATGTTGGCACATGCCT	13.6667	1	20	0	2	GGGCATGTTGGCACATGCCT	00000000010100000000	AT	AT	CD	4
533	chr13:25205463-25205639	AGGCATGCCCATACCTGTGT	0	1	10	0	0	AGGCATGCCC	0000000000	AT		half	2
534	chr13:26386915-26387259	GGGCGTGCCCAGACATGCAG	38.3333	0	0	0	0	0	0	0	0	NA	0
535	chr13:26807610-26807887	GCGCATGCCCAGACATATCC	7.33333	1	20	0	2	GCGCATGCCCAGACATATCC	01000000000000001000	AT	AT	AD	3
536	chr13:31637579-31638536	TGACATGTCCTGACTTGTTC	25.3333	1	20	0	2	TGACATGTCCTGACTTGTTC	10000000001000000000	AT	TT	CC	5
537	chr13:33412889-33413411	GGGCATGCCCTGACAAAACC	30.6667	1	15	0	1	GGGCATGCCCTGACA	000000000010000nnnnn	AT		3Q.I-II-III.C	3
538	chr13:37387006-37387696	GGGCATGTCTGGGCAAATCA	0.333333	1	20	0	2	GGGCATGTCTGGGCAAATCA	00000000000000001001	AT	AA	AC	4
539	chr13:39857641-39857967	AGGCGTGTCTCAACTTGTCC	17	1	20	0	2	AGGCGTGTCTCAACTTGTCC	00001000001000000000	GT	TT	BC	3
540	chr13:40874638-40875100	GGACGTGTCCTGACTTGCCT	51.6667	1	20	0	2	GGACGTGTCCTGACTTGCCT	00001000001000000000	GT	TT	BC	3
541	chr13:41275097-41275436	AAACAAGCCCAGGCAAGGAA	40	1	15	0	0	AAACAAGCCCAGGCA	000000000000000nnnnn	AA		3Q.I-II-III	3
542	chr13:45245370-45245687	AAGCATGGAAAACAGTGATT	11.3333	0	0	0	0	0	0	0	0	NA	0
543	chr13:47538636-47539106	AGACAAGCCCTGGGCAGGTT	311	1	10	0	0	AGACAAGCCC	0000000000	AA		half	1
544	chr13:47544143-47544934	GGGCATGCCCAGACAAGCCC	63.3333	1	20	0	0	GGGCATGCCCAGACAAGCCC	00000000000000000000	AT	AA	O	5
545	chr13:47628550-47629080	GGGCATGCTCAGACAAGGCC	17	1	20	0	1	GGGCATGCTCAGACAAGGCC	00000000000000000100	AT	AA	D	4
546	chr13:49685376-49686164	AAGCATGCCTAGACATGCAG	58	1	20	0	2	AAGCATGCCTAGACATGCAG	00000000000000000011	AT	AT	CD	4
547	chr13:50001271-50002139	GGACATGCCCGGACAAGCCT	202.333	1	20	0	0	GGACATGCCCGGACAAGCCT	00000000000000000000	AT	AA	O	5
548	chr13:50203575-50203996	AGACTTGCCTGGGCTTGTTC	18	1	20	0	0	AGACTTGCCTGGGCTTGTTC	00000000000000000000	TT	TT	O	4
549	chr13:51068722-51069568	AGACAAGCCCACACATGCCC	22	1	20	0	1	AGACAAGCCCACACATGCCC	00000000000100000000	AA	AT	D	4
550	chr13:58462553-58462769	GGACATGTCACGGCATGTTT	1	1	20	0	2	GGACATGTCACGGCATGTTT	00000000011000000000	AT	AT	CC	5
551	chr13:66849760-66849959	GGGCATGCCCAAACATGAAC	11	1	20	0	2	GGGCATGCCCAAACATGAAC	00000000000000000110	AT	AT	DD	4
552	chr13:69460060-69460257	GTACATGTTCAGGCTTGTTA	3.66667	1	20	0	2	GTACATGTTCAGGCTTGTTA	01000000000000000001	AT	TT	CD	4
553	chr13:71569713-71570047	GGACAAGTCCATACATGCCT	29	1	20	0	1	GGACAAGTCCATACATGCCT	00000000000100000000	AA	AT	D	4
554	chr13:72226136-72226720	GGGCATGTTGGCTCATGCCT	5.33333	1	20	0	1	GGGCATGTTGGCTCATGCCT	0000000001nnnnn00000	AT		3Q.I-II-IV.C	3
555	chr13:72901680-72902358	CTGCATGTTCAGACAAGGAG	22.6667	0	0	0	0	0	0	0	0	NA	0
556	chr13:75043742-75044450	AGACAAGACAAGACAGGGTT	19.6667	0	0	0	0	0	0	0	0	NA	0
557	chr13:75994063-75994843	AGGCATGCCCAGACAAGACC	22.3333	1	20	0	1	AGGCATGCCCAGACAAGACC	00000000000000000100	AT	AA	D	4
558	chr13:83413733-83414198	AGGCATGTCTGGGCAAGTTA	65	1	20	0	1	AGGCATGTCTGGGCAAGTTA	00000000000000000001	AT	AA	C	5
559	chr13:86805867-86806067	CGGCAAGTCTAGACACATTC	0	1	15	0	1	CGGCAAGTCTAGACA	100000000000000nnnnn	AA		3Q.I-II-III.C	3
560	chr13:90042191-90042546	GGGCATGTCTGGGCAAGTCA	32.3333	1	20	0	1	GGGCATGTCTGGGCAAGTCA	00000000000000000001	AT	AA	C	5
561	chr13:92394628-92394784	AGACATGTGCCAATATGCCT	0	0	0	0	0	0	0	0	0	NA	0
562	chr13:92667824-92668344	GAACATGCCGGTACATGTTT	3.66667	1	20	0	2	GAACATGCCGGTACATGTTT	00000000010100000000	AT	AT	CD	4
563	chr13:93795601-93795966	GGGCATGTTCTTTCATGTTC	17	1	20	0	0	GGGCATGTTCTTTCATGTTC	0000000000nnnnn00000	AT		3Q.I-II-IV	3
564	chr13:94383535-94383753	GGACATGCCTGGGCTAGCCT	5.33333	1	20	0	0	GGACATGCCTGGGCTAGCCT	00000000000000000000	AT	TA	O	5
565	chr13:99500220-99501377	GGGCATGCCCAAACAAGCGC	76	1	20	0	1	GGGCATGCCCAAACAAGCGC	00000000000000000010	AT	AA	D	4
566	chr13:102137831-102138515	GGGCTTGTTTAGACGTGCAG	16.6667	1	10	0	0	GGGCTTGTTT	0000000000	TT		half	1
567	chr13:103455048-103455213	AGACATGCCTGTGCATGCTC	12.3333	1	20	0	1	AGACATGCCTGTGCATGCTC	00000000000100000000	AT	AT	D	4
568	chr13:108336873-108337137	AGGCTTGTTTAGGCAAAGCC	1	1	20	0	2	AGGCTTGTTTAGGCAAAGCC	00000000000000001100	TT	AA	AD	3
569	chr13:109188607-109189056	AAACAAGCCCAGGCAAATCT	0.666667	1	20	0	1	AAACAAGCCCAGGCAAATCT	00000000000000001000	AA	AA	A	3
570	chr13:109573050-109573709	GGGCATGCCCAGGCACGTCT	42.3333	1	20	0	1	GGGCATGCCCAGGCACGTCT	00000000000000010000	AT	AC	B	4
571	chr13:110402789-110403020	GTGCATGTTCAGGCACGTTC	20.6667	1	20	0	2	GTGCATGTTCAGGCACGTTC	01000000000000010000	AT	AC	BD	3
572	chr13:111892283-111892647	AGGCATGTCTTCACATGTCT	25.6667	1	20	0	2	AGGCATGTCTTCACATGTCT	00000000001100000000	AT	AT	CD	4
573	chr13:112212428-112212699	GGACTTGTTCAGGCACCTTC	4.33333	1	20	0	2	GGACTTGTTCAGGCACCTTC	00000000000000011000	TT	AC	AB	3
574	chr13:113572882-113574097	GGACATGCCCAGGCGTGTCC	150.333	1	20	0	1	GGACATGCCCAGGCGTGTCC	00000000000000100000	AT	GT	B	4
575	chr13:114127676-114127980	AGGCATGCTGGAGCAAGCTA	54	1	20	0	2	AGGCATGCTGGAGCAAGCTA	00000000010000000001	AT	AA	CC	5
576	chr14:20289991-20290334	AGGCATGTCTAGGCTTGTCA	84.3333	1	20	0	1	AGGCATGTCTAGGCTTGTCA	00000000000000000001	AT	TT	C	5
577	chr14:20290283-20290577	CAGCTTGTGCAGTTATGATT	19	0	0	0	0	0	0	0	0	NA	0
578	chr14:20357937-20358727	AGGCATGTCTAAGCAAGTCA	29.3333	1	20	0	1	AGGCATGTCTAAGCAAGTCA	00000000000000000001	AT	AA	C	5
579	chr14:20579947-20580360	GAACATGTTTAGGCAGGTAC	12.3333	1	20	0	2	GAACATGTTTAGGCAGGTAC	00000000000000010010	AT	AG	BD	4
580	chr14:20635224-20635557	CTACATGCCCCCTCTTTCCC	9	0	0	0	0	0	0	0	0	NA	0
581	chr14:22075642-22076376	AGACATGCCTCGGCATGACT	135.333	1	20	0	2	AGACATGCCTCGGCATGACT	00000000001000000100	AT	AT	CD	4
582	chr14:23170975-23171241	AGGCAAGTTCAGACAAGCAG	22.6667	1	20	0	2	AGGCAAGTTCAGACAAGCAG	00000000000000000011	AA	AA	CD	3
583	chr14:23209548-23210036	AGGCATGCCCAGACATGTAC	31.6667	1	20	0	1	AGGCATGCCCAGACATGTAC	00000000000000000010	AT	AT	D	4
584	chr14:23810118-23810423	GGACAGGCTTTTGCACGTTC	5	0	0	0	0	0	0	0	0	NA	0
585	chr14:24894831-24895017	GAACAAGTCTGGACAAGACC	0.333333	1	20	0	1	GAACAAGTCTGGACAAGACC	00000000000000000100	AA	AA	D	3
586	chr14:28677922-28678166	GGGCATGGTGGTGCACGCCT	1	0	0	0	0	0	0	0	0	NA	0
587	chr14:29792040-29792213	AAACATGCCCAGACATATCT	0.666667	1	20	0	1	AAACATGCCCAGACATATCT	00000000000000001000	AT	AT	A	4
588	chr14:31559922-31560222	GGGCATGTCTGGGCAAGTCA	25	1	20	0	1	GGGCATGTCTGGGCAAGTCA	00000000000000000001	AT	AA	C	5
589	chr14:31624983-31625305	GAACATGCCTTAGCATGTTG	6.66667	1	20	0	2	GAACATGCCTTAGCATGTTG	00000000001000000001	AT	AT	CC	5
590	chr14:31884133-31884863	AGACATGCCCAAACATGTCT	104.333	1	20	0	0	AGACATGCCCAAACATGTCT	00000000000000000000	AT	AT	O	5
591	chr14:31888404-31888645	GGACATGTCAGGGCTTGATG	7.66667	1	20	0	3	GGACATGTCAGGGCTTGATG	00000000010000000101	AT	TT	CCD	4
592	chr14:33836598-33837127	GGACATGTCCAGGCATGCAC	72.3333	1	20	0	1	GGACATGTCCAGGCATGCAC	00000000000000000010	AT	AT	D	4
593	chr14:34752811-34753680	AAACATGTCCATTCTTGCCC	18	1	20	0	2	AAACATGTCCATTCTTGCCC	00000000000110000000	AT	TT	DD	3
594	chr14:36359931-36360296	TTGCATGTTTGGTCTGACTT	8.66667	0	0	0	0	0	0	0	0	NA	0
595	chr14:40676815-40676993	GTACATGTCAGTACATGTCA	7	0	0	0	0	0	0	0	0	NA	0
596	chr14:43160110-43160621	GGATATGCCTCTGCTTGTCT	2	0	0	0	0	0	0	0	0	NA	0
597	chr14:43184045-43184385	AGACATGTCTATTCATGCCT	2.66667	1	20	0	2	AGACATGTCTATTCATGCCT	00000000000110000000	AT	AT	DD	3
598	chr14:43647558-43647808	GGGCATGTTTAGGCAAGCCC	5.33333	1	20	0	0	GGGCATGTTTAGGCAAGCCC	00000000000000000000	AT	AA	O	5
599	chr14:45324311-45324791	GGACTTGCACAGGGGAGCTT	7	0	0	0	0	0	0	0	0	NA	0
600	chr14:45736581-45737131	TCACATGTCCGGGCATATTC	2	0	0	0	0	0	0	0	0	NA	0
601	chr14:50136280-50137072	AAACATGTTTGGACTTGTAA	156.667	1	20	0	2	AAACATGTTTGGACTTGTAA	00000000000000000011	AT	TT	CD	4
602	chr14:50137251-50137430	GCTCAGGCTCTCTCAAACTT	4	0	0	0	0	0	0	0	0	NA	0
603	chr14:50659896-50660533	AAACATGCCTAGGCAAGCCT	8.33333	1	20	0	0	AAACATGCCTAGGCAAGCCT	00000000000000000000	AT	AA	O	5
604	chr14:50931553-50932313	AAGCAGGTCAGAGCCTGAGA	1.33333	0	0	0	0	0	0	0	0	NA	0
605	chr14:51081441-51082125	GTGCATGTCTGGGCACGTTA	4.66667	0	0	0	0	0	0	0	0	NA	0
606	chr14:52138410-52138614	ATACATGTTCAGACGTGTTC	6.33333	1	20	0	2	ATACATGTTCAGACGTGTTC	01000000000000100000	AT	GT	BD	2
607	chr14:55421273-55421478	CAGCATGCCCAGGCAAGAAC	1.66667	1	15	0	1	CAGCATGCCCAGGCA	100000000000000nnnnn	AT		3Q.I-II-III.C	4
608	chr14:56202593-56203558	TGGCATGTCTCAGGTAAGCC	59	0	0	0	0	0	0	0	0	NA	0
609	chr14:61060271-61060628	GAGCATGTTTGGACGTGCAT	10.3333	1	20	0	2	GAGCATGTTTGGACGTGCAT	00000000000000100010	AT	GT	BD	3
610	chr14:61123710-61123987	GAGCATGTCCAGACAAGTTA	1	1	20	0	1	GAGCATGTCCAGACAAGTTA	00000000000000000001	AT	AA	C	5
611	chr14:61501352-61501885	AAACATGTCTAAACAGGGCC	9.66667	1	20	0	2	AAACATGTCTAAACAGGGCC	00000000000000010100	AT	AG	BD	4
612	chr14:63309994-63310466	AGGCATGCACCAACATGCCC	61.6667	1	20	0	2	AGGCATGCACCAACATGCCC	00000000101000000000	AT	AT	CD	4
613	chr14:63597049-63597330	GGACTTGTTGGGGCATGTGA	3.33333	1	20	0	3	GGACTTGTTGGGGCATGTGA	00000000010000000011	TT	AT	CCD	4
614	chr14:64541987-64542599	TGTCTTGCCCTGTCTTGCTC	16	0	0	0	0	0	0	0	0	NA	0
615	chr14:65551989-65552323	GGTCTTGTGGAGATGAGGCT	6.33333	0	0	0	0	0	0	0	0	NA	0
616	chr14:65640765-65641596	GGGCATGTTCAGACAAGGCT	29.6667	1	20	0	1	GGGCATGTTCAGACAAGGCT	00000000000000000100	AT	AA	D	4
617	chr14:66039789-66040500	TAACAAGTCTGGACTTGTGT	11.3333	1	20	0	2	TAACAAGTCTGGACTTGTGT	10000000000000000010	AA	TT	CD	3
618	chr14:66468925-66469949	GGGCATGTCTAGACTTGCCT	230.667	1	20	0	0	GGGCATGTCTAGACTTGCCT	00000000000000000000	AT	TT	O	5
619	chr14:67014499-67014972	GGACTTGCCTGGGCATATTC	14.3333	1	20	0	1	GGACTTGCCTGGGCATATTC	00000000000000001000	TT	AT	A	4
620	chr14:67676834-67677170	TGGCAAGCCCTGGCCTGTTA	1.33333	0	0	0	0	0	0	0	0	NA	0
621	chr14:68214003-68214215	AAACATGCCTCAACACGTAA	0	1	15	0	1	AAACATGCCTCAACA	000000000010000nnnnn	AT		3Q.I-II-III.C	3
622	chr14:68495176-68495382	GGACTTGCCCAGGCCCAGCC	3.66667	1	10	0	0	GGACTTGCCC	0000000000	TT		half	1
623	chr14:68524699-68525164	AGACATGTACCAACATGCCC	40.3333	1	20	0	2	AGACATGTACCAACATGCCC	00000000101000000000	AT	AT	CD	4
624	chr14:69149359-69149583	GCACATGTCTCTACTAGCCT	16.6667	0	0	0	0	0	0	0	0	NA	0
625	chr14:69249553-69249974	GGGCAAGCCTGGGCTTGTGC	17	1	20	0	1	GGGCAAGCCTGGGCTTGTGC	00000000000000000010	AA	TT	D	3
626	chr14:69535816-69536293	ACACAAGCCCAGACCCATCC	0	0	0	0	0	0	0	0	0	NA	0
627	chr14:69547229-69548260	AGACATGTTCAGGCATGTCA	56.3333	1	20	0	1	AGACATGTTCAGGCATGTCA	00000000000000000001	AT	AT	C	5
628	chr14:69983798-69984079	GAGCATGCCCAGGCAAGACC	10.6667	1	20	0	1	GAGCATGCCCAGGCAAGACC	00000000000000000100	AT	AA	D	4
629	chr14:70292230-70292474	GAACAAGTCTAGACTAGAGC	1	1	20	0	2	GAACAAGTCTAGACTAGAGC	00000000000000000110	AA	TA	DD	3
630	chr14:70401436-70402047	GGACATGCCCAGGCAAGCCT	40	1	20	0	0	GGACATGCCCAGGCAAGCCT	00000000000000000000	AT	AA	O	5
631	chr14:70613009-70613398	GGGCATGTACAGGCATGCAC	31.6667	1	20	0	2	GGGCATGTACAGGCATGCAC	00000000100000000010	AT	AT	DD	3
632	chr14:70679009-70679178	TGACAAGTCACTCCTTGTCT	0.333333	0	0	0	0	0	0	0	0	NA	0
633	chr14:71100231-71100815	AGGCATGCTGGTACACGCCT	9	0	0	0	0	0	0	0	0	NA	0
634	chr14:71310055-71310966	CTGCCTGCCCTGGCCTCTGT	0.333333	0	0	0	0	0	0	0	0	NA	0
635	chr14:74489363-74489879	GTGCATGTCCCTACATGCCC	22.6667	0	0	0	0	0	0	0	0	NA	0
636	chr14:76474321-76474682	GGACATGCCTGGGCCAGTTC	3.66667	1	20	0	1	GGACATGCCTGGGCCAGTTC	00000000000000100000	AT	CA	B	4
637	chr14:76494713-76495880	AGACATGTCCATTTCTGTCC	26	1	20	0	0	AGACATGTCCATTTCTGTCC	0000000000nnnnn00000	AT		3Q.I-II-IV	3
638	chr14:77671555-77671825	GGGCATGACTAAGCATGCAG	4	0	0	0	0	0	0	0	0	NA	0
639	chr14:84976116-84976529	TGGCATGCCCAGACAAATGT	0.333333	1	15	0	1	TGGCATGCCCAGACA	100000000000000nnnnn	AT		3Q.I-II-III.C	4
640	chr14:88964689-88965333	TGGCATGCCTAGGCTTGTCT	50	1	20	0	1	TGGCATGCCTAGGCTTGTCT	10000000000000000000	AT	TT	C	5
641	chr14:88965301-88965550	AAACTTGCTACAGCAAATAA	0.666667	0	0	0	0	0	0	0	0	NA	0
642	chr14:91045202-91046004	GGGCATGTCCCTGCTTGTCA	42.3333	1	20	0	3	GGGCATGTCCCTGCTTGTCA	00000000001100000001	AT	TT	CCD	3
643	chr14:91639257-91640106	AGGCATGTGCTAACACGCCC	37	0	0	0	0	0	0	0	0	NA	0
644	chr14:98445431-98445890	AGACTTGTCCAAAGTCGCCT	5	1	20	0	2	AGACTTGTCCAAAGTCGCCT	00000000000001010000	TT	TC	AB	3
645	chr14:100229432-100229825	GAGCCTGCCCCTGCCTGGCT	16.6667	0	0	0	0	0	0	0	0	NA	0
646	chr14:101726671-101727852	AGGCATGCACCAACATGCCC	15.3333	1	20	0	2	AGGCATGCACCAACATGCCC	00000000101000000000	AT	AT	CD	4
647	chr14:102523428-102523711	GAACATGCTTGTACTTGTCT	20	1	20	0	1	GAACATGCTTGTACTTGTCT	00000000000100000000	AT	TT	D	4
648	chr14:102779909-102780478	CAGCTTGTCTGAATATGCCT	90.3333	1	20	0	2	CAGCTTGTCTGAATATGCCT	10000000000001000000	TT	AT	AC	3
649	chr14:102893919-102894587	GGACATGTCTGTGCATGCCT	35	1	20	0	1	GGACATGTCTGTGCATGCCT	00000000000100000000	AT	AT	D	4
650	chr14:104891612-104891987	AGGCATGCTCAGGCATGTCA	12.6667	1	20	0	1	AGGCATGCTCAGGCATGTCA	00000000000000000001	AT	AT	C	5
651	chr14:105225133-105225398	GTGCACGTCTCTGCGTGTCT	4.66667	0	0	0	0	0	0	0	0	NA	0
652	chr15:19145824-19146357	ATTCATGTCCGGACTTGATG	2	0	0	0	0	0	0	0	0	NA	0
653	chr15:19254307-19254603	AGACATGTCTGAGCAAGCCT	4	1	20	0	0	AGACATGTCTGAGCAAGCCT	00000000000000000000	AT	AA	O	5
654	chr15:22654937-22655399	TGGCATGTCCGGGCATGCAA	3	1	20	0	3	TGGCATGTCCGGGCATGCAA	10000000000000000011	AT	AT	CCD	4
655	chr15:25613430-25613906	TTGCATGCCCGGACACGCCA	2	0	0	0	0	0	0	0	0	NA	0
656	chr15:27770503-27770990	AAACATGTCTCAACATGCTG	17.3333	1	20	0	2	AAACATGTCTCAACATGCTG	00000000001000000001	AT	AT	CC	5
657	chr15:27825869-27826146	AGACATGTTTGCACATGCCC	23.6667	1	20	0	1	AGACATGTTTGCACATGCCC	00000000000100000000	AT	AT	D	4
658	chr15:27924063-27924342	GAGCAAGTTTGGGCACGTTA	2.33333	1	20	0	2	GAGCAAGTTTGGGCACGTTA	00000000000000010001	AA	AC	BC	3
659	chr15:29094564-29094743	AGGCGTGAGCCACCGTGCCC	0	0	0	0	0	0	0	0	0	NA	0
660	chr15:29230199-29230514	AGGCATGTCTGGGCAAGTCA	53	1	20	0	1	AGGCATGTCTGGGCAAGTCA	00000000000000000001	AT	AA	C	5
661	chr15:31224871-31225414	AGACATGCCCAGACAAGTCT	65	1	20	0	0	AGACATGCCCAGACAAGTCT	00000000000000000000	AT	AA	O	5
662	chr15:32811946-32812345	GGACATGTCAGGACTTGTAG	27.3333	1	20	0	3	GGACATGTCAGGACTTGTAG	00000000010000000011	AT	TT	CCD	4
663	chr15:33335735-33336478	AGACATGCCCAGACATGGCT	10	1	20	0	1	AGACATGCCCAGACATGGCT	00000000000000000100	AT	AT	D	4
664	chr15:33587656-33588074	GAACATGTTGTAACATGTTT	13.3333	1	20	0	2	GAACATGTTGTAACATGTTT	00000000011000000000	AT	AT	CC	5
665	chr15:38081778-38082325	AAACAAGTCTTGACAAGTCC	11	1	20	0	1	AAACAAGTCTTGACAAGTCC	00000000001000000000	AA	AA	C	4
666	chr15:40750978-40751318	TGGCATGTCTGGGCATGTAA	30	1	20	0	3	TGGCATGTCTGGGCATGTAA	10000000000000000011	AT	AT	CCD	4
667	chr15:42725059-42725827	GGACATGTCTGTTCATGTCC	46	1	20	0	2	GGACATGTCTGTTCATGTCC	00000000000110000000	AT	AT	DD	3
668	chr15:47705190-47705556	AGGCATGTCTGGACATGTTT	82	1	20	0	0	AGGCATGTCTGGACATGTTT	00000000000000000000	AT	AT	O	5
669	chr15:47769076-47769237	AGACATGTACAGACATGTAG	7.66667	0	0	0	0	0	0	0	0	NA	0
670	chr15:49159743-49160156	AAACATGCCCAGACTTGAGT	10.3333	1	20	0	2	AAACATGCCCAGACTTGAGT	00000000000000000110	AT	TT	DD	4
671	chr15:49943891-49944338	AGGCAAGTTTGAACAAGTTT	166.333	1	20	0	0	AGGCAAGTTTGAACAAGTTT	00000000000000000000	AA	AA	O	4
672	chr15:49944300-49944488	GGGCTGGCTAGAGAGCGCAC	1	0	0	0	0	0	0	0	0	NA	0
673	chr15:50156281-50157122	ATACATGTTTCTGCTTATCC	6.33333	0	0	0	0	0	0	0	0	NA	0
674	chr15:50420210-50420476	AGGCATGCCCCAACACGCCT	17.6667	1	20	0	2	AGGCATGCCCCAACACGCCT	00000000001000010000	AT	AC	BC	3
675	chr15:50743127-50743479	AGGCATGCCTCAACAAGCCC	13.3333	1	20	0	1	AGGCATGCCTCAACAAGCCC	00000000001000000000	AT	AA	C	5
676	chr15:50772268-50772426	AGGCTGGCCTAAACTCCTGG	0.333333	0	0	0	0	0	0	0	0	NA	0
677	chr15:51755413-51755737	AGGCATGTCAGGATTTGTTT	1	1	20	0	2	AGGCATGTCAGGATTTGTTT	00000000010001000000	AT	TT	AC	3
678	chr15:51989653-51989984	GAATAGGCCTGGGCAGATAC	0	0	0	0	0	0	0	0	0	NA	0
679	chr15:54319850-54320306	AAACAAGTCTGTACTTGTCC	14	1	20	0	1	AAACAAGTCTGTACTTGTCC	00000000000100000000	AA	TT	D	2
680	chr15:54709897-54710400	AAACATGTCCTGGCATGTAT	19	1	20	0	2	AAACATGTCCTGGCATGTAT	00000000001000000010	AT	AT	CD	4
681	chr15:54978407-54979372	AAACATGCCTATGCATGTCC	31.3333	1	20	0	1	AAACATGCCTATGCATGTCC	00000000000100000000	AT	AT	D	4
682	chr15:55147053-55147440	AAGCATGTCTCAGCATGTTT	15.3333	1	20	0	1	AAGCATGTCTCAGCATGTTT	00000000001000000000	AT	AT	C	5
683	chr15:57245116-57245644	TGGCATGTCTGGTCATGCCT	70.3333	1	20	0	2	TGGCATGTCTGGTCATGCCT	10000000000010000000	AT	AT	CD	4
684	chr15:58138661-58139178	GGACATGCCTGGGCTAGCCC	9.66667	1	20	0	0	GGACATGCCTGGGCTAGCCC	00000000000000000000	AT	TA	O	5
685	chr15:58183892-58184139	AAACATGTTCCAACTTGTTC	8.33333	1	20	0	1	AAACATGTTCCAACTTGTTC	00000000001000000000	AT	TT	C	5
686	chr15:58395985-58396790	GGACAAGCCCTGGCTTGTTT	30	1	20	0	1	GGACAAGCCCTGGCTTGTTT	00000000001000000000	AA	TT	C	4
687	chr15:59488570-59488793	GAACATGTCCATACTTGTGT	0	1	20	0	2	GAACATGTCCATACTTGTGT	00000000000100000010	AT	TT	DD	3
688	chr15:60341926-60342762	GGACATGCCCAGGCATGTCC	51.6667	1	20	0	0	GGACATGCCCAGGCATGTCC	00000000000000000000	AT	AT	O	5
689	chr15:61235977-61237067	GGGCAAGTCACTACATGCCC	69	1	20	0	3	GGGCAAGTCACTACATGCCC	00000000011100000000	AA	AT	CCD	3
690	chr15:61507570-61507946	GAACATGCCCAAACTTGTCA	11	1	20	0	1	GAACATGCCCAAACTTGTCA	00000000000000000001	AT	TT	C	5
691	chr15:62434264-62434700	AGACTTGGTTGAATATGTCA	0	0	0	0	0	0	0	0	0	NA	0
692	chr15:62846325-62847398	GGGCATGTTGGCACACGCCT	11.6667	0	0	0	0	0	0	0	0	NA	0
693	chr15:64276042-64276309	AAACATGACTGGTCAAATCC	4.33333	0	0	0	0	0	0	0	0	NA	0
694	chr15:65184985-65186494	TAGCAGGCCCTGCGTTGCTT	2.33333	0	0	0	0	0	0	0	0	NA	0
695	chr15:69443446-69443988	TAGCAGGCTGGGGCTCCCAG	7.33333	0	0	0	0	0	0	0	0	NA	0
696	chr15:71245197-71245705	GGGCATGTCTGGGCAAGTCA	18	1	20	0	1	GGGCATGTCTGGGCAAGTCA	00000000000000000001	AT	AA	C	5
697	chr15:73746111-73746304	GGACATGTGCAAACCAGCAC	6.33333	0	0	0	0	0	0	0	0	NA	0
698	chr15:73983205-73983729	GGGCATGTCCCAGGCTGGCG	9.33333	1	10	0	0	GGGCATGTCC	0000000000	AT		half	2
699	chr15:78082598-78083175	GGACATGTCTGGGCAAGTCC	165.333	1	20	0	0	GGACATGTCTGGGCAAGTCC	00000000000000000000	AT	AA	O	5
700	chr15:78247546-78248364	GCGCATGTCCACACATGCCC	10	1	20	0	2	GCGCATGTCCACACATGCCC	01000000000100000000	AT	AT	DD	3
701	chr15:78564498-78565176	GGACATGTCTGGGCAGGTTG	28	1	20	0	2	GGACATGTCTGGGCAGGTTG	00000000000000010001	AT	AG	BC	4
702	chr15:80101444-80101747	AAACATGTTGAGACCTGCAA	13.3333	0	0	0	0	0	0	0	0	NA	0
703	chr15:81207893-81208209	AGACTTGTCTACACTTGCCT	10.6667	1	20	0	1	AGACTTGTCTACACTTGCCT	00000000000100000000	TT	TT	D	2
704	chr15:81298708-81298892	GTGCATGTCTGTTCCTGTCA	2.33333	0	0	0	0	0	0	0	0	NA	0
705	chr15:81839468-81840784	GGACCTGCCCAGACAGGATG	48.3333	0	0	0	0	0	0	0	0	NA	0
706	chr15:85710136-85710579	GGACATGTTTTGGCTTGCCC	1.66667	1	20	0	1	GGACATGTTTTGGCTTGCCC	00000000001000000000	AT	TT	C	5
707	chr15:86965281-86965991	GGGCTTGCCCGGGCATGTGG	83.6667	1	20	0	2	GGGCTTGCCCGGGCATGTGG	00000000000000000011	TT	AT	CD	4
708	chr15:87755746-87756647	GAGCATGTTCGGGCGCCTCT	18.3333	1	10	0	0	GAGCATGTTC	0000000000	AT		half	2
709	chr15:91146526-91146906	GGGCATGTTGGCACATGCCT	46.3333	1	20	0	2	GGGCATGTTGGCACATGCCT	00000000010100000000	AT	AT	CD	4
710	chr15:91293837-91294790	AGACATGTCCGAACGTGCCC	74	1	20	0	1	AGACATGTCCGAACGTGCCC	00000000000000100000	AT	GT	B	4
711	chr15:91432099-91432687	GCGCGAGCCGGCGCTGAATC	0	0	0	0	0	0	0	0	0	NA	0
712	chr15:91609609-91609922	CCACATGTCTGGACGCGCCT	0.333333	0	0	0	0	0	0	0	0	NA	0
713	chr15:94033601-94034268	GGGCATGTCTGGGCTTGATA	7.33333	1	20	0	2	GGGCATGTCTGGGCTTGATA	00000000000000000101	AT	TT	CD	4
714	chr15:96484688-96484963	GAGCAGGTCTAGACTCGCCC	0.333333	1	20	0	2	GAGCAGGTCTAGACTCGCCC	00000100000000010000	AG	TC	BB	2
715	chr15:97257675-97258053	AGGCAAGCCCTGACACATAC	6.66667	1	15	0	1	AGGCAAGCCCTGACA	000000000010000nnnnn	AA		3Q.I-II-III.C	2
716	chr15:97264144-97264473	AGACTTGTGTATGAATGCTG	0	0	0	0	0	0	0	0	0	NA	0
717	chr15:97621936-97622256	TGGCATGTCTAGGCATATTT	14	1	15	0	1	TGGCATGTCTAGGCA	100000000000000nnnnn	AT		3Q.I-II-III.C	4
718	chr15:98325553-98325783	GAGCATGTTCTGACACGCCC	27	1	20	0	2	GAGCATGTTCTGACACGCCC	00000000001000010000	AT	AC	BC	3
719	chr15:99020114-99020304	AGACAAGTCCTGGCTTGCCA	12.6667	1	20	0	2	AGACAAGTCCTGGCTTGCCA	00000000001000000001	AA	TT	CC	4
720	chr15:99234714-99235689	GGGCTTGTCCAGACAAGCAG	64.3333	1	20	0	2	GGGCTTGTCCAGACAAGCAG	00000000000000000011	TT	AA	CD	3
721	chr16:577825-578132	AGGCATGTTGGTACGTGCCT	1	1	20	0	1	AGGCATGTTGGTACGTGCCT	0000000001nnnnn00000	AT		3Q.I-II-IV.C	3
722	chr16:2951816-2952041	AGGCTTGGCATGTCATCTCT	0	0	0	0	0	0	0	0	0	NA	0
723	chr16:4130647-4131179	GAACATGCCCAGGCATGCGG	127.667	1	20	0	2	GAACATGCCCAGGCATGCGG	00000000000000000011	AT	AT	CD	4
724	chr16:4291457-4292295	AGGCATGTTGGCACATGCCT	15.3333	1	20	0	2	AGGCATGTTGGCACATGCCT	00000000010100000000	AT	AT	CD	4
725	chr16:4527310-4527667	TAACTTGCCCGGGCACCGCC	0	1	15	0	1	TAACTTGCCCGGGCA	100000000000000nnnnn	TT		3Q.I-II-III.C	3
726	chr16:4615708-4615884	AGACTTGGAGCTAGATGCTC	1	0	0	0	0	0	0	0	0	NA	0
727	chr16:4615838-4616258	AGACATGCCAGGGCCTGCCT	12.6667	1	20	0	2	AGACATGCCAGGGCCTGCCT	00000000010000100000	AT	CT	BC	4
728	chr16:5395806-5396294	AAGCATGTCTGGACTTGTCT	28.6667	1	20	0	0	AAGCATGTCTGGACTTGTCT	00000000000000000000	AT	TT	O	5
729	chr16:10835472-10836083	GAGCATGCCAGGGCATGTGG	18.3333	1	20	0	3	GAGCATGCCAGGGCATGTGG	00000000010000000011	AT	AT	CCD	4
730	chr16:11498759-11499017	GGACAGGCCCGAGCCTGCCC	12.6667	1	20	0	2	GGACAGGCCCGAGCCTGCCC	00000100000000100000	AG	CT	BB	2
731	chr16:11563798-11564062	AGGCATGTTGGATCACGTCT	33	0	0	0	0	0	0	0	0	NA	0
732	chr16:11783079-11783310	GGACATGTCCATCCAAACCA	4.66667	1	10	0	0	GGACATGTCC	0000000000	AT		half	2
733	chr16:11881307-11882134	AAACATGTTCATACATGTAT	13.6667	1	20	0	2	AAACATGTTCATACATGTAT	00000000000100000010	AT	AT	DD	3
734	chr16:12539849-12540199	GTACATGCCCAGGCTCGCCC	3.33333	1	20	0	2	GTACATGCCCAGGCTCGCCC	01000000000000010000	AT	TC	BD	3
735	chr16:12941567-12941837	AGGCATGCCTAGGCATATTC	18.3333	1	20	0	1	AGGCATGCCTAGGCATATTC	00000000000000001000	AT	AT	A	4
736	chr16:13454507-13455058	GAACAAGCCTGGGCTAGCCT	4.66667	1	20	0	0	GAACAAGCCTGGGCTAGCCT	00000000000000000000	AA	TA	O	4
737	chr16:14401656-14402198	AGACATGTCGAGACATGACA	8.33333	1	20	0	3	AGACATGTCGAGACATGACA	00000000010000000101	AT	AT	CCD	4
738	chr16:15402606-15402760	AGGCCAGCCTGTGCTACATA	0	0	0	0	0	0	0	0	0	NA	0
739	chr16:15645607-15646021	CTACATGTCTGATCCTGCCC	11.6667	0	0	0	0	0	0	0	0	NA	0
740	chr16:20784496-20785355	GGGCATGTTTGGACATGTAT	214.333	1	20	0	1	GGGCATGTTTGGACATGTAT	00000000000000000010	AT	AT	D	4
741	chr16:23628375-23628564	AGGCAAGCCTAGGCTTGTTC	1.33333	1	20	0	0	AGGCAAGCCTAGGCTTGTTC	00000000000000000000	AA	TT	O	4
742	chr16:24300636-24300933	AGGCATGCCTAGGCATATTC	46	1	20	0	1	AGGCATGCCTAGGCATATTC	00000000000000001000	AT	AT	A	4
743	chr16:25472556-25473176	AGACATGTCCACAGCTGCAC	33.6667	1	10	0	0	AGACATGTCC	0000000000	AT		half	2
744	chr16:26941858-26942324	GAACATGTTCAGGCAAGCTA	14	1	20	0	1	GAACATGTTCAGGCAAGCTA	00000000000000000001	AT	AA	C	5
745	chr16:27327534-27327863	AGACATGTACCAGCATGTTC	10.6667	1	20	0	2	AGACATGTACCAGCATGTTC	00000000101000000000	AT	AT	CD	4
746	chr16:27642824-27643064	CCGCAAGTTCCCAGTGGCTT	8.33333	0	0	0	0	0	0	0	0	NA	0
747	chr16:27912398-27913168	GGACATGTATGGGCAAGTCA	24.6667	1	20	0	2	GGACATGTATGGGCAAGTCA	00000000100000000001	AT	AA	CD	4
748	chr16:28818631-28819437	AGGCATGCACCAACATGTCC	18	1	20	0	2	AGGCATGCACCAACATGTCC	00000000101000000000	AT	AT	CD	4
749	chr16:30869059-30869225	AGGCATGTCAGAGCAGGTCA	14.6667	1	20	0	3	AGGCATGTCAGAGCAGGTCA	00000000010000010001	AT	AG	BCC	4
750	chr16:31192478-31192920	GGACATGCCCAGGCTAGCCC	37	1	20	0	0	GGACATGCCCAGGCTAGCCC	00000000000000000000	AT	TA	O	5
751	chr16:47563193-47563665	GGACAGGCCCAGGCAGGCCT	5.66667	1	20	0	2	GGACAGGCCCAGGCAGGCCT	00000100000000010000	AG	AG	BB	2
752	chr16:47708124-47708681	AGGCATGCCCCGGCAGAAGT	4	1	15	0	1	AGGCATGCCCCGGCA	000000000010000nnnnn	AT		3Q.I-II-III.C	3
753	chr16:48758362-48758571	AGGCATGTCGTAGCATGCCC	29	1	20	0	2	AGGCATGTCGTAGCATGCCC	00000000011000000000	AT	AT	CC	5
754	chr16:51643805-51644371	AAGCATGCCTGGGCAAAGTC	48.3333	1	20	0	2	AAGCATGCCTGGGCAAAGTC	00000000000000001100	AT	AA	AD	4
755	chr16:51969361-51970112	AAACATGTCTTAACATGTCT	12	1	20	0	1	AAACATGTCTTAACATGTCT	00000000001000000000	AT	AT	C	5
756	chr16:53438510-53438971	GGGCATGCCTCAGCCTGCAC	4.33333	1	10	0	0	GGGCATGCCT	0000000000	AT		half	2
757	chr16:55869040-55869271	GCACATGCCCAGACAGCACC	5	0	0	0	0	0	0	0	0	NA	0
758	chr16:58580080-58580445	GAACATGTTTAGACAAGCCC	3.33333	1	20	0	0	GAACATGTTTAGACAAGCCC	00000000000000000000	AT	AA	O	5
759	chr16:59914733-59915193	GGGCATGTTTAGGCAAGCCC	1.33333	1	20	0	0	GGGCATGTTTAGGCAAGCCC	00000000000000000000	AT	AA	O	5
760	chr16:60524610-60524984	TAACATGTCCAGACATGTAT	1.66667	1	20	0	2	TAACATGTCCAGACATGTAT	10000000000000000010	AT	AT	CD	4
761	chr16:60625271-60625968	AAACATGTCTGGACATGATG	1	1	20	0	2	AAACATGTCTGGACATGATG	00000000000000000101	AT	AT	CD	4
762	chr16:61445353-61445640	GGGCATGTCCAGGCATGAGT	0.666667	1	20	0	2	GGGCATGTCCAGGCATGAGT	00000000000000000110	AT	AT	DD	4
763	chr16:63029050-63029443	AGGCAAGTCTGGACAGCTCC	2.33333	1	20	0	2	AGGCAAGTCTGGACAGCTCC	00000000000000011000	AA	AG	AB	3
764	chr16:64360487-64360884	GAGCATGTCTGGGCAAGTCT	7.66667	1	20	0	0	GAGCATGTCTGGGCAAGTCT	00000000000000000000	AT	AA	O	5
765	chr16:64475589-64475962	AAACAAGTCTGGGCATAGAA	0	1	15	0	0	AAACAAGTCTGGGCA	000000000000000nnnnn	AA		3Q.I-II-III	3
766	chr16:65519200-65519826	AGACATGGTAACCAAAGCCT	16.6667	0	0	0	0	0	0	0	0	NA	0
767	chr16:66557238-66558348	AGGCATGTCCAGACCTGCCC	24.6667	1	20	0	1	AGGCATGTCCAGACCTGCCC	00000000000000100000	AT	CT	B	4
768	chr16:66682953-66683615	TGGCATGCCTGGGCAAATTT	23.3333	1	15	0	1	TGGCATGCCTGGGCA	100000000000000nnnnn	AT		3Q.I-II-III.C	4
769	chr16:66867060-66867376	AGACATGCCCCAACCTGTCA	7.66667	1	20	0	3	AGACATGCCCCAACCTGTCA	00000000001000100001	AT	CT	BCC	3
770	chr16:67528142-67528729	TGACATGCCCAAACAAATCA	11.3333	1	20	0	3	TGACATGCCCAAACAAATCA	10000000000000001001	AT	AA	ACC	4
771	chr16:67995652-67996432	TGACAAGTTCTGACCCATCC	18.3333	0	0	0	0	0	0	0	0	NA	0
772	chr16:73459078-73459430	TGACATGCCAAGACACGCCC	17	1	20	0	3	TGACATGCCAAGACACGCCC	10000000010000010000	AT	AC	BCC	4
773	chr16:73896452-73897676	TGGCAGGTCTCTGCTTGCAA	9	0	0	0	0	0	0	0	0	NA	0
774	chr16:74494828-74495160	GAACATGCCCCAACTTGTTT	4.33333	1	20	0	1	GAACATGCCCCAACTTGTTT	00000000001000000000	AT	TT	C	5
775	chr16:76587157-76587590	TGACTTGCCCGGACACGTCT	53.6667	1	20	0	2	TGACTTGCCCGGACACGTCT	10000000000000010000	TT	AC	BC	3
776	chr16:77196636-77196810	AGACATGCCTGAGCAAGACA	0	1	20	0	2	AGACATGCCTGAGCAAGACA	00000000000000000101	AT	AA	CD	4
777	chr16:78822449-78822755	GTACATGCCCACACATGCAC	0	0	0	0	0	0	0	0	0	NA	0
778	chr16:80090548-80091371	TGACAAGCCCAGACTTGAAT	22	1	15	0	1	TGACAAGCCCAGACT	100000000000000nnnnn	AA		3Q.I-II-III.C	3
779	chr16:80154348-80154503	ATCCCAGCTCTGCCTCTTTC	0	0	0	0	0	0	0	0	0	NA	0
780	chr16:80191402-80192220	GGACTTGCCTGTTCTGGACA	8.33333	1	10	0	0	GGACTTGCCT	0000000000	TT		half	1
781	chr16:80401826-80402731	AGGCAAGCCCAGGCTTGTTC	11	1	20	0	0	AGGCAAGCCCAGGCTTGTTC	00000000000000000000	AA	TT	O	4
782	chr16:81225123-81225462	CCACATGCCTGGGCAGGGCC	0.666667	0	0	0	0	0	0	0	0	NA	0
783	chr16:84716311-84716787	GGACATGTCCAGGCAATTCC	9.66667	1	20	0	1	GGACATGTCCAGGCAATTCC	00000000000000001000	AT	AA	A	4
784	chr16:85267226-85267556	AGACATGTCAGTGCATGACA	34	0	0	0	0	0	0	0	0	NA	0
785	chr16:87720793-87721677	GGGCATGTTGGCACATGCCT	23	1	20	0	2	GGGCATGTTGGCACATGCCT	00000000010100000000	AT	AT	CD	4
786	chr16:88036021-88036231	AGACATGACCTGGCATGTTC	17	1	20	0	2	AGACATGACCTGGCATGTTC	00000001001000000000	AT	AT	CD	4
787	chr16:88052367-88052786	GAACATGTCTGAACTTGCCA	143.667	1	20	0	1	GAACATGTCTGAACTTGCCA	00000000000000000001	AT	TT	C	5
788	chr16:88072652-88072916	AAACATGCCTGAACTGAGCT	2.33333	1	15	0	0	AAACATGCCTGAACT	000000000000000nnnnn	AT		3Q.I-II-III	4
789	chr17:1847132-1847806	AGACAAGTTCAGACCTGCAG	13.3333	1	10	0	0	AGACAAGTTC	0000000000	AA		half	1
790	chr17:4069218-4069759	GCACATGTCCTAACAAGTCC	13.6667	1	20	0	2	GCACATGTCCTAACAAGTCC	01000000001000000000	AT	AA	CD	4
791	chr17:4703789-4704360	TGTCATGTCCTGACTTGTTT	31.3333	1	20	0	3	TGTCATGTCCTGACTTGTTT	10100000001000000000	AT	TT	CCD	4
792	chr17:8425168-8425730	GGACATGCTTCAACGTGTCC	9.33333	1	20	0	2	GGACATGCTTCAACGTGTCC	00000000001000100000	AT	GT	BC	3
793	chr17:13019238-13019472	GGACATGTTTGGGCAAGCCC	13.3333	1	20	0	0	GGACATGTTTGGGCAAGCCC	00000000000000000000	AT	AA	O	5
794	chr17:15807665-15808275	GGGCAGGCAGATGCTGTCCT	10.6667	0	0	0	0	0	0	0	0	NA	0
795	chr17:17140406-17140742	GAACATGTCTCAACACATCC	18.6667	1	15	0	1	GAACATGTCTCAACA	000000000010000nnnnn	AT		3Q.I-II-III.C	3
796	chr17:19597041-19597549	GGACATGCCAGGGCACGCTT	86.6667	1	20	0	2	GGACATGCCAGGGCACGCTT	00000000010000010000	AT	AC	BC	4
797	chr17:19830791-19831126	TAGCATGCCTGGGCATGTAG	15.3333	1	20	0	3	TAGCATGCCTGGGCATGTAG	10000000000000000011	AT	AT	CCD	4
798	chr17:21240227-21240507	GGGCATGCCAGGGCTTGCTG	12.3333	1	20	0	2	GGGCATGCCAGGGCTTGCTG	00000000010000000001	AT	TT	CC	5
799	chr17:22682428-22682696	GGGCATGTCCTCACAAGTTG	47	1	20	0	3	GGGCATGTCCTCACAAGTTG	00000000001100000001	AT	AA	CCD	3
800	chr17:23633707-23634191	AGGCATGCACCAACATGCCT	133.333	1	20	0	2	AGGCATGCACCAACATGCCT	00000000101000000000	AT	AT	CD	4
801	chr17:24094190-24094557	GGGCAAGCCAGGGCCTGCCT	42	1	20	0	2	GGGCAAGCCAGGGCCTGCCT	00000000010000100000	AA	CT	BC	3
802	chr17:25355072-25355811	AGGCATGCCCAGGCAAGACC	43	1	20	0	1	AGGCATGCCCAGGCAAGACC	00000000000000000100	AT	AA	D	4
803	chr17:25391866-25392352	AGGCATGTCTGGACAGGTCC	107.333	1	20	0	1	AGGCATGTCTGGACAGGTCC	00000000000000010000	AT	AG	B	4
804	chr17:28934590-28935044	GGGCATGTTCTGACATGCCC	13	1	20	0	1	GGGCATGTTCTGACATGCCC	00000000001000000000	AT	AT	C	5
805	chr17:31381623-31382098	TTACATGCCCAGACACGCCA	14.3333	0	0	0	0	0	0	0	0	NA	0
806	chr17:31466951-31467367	GTACAAGTCTATACATGCAC	10.6667	0	0	0	0	0	0	0	0	NA	0
807	chr17:33258439-33258764	CAGCTTGGTGGCAGAGGCTG	0	0	0	0	0	0	0	0	0	NA	0
808	chr17:34456354-34456985	AGACATGCCTGAACATGCCC	349.667	1	20	0	0	AGACATGCCTGAACATGCCC	00000000000000000000	AT	AT	O	5
809	chr17:35159603-35160249	GAACATGCCCAGACCTGGTC	11.6667	1	20	0	2	GAACATGCCCAGACCTGGTC	00000000000000100100	AT	CT	BD	3
810	chr17:35604021-35604386	CTGCATGCCCAGGCTTGTGA	22.3333	0	0	0	0	0	0	0	0	NA	0
811	chr17:35723967-35724410	TAACATGTCCTGGCAGCACT	1	0	0	0	0	0	0	0	0	NA	0
812	chr17:35881078-35881404	AGTCCTGGCCAGGCTGGAGC	1	0	0	0	0	0	0	0	0	NA	0
813	chr17:35947818-35948054	AGGCAAGCCCAGGCTTGTGG	25	1	20	0	2	AGGCAAGCCCAGGCTTGTGG	00000000000000000011	AA	TT	CD	3
814	chr17:35952613-35952960	AGACATGCCCAGGCAGACAG	1.66667	1	15	0	0	AGACATGCCCAGGCA	000000000000000nnnnn	AT		3Q.I-II-III	4
815	chr17:37030972-37031304	GAACAAGCCAGAACATGTAG	11.3333	1	20	0	3	GAACAAGCCAGAACATGTAG	00000000010000000011	AA	AT	CCD	4
816	chr17:39305026-39305927	CTGCAAGTCCCTGCTTGTCT	14	0	0	0	0	0	0	0	0	NA	0
817	chr17:39519938-39520154	ACGCATGCATACACAGACAC	0	0	0	0	0	0	0	0	0	NA	0
818	chr17:39585362-39586599	AGACATGCCAGTACATGTGC	67.6667	0	0	0	0	0	0	0	0	NA	0
819	chr17:40479751-40480794	AGGCATGCACCAACACGCCC	20	0	0	0	0	0	0	0	0	NA	0
820	chr17:40560412-40560972	GGACACGCCTGGACAGAACT	11.6667	0	0	0	0	0	0	0	0	NA	0
821	chr17:45494874-45495231	GGGCATGCCAGGGCCTGGGG	19.6667	0	0	0	0	0	0	0	0	NA	0
822	chr17:45643365-45643696	CAGCATGTCTGGGCATTTCA	0	1	20	0	3	CAGCATGTCTGGGCATTTCA	10000000000000001001	AT	AT	ACC	4
823	chr17:45803650-45804853	GGGCATGTTTTAACATGTTG	35.6667	1	20	0	2	GGGCATGTTTTAACATGTTG	00000000001000000001	AT	AT	CC	5
824	chr17:46219459-46219779	GAACATGCCCGGGCAGGCCT	25	1	20	0	1	GAACATGCCCGGGCAGGCCT	00000000000000010000	AT	AG	B	4
825	chr17:46238088-46238635	GGGCACGCCCAGGCTTGTCG	13.6667	1	20	0	2	GGGCACGCCCAGGCTTGTCG	00000100000000000001	AC	TT	BC	3
826	chr17:46380064-46382515	GGGCTTGTTCGGACCTGTCC	21.6667	1	20	0	1	GGGCTTGTTCGGACCTGTCC	00000000000000100000	TT	CT	B	3
827	chr17:46386448-46387029	TGACAAGCCCAGACATGCAG	145.333	1	20	0	3	TGACAAGCCCAGACATGCAG	10000000000000000011	AA	AT	CCD	4
828	chr17:46386974-46387174	CCACCTGTCCCCAGGTGCCC	4.33333	0	0	0	0	0	0	0	0	NA	0
829	chr17:46584882-46587330	GGACAAGTGCAGACCGGTCG	13	0	0	0	0	0	0	0	0	NA	0
830	chr17:46676709-46677281	AGGCATGACCCAACATGTCA	18.6667	1	20	0	3	AGGCATGACCCAACATGTCA	00000001001000000001	AT	AT	CCD	3
831	chr17:47046454-47046620	AGGCATGTTCACACATGTTA	12.3333	1	20	0	2	AGGCATGTTCACACATGTTA	00000000000100000001	AT	AT	CD	4
832	chr17:47552923-47553153	GGGCATGCCCAGGCAAGACC	3	1	20	0	1	GGGCATGCCCAGGCAAGACC	00000000000000000100	AT	AA	D	4
833	chr17:47665544-47665823	ATACATGCCTGGGCAATGAA	1	0	0	0	0	0	0	0	0	NA	0
834	chr17:49049255-49049653	AGGCATGCCAGAGCAAGCTA	2.66667	1	20	0	2	AGGCATGCCAGAGCAAGCTA	00000000010000000001	AT	AA	CC	5
835	chr17:49496072-49496334	GAACAAGCCCAAGCTTGCCT	0	1	20	0	0	GAACAAGCCCAAGCTTGCCT	00000000000000000000	AA	TT	O	4
836	chr17:52149664-52150492	GAACATGCCCAGGCAAGCCC	63.3333	1	20	0	0	GAACATGCCCAGGCAAGCCC	00000000000000000000	AT	AA	O	5
837	chr17:52628479-52628987	GAACAAGCCTAGGCTAGCCC	12.6667	1	20	0	0	GAACAAGCCTAGGCTAGCCC	00000000000000000000	AA	TA	O	4
838	chr17:52956024-52957250	GGGCATGCCCAGGCTAGCCT	198.667	1	20	0	0	GGGCATGCCCAGGCTAGCCT	00000000000000000000	AT	TA	O	5
839	chr17:53300303-53300978	GGGCAAGTTCAAACAGTTTC	14.6667	1	20	0	2	GGGCAAGTTCAAACAGTTTC	00000000000000011000	AA	AG	AB	3
840	chr17:54125264-54126104	TGACATGTCTGGACCTGTGC	10	0	0	0	0	0	0	0	0	NA	0
841	chr17:56032267-56032590	GGACAAGTCCAGACATCGCG	19.3333	1	20	0	3	GGACAAGTCCAGACATCGCG	00000000000000001101	AA	AT	ACD	3
842	chr17:56277479-56277875	GCACATGCCTGGGCATGCAA	17	1	20	0	3	GCACATGCCTGGGCATGCAA	01000000000000000011	AT	AT	CDD	2
843	chr17:56404035-56404174	CCACCTGCCTGATGCAGCCA	0	0	0	0	0	0	0	0	0	NA	0
844	chr17:56716795-56717096	AGGCATGGCAGGGCATAGCA	14.6667	0	0	0	0	0	0	0	0	NA	0
845	chr17:56843891-56844809	GGGCGTGCTCGGACACGTTC	17.3333	1	20	0	2	GGGCGTGCTCGGACACGTTC	00001000000000010000	GT	AC	BB	2
846	chr17:57576095-57576630	GGGCATGTCTGGGCAAGTCA	104.333	1	20	0	1	GGGCATGTCTGGGCAAGTCA	00000000000000000001	AT	AA	C	5
847	chr17:58147647-58148196	GAACGGGCTTCAGCTTAGCC	14.3333	0	0	0	0	0	0	0	0	NA	0
848	chr17:58155856-58156087	TTACATGTCGTGGCACGTTC	9	0	0	0	0	0	0	0	0	NA	0
849	chr17:58163363-58163676	GAACATGCCTCAACAGGCCC	23.3333	1	20	0	2	GAACATGCCTCAACAGGCCC	00000000001000010000	AT	AG	BC	3
850	chr17:58613051-58613732	GGGCATGTCTCTACATGCCT	39.6667	1	20	0	2	GGGCATGTCTCTACATGCCT	00000000001100000000	AT	AT	CD	4
851	chr17:61427237-61427420	AGACATGCTGTTTCCTCCTC	15	0	0	0	0	0	0	0	0	NA	0
852	chr17:62208406-62208603	GAGCAAGACTTGTCACACTC	0.666667	0	0	0	0	0	0	0	0	NA	0
853	chr17:62639584-62640624	GGGCATGTTGGCGCATGCCT	16.6667	1	20	0	2	GGGCATGTTGGCGCATGCCT	00000000010100000000	AT	AT	CD	4
854	chr17:63756285-63756524	GGACATGTCTGGGCCTGGCT	13	1	20	0	2	GGACATGTCTGGGCCTGGCT	00000000000000100100	AT	CT	BD	3
855	chr17:64205500-64206035	AGGCAAGTCCAGGCTTGTTT	27	1	20	0	0	AGGCAAGTCCAGGCTTGTTT	00000000000000000000	AA	TT	O	4
856	chr17:64416745-64416955	GCACAAGTTCCTACAAGTGG	7	0	0	0	0	0	0	0	0	NA	0
857	chr17:65114505-65115971	GGGCATGTTCTGACATGCAG	938.333	1	20	0	3	GGGCATGTTCTGACATGCAG	00000000001000000011	AT	AT	CCD	4
858	chr17:65353911-65354213	AGAGCTGCCCCAGCCAACCT	0	0	0	0	0	0	0	0	0	NA	0
859	chr17:66638782-66638934	AGGCTTGTTTAGAATTCCTG	0	1	10	0	0	AGGCTTGTTT	0000000000	TT		half	1
860	chr17:66966107-66966429	AGACTTGCCCTGGCTTGTCT	6	1	20	0	1	AGACTTGCCCTGGCTTGTCT	00000000001000000000	TT	TT	C	4
861	chr17:67924125-67924456	AGGCATGCTGGGGCTTGCTG	7.33333	1	20	0	2	AGGCATGCTGGGGCTTGCTG	00000000010000000001	AT	TT	CC	5
862	chr17:68850593-68851115	AGGCATGTCCGGACTGGAAG	5.66667	1	15	0	0	AGGCATGTCCGGACT	000000000000000nnnnn	AT		3Q.I-II-III	4
863	chr17:69121939-69122369	GGACATGTTTCCCCAACCTC	44	1	10	0	0	GGACATGTTT	0000000000	AT		half	2
864	chr17:72058570-72059238	GGGCATGTCTCTCCATGCCC	16.3333	1	20	0	0	GGGCATGTCTCTCCATGCCC	0000000000nnnnn00000	AT		3Q.I-II-IV	3
865	chr17:72682691-72682875	GAGCATGTCAGGGCACAACA	5.66667	1	15	0	1	GAGCATGTCAGGGCA	000000000100000nnnnn	AT		3Q.I-II-III.C	3
866	chr17:72793370-72795329	AGGCATGCCCAGGCAGGGGC	48	1	15	0	0	AGGCATGCCCAGGCA	000000000000000nnnnn	AT		3Q.I-II-III	4
867	chr17:74299571-74300300	GAACATGTTCAGGCATCTCC	19.3333	1	20	0	1	GAACATGTTCAGGCATCTCC	00000000000000001000	AT	AT	A	4
868	chr17:74735612-74736550	AGGCTTGTCCGGGCGTGTTC	15	1	20	0	1	AGGCTTGTCCGGGCGTGTTC	00000000000000100000	TT	GT	B	3
869	chr17:75698118-75698279	GCACATGCCTGCACACGCCT	0	0	0	0	0	0	0	0	0	NA	0
870	chr17:76282480-76283013	CGACAGGTCGAGGCAGTTGC	4.33333	0	0	0	0	0	0	0	0	NA	0
871	chr17:76827978-76828754	GGGCTTGTCCCTGCATGTTT	18.6667	1	20	0	2	GGGCTTGTCCCTGCATGTTT	00000000001100000000	TT	AT	CD	4
872	chr17:76894777-76895248	GGACATGCCTGGACAGGACA	10	1	15	0	0	GGACATGCCTGGACA	000000000000000nnnnn	AT		3Q.I-II-III	4
873	chr17:78046760-78048033	CTACATGTATGGACACGTTG	37.6667	0	0	0	0	0	0	0	0	NA	0
874	chr17:78427228-78427565	GGACAAGTCGAGGCGTGCAC	11	0	0	0	0	0	0	0	0	NA	0
875	chr17:78620573-78621255	ACACATGCTCCCACATGCTC	49.6667	0	0	0	0	0	0	0	0	NA	0
876	chr18:594797-595088	GGACATGTTTAGACAAGCTC	14.6667	1	20	0	0	GGACATGTTTAGACAAGCTC	00000000000000000000	AT	AA	O	5
877	chr18:648028-648477	GGTCAAGCCCAGGCAGCTCT	9	0	0	0	0	0	0	0	0	NA	0
878	chr18:3063581-3063960	GGGCATGCCCACATGTGCAT	7	1	10	0	0	GGGCATGCCC	0000000000	AT		half	2
879	chr18:3295287-3295731	ACACATGGTAAGGCAACTTT	7	0	0	0	0	0	0	0	0	NA	0
880	chr18:7024924-7025322	GGGCATGTCTGGGCAGAAAC	4.66667	1	15	0	0	GGGCATGTCTGGGCA	000000000000000nnnnn	AT		3Q.I-II-III	4
881	chr18:7504938-7505237	TGGCTTGTCCCGGCATGTAA	1.66667	0	0	0	0	0	0	0	0	NA	0
882	chr18:7718210-7718820	GAACTGGGCGGAGCCATCAG	37	0	0	0	0	0	0	0	0	NA	0
883	chr18:7723766-7724082	GGGCATGCCCAGGCAAGCCC	36.3333	1	20	0	0	GGGCATGCCCAGGCAAGCCC	00000000000000000000	AT	AA	O	5
884	chr18:8977301-8977596	GTGCATGCCGTTATTAGTCA	0.666667	0	0	0	0	0	0	0	0	NA	0
885	chr18:9923296-9924071	AGGCATGTTGGCACACGCCC	12.3333	0	0	0	0	0	0	0	0	NA	0
886	chr18:10199331-10199786	AGACTTGTCCGGACATGTTG	26	1	20	0	1	AGACTTGTCCGGACATGTTG	00000000000000000001	TT	AT	C	5
887	chr18:10677414-10677915	AGACAAGCCCAGGCTTCTTC	8	1	20	0	1	AGACAAGCCCAGGCTTCTTC	00000000000000001000	AA	TT	A	3
888	chr18:12299620-12300231	GGTCATGCCTGGACTCGTTC	10	1	20	0	2	GGTCATGCCTGGACTCGTTC	00100000000000010000	AT	TC	BD	3
889	chr18:12740047-12740375	AAACATGTCTGTTCACATTC	0	1	10	0	0	AAACATGTCT	0000000000	AT		half	2
890	chr18:19111259-19112134	GAACAAGCCCAGACTAGCCT	20.3333	1	20	0	0	GAACAAGCCCAGACTAGCCT	00000000000000000000	AA	TA	O	4
891	chr18:21367028-21367796	GGGCATGTCTGGGCAAGTAA	21.6667	1	20	0	2	GGGCATGTCTGGGCAAGTAA	00000000000000000011	AT	AA	CD	4
892	chr18:22294626-22295475	CAACATGTCTAGACAAGTAT	22	1	20	0	2	CAACATGTCTAGACAAGTAT	10000000000000000010	AT	AA	CD	4
893	chr18:27288084-27288282	GGGCTAGTCCAAGCATGATT	13.3333	1	20	0	1	GGGCTAGTCCAAGCATGATT	00000000000000000100	TA	AT	D	4
894	chr18:27547308-27547588	GGACTTGCCCAAACTTGTCC	16.6667	1	20	0	0	GGACTTGCCCAAACTTGTCC	00000000000000000000	TT	TT	O	4
895	chr18:27894843-27895010	AGGCTGGCCTGAACTCTCAG	0	0	0	0	0	0	0	0	0	NA	0
896	chr18:28142469-28142751	GAACATGTTTGCACAAGTTT	3.33333	1	20	0	1	GAACATGTTTGCACAAGTTT	00000000000100000000	AT	AA	D	4
897	chr18:29394688-29394948	GGACTTGTCTGAGCATGCCA	2.66667	1	20	0	1	GGACTTGTCTGAGCATGCCA	00000000000000000001	TT	AT	C	5
898	chr18:31696150-31696415	CAACTTGTACAGGGAGGCTT	6	0	0	0	0	0	0	0	0	NA	0
899	chr18:32403100-32403257	AAACAAGACCCAACTAAATG	0	0	0	0	0	0	0	0	0	NA	0
900	chr18:36700077-36700431	GGGCTTGTCTGGGCACGCCT	1.66667	1	20	0	1	GGGCTTGTCTGGGCACGCCT	00000000000000010000	TT	AC	B	3
901	chr18:41903483-41903913	GAACATGTACAAACACGTTT	25.6667	1	20	0	2	GAACATGTACAAACACGTTT	00000000100000010000	AT	AC	BD	2
902	chr18:42457302-42457888	GGGCATGTCAGGGCATGTGC	8	1	20	0	2	GGGCATGTCAGGGCATGTGC	00000000010000000010	AT	AT	CD	4
903	chr18:42702095-42702832	AGGCATGTTTGGGCATGTCA	15.3333	1	20	0	1	AGGCATGTTTGGGCATGTCA	00000000000000000001	AT	AT	C	5
904	chr18:44110290-44110719	GGGCATGCCCCAGCATGTCT	22.6667	1	20	0	1	GGGCATGCCCCAGCATGTCT	00000000001000000000	AT	AT	C	5
905	chr18:45213797-45214390	GGGCATGCTCCAACATGCCT	15.6667	1	20	0	1	GGGCATGCTCCAACATGCCT	00000000001000000000	AT	AT	C	5
906	chr18:45390333-45390568	AGGCCTGTCTGGGCCTGTTC	4.66667	1	20	0	2	AGGCCTGTCTGGGCCTGTTC	00001000000000100000	CT	CT	BB	2
907	chr18:46412735-46413082	GAACATGACAGAACATGAAA	2.33333	0	0	0	0	0	0	0	0	NA	0
908	chr18:52715337-52715793	GAACATGCTTGTACATGTTT	9.66667	1	20	0	1	GAACATGCTTGTACATGTTT	00000000000100000000	AT	AT	D	4
909	chr18:53798852-53799170	GTACAAGCCTGGACTTGCAG	40	0	0	0	0	0	0	0	0	NA	0
910	chr18:55007193-55007813	GGGCATGCCCAGGCAAGCCA	15.3333	1	20	0	1	GGGCATGCCCAGGCAAGCCA	00000000000000000001	AT	AA	C	5
911	chr18:55769828-55770011	GAACATGTCAGGACTTTATT	8.33333	1	15	0	1	GAACATGTCAGGACT	000000000100000nnnnn	AT		3Q.I-II-III.C	3
912	chr18:58390708-58391064	AGACATGTCTCAGCATGTCT	26.6667	1	20	0	1	AGACATGTCTCAGCATGTCT	00000000001000000000	AT	AT	C	5
913	chr18:59294597-59295193	CAACATGTTCGGGCAGGAAG	26	1	15	0	1	CAACATGTTCGGGCA	100000000000000nnnnn	AT		3Q.I-II-III.C	4
914	chr18:60441120-60441437	AGGCATGCCCCAACATGCCC	1	1	20	0	1	AGGCATGCCCCAACATGCCC	00000000001000000000	AT	AT	C	5
915	chr18:65370089-65370347	AGGCAAGCCCGATCATGTTC	6.33333	1	20	0	1	AGGCAAGCCCGATCATGTTC	00000000000010000000	AA	AT	D	4
916	chr18:66261505-66261781	GGACATGTCTGGGTATGTCA	33.6667	1	20	0	2	GGACATGTCTGGGTATGTCA	00000000000001000001	AT	AT	AC	3
917	chr18:67627972-67628462	AAACATGTACAGACACGTTT	1.33333	1	20	0	2	AAACATGTACAGACACGTTT	00000000100000010000	AT	AC	BD	2
918	chr18:69511408-69511743	AGACAAGCCCAGGCTTGCTC	1	1	20	0	0	AGACAAGCCCAGGCTTGCTC	00000000000000000000	AA	TT	O	4
919	chr18:69968085-69968642	GGGCATGTCTTGGCACGCCC	17.6667	1	20	0	2	GGGCATGTCTTGGCACGCCC	00000000001000010000	AT	AC	BC	3
920	chr18:71972860-71973104	AGACAAGTCAGAACATGTAG	1.66667	1	20	0	3	AGACAAGTCAGAACATGTAG	00000000010000000011	AA	AT	CCD	4
921	chr18:72405137-72405350	TGACTTGTCTAAACCTGAGT	1.33333	0	0	0	0	0	0	0	0	NA	0
922	chr18:72812815-72813583	GGACATGTTGTGGCAAGCCA	8.33333	1	20	0	3	GGACATGTTGTGGCAAGCCA	00000000011000000001	AT	AA	CCC	4
923	chr18:74228273-74228489	AAACATGTCAGGTCATGCCA	2.66667	1	20	0	3	AAACATGTCAGGTCATGCCA	00000000010010000001	AT	AT	CCD	3
924	chr18:75991039-75991443	AGACTTGAGCAGTCTTGGAT	0	0	0	0	0	0	0	0	0	NA	0
925	chr19:884311-885049	AGGCATGTCCCAGCGTGTCC	17.3333	1	20	0	2	AGGCATGTCCCAGCGTGTCC	00000000001000100000	AT	GT	BC	3
926	chr19:1161016-1161755	GGGCATGTTCGGTCATGCCT	18.3333	1	20	0	1	GGGCATGTTCGGTCATGCCT	00000000000010000000	AT	AT	D	4
927	chr19:2039882-2040706	GTACAAGTCTGGGCTTGAAC	14	0	0	0	0	0	0	0	0	NA	0
928	chr19:2530511-2530828	GGACATGCAAGGACAAGCTG	11	1	20	0	3	GGACATGCAAGGACAAGCTG	00000000110000000001	AT	AA	CCD	3
929	chr19:3348470-3349131	GGACATGCCCAGGCAGCGTG	9	1	15	0	0	GGACATGCCCAGGCA	000000000000000nnnnn	AT		3Q.I-II-III	4
930	chr19:3412142-3412302	AGGCCAGCCTGGTCTACATG	0	0	0	0	0	0	0	0	0	NA	0
931	chr19:4182919-4183535	GGGCATGTTGGTACTTGCCT	37.3333	1	20	0	2	GGGCATGTTGGTACTTGCCT	00000000010100000000	AT	TT	CD	4
932	chr19:4575738-4576119	GGCCGTGCTCACTGCTGCCC	36.3333	0	0	0	0	0	0	0	0	NA	0
933	chr19:4923663-4924198	AAGCAAGCCTGGGCAAGGAC	16	1	20	0	2	AAGCAAGCCTGGGCAAGGAC	00000000000000000110	AA	AA	DD	3
934	chr19:6528353-6528894	GGGCAAGCCCAGACAAGCCC	240.333	1	20	0	0	GGGCAAGCCCAGACAAGCCC	00000000000000000000	AA	AA	O	4
935	chr19:6567020-6567225	AGTCATGCCCAGTCTTGCCA	1.66667	0	0	0	0	0	0	0	0	NA	0
936	chr19:9011375-9011692	AGACAAGTCCAAACATGTTG	49.3333	1	20	0	1	AGACAAGTCCAAACATGTTG	00000000000000000001	AA	AT	C	5
937	chr19:9592599-9593995	TGGCATGCCTGAACTGGTCC	40.6667	1	20	0	2	TGGCATGCCTGAACTGGTCC	10000000000000010000	AT	TG	BC	4
938	chr19:9594075-9594565	ATGCTTGCCTGGACCAGTAC	16	0	0	0	0	0	0	0	0	NA	0
939	chr19:10257351-10258428	GGTCATGTCTGGACATGAGT	20.6667	0	0	0	0	0	0	0	0	NA	0
940	chr19:12912190-12912707	GGACAAGCCCGAGCATATCC	3.33333	1	20	0	1	GGACAAGCCCGAGCATATCC	00000000000000001000	AA	AT	A	4
941	chr19:13625694-13625999	GGACATGCCCAGACTAGCCC	14	1	20	0	0	GGACATGCCCAGACTAGCCC	00000000000000000000	AT	TA	O	5
942	chr19:13984339-13984807	AGACATGTCTATTCATGTCC	5.33333	1	20	0	2	AGACATGTCTATTCATGTCC	00000000000110000000	AT	AT	DD	3
943	chr19:15618199-15619000	AGGCATGTCAAGGCATGCTG	40.3333	1	20	0	2	AGGCATGTCAAGGCATGCTG	00000000010000000001	AT	AT	CC	5
944	chr19:15864436-15865611	AGGCATGTCAAGGCATGCTG	50.3333	1	20	0	2	AGGCATGTCAAGGCATGCTG	00000000010000000001	AT	AT	CC	5
945	chr19:15957760-15958153	AGGCATGTGCCAACATGCCT	29.3333	1	20	0	2	AGGCATGTGCCAACATGCCT	00000000101000000000	AT	AT	CD	4
946	chr19:17874537-17874878	GACCTGGTCCCACCATCTGT	12.6667	0	0	0	0	0	0	0	0	NA	0
947	chr19:18065166-18065831	CAGCATGTTCCCACATGCCC	19	1	20	0	3	CAGCATGTTCCCACATGCCC	10000000001100000000	AT	AT	CCD	3
948	chr19:18195968-18197102	GGGCTAGTTCGGGCATCTCC	27.3333	1	20	0	1	GGGCTAGTTCGGGCATCTCC	00000000000000001000	TA	AT	A	4
949	chr19:18336342-18337188	AGACATGCCGGGACATGCAG	239	1	20	0	3	AGACATGCCGGGACATGCAG	00000000010000000011	AT	AT	CCD	4
950	chr19:18345254-18346291	GGACATGTCCGGGCAGGTCT	116.667	1	20	0	1	GGACATGTCCGGGCAGGTCT	00000000000000010000	AT	AG	B	4
951	chr19:18357449-18358342	AGCCATGCCCGGGCAAGAAC	20	0	0	0	0	0	0	0	0	NA	0
952	chr19:19747942-19748843	GAGCATGCTAGGACATGTAA	34	1	20	0	3	GAGCATGCTAGGACATGTAA	00000000010000000011	AT	AT	CCD	4
953	chr19:32900791-32901486	GGACAAGCCCAGGCATGCAA	0	1	20	0	2	GGACAAGCCCAGGCATGCAA	00000000000000000011	AA	AT	CD	4
954	chr19:33248314-33248605	AGACATGACCCTGCATGTCT	0.333333	0	0	0	0	0	0	0	0	NA	0
955	chr19:33664819-33665277	GGGCATGCCCAGGCAAGCCA	2	1	20	0	1	GGGCATGCCCAGGCAAGCCA	00000000000000000001	AT	AA	C	5
956	chr19:38533096-38533514	GGGCATGTTGTGACCTGCTC	3.66667	1	20	0	3	GGGCATGTTGTGACCTGCTC	00000000011000100000	AT	CT	BCC	3
957	chr19:38786088-38786526	GGGCATGCCTGGGCCTATAC	1.33333	1	10	0	0	GGGCATGCCT	0000000000	AT		half	2
958	chr19:43957923-43958291	GTGCAAGTCCCAACTTGCCT	24.3333	1	20	0	2	GTGCAAGTCCCAACTTGCCT	01000000001000000000	AA	TT	CD	3
959	chr19:45030308-45030465	AGGCCAGCCTGGGCTACAGA	0	0	0	0	0	0	0	0	0	NA	0
960	chr19:45500032-45500422	AGACATGTTCGTGCATGCCT	5.33333	1	20	0	1	AGACATGTTCGTGCATGCCT	00000000000100000000	AT	AT	D	4
961	chr19:45623712-45624240	GCGCATGCCCGGGCAGCTGC	9	0	0	0	0	0	0	0	0	NA	0
962	chr19:46459586-46460006	AAACATGCTCAGGCAGATAC	11	1	15	0	0	AAACATGCTCAGGCA	000000000000000nnnnn	AT		3Q.I-II-III	4
963	chr19:46726307-46726847	GAACATGCCTGGGCACATTC	319.333	1	20	0	2	GAACATGCCTGGGCACATTC	00000000000000011000	AT	AC	AB	4
964	chr19:47055811-47057044	GGGCATGTCCGGGCCTGCCG	19.6667	1	20	0	2	GGGCATGTCCGGGCCTGCCG	00000000000000100001	AT	CT	BC	3
965	chr19:47115836-47116709	TGACATGCCCAGACGTGACA	24	0	0	0	0	0	0	0	0	NA	0
966	chr19:48344210-48344476	GTGCAGGCTCCTACAAGTCA	3.33333	0	0	0	0	0	0	0	0	NA	0
967	chr19:48978723-48979115	AGACATGTCTGTGCGTGTCT	24	1	20	0	2	AGACATGTCTGTGCGTGTCT	00000000000100100000	AT	GT	BD	3
968	chr19:49965660-49966277	TAACAAGCCTGCACATGTAC	23.3333	0	0	0	0	0	0	0	0	NA	0
969	chr19:50643943-50644244	GGGCATGTCAGGTCAGTGCC	1	0	0	0	0	0	0	0	0	NA	0
970	chr19:50827554-50827846	GGACATGCCAAAACCCGCCT	15.6667	0	0	0	0	0	0	0	0	NA	0
971	chr19:51328402-51328817	TGGCATGCCTGAACAGGCCC	364.333	1	20	0	2	TGGCATGCCTGAACAGGCCC	10000000000000010000	AT	AG	BC	4
972	chr19:51328772-51329374	GGGCTGGGCAAAGCAGGAGA	1	0	0	0	0	0	0	0	0	NA	0
973	chr19:51354432-51354856	AAACATGTACAGGCAGCTTT	10.3333	0	0	0	0	0	0	0	0	NA	0
974	chr19:51380408-51380567	AGACATGGGGGAGGAGGCAA	0	0	0	0	0	0	0	0	0	NA	0
975	chr19:51401419-51401743	CAACATGCCCGGACAGGTAG	0.333333	1	15	0	1	CAACATGCCCGGACA	100000000000000nnnnn	AT		3Q.I-II-III.C	4
976	chr19:52304987-52305146	CAACATGACTGGGCGTGTAA	2	0	0	0	0	0	0	0	0	NA	0
977	chr19:52426155-52427166	GGACAAGTCAGGACTTGCAG	75	1	20	0	3	GGACAAGTCAGGACTTGCAG	00000000010000000011	AA	TT	CCD	3
978	chr19:52427427-52427912	GGACATGCCTGGGCAGACCC	52.6667	1	20	0	2	GGACATGCCTGGGCAGACCC	00000000000000011000	AT	AG	AB	4
979	chr19:52828793-52828990	AGACGGGTTATAAATAGCCT	4.66667	0	0	0	0	0	0	0	0	NA	0
980	chr19:54149804-54150976	GGGCAGGCCCGGGCTTGTCG	30	1	20	0	2	GGGCAGGCCCGGGCTTGTCG	00000100000000000001	AG	TT	BC	3
981	chr19:54467089-54467672	GGACATGTCTGGGCTAATCT	32.6667	1	20	0	1	GGACATGTCTGGGCTAATCT	00000000000000001000	AT	TA	A	4
982	chr19:55246562-55246842	AGGCATGCCGGAGCAAGCTA	9	1	20	0	2	AGGCATGCCGGAGCAAGCTA	00000000010000000001	AT	AA	CC	5
983	chr19:56091560-56091981	GGGCATGACTAAACATGCAG	85.6667	0	0	0	0	0	0	0	0	NA	0
984	chr19:58490011-58490653	GGACATGCCTGGGCATGTCT	59	1	20	0	0	GGACATGCCTGGGCATGTCT	00000000000000000000	AT	AT	O	5
985	chr19:63800083-63800158	GTGCATGCCATTCCTTATTT	37	0	0	0	0	0	0	0	0	NA	0
986	chr2:1471657-1472257	GCACACGCCTGCACATACCC	122.667	0	0	0	0	0	0	0	0	NA	0
987	chr2:2974167-2974437	AGGCATGTTAGGACGTGCCT	5	1	20	0	2	AGGCATGTTAGGACGTGCCT	00000000010000100000	AT	GT	BC	4
988	chr2:5222777-5223039	AAGCAAGCCAAATCTCTTTA	0.333333	0	0	0	0	0	0	0	0	NA	0
989	chr2:10551188-10551466	TGGCATGCAGAAAGCTGCCG	0	0	0	0	0	0	0	0	0	NA	0
990	chr2:12566167-12566528	AAACATGTCTGAGCGTGTCC	10.3333	1	20	0	1	AAACATGTCTGAGCGTGTCC	00000000000000100000	AT	GT	B	4
991	chr2:13739560-13739950	AGGCATGTCTTGGCAGGCCC	5.33333	1	20	0	2	AGGCATGTCTTGGCAGGCCC	00000000001000010000	AT	AG	BC	3
992	chr2:13754322-13754758	GGGCATGTCTTGACATGCAG	5	1	20	0	3	GGGCATGTCTTGACATGCAG	00000000001000000011	AT	AT	CCD	4
993	chr2:14644780-14644966	AAACATGACTCTGCATGCAG	0.666667	0	0	0	0	0	0	0	0	NA	0
994	chr2:14686544-14686856	AGGCATGCTGGGACTTGTCA	1	1	20	0	2	AGGCATGCTGGGACTTGTCA	00000000010000000001	AT	TT	CC	5
995	chr2:16795058-16795229	GTGCAGGCTGGGGGGAGATA	0.333333	0	0	0	0	0	0	0	0	NA	0
996	chr2:17860330-17860760	AGACATGCCCGAACATGCCT	34.3333	1	20	0	0	AGACATGCCCGAACATGCCT	00000000000000000000	AT	AT	O	5
997	chr2:19291860-19292873	GGACAAGCTTGTGCTTGCCT	48	1	20	0	1	GGACAAGCTTGTGCTTGCCT	00000000000100000000	AA	TT	D	2
998	chr2:19717943-19718274	GGGCATGCCTGGGCTTGTGG	15.3333	1	20	0	2	GGGCATGCCTGGGCTTGTGG	00000000000000000011	AT	TT	CD	4
999	chr2:20419397-20419743	GAACAAGCCTGAGCTAGCCT	6.33333	1	20	0	0	GAACAAGCCTGAGCTAGCCT	00000000000000000000	AA	TA	O	4
1000	chr2:23755648-23755908	GAACAAGCCTGGGCTAGCCT	4.33333	1	20	0	0	GAACAAGCCTGGGCTAGCCT	00000000000000000000	AA	TA	O	4
1001	chr2:27782264-27782925	GAACAAGTCCCAACACATGT	24.3333	1	15	0	1	GAACAAGTCCCAACA	000000000010000nnnnn	AA		3Q.I-II-III.C	2
1002	chr2:28247907-28249294	AGACATGCCTGGGCAGAGTC	21	1	15	0	0	AGACATGCCTGGGCA	000000000000000nnnnn	AT		3Q.I-II-III	4
1003	chr2:28690493-28690804	GAACATGTTAGGACAATCCT	4.66667	1	20	0	2	GAACATGTTAGGACAATCCT	00000000010000001000	AT	AA	AC	3
1004	chr2:28971363-28971933	GGACTAGTCTGTACTTGCTT	7.66667	1	20	0	1	GGACTAGTCTGTACTTGCTT	00000000000100000000	TA	TT	D	2
1005	chr2:29144899-29145209	AGACAGGCCCAGGCATGCAG	10	0	0	0	0	0	0	0	0	NA	0
1006	chr2:37710073-37710495	CAACATGTCTGCACTTGCCT	17.3333	1	20	0	2	CAACATGTCTGCACTTGCCT	10000000000100000000	AT	TT	CD	4
1007	chr2:37734696-37735306	GAACATGTCCCCGCATGTTC	37	1	20	0	2	GAACATGTCCCCGCATGTTC	00000000001100000000	AT	AT	CD	4
1008	chr2:37867523-37868349	TAGCATGTCCTGGCTTGCCA	5.33333	1	20	0	3	TAGCATGTCCTGGCTTGCCA	10000000001000000001	AT	TT	CCC	4
1009	chr2:38107466-38108083	GAACAAGTCTCAACAAGTTT	22.3333	1	20	0	1	GAACAAGTCTCAACAAGTTT	00000000001000000000	AA	AA	C	4
1010	chr2:39550604-39550937	GAGCATGCCCGGGCCAGCCC	0.333333	1	20	0	1	GAGCATGCCCGGGCCAGCCC	00000000000000100000	AT	CA	B	4
1011	chr2:42876694-42877197	GGGCAAGTCTCTGCATGTCT	24.6667	1	20	0	2	GGGCAAGTCTCTGCATGTCT	00000000001100000000	AA	AT	CD	4
1012	chr2:43997326-43998015	AGGCATGCACCAACATGCCC	22	1	20	0	2	AGGCATGCACCAACATGCCC	00000000101000000000	AT	AT	CD	4
1013	chr2:45930125-45930453	TGACATGTCCATGCATGTCT	17.6667	1	20	0	2	TGACATGTCCATGCATGTCT	10000000000100000000	AT	AT	CD	4
1014	chr2:46088754-46089571	GGACATGCCAGGGCATGTGA	36	1	20	0	3	GGACATGCCAGGGCATGTGA	00000000010000000011	AT	AT	CCD	4
1015	chr2:46252429-46253468	AGGCACGCCCAGGCCCGCCC	134	0	0	0	0	0	0	0	0	NA	0
1016	chr2:46515732-46516126	TGACTTGCCCTAACTTGTTC	5	1	20	0	2	TGACTTGCCCTAACTTGTTC	10000000001000000000	TT	TT	CC	4
1017	chr2:46726337-46726795	AGGCATGTAGCAGCTAACTC	6	0	0	0	0	0	0	0	0	NA	0
1018	chr2:47051331-47051905	AGACATGACCAGGCTTGTGT	17.6667	1	20	0	2	AGACATGACCAGGCTTGTGT	00000001000000000010	AT	TT	DD	3
1019	chr2:48921771-48922283	GGGCATGCCTAGACATGTCA	24.6667	1	20	0	1	GGGCATGCCTAGACATGTCA	00000000000000000001	AT	AT	C	5
1020	chr2:51337355-51337629	AGACATGTCCATTCATGTCC	30.6667	1	20	0	2	AGACATGTCCATTCATGTCC	00000000000110000000	AT	AT	DD	3
1021	chr2:52649175-52649488	TGACATGTTTCGACATGTTT	12.6667	1	20	0	2	TGACATGTTTCGACATGTTT	10000000001000000000	AT	AT	CC	5
1022	chr2:54203485-54203900	GGACATGCAGTGACTCATCT	2.33333	0	0	0	0	0	0	0	0	NA	0
1023	chr2:54205373-54205749	AGGCATGTACTGTCATGCCC	7.33333	0	0	0	0	0	0	0	0	NA	0
1024	chr2:55158932-55159170	GGGCATGTTGGCACATGTCT	20	1	20	0	2	GGGCATGTTGGCACATGTCT	00000000010100000000	AT	AT	CD	4
1025	chr2:56024210-56024391	GAACATGTCTGAGCTAGTCC	3.66667	1	20	0	0	GAACATGTCTGAGCTAGTCC	00000000000000000000	AT	TA	O	5
1026	chr2:56459793-56460027	GAACATGTCCAGGCAAGAAC	15.3333	1	20	0	2	GAACATGTCCAGGCAAGAAC	00000000000000000110	AT	AA	DD	4
1027	chr2:61358480-61358797	GGACTTGCCCGGACTTGCCT	59.6667	1	20	0	0	GGACTTGCCCGGACTTGCCT	00000000000000000000	TT	TT	O	4
1028	chr2:62040596-62040827	GGGCTTGTCTAGTTTTGTCC	41.6667	1	20	0	2	GGGCTTGTCTAGTTTTGTCC	00000000000011000000	TT	TT	AD	2
1029	chr2:64811281-64811576	GTGCATGTCCACACATGCCA	16	0	0	0	0	0	0	0	0	NA	0
1030	chr2:64816312-64816518	GGGCATGCCTGAACAAAGAC	5.66667	1	15	0	0	GGGCATGCCTGAACA	000000000000000nnnnn	AT		3Q.I-II-III	4
1031	chr2:64912890-64913211	GAACATGTAGTTACATGTTA	2.33333	0	0	0	0	0	0	0	0	NA	0
1032	chr2:65149450-65149708	GGGCATGCCCTGACTTGCTG	41.6667	1	20	0	2	GGGCATGCCCTGACTTGCTG	00000000001000000001	AT	TT	CC	5
1033	chr2:65618583-65619183	TAACATGTCCTTGCATGTCT	27.6667	1	20	0	3	TAACATGTCCTTGCATGTCT	10000000001100000000	AT	AT	CCD	3
1034	chr2:67532208-67532436	GAACATGCTTAGACTAGCCT	7.33333	1	20	0	0	GAACATGCTTAGACTAGCCT	00000000000000000000	AT	TA	O	5
1035	chr2:68825103-68825495	GGGCAAGTTTTTACATGTTC	5	1	20	0	2	GGGCAAGTTTTTACATGTTC	00000000001100000000	AA	AT	CD	4
1036	chr2:69728644-69729225	CAGCATGCCTGGGCAAGAAC	20.6667	1	15	0	1	CAGCATGCCTGGGCA	100000000000000nnnnn	AT		3Q.I-II-III.C	4
1037	chr2:70650611-70651307	AAACATGTTCTCACATGCAT	65.6667	1	10	0	0	AAACATGTTC	0000000000	AT		half	2
1038	chr2:70676775-70678632	AGACATGCCTGGGCATGTTC	309.667	1	20	0	0	AGACATGCCTGGGCATGTTC	00000000000000000000	AT	AT	O	5
1039	chr2:71961472-71962081	TGGCAAGTCCCAACAAGTCC	121.667	1	20	0	2	TGGCAAGTCCCAACAAGTCC	10000000001000000000	AA	AA	CC	4
1040	chr2:72974711-72975055	GGGCATGTGCAGGCATGTAT	7.66667	1	20	0	2	GGGCATGTGCAGGCATGTAT	00000000100000000010	AT	AT	DD	3
1041	chr2:73857740-73858079	AAACATGATCCAACAGGCCT	4.66667	0	0	0	0	0	0	0	0	NA	0
1042	chr2:74020214-74020450	AGACTTGTTTCGACATGACC	9.66667	1	20	0	2	AGACTTGTTTCGACATGACC	00000000001000000100	TT	AT	CD	4
1043	chr2:74268612-74269608	GGGCATGCCCCAACCCGCCT	17	1	10	0	0	GGGCATGCCC	0000000000	AT		half	2
1044	chr2:75836614-75836892	GAACAAGTCTGGACATGAGT	1.66667	1	20	0	2	GAACAAGTCTGGACATGAGT	00000000000000000110	AA	AT	DD	4
1045	chr2:81006847-81007206	GTGCATGTGGGCTTCTGTCT	12.3333	0	0	0	0	0	0	0	0	NA	0
1046	chr2:85094939-85095698	TTGCATGTTAAAACTTGCAA	24.3333	0	0	0	0	0	0	0	0	NA	0
1047	chr2:86643984-86644420	GAACATGTGCGATGACGTCA	12	0	0	0	0	0	0	0	0	NA	0
1048	chr2:88272192-88272763	AGGCAAGTCTGAGCTTGTTC	23.6667	1	20	0	0	AGGCAAGTCTGAGCTTGTTC	00000000000000000000	AA	TT	O	4
1049	chr2:88618852-88619431	AGGCATGCCTAGGCATGCCT	71	1	20	0	0	AGGCATGCCTAGGCATGCCT	00000000000000000000	AT	AT	O	5
1050	chr2:89048384-89048957	GGCCATGTCTTAACATGTCA	5.33333	1	20	0	3	GGCCATGTCTTAACATGTCA	00100000001000000001	AT	AT	CCD	4
1051	chr2:98272123-98272395	TGACATGTCTGCACAAGTCA	2.66667	1	20	0	3	TGACATGTCTGCACAAGTCA	10000000000100000001	AT	AA	CCD	3
1052	chr2:98418494-98418952	CAGCATGCCCAGGCTTGCTA	30.6667	1	20	0	2	CAGCATGCCCAGGCTTGCTA	10000000000000000001	AT	TT	CC	5
1053	chr2:101686892-101687408	AGGCATGTTCAGGCTTGTTC	164.333	1	20	0	0	AGGCATGTTCAGGCTTGTTC	00000000000000000000	AT	TT	O	5
1054	chr2:103620513-103621066	AGACATGTTTCTACATGTCT	10.3333	1	20	0	2	AGACATGTTTCTACATGTCT	00000000001100000000	AT	AT	CD	4
1055	chr2:104686393-104686778	GAACATGTCCGGACAGATCC	6.33333	1	20	0	2	GAACATGTCCGGACAGATCC	00000000000000011000	AT	AG	AB	4
1056	chr2:105386833-105387725	AGGCAAGTCCCTGCATGCCT	135.333	1	20	0	2	AGGCAAGTCCCTGCATGCCT	00000000001100000000	AA	AT	CD	4
1057	chr2:105392544-105392862	AAACTTGCCCTAGCATCTCC	2	1	20	0	2	AAACTTGCCCTAGCATCTCC	00000000001000001000	TT	AT	AC	3
1058	chr2:108347520-108347855	TGGCATGCCTGAACCGGTCC	30.6667	0	0	0	0	0	0	0	0	NA	0
1059	chr2:108387764-108387922	TGACATGCCCTGAGAAGCCT	1.33333	1	20	0	3	TGACATGCCCTGAGAAGCCT	10000000001001000000	AT	AA	ACC	3
1060	chr2:108428034-108428440	GGGCATGCCCAGGCAAGACC	51.3333	1	20	0	1	GGGCATGCCCAGGCAAGACC	00000000000000000100	AT	AA	D	4
1061	chr2:112703397-112703766	GAACATGCCCTAGCTAGCCC	9	1	20	0	1	GAACATGCCCTAGCTAGCCC	00000000001000000000	AT	TA	C	5
1062	chr2:113166624-113167411	CAGCATGCCTGAACTTGACC	24.3333	1	20	0	2	CAGCATGCCTGAACTTGACC	10000000000000000100	AT	TT	CD	4
1063	chr2:113714855-113715071	CTGCATGTCCCCACATGCTG	6	0	0	0	0	0	0	0	0	NA	0
1064	chr2:113804200-113804460	GGGCATGTCCCTGCACTTCT	8	1	10	0	0	GGGCATGTCC	0000000000	AT		half	2
1065	chr2:118589619-118590504	GGGCATGTTGAAGCGTGTCT	39.6667	1	20	0	2	GGGCATGTTGAAGCGTGTCT	00000000010000100000	AT	GT	BC	4
1066	chr2:119547955-119548315	AAACATGTCCAAGCATGCCT	9.33333	1	20	0	0	AAACATGTCCAAGCATGCCT	00000000000000000000	AT	AT	O	5
1067	chr2:119692061-119692936	GGGCATGCCAGAACATATCC	39	1	20	0	2	GGGCATGCCAGAACATATCC	00000000010000001000	AT	AT	AC	3
1068	chr2:122157845-122158071	GGGCATGTTTAGGCAAGCTC	13.6667	1	20	0	0	GGGCATGTTTAGGCAAGCTC	00000000000000000000	AT	AA	O	5
1069	chr2:122710646-122710815	TGGCATGTCCAGGCAAGATT	0	1	20	0	2	TGGCATGTCCAGGCAAGATT	10000000000000000100	AT	AA	CD	4
1070	chr2:122993911-122994315	AGACATGGCCACAGTTGCAC	4.33333	0	0	0	0	0	0	0	0	NA	0
1071	chr2:125925120-125925739	AGGCATGTTTCAACATGTTC	1.33333	1	20	0	1	AGGCATGTTTCAACATGTTC	00000000001000000000	AT	AT	C	5
1072	chr2:128072369-128072601	CAACATGCACAGACAGGTCA	0.333333	0	0	0	0	0	0	0	0	NA	0
1073	chr2:132142919-132143346	AGACATGCCTGAGCAAGCCT	50	1	20	0	0	AGACATGCCTGAGCAAGCCT	00000000000000000000	AT	AA	O	5
1074	chr2:133017238-133017834	GGGCATGTTTAGGCAAGTCC	48	1	20	0	0	GGGCATGTTTAGGCAAGTCC	00000000000000000000	AT	AA	O	5
1075	chr2:133518536-133518997	AGGCATGTTGGCACATGCCT	8.33333	1	20	0	2	AGGCATGTTGGCACATGCCT	00000000010100000000	AT	AT	CD	4
1076	chr2:135064852-135065216	AGGCATGTCTGGGCAAGTCA	15.6667	1	20	0	1	AGGCATGTCTGGGCAAGTCA	00000000000000000001	AT	AA	C	5
1077	chr2:136849528-136850214	GGGCATGCCTGGACAAGTTG	60.6667	1	20	0	1	GGGCATGCCTGGACAAGTTG	00000000000000000001	AT	AA	C	5
1078	chr2:137505784-137506148	AGGCATGCTCCAACATGCCC	6	1	20	0	1	AGGCATGCTCCAACATGCCC	00000000001000000000	AT	AT	C	5
1079	chr2:138546322-138546741	ACACCTGCCCAAGCAAATCC	0	0	0	0	0	0	0	0	0	NA	0
1080	chr2:140338932-140339200	GGGCATGTCTGGCCAAGTCA	4.66667	1	20	0	2	GGGCATGTCTGGCCAAGTCA	00000000000010000001	AT	AA	CD	4
1081	chr2:143872802-143873118	AAACAAGCCTGAACATGTGT	14	1	20	0	1	AAACAAGCCTGAACATGTGT	00000000000000000010	AA	AT	D	4
1082	chr2:144576506-144576842	TGACATGTCATGACATGTGC	13	0	0	0	0	0	0	0	0	NA	0
1083	chr2:147171173-147171741	GGGCATGTCTGGGCAAGTCA	52.6667	1	20	0	1	GGGCATGTCTGGGCAAGTCA	00000000000000000001	AT	AA	C	5
1084	chr2:149369681-149370088	GTGCATGTCCTCACATGCCT	12.6667	0	0	0	0	0	0	0	0	NA	0
1085	chr2:150858574-150858894	AAACAAGTCCGTACATGTTC	14.6667	1	20	0	1	AAACAAGTCCGTACATGTTC	00000000000100000000	AA	AT	D	4
1086	chr2:153265844-153266693	AGACATGTCTAGGCATGTCA	57.6667	1	20	0	1	AGACATGTCTAGGCATGTCA	00000000000000000001	AT	AT	C	5
1087	chr2:153396562-153396734	AAACTTGTACACATATGTTC	1	0	0	0	0	0	0	0	0	NA	0
1088	chr2:153624458-153624835	CAACAAGCCCGTCATTGCTT	18.3333	1	20	0	1	CAACAAGCCCGTCATTGCTT	1000000000nnnnn00000	AA		3Q.I-II-IV.C	2
1089	chr2:154710932-154711262	GAACATGCCTAGACATGTGT	23	1	20	0	1	GAACATGCCTAGACATGTGT	00000000000000000010	AT	AT	D	4
1090	chr2:157811314-157811786	AGGCATGTTAGGACTTTGCC	29.3333	1	15	0	1	AGGCATGTTAGGACT	000000000100000nnnnn	AT		3Q.I-II-III.C	3
1091	chr2:158678225-158678921	GCACAAGTCCAGACACGTTC	20.6667	1	20	0	2	GCACAAGTCCAGACACGTTC	01000000000000010000	AA	AC	BD	2
1092	chr2:160917203-160917545	GGACATGTGCAGACTTGAAT	2.66667	0	0	0	0	0	0	0	0	NA	0
1093	chr2:164517898-164518533	AGACATGTCTGGGCAAGTCA	32	1	20	0	1	AGACATGTCTGGGCAAGTCA	00000000000000000001	AT	AA	C	5
1094	chr2:165285359-165285554	TGGCTTGCCTGGACATGAGC	0.666667	1	20	0	3	TGGCTTGCCTGGACATGAGC	10000000000000000110	TT	AT	CDD	3
1095	chr2:165404634-165405347	AAACATGCTGTGACTTGCTT	9.66667	1	20	0	2	AAACATGCTGTGACTTGCTT	00000000011000000000	AT	TT	CC	5
1096	chr2:169017508-169017818	TGACATGTCAGAGCCTGGCC	45.6667	0	0	0	0	0	0	0	0	NA	0
1097	chr2:169148309-169149136	TGACATGTACTGACATGTAC	62.6667	0	0	0	0	0	0	0	0	NA	0
1098	chr2:170786107-170787169	GGGCATGCCCCAACATGCCT	150.333	1	20	0	1	GGGCATGCCCCAACATGCCT	00000000001000000000	AT	AT	C	5
1099	chr2:170886150-170886661	AGGCATGTCCAGACATGCCT	9.33333	1	20	0	0	AGGCATGTCCAGACATGCCT	00000000000000000000	AT	AT	O	5
1100	chr2:171851792-171852374	GTACATGCCCTGGCAAAACT	7.33333	0	0	0	0	0	0	0	0	NA	0
1101	chr2:171995835-171996151	GGGCATGTTTAGGCAAGCCC	28	1	20	0	0	GGGCATGTTTAGGCAAGCCC	00000000000000000000	AT	AA	O	5
1102	chr2:173506475-173506700	GGACATGCCCGGGCATGAAT	1.33333	1	20	0	2	GGACATGCCCGGGCATGAAT	00000000000000000110	AT	AT	DD	4
1103	chr2:173697537-173697762	GAACAAGTTCTGGCATGTCA	21.6667	1	20	0	2	GAACAAGTTCTGGCATGTCA	00000000001000000001	AA	AT	CC	5
1104	chr2:174556026-174556421	AGACATGCCCAGACGAATCT	15.3333	1	20	0	2	AGACATGCCCAGACGAATCT	00000000000000101000	AT	GA	AB	3
1105	chr2:175083778-175083987	AGGCATGTCCAAACTTGCCT	12.6667	1	20	0	0	AGGCATGTCCAAACTTGCCT	00000000000000000000	AT	TT	O	5
1106	chr2:175770647-175770874	GAACAAGTCTAGACACATTC	1.33333	1	20	0	2	GAACAAGTCTAGACACATTC	00000000000000011000	AA	AC	AB	3
1107	chr2:177742917-177743611	AAACATGCCCAGGCATGCTT	88.6667	1	20	0	0	AAACATGCCCAGGCATGCTT	00000000000000000000	AT	AT	O	5
1108	chr2:177885878-177886921	AGGCATGCACCAACATGCCT	24.6667	1	20	0	2	AGGCATGCACCAACATGCCT	00000000101000000000	AT	AT	CD	4
1109	chr2:178047416-178047745	GGGCATGCCCAGACAAGGCC	9.66667	1	20	0	1	GGGCATGCCCAGACAAGGCC	00000000000000000100	AT	AA	D	4
1110	chr2:180119748-180119919	ATCCTTGCCAACATTTGTTA	0.333333	0	0	0	0	0	0	0	0	NA	0
1111	chr2:183165721-183166862	GGGCAAGTCTGCACTTGAAT	15.3333	1	10	0	0	GGGCAAGTCT	0000000000	AA		half	1
1112	chr2:186140931-186141417	CGACCTGCTCCCACAAGGGT	20.3333	0	0	0	0	0	0	0	0	NA	0
1113	chr2:189299960-189300174	GGACAAGCTTGAACATGATC	4	1	20	0	1	GGACAAGCTTGAACATGATC	00000000000000000100	AA	AT	D	4
1114	chr2:190626256-190626720	AGACAAGTCATGACTTGCCT	12	1	20	0	2	AGACAAGTCATGACTTGCCT	00000000011000000000	AA	TT	CC	4
1115	chr2:190939197-190939555	GAGCAAGACAGAGAGAGTGA	0	0	0	0	0	0	0	0	0	NA	0
1116	chr2:191184842-191185130	AGGCATGTCATAGCTTGTCT	69	1	20	0	2	AGGCATGTCATAGCTTGTCT	00000000011000000000	AT	TT	CC	5
1117	chr2:193117733-193117942	AAACTTGTCCAGGCATGGCT	19	1	20	0	1	AAACTTGTCCAGGCATGGCT	00000000000000000100	TT	AT	D	4
1118	chr2:196195903-196196100	AACCAAGTTTGAACATCATT	2	0	0	0	0	0	0	0	0	NA	0
1119	chr2:202860734-202860920	AGGCTTGAGCCACCACACCT	0	0	0	0	0	0	0	0	0	NA	0
1120	chr2:204599731-204600422	GGACATGTATAGACGTGTTT	18.6667	1	20	0	2	GGACATGTATAGACGTGTTT	00000000100000100000	AT	GT	BD	2
1121	chr2:204937090-204937332	AAACAAGTCCACACATGCCT	2.33333	1	20	0	1	AAACAAGTCCACACATGCCT	00000000000100000000	AA	AT	D	4
1122	chr2:205021581-205021735	GGGCATGTTGGCACATGCCT	16.3333	1	20	0	2	GGGCATGTTGGCACATGCCT	00000000010100000000	AT	AT	CD	4
1123	chr2:206243293-206243703	GGGCATGCCTGGGCCCATCC	19.3333	1	10	0	0	GGGCATGCCT	0000000000	AT		half	2
1124	chr2:206803376-206803762	AGACTTGCTTGGGCATGATC	5	1	20	0	1	AGACTTGCTTGGGCATGATC	00000000000000000100	TT	AT	D	4
1125	chr2:208378890-208379180	AGACTAGCCTGGGCAAGAAA	14	1	15	0	0	AGACTAGCCTGGGCA	000000000000000nnnnn	TA		3Q.I-II-III	3
1126	chr2:208481394-208481958	TGGCAAGTCCCCACATGCCC	6.33333	1	20	0	3	TGGCAAGTCCCCACATGCCC	10000000001100000000	AA	AT	CCD	3
1127	chr2:212137370-212137761	AGACATGTTCAGACATGCCA	23	1	20	0	1	AGACATGTTCAGACATGCCA	00000000000000000001	AT	AT	C	5
1128	chr2:212474586-212474743	TGACAAGTCCTAACATGCCA	8.33333	1	20	0	3	TGACAAGTCCTAACATGCCA	10000000001000000001	AA	AT	CCC	4
1129	chr2:212727202-212727749	AGACATGTCTAGGCTAGTTA	5.33333	1	20	0	1	AGACATGTCTAGGCTAGTTA	00000000000000000001	AT	TA	C	5
1130	chr2:214073905-214074179	CAACATGCCCTAACTTGTCA	8.66667	1	20	0	3	CAACATGCCCTAACTTGTCA	10000000001000000001	AT	TT	CCC	4
1131	chr2:215710711-215711144	GGGCATGTTAAGACTCGCTC	25	1	20	0	2	GGGCATGTTAAGACTCGCTC	00000000010000010000	AT	TC	BC	4
1132	chr2:217124572-217125344	GGGCATGTTCGGGCCAGTCT	7	1	20	0	1	GGGCATGTTCGGGCCAGTCT	00000000000000100000	AT	CA	B	4
1133	chr2:217286551-217287021	CGGCATGTGTGAACAAGACT	1.66667	0	0	0	0	0	0	0	0	NA	0
1134	chr2:219859288-219859801	AGGCATGCCGCTGCTTGTAT	9.33333	0	0	0	0	0	0	0	0	NA	0
1135	chr2:220257591-220258102	AGGCATGTCTCTGCATGCCT	60.6667	1	20	0	2	AGGCATGTCTCTGCATGCCT	00000000001100000000	AT	AT	CD	4
1136	chr2:220306060-220306543	AGGCAGGTCCAGGCGTGTTA	23.6667	0	0	0	0	0	0	0	0	NA	0
1137	chr2:220381990-220383308	AAACATGTTTGGACTTGTTT	23.3333	1	20	0	0	AAACATGTTTGGACTTGTTT	00000000000000000000	AT	TT	O	5
1138	chr2:221428188-221428564	AAACATGCCTAAACATGTTT	5	1	20	0	0	AAACATGCCTAAACATGTTT	00000000000000000000	AT	AT	O	5
1139	chr2:223410720-223411014	TGACAAGTTTATTCATGTTC	0.666667	1	20	0	1	TGACAAGTTTATTCATGTTC	1000000000nnnnn00000	AA		3Q.I-II-IV.C	2
1140	chr2:224460144-224460433	GGACATGCCCAAGCGTAACT	14	1	10	0	0	GGACATGCCC	0000000000	AT		half	2
1141	chr2:225094860-225095244	AGGCAAGTTCTAACATGTTC	10.3333	1	20	0	1	AGGCAAGTTCTAACATGTTC	00000000001000000000	AA	AT	C	5
1142	chr2:225380141-225380984	GGGCATGTATAAACTTGCTA	2	1	20	0	2	GGGCATGTATAAACTTGCTA	00000000100000000001	AT	TT	CD	4
1143	chr2:226209520-226210148	GAACATGCCTGGGCTAGCCT	17.6667	1	20	0	0	GAACATGCCTGGGCTAGCCT	00000000000000000000	AT	TA	O	5
1144	chr2:226631857-226632775	AGGCATGTACAGGCATGTGC	23.3333	1	20	0	2	AGGCATGTACAGGCATGTGC	00000000100000000010	AT	AT	DD	3
1145	chr2:226636618-226637184	TTTCATGTCCACACTTGTCA	44	0	0	0	0	0	0	0	0	NA	0
1146	chr2:227104934-227105091	AAACATGCCAGGGCATGACA	14	1	20	0	3	AAACATGCCAGGGCATGACA	00000000010000000101	AT	AT	CCD	4
1147	chr2:230789529-230789797	GAACATGCCTGGGCTGGGCC	0	1	20	0	2	GAACATGCCTGGGCTGGGCC	00000000000000010100	AT	TG	BD	4
1148	chr2:231366742-231367300	GGGCAGGCATGTTCCTGGCA	34.3333	5	14	0	0	AGGCATGTTC	0000000000	AT		half	2
1149	chr2:232968946-232969171	AGACATGTCCCGTCATGCCC	21.3333	1	20	0	2	AGACATGTCCCGTCATGCCC	00000000001010000000	AT	AT	CD	4
1150	chr2:235255906-235256226	GACCCTGCTGGCTCTGCTCC	0	0	0	0	0	0	0	0	0	NA	0
1151	chr2:235898546-235898799	GTGCATGCCTCGACCTGCCT	22.3333	0	0	0	0	0	0	0	0	NA	0
1152	chr2:236214974-236216160	AGACAAGTCCAGGCATGACT	20.3333	1	20	0	1	AGACAAGTCCAGGCATGACT	00000000000000000100	AA	AT	D	4
1153	chr2:237871736-237872442	GAACCTGTCTCTACCTGCCT	1.66667	0	0	0	0	0	0	0	0	NA	0
1154	chr2:238512826-238514151	GGGCATGTCTGGGCAAGTCA	52	1	20	0	1	GGGCATGTCTGGGCAAGTCA	00000000000000000001	AT	AA	C	5
1155	chr2:238840734-238841119	AGACATGCACTGACATGACT	35.3333	0	0	0	0	0	0	0	0	NA	0
1156	chr2:241021483-241022476	CTTCTTGCCTGGGCCTGGCG	32	0	0	0	0	0	0	0	0	NA	0
1157	chr2:242486523-242487027	CCGCGTGCCTCTGCGTGTGC	15	0	0	0	0	0	0	0	0	NA	0
1158	chr20:831728-831925	GAACAAGTCTGGGCAGAGAC	3.33333	1	15	0	0	GAACAAGTCTGGGCA	000000000000000nnnnn	AA		3Q.I-II-III	3
1159	chr20:1428798-1429557	TCACATGCCCAGACACGCCA	13	0	0	0	0	0	0	0	0	NA	0
1160	chr20:1789189-1789396	TAACAGGTCTGGGCTTATCA	0	0	0	0	0	0	0	0	0	NA	0
1161	chr20:2136631-2136803	GGGCTTGCCTGGGCAAGTTA	6.33333	1	20	0	1	GGGCTTGCCTGGGCAAGTTA	00000000000000000001	TT	AA	C	4
1162	chr20:3822017-3822609	AGGCATGTTGTAGCATGCCA	78	1	20	0	3	AGGCATGTTGTAGCATGCCA	00000000011000000001	AT	AT	CCC	4
1163	chr20:4380228-4380441	GAACAAGCCTGGGCTAGTCT	11.3333	1	20	0	0	GAACAAGCCTGGGCTAGTCT	00000000000000000000	AA	TA	O	4
1164	chr20:4700311-4700792	AAGCATGTCCAGACCTGTCC	10	1	20	0	1	AAGCATGTCCAGACCTGTCC	00000000000000100000	AT	CT	B	4
1165	chr20:5048625-5049189	GAACAAGTCCGGGCATATGT	61.3333	1	20	0	2	GAACAAGTCCGGGCATATGT	00000000000000001010	AA	AT	AD	4
1166	chr20:6030019-6030323	AAACATGTCTAAACAAGTCT	19.6667	1	20	0	0	AAACATGTCTAAACAAGTCT	00000000000000000000	AT	AA	O	5
1167	chr20:6519937-6520258	GAACATGACCAGACTTATTT	0.333333	1	20	0	2	GAACATGACCAGACTTATTT	00000001000000001000	AT	TT	AD	3
1168	chr20:6583556-6583806	GGACATGCCAGGACACGCCA	22.3333	1	20	0	3	GGACATGCCAGGACACGCCA	00000000010000010001	AT	AC	BCC	4
1169	chr20:7700885-7701389	AGGCAAGCCCAGACATGTAA	21	1	20	0	2	AGGCAAGCCCAGACATGTAA	00000000000000000011	AA	AT	CD	4
1170	chr20:10048033-10048490	AGGCATGTCTAGGCATGTTT	45.6667	1	20	0	0	AGGCATGTCTAGGCATGTTT	00000000000000000000	AT	AT	O	5
1171	chr20:10593835-10594250	TGGCTTGCCCGGTTTTGCTT	4.33333	1	20	0	1	TGGCTTGCCCGGTTTTGCTT	1000000000nnnnn00000	TT		3Q.I-II-IV.C	2
1172	chr20:10661704-10662307	GAACATGCCCGGGCTAGCCT	42.6667	1	20	0	0	GAACATGCCCGGGCTAGCCT	00000000000000000000	AT	TA	O	5
1173	chr20:11779559-11779813	GAACAAGCCCATTCTTGCCT	0	1	20	0	2	GAACAAGCCCATTCTTGCCT	00000000000110000000	AA	TT	DD	2
1174	chr20:15232954-15233412	CAGCCTGATCAACCTTTTGT	1.66667	0	0	0	0	0	0	0	0	NA	0
1175	chr20:17778784-17779346	AGGCCAGCTGAGCCCAGTCC	1.33333	0	0	0	0	0	0	0	0	NA	0
1176	chr20:17898113-17898525	CGACATGTTTGGACAGAGCC	9.66667	1	15	0	1	CGACATGTTTGGACA	100000000000000nnnnn	AT		3Q.I-II-III.C	4
1177	chr20:18781030-18781290	ATACATGTCCAGGCTAGCCC	6.66667	1	20	0	1	ATACATGTCCAGGCTAGCCC	01000000000000000000	AT	TA	D	4
1178	chr20:21425061-21425407	CAACAAGTCCAGGCAAAGCA	18.3333	1	15	0	1	CAACAAGTCCAGGCA	100000000000000nnnnn	AA		3Q.I-II-III.C	3
1179	chr20:22308072-22308491	AGGCTAGCCCAGGCAACTGC	28	1	20	0	2	AGGCTAGCCCAGGCAACTGC	00000000000000001010	TA	AA	AD	3
1180	chr20:23083692-23084010	AGGCATGTTTAGACAGGTTA	35.6667	1	20	0	2	AGGCATGTTTAGACAGGTTA	00000000000000010001	AT	AG	BC	4
1181	chr20:24024467-24024722	TTTCATGTCTACGCTTGCCA	2	0	0	0	0	0	0	0	0	NA	0
1182	chr20:25624425-25625082	GGGCACGTCTAGACGTGTTT	9	1	20	0	2	GGGCACGTCTAGACGTGTTT	00000100000000100000	AC	GT	BB	2
1183	chr20:29654409-29654597	TGGCATGTCCGGACTCTGCA	1.66667	1	15	0	1	TGGCATGTCCGGACT	100000000000000nnnnn	AT		3Q.I-II-III.C	4
1184	chr20:29729294-29730760	GGACTTGTCTGGACTAGTTG	28.6667	1	20	0	1	GGACTTGTCTGGACTAGTTG	00000000000000000001	TT	TA	C	4
1185	chr20:29750716-29751077	AGGCATGTTCGGACTTAGCC	29	1	20	0	2	AGGCATGTTCGGACTTAGCC	00000000000000001100	AT	TT	AD	4
1186	chr20:29751053-29751227	GAGCCAGCCCAATCTAGGTC	1.33333	0	0	0	0	0	0	0	0	NA	0
1187	chr20:29751345-29751501	GGTCTAGTTGGTACCTTTGT	0	0	0	0	0	0	0	0	0	NA	0
1188	chr20:31608767-31609393	GGGCATGCCCCAACACGCCT	24.3333	1	20	0	2	GGGCATGCCCCAACACGCCT	00000000001000010000	AT	AC	BC	3
1189	chr20:32392197-32392406	AGGCATGTACCAACACGCCT	10.3333	0	0	0	0	0	0	0	0	NA	0
1190	chr20:33359163-33359821	GGACAAGCTCAGGCACATCA	50	1	15	0	0	GGACAAGCTCAGGCA	000000000000000nnnnn	AA		3Q.I-II-III	3
1191	chr20:33502348-33503081	GATCATGTTCAGACCTGTCT	30	1	20	0	2	GATCATGTTCAGACCTGTCT	00100000000000100000	AT	CT	BD	2
1192	chr20:34897017-34897484	GGGCAAGTCAGGGCATGGAC	3.33333	1	15	0	1	GGGCAAGTCAGGGCA	000000000100000nnnnn	AA		3Q.I-II-III.C	2
1193	chr20:35456546-35457907	CCACATGTCCATACACGCAC	53.3333	0	0	0	0	0	0	0	0	NA	0
1194	chr20:37873761-37874020	GGGCTTGCCTAGACATGTAG	0.333333	1	20	0	2	GGGCTTGCCTAGACATGTAG	00000000000000000011	TT	AT	CD	4
1195	chr20:37874277-37874631	AAACATGCCCTGACTAGCCC	1	1	20	0	1	AAACATGCCCTGACTAGCCC	00000000001000000000	AT	TA	C	5
1196	chr20:37959384-37959781	GAACATGTGTAAGCTTGTCA	1	1	20	0	2	GAACATGTGTAAGCTTGTCA	00000000100000000001	AT	TT	CD	4
1197	chr20:42703351-42703825	GGGCAAGTTTAAACACCCAT	5.33333	1	15	0	0	GGGCAAGTTTAAACA	000000000000000nnnnn	AA		3Q.I-II-III	3
1198	chr20:42740246-42740717	AGACAAGTCCAGACCTGTCT	7.66667	1	20	0	1	AGACAAGTCCAGACCTGTCT	00000000000000100000	AA	CT	B	3
1199	chr20:42834822-42834986	GGGCAAGCCAGGACAGCTCC	1	1	15	0	1	GGGCAAGCCAGGACA	000000000100000nnnnn	AA		3Q.I-II-III.C	2
1200	chr20:43401123-43401680	ACACATGCCTGGGCAAAGGT	48	0	0	0	0	0	0	0	0	NA	0
1201	chr20:43406155-43406469	GGACATGTTTGTACTAGGTC	1	1	20	0	2	GGACATGTTTGTACTAGGTC	00000000000100000100	AT	TA	DD	3
1202	chr20:45187991-45188295	GGGCAGGTCTGCACTTTGCA	4	0	0	0	0	0	0	0	0	NA	0
1203	chr20:45439173-45439861	AGACATGCCAGAAATTGCCA	9.33333	1	20	0	3	AGACATGCCAGAAATTGCCA	00000000010001000001	AT	TT	ACC	3
1204	chr20:45530566-45530915	AAACATGCTTGAACTTGCCC	6.66667	1	20	0	0	AAACATGCTTGAACTTGCCC	00000000000000000000	AT	TT	O	5
1205	chr20:46055107-46055562	AGACATGCTTACGTCTGCAC	27.3333	1	10	0	0	AGACATGCTT	0000000000	AT		half	2
1206	chr20:46570841-46570996	AGGCTGGCCTGAACTCCTGA	0	0	0	0	0	0	0	0	0	NA	0
1207	chr20:46618015-46618368	GGACATGACCAGACATGTAT	6	1	20	0	2	GGACATGACCAGACATGTAT	00000001000000000010	AT	AT	DD	3
1208	chr20:47819778-47820082	GCACTTGGCAACTTTTGTTC	0	0	0	0	0	0	0	0	0	NA	0
1209	chr20:48422104-48422407	GAGCAAGTCTGGGCTTGTAG	8.33333	1	20	0	2	GAGCAAGTCTGGGCTTGTAG	00000000000000000011	AA	TT	CD	3
1210	chr20:48477928-48478218	GAACTTGCCTCAACATATCT	7.33333	1	20	0	2	GAACTTGCCTCAACATATCT	00000000001000001000	TT	AT	AC	3
1211	chr20:48779302-48779870	GTGCTAGTCCAAACAGGGGA	55	0	0	0	0	0	0	0	0	NA	0
1212	chr20:48894461-48894897	CAGCATGCCCCAGCCACACC	12.6667	0	0	0	0	0	0	0	0	NA	0
1213	chr20:49737005-49737285	GGTCATGCCTGGGCCACGCC	15	0	0	0	0	0	0	0	0	NA	0
1214	chr20:50020798-50022155	GGGCATGTTGGCACACGCCT	12	0	0	0	0	0	0	0	0	NA	0
1215	chr20:50027899-50028448	GGGCATGTCTAGGCAAGTCA	13.3333	1	20	0	1	GGGCATGTCTAGGCAAGTCA	00000000000000000001	AT	AA	C	5
1216	chr20:54333697-54334017	GTGCATGTCCAAGCTTGCCC	2	1	20	0	1	GTGCATGTCCAAGCTTGCCC	01000000000000000000	AT	TT	D	4
1217	chr20:57072467-57073187	TAACATGCCTAGACTTGACC	5.66667	1	20	0	2	TAACATGCCTAGACTTGACC	10000000000000000100	AT	TT	CD	4
1218	chr20:60193996-60194180	AGGCTGGAGTGCAATAGCAT	0	0	0	0	0	0	0	0	0	NA	0
1219	chr20:60386544-60386974	AGACGAGGCTTGTTTTGCTT	10	6	15	0	0	AGGCTTGTTT	0000000000	TT		half	1
1220	chr20:60930704-60931271	GGACATGTGTGAACATGTTG	13.3333	1	20	0	2	GGACATGTGTGAACATGTTG	00000000100000000001	AT	AT	CD	4
1221	chr20:61357746-61358292	ACGCATGTCCAGGCAGCTTC	1	0	0	0	0	0	0	0	0	NA	0
1222	chr21:16147395-16147647	ACACATGTGTACACATGTGT	0	0	0	0	0	0	0	0	0	NA	0
1223	chr21:17901877-17902380	AAACATGCCCTGGCATGCTC	29	1	20	0	1	AAACATGCCCTGGCATGCTC	00000000001000000000	AT	AT	C	5
1224	chr21:17961342-17961932	AGGCATGCCCAGGCAAGATC	14	1	20	0	1	AGGCATGCCCAGGCAAGATC	00000000000000000100	AT	AA	D	4
1225	chr21:20886623-20887085	GGGCATGTCTGGGCAAGTCA	3.66667	1	20	0	1	GGGCATGTCTGGGCAAGTCA	00000000000000000001	AT	AA	C	5
1226	chr21:22483565-22484649	GGACATGCCTAGGCTAGTCC	1.33333	1	20	0	0	GGACATGCCTAGGCTAGTCC	00000000000000000000	AT	TA	O	5
1227	chr21:23184985-23185262	GGGCTTGCCTATACATGCCC	0.333333	1	20	0	1	GGGCTTGCCTATACATGCCC	00000000000100000000	TT	AT	D	4
1228	chr21:24308982-24309219	AGGCATGTCTCAACATGCAC	6.33333	1	20	0	2	AGGCATGTCTCAACATGCAC	00000000001000000010	AT	AT	CD	4
1229	chr21:24552002-24552155	AGGCATGTTTATAGCAGTAC	7.33333	1	10	0	0	AGGCATGTTT	0000000000	AT		half	2
1230	chr21:25196707-25196960	GAACAAGTCTGGGCTTGATT	1	1	20	0	1	GAACAAGTCTGGGCTTGATT	00000000000000000100	AA	TT	D	3
1231	chr21:25694783-25695010	GGACAAGTCCAAACAAGCCC	3	1	20	0	0	GGACAAGTCCAAACAAGCCC	00000000000000000000	AA	AA	O	4
1232	chr21:26684250-26684908	GGACAAGTAGAATTAAGTCT	0	0	0	0	0	0	0	0	0	NA	0
1233	chr21:26735267-26735728	AGGCATGTCTGGGCAAGCCA	9.33333	1	20	0	1	AGGCATGTCTGGGCAAGCCA	00000000000000000001	AT	AA	C	5
1234	chr21:26953494-26953697	GGGCATGTTTAGGCAAGCCC	0.333333	1	20	0	0	GGGCATGTTTAGGCAAGCCC	00000000000000000000	AT	AA	O	5
1235	chr21:27987678-27987973	AGACAAGTCCTCACAAGCTA	0	1	20	0	3	AGACAAGTCCTCACAAGCTA	00000000001100000001	AA	AA	CCD	2
1236	chr21:29698167-29698381	AGGCATGCCCAGACATGCTG	68.6667	1	20	0	1	AGGCATGCCCAGACATGCTG	00000000000000000001	AT	AT	C	5
1237	chr21:31929181-31929997	GAACAAGTCCTAACAAGTTT	13	1	20	0	1	GAACAAGTCCTAACAAGTTT	00000000001000000000	AA	AA	C	4
1238	chr21:33661355-33661843	GAACATGTCTGGGCATGTCA	203.333	1	20	0	1	GAACATGTCTGGGCATGTCA	00000000000000000001	AT	AT	C	5
1239	chr21:34270014-34270622	AGACAAGACTTGGCTTTCCC	2.33333	0	0	0	0	0	0	0	0	NA	0
1240	chr21:34969360-34970144	GAACAAGTCCCAACATGCTC	18	1	20	0	1	GAACAAGTCCCAACATGCTC	00000000001000000000	AA	AT	C	5
1241	chr21:35239417-35239798	AAACATGCTCAGGCTTGCCC	11.6667	1	20	0	0	AAACATGCTCAGGCTTGCCC	00000000000000000000	AT	TT	O	5
1242	chr21:43754912-43755236	AGACAAGTCTGAACAGGTGT	1.33333	1	20	0	2	AGACAAGTCTGAACAGGTGT	00000000000000010010	AA	AG	BD	3
1243	chr21:43782270-43782524	AAACTTGCCTGGACAACTCC	4	1	20	0	1	AAACTTGCCTGGACAACTCC	00000000000000001000	TT	AA	A	3
1244	chr21:43971001-43971614	ATGCATGCCCAGACATGTGC	27.6667	1	20	0	2	ATGCATGCCCAGACATGTGC	01000000000000000010	AT	AT	DD	3
1245	chr21:44736515-44736904	GGACGAGCCAATTCAACTCT	3.33333	0	0	0	0	0	0	0	0	NA	0
1246	chr21:44736855-44737138	AGGCATGCCAGGGCAAATAC	25.6667	1	15	0	1	AGGCATGCCAGGGCA	000000000100000nnnnn	AT		3Q.I-II-III.C	3
1247	chr21:44793414-44793722	TGGCATGCCTGGGCGTGTAG	9.66667	0	0	0	0	0	0	0	0	NA	0
1248	chr21:44842267-44842707	CGGCATGCCTGGGCATGTAG	17.3333	1	20	0	3	CGGCATGCCTGGGCATGTAG	10000000000000000011	AT	AT	CCD	4
1249	chr21:44954185-44954612	AGACATGTATTTTCATGTTC	8.66667	0	0	0	0	0	0	0	0	NA	0
1250	chr21:45010287-45011250	GGGCAAGTCCTCACACGTCC	21.6667	1	10	0	0	GGGCAAGTCC	0000000000	AA		half	1
1251	chr21:45617376-45617703	GGCCTGGGCCATGTTTGCTG	0	0	0	0	0	0	0	0	0	NA	0
1252	chr21:45876948-45877455	AGACATGTCCTGGCATGCCC	34.3333	1	20	0	1	AGACATGTCCTGGCATGCCC	00000000001000000000	AT	AT	C	5
1253	chr22:16208780-16209118	TTACATGCCCAGACACGCCA	13	0	0	0	0	0	0	0	0	NA	0
1254	chr22:17296825-17297607	AGGCTTGCCTCAGCATGTCG	19	1	20	0	2	AGGCTTGCCTCAGCATGTCG	00000000001000000001	TT	AT	CC	5
1255	chr22:18351860-18352380	ACACATGCCCAGGCACACAC	5.33333	0	0	0	0	0	0	0	0	NA	0
1256	chr22:22497948-22498579	AGGCATGTACCAACATGCCC	40	1	20	0	2	AGGCATGTACCAACATGCCC	00000000101000000000	AT	AT	CD	4
1257	chr22:23787564-23788076	GCGCATGCCCAGGCAAGACC	8.33333	1	20	0	2	GCGCATGCCCAGGCAAGACC	01000000000000000100	AT	AA	DD	3
1258	chr22:25219499-25219915	CAGCATGCTCAGGCATGAAT	12	1	15	0	1	CAGCATGCTCAGGCA	100000000000000nnnnn	AT		3Q.I-II-III.C	4
1259	chr22:26445541-26445809	GGACATGCCTGGGCTAGCGT	16.3333	1	20	0	1	GGACATGCCTGGGCTAGCGT	00000000000000000010	AT	TA	D	4
1260	chr22:27041967-27042345	TGACTTGCCCAAACACACCT	23	1	15	0	1	TGACTTGCCCAAACA	100000000000000nnnnn	TT		3Q.I-II-III.C	3
1261	chr22:27709002-27709710	CTGCATGCCCGGACACGCTC	32	0	0	0	0	0	0	0	0	NA	0
1262	chr22:28194745-28196068	CAACATGCCTGGTCTAGTCT	16.3333	1	20	0	2	CAACATGCCTGGTCTAGTCT	10000000000010000000	AT	TA	CD	4
1263	chr22:28719062-28719220	AGGCGTGTCCAGGCTAGCAG	0.333333	0	0	0	0	0	0	0	0	NA	0
1264	chr22:28971508-28972125	CGACATGTCCTGGTTTGCCC	39	1	20	0	3	CGACATGTCCTGGTTTGCCC	10000000001001000000	AT	TT	ACC	3
1265	chr22:29903377-29904003	TGGCATGCCTGAGCCTGTCT	20	1	20	0	2	TGGCATGCCTGAGCCTGTCT	10000000000000100000	AT	CT	BC	4
1266	chr22:29979866-29980450	CTGCATGCCTGTACTTGTTT	20.3333	0	0	0	0	0	0	0	0	NA	0
1267	chr22:30805085-30805408	GGCCTTGCTCCAGCTGGAGT	1	0	0	0	0	0	0	0	0	NA	0
1268	chr22:30833010-30833346	GGGCATGTTCCTGCCTGCCT	14	1	20	0	0	GGGCATGTTCCTGCCTGCCT	0000000000nnnnn00000	AT		3Q.I-II-IV	3
1269	chr22:31391796-31392044	AGACATGTTAGAACAAATTC	0	1	20	0	2	AGACATGTTAGAACAAATTC	00000000010000001000	AT	AA	AC	3
1270	chr22:33487152-33487632	GAACAAGCCCAGGCTAGTCT	0	1	20	0	0	GAACAAGCCCAGGCTAGTCT	00000000000000000000	AA	TA	O	4
1271	chr22:33625994-33626288	AAACATGCCTGGGCTAGCCT	1.66667	1	20	0	0	AAACATGCCTGGGCTAGCCT	00000000000000000000	AT	TA	O	5
1272	chr22:35255810-35256925	GGGCATGTTGGTACACGCCT	14	0	0	0	0	0	0	0	0	NA	0
1273	chr22:36089644-36089983	TGACATGTCCCCACATGCCT	17.6667	1	20	0	3	TGACATGTCCCCACATGCCT	10000000001100000000	AT	AT	CCD	3
1274	chr22:36157766-36158495	TTGCATGCCCTGACCTGTCA	12.3333	0	0	0	0	0	0	0	0	NA	0
1275	chr22:36510661-36511473	GGGCGTGTCCCTTCATGTCT	16	0	0	0	0	0	0	0	0	NA	0
1276	chr22:36537598-36537748	AGACCAGCCTGGCCAACATG	0	0	0	0	0	0	0	0	0	NA	0
1277	chr22:36624488-36625175	GCAGTTGCTTCACCGTGTTC	24	0	0	0	0	0	0	0	0	NA	0
1278	chr22:37822996-37823911	AGACTTGCCCCTGCTTGTCT	30.3333	1	20	0	2	AGACTTGCCCCTGCTTGTCT	00000000001100000000	TT	TT	CD	3
1279	chr22:38173129-38173387	CGACATGTCCTGACTTGCAT	9.33333	1	20	0	3	CGACATGTCCTGACTTGCAT	10000000001000000010	AT	TT	CCD	4
1280	chr22:39402646-39402930	AAACATGTCTGATCATGTCT	4.33333	1	20	0	1	AAACATGTCTGATCATGTCT	00000000000010000000	AT	AT	D	4
1281	chr22:40015754-40015913	AGACAAGGCTGAGCATGGTG	0	0	0	0	0	0	0	0	0	NA	0
1282	chr22:42897433-42897617	GGGCATGTCCGCTCATGCCT	0.333333	1	20	0	2	GGGCATGTCCGCTCATGCCT	00000000000110000000	AT	AT	DD	3
1283	chr22:43386725-43387083	GGACATGCCTGAGCATGTCT	18	1	20	0	0	GGACATGCCTGAGCATGTCT	00000000000000000000	AT	AT	O	5
1284	chr22:43460026-43460498	AGACATGCCCAGGCACATGC	8	1	15	0	0	AGACATGCCCAGGCA	000000000000000nnnnn	AT		3Q.I-II-III	4
1285	chr22:43774260-43774655	TGACGTGTCCTGACGCGTCC	21.6667	0	0	0	0	0	0	0	0	NA	0
1286	chr22:43847364-43848553	GGGCATGTATGGGCTCGCCC	18.3333	1	20	0	2	GGGCATGTATGGGCTCGCCC	00000000100000010000	AT	TC	BD	2
1287	chr22:44005903-44006106	GGACAAGCCCAGACATCCCT	2.33333	1	20	0	1	GGACAAGCCCAGACATCCCT	00000000000000001000	AA	AT	A	4
1288	chr22:45302793-45303084	AGGCATGTCAGAAAATACTG	4.66667	0	0	0	0	0	0	0	0	NA	0
1289	chr22:45904129-45904534	TGACAAGTCCAGGCACACCA	85.3333	1	15	0	1	TGACAAGTCCAGGCA	100000000000000nnnnn	AA		3Q.I-II-III.C	3
1290	chr22:46611080-46611611	AAACATGCCTGACTCCGCTC	0	1	10	0	0	AAACATGCCT	0000000000	AT		half	2
1291	chr22:48539936-48540503	GGACATGCCTAAACATGCCT	39.6667	1	20	0	0	GGACATGCCTAAACATGCCT	00000000000000000000	AT	AT	O	5
1292	chr22:49086325-49086883	GGGCAAGTCCGGGCAGCTCT	25.6667	1	20	0	2	GGGCAAGTCCGGGCAGCTCT	00000000000000011000	AA	AG	AB	3
1293	chr22:49261790-49262507	GGGCAAGTCTGGGCTAGTGC	10.6667	1	20	0	1	GGGCAAGTCTGGGCTAGTGC	00000000000000000010	AA	TA	D	3
1294	chr3:127452-128549	AGACATGTCTGAGCATGTCT	16.3333	1	20	0	0	AGACATGTCTGAGCATGTCT	00000000000000000000	AT	AT	O	5
1295	chr3:1085811-1086376	GGGCATGTCAGTACATGTCC	0.666667	1	20	0	2	GGGCATGTCAGTACATGTCC	00000000010100000000	AT	AT	CD	4
1296	chr3:3576470-3576952	AGACAAGTCTGGACTTGTTC	6	1	20	0	0	AGACAAGTCTGGACTTGTTC	00000000000000000000	AA	TT	O	4
1297	chr3:5011529-5012002	GCTCAAGTCCCAGCCAGCCC	49.3333	0	0	0	0	0	0	0	0	NA	0
1298	chr3:8707980-8708358	AGGCATGCCCCAGCATGCCC	21.3333	1	20	0	1	AGGCATGCCCCAGCATGCCC	00000000001000000000	AT	AT	C	5
1299	chr3:8862769-8863214	GGGCAAGTCCTGACTGGTCT	3.66667	1	20	0	2	GGGCAAGTCCTGACTGGTCT	00000000001000010000	AA	TG	BC	2
1300	chr3:10387825-10388113	GAACAAGCCCAGGCTAGCCT	24	1	20	0	0	GAACAAGCCCAGGCTAGCCT	00000000000000000000	AA	TA	O	4
1301	chr3:10919797-10920006	AAGCCAGCATCAGCTGACCG	6	0	0	0	0	0	0	0	0	NA	0
1302	chr3:11248971-11249129	GTGCCAGCACCCATTTGTTG	0	0	0	0	0	0	0	0	0	NA	0
1303	chr3:11495111-11495384	GTGCAAGCCCAAACTTGAAT	10.3333	0	0	0	0	0	0	0	0	NA	0
1304	chr3:13317950-13318953	GGGCAAGCCCAGGCAGAGCC	9.33333	1	15	0	0	GGGCAAGCCCAGGCA	000000000000000nnnnn	AA		3Q.I-II-III	3
1305	chr3:13542511-13542952	GAACAAGCCCAGACTTGGGA	15.3333	1	15	0	0	GAACAAGCCCAGACT	000000000000000nnnnn	AA		3Q.I-II-III	3
1306	chr3:13907176-13907682	TGGCATGTCCTGGCCTGTTT	13.6667	1	20	0	3	TGGCATGTCCTGGCCTGTTT	10000000001000100000	AT	CT	BCC	3
1307	chr3:14194902-14195244	TTGCTTGTCTGGGCAAATTC	33	0	0	0	0	0	0	0	0	NA	0
1308	chr3:14341011-14341407	TGGCATGCCTGGGCCTACCC	3	0	0	0	0	0	0	0	0	NA	0
1309	chr3:14342210-14342732	AGGCATGTTGGTTCATGCCT	40.3333	1	20	0	1	AGGCATGTTGGTTCATGCCT	0000000001nnnnn00000	AT		3Q.I-II-IV.C	3
1310	chr3:14505115-14505525	AGACATGTTCTGGCGTGTTC	15.6667	1	20	0	2	AGACATGTTCTGGCGTGTTC	00000000001000100000	AT	GT	BC	3
1311	chr3:15799871-15800347	GAACATGTGTGTACAAGTCC	9.66667	1	20	0	2	GAACATGTGTGTACAAGTCC	00000000100100000000	AT	AA	DD	3
1312	chr3:20094655-20095163	GGGCATGTTGCTGCATGTCT	27.3333	1	20	0	3	GGGCATGTTGCTGCATGTCT	00000000011100000000	AT	AT	CCD	3
1313	chr3:21680422-21680696	GGACATGTCAATGCAACCAA	2.66667	0	0	0	0	0	0	0	0	NA	0
1314	chr3:27108100-27108528	ATGCATGCCCAGGCAAATCT	18.6667	1	20	0	2	ATGCATGCCCAGGCAAATCT	01000000000000001000	AT	AA	AD	3
1315	chr3:30109653-30110618	GGGCATGTTTAGGCAAGTCC	48.6667	1	20	0	0	GGGCATGTTTAGGCAAGTCC	00000000000000000000	AT	AA	O	5
1316	chr3:30243710-30244680	AGGCATGTAAGGGCATGAAG	38	0	0	0	0	0	0	0	0	NA	0
1317	chr3:31055657-31055938	GGACTTGCCCAGCGGAGCCT	0.333333	1	20	0	0	GGACTTGCCCAGCGGAGCCT	0000000000nnnnn00000	TT		3Q.I-II-IV	2
1318	chr3:32423448-32424188	GGGCATGCCTGGGCAAGAAA	14.6667	1	15	0	0	GGGCATGCCTGGGCA	000000000000000nnnnn	AT		3Q.I-II-III	4
1319	chr3:33484144-33484620	GGGCATGCCCAGGCAAGACC	63.6667	1	20	0	1	GGGCATGCCCAGGCAAGACC	00000000000000000100	AT	AA	D	4
1320	chr3:36949047-36949825	TGGCATGTCTGGACATGTAA	94.3333	1	20	0	3	TGGCATGTCTGGACATGTAA	10000000000000000011	AT	AT	CCD	4
1321	chr3:39002094-39002287	AATCAAGGCTAGTCTTGGAT	0	6	15	0	0	AGGCTAGTCT	0000000000	TA		half	1
1322	chr3:40061041-40061726	ATACATGCCCTGACTAGTTT	3.33333	1	20	0	2	ATACATGCCCTGACTAGTTT	01000000001000000000	AT	TA	CD	4
1323	chr3:41487882-41488383	GGACAAGTCTTGACATGTCT	18	1	20	0	1	GGACAAGTCTTGACATGTCT	00000000001000000000	AA	AT	C	5
1324	chr3:42839800-42840369	GGACATGTCAGGGCAAGCCA	23.6667	1	20	0	2	GGACATGTCAGGGCAAGCCA	00000000010000000001	AT	AA	CC	5
1325	chr3:46779623-46779924	ATGCTAGGGCAAACTGAAGT	0.333333	0	0	0	0	0	0	0	0	NA	0
1326	chr3:48418754-48419129	CTGCAAGCCTGGGCACGTGC	22.3333	0	0	0	0	0	0	0	0	NA	0
1327	chr3:48448868-48449306	AGGCAAGTCCATTCATGTCT	32.3333	1	20	0	2	AGGCAAGTCCATTCATGTCT	00000000000110000000	AA	AT	DD	3
1328	chr3:49370751-49371248	AGGCATGTCTGGTCTGGCCC	35.3333	1	20	0	2	AGGCATGTCTGGTCTGGCCC	00000000000010010000	AT	TG	BD	3
1329	chr3:52055648-52055971	GTGCAAGTGAGTAAGTGTCT	0.333333	0	0	0	0	0	0	0	0	NA	0
1330	chr3:53278927-53279333	AGACATGACCCTGCTTGTCC	62.3333	0	0	0	0	0	0	0	0	NA	0
1331	chr3:54872774-54873121	GGGCATGTCAAGACAACAAG	0	1	15	0	1	GGGCATGTCAAGACA	000000000100000nnnnn	AT		3Q.I-II-III.C	3
1332	chr3:56792815-56793441	GGTCATGCCCAGACATGATG	41.3333	1	20	0	3	GGTCATGCCCAGACATGATG	00100000000000000101	AT	AT	CDD	2
1333	chr3:57024095-57024565	CAACATGTCTCTACTTGTTT	13.3333	1	20	0	3	CAACATGTCTCTACTTGTTT	10000000001100000000	AT	TT	CCD	3
1334	chr3:58835028-58835691	AGACATGTCAGAACATGCAG	60.3333	1	20	0	3	AGACATGTCAGAACATGCAG	00000000010000000011	AT	AT	CCD	4
1335	chr3:59759607-59759916	GTGCATGCCCAGACATGCTG	11	1	20	0	2	GTGCATGCCCAGACATGCTG	01000000000000000001	AT	AT	CD	4
1336	chr3:64796915-64797136	AGGCATGCCTCCACATGCCC	6.66667	1	20	0	2	AGGCATGCCTCCACATGCCC	00000000001100000000	AT	AT	CD	4
1337	chr3:70986041-70986640	AGACATGTTCAGTCATGCCC	11	1	20	0	1	AGACATGTTCAGTCATGCCC	00000000000010000000	AT	AT	D	4
1338	chr3:71143508-71143844	GAACATGTCGTGTCATGTGC	1	0	0	0	0	0	0	0	0	NA	0
1339	chr3:71579479-71579884	GAACGTGTCTACACTTGTCT	11.3333	1	20	0	2	GAACGTGTCTACACTTGTCT	00001000000100000000	GT	TT	BD	1
1340	chr3:72255838-72256026	AAACTTGTTATCACATGAAT	2	0	0	0	0	0	0	0	0	NA	0
1341	chr3:72309239-72309528	GGACATGTGTGGGCAGGTCC	8.33333	1	20	0	2	GGACATGTGTGGGCAGGTCC	00000000100000010000	AT	AG	BD	2
1342	chr3:75180440-75180989	GCACATGGTGGAGCTACTAG	0	0	0	0	0	0	0	0	0	NA	0
1343	chr3:75758744-75759111	AGGCATGCTGGAGCAAGCTA	15.3333	1	20	0	2	AGGCATGCTGGAGCAAGCTA	00000000010000000001	AT	AA	CC	5
1344	chr3:81575834-81575981	GGACAGGTCTGAACATGAGG	0	0	0	0	0	0	0	0	0	NA	0
1345	chr3:82232292-82232736	GAGCATGAAAAACCCTGTCC	6.66667	0	0	0	0	0	0	0	0	NA	0
1346	chr3:84066111-84066704	GGGCATGTCTGGGCAAGTCA	3.66667	1	20	0	1	GGGCATGTCTGGGCAAGTCA	00000000000000000001	AT	AA	C	5
1347	chr3:89749703-89750000	GGGCAAGCCTGAACATGAGC	1	1	20	0	2	GGGCAAGCCTGAACATGAGC	00000000000000000110	AA	AT	DD	4
1348	chr3:99647383-99648032	TGACATGTCCAGACAGATCA	23.6667	1	15	0	1	TGACATGTCCAGACA	100000000000000nnnnn	AT		3Q.I-II-III.C	4
1349	chr3:101664904-101666584	AGGCATGCCCCAACATGCCT	53	1	20	0	1	AGGCATGCCCCAACATGCCT	00000000001000000000	AT	AT	C	5
1350	chr3:102775539-102776661	GGGCGTGCCCGAGGCAGGTC	6	0	0	0	0	0	0	0	0	NA	0
1351	chr3:103500737-103501184	GTACATGTCTGAGCCTGCCT	46.6667	1	20	0	2	GTACATGTCTGAGCCTGCCT	01000000000000100000	AT	CT	BD	2
1352	chr3:103894232-103894593	GACCCTGTGCAGGCTCCCAA	10.6667	0	0	0	0	0	0	0	0	NA	0
1353	chr3:104175937-104176225	GCACACGTATTAATTTGGTA	7	0	0	0	0	0	0	0	0	NA	0
1354	chr3:106573884-106574356	GAACATGTCTATACTTGTCT	18.3333	1	20	0	1	GAACATGTCTATACTTGTCT	00000000000100000000	AT	TT	D	4
1355	chr3:108563671-108564086	TAACATGTCTGGTCATGTTG	3.33333	1	20	0	3	TAACATGTCTGGTCATGTTG	10000000000010000001	AT	AT	CCD	3
1356	chr3:112166267-112166596	TGGCATGCCTGAACCAGTCC	27.3333	1	20	0	2	TGGCATGCCTGAACCAGTCC	10000000000000100000	AT	CA	BC	4
1357	chr3:112711017-112711215	GGGCATGCCAGCACAAGCCC	12	1	20	0	2	GGGCATGCCAGCACAAGCCC	00000000010100000000	AT	AA	CD	4
1358	chr3:113276371-113276602	ACACTAGCAAACAATTGCTC	0.666667	0	0	0	0	0	0	0	0	NA	0
1359	chr3:113580571-113580795	AAGCATGTTTAGTCATGCCT	2.66667	1	20	0	1	AAGCATGTTTAGTCATGCCT	00000000000010000000	AT	AT	D	4
1360	chr3:115650959-115651413	AGGCATGTTCAGACTAGCAC	16	1	20	0	1	AGGCATGTTCAGACTAGCAC	00000000000000000010	AT	TA	D	4
1361	chr3:117819702-117820113	AGGCATGTCTGGGCAAATCA	15.3333	1	20	0	2	AGGCATGTCTGGGCAAATCA	00000000000000001001	AT	AA	AC	4
1362	chr3:120840460-120840896	GCACATGTCAGGGCATGAAT	15.6667	0	0	0	0	0	0	0	0	NA	0
1363	chr3:120995318-120995967	AGGCATGCACCAACATGCCT	16.3333	1	20	0	2	AGGCATGCACCAACATGCCT	00000000101000000000	AT	AT	CD	4
1364	chr3:122932861-122933301	GCACATGCCCAAACATGAAT	10	0	0	0	0	0	0	0	0	NA	0
1365	chr3:123595766-123596074	AGACATGCCCCAACATGCAC	26.6667	1	20	0	2	AGACATGCCCCAACATGCAC	00000000001000000010	AT	AT	CD	4
1366	chr3:123697856-123698369	ATACATGCCCAGACATATCC	15	1	20	0	2	ATACATGCCCAGACATATCC	01000000000000001000	AT	AT	AD	3
1367	chr3:124091733-124092805	GAACAAGTCAGGGCAAAGGA	17	1	15	0	1	GAACAAGTCAGGGCA	000000000100000nnnnn	AA		3Q.I-II-III.C	2
1368	chr3:124925151-124925366	GATCATGCTCAAGTTGGGTT	1.66667	0	0	0	0	0	0	0	0	NA	0
1369	chr3:125593420-125594015	GGGCATGTTGGCACATGCCT	21	1	20	0	2	GGGCATGTTGGCACATGCCT	00000000010100000000	AT	AT	CD	4
1370	chr3:125775626-125775875	GAACATGTCAGGGCAAGCCA	8.33333	1	20	0	2	GAACATGTCAGGGCAAGCCA	00000000010000000001	AT	AA	CC	5
1371	chr3:127320808-127321371	GGGCGTGCCTGGGCATGTGA	10	0	0	0	0	0	0	0	0	NA	0
1372	chr3:129083245-129083522	GAACATGTCCGGGCAAGACA	1	1	20	0	2	GAACATGTCCGGGCAAGACA	00000000000000000101	AT	AA	CD	4
1373	chr3:129296726-129297445	GGACTTGCTTAGCCTTGGCT	15	1	20	0	2	GGACTTGCTTAGCCTTGGCT	00000000000010000100	TT	TT	DD	2
1374	chr3:133828524-133828892	GGGCATGTCCAGACAAGACC	38.3333	1	20	0	1	GGGCATGTCCAGACAAGACC	00000000000000000100	AT	AA	D	4
1375	chr3:135542810-135543280	TGACTTGCTTTGACCACCAG	6	0	0	0	0	0	0	0	0	NA	0
1376	chr3:136876122-136876438	AGACATGTTCAGACATGCAA	8.33333	1	20	0	2	AGACATGTTCAGACATGCAA	00000000000000000011	AT	AT	CD	4
1377	chr3:138533925-138534118	GAACAAGTCTGGGCTAGCCT	2	1	20	0	0	GAACAAGTCTGGGCTAGCCT	00000000000000000000	AA	TA	O	4
1378	chr3:140424960-140425802	GGGCATGCCCGTGCGTGTCT	33.6667	1	20	0	2	GGGCATGCCCGTGCGTGTCT	00000000000100100000	AT	GT	BD	3
1379	chr3:140917063-140917830	CAACTTGCCCATCCATGTCA	5.66667	0	0	0	0	0	0	0	0	NA	0
1380	chr3:141624715-141625334	TGACATGTCTGGGCATGTAG	75.3333	1	20	0	3	TGACATGTCTGGGCATGTAG	10000000000000000011	AT	AT	CCD	4
1381	chr3:144450607-144450928	AGACAAGTCCAGACACATCT	3.66667	1	20	0	2	AGACAAGTCCAGACACATCT	00000000000000011000	AA	AC	AB	3
1382	chr3:144465280-144465712	GGGCATGTCTGAGCAAGTCT	17.3333	1	20	0	0	GGGCATGTCTGAGCAAGTCT	00000000000000000000	AT	AA	O	5
1383	chr3:146558189-146558557	AGGCATGTCTGAACTTGCTA	20.6667	1	20	0	1	AGGCATGTCTGAACTTGCTA	00000000000000000001	AT	TT	C	5
1384	chr3:147782636-147782859	AGACATGTCTGGGCAAGTCA	61	1	20	0	1	AGACATGTCTGGGCAAGTCA	00000000000000000001	AT	AA	C	5
1385	chr3:150392296-150392782	GTACCTGTACCACATTGTTT	3.66667	0	0	0	0	0	0	0	0	NA	0
1386	chr3:150984146-150984910	AAACATGTTTATACATGTTT	9.66667	1	20	0	1	AAACATGTTTATACATGTTT	00000000000100000000	AT	AT	D	4
1387	chr3:152516371-152516707	TGACATGTTTTAACATGACT	16	1	20	0	3	TGACATGTTTTAACATGACT	10000000001000000100	AT	AT	CCD	4
1388	chr3:154360797-154361559	GAACAAGTCGGGGCATCTCC	24	1	20	0	2	GAACAAGTCGGGGCATCTCC	00000000010000001000	AA	AT	AC	3
1389	chr3:154514070-154514657	AAACATGCTCAGACATGCAC	5.66667	1	20	0	1	AAACATGCTCAGACATGCAC	00000000000000000010	AT	AT	D	4
1390	chr3:154815078-154815610	TGACATGCCCTGACATGCCT	161.667	1	20	0	2	TGACATGCCCTGACATGCCT	10000000001000000000	AT	AT	CC	5
1391	chr3:161021438-161022061	AGACTTGTCCAGACTTGCTG	3.66667	1	20	0	1	AGACTTGTCCAGACTTGCTG	00000000000000000001	TT	TT	C	4
1392	chr3:161029688-161030456	GGGCATGCACAGGCATGAAT	228.667	0	0	0	0	0	0	0	0	NA	0
1393	chr3:169140776-169141024	AGACATGACTGGTCATGTTT	5.33333	1	20	0	2	AGACATGACTGGTCATGTTT	00000001000010000000	AT	AT	DD	3
1394	chr3:169296619-169296899	GGACTTGTCCGGGCCTGAGT	3.66667	1	10	0	0	GGACTTGTCC	0000000000	TT		half	1
1395	chr3:170286351-170286694	CCACATGTCTCAGCATGACT	1.66667	0	0	0	0	0	0	0	0	NA	0
1396	chr3:170425709-170426056	GGACATGTCTGGACTTGACC	9.33333	1	20	0	1	GGACATGTCTGGACTTGACC	00000000000000000100	AT	TT	D	4
1397	chr3:172193262-172193699	GGACATGTCTGTTCATGTCC	33	1	20	0	2	GGACATGTCTGTTCATGTCC	00000000000110000000	AT	AT	DD	3
1398	chr3:173885867-173886165	AGACACGTTCAGACAAGAAT	17.3333	0	0	0	0	0	0	0	0	NA	0
1399	chr3:175328986-175329670	AAACATGTCCAAACATGTAT	7.33333	1	20	0	1	AAACATGTCCAAACATGTAT	00000000000000000010	AT	AT	D	4
1400	chr3:178791316-178792682	TGACATGTTCAGACATATCC	11.3333	1	15	0	1	TGACATGTTCAGACA	100000000000000nnnnn	AT		3Q.I-II-III.C	4
1401	chr3:180270064-180271044	AGGCATGTCTGGACTTGTTT	55	1	20	0	0	AGGCATGTCTGGACTTGTTT	00000000000000000000	AT	TT	O	5
1402	chr3:181170025-181170395	AAACATGTTTTGACATGAAT	26.6667	1	15	0	1	AAACATGTTTTGACA	000000000010000nnnnn	AT		3Q.I-II-III.C	3
1403	chr3:183174707-183175090	GGTCATGTCAGGGCTTGATT	27.6667	0	0	0	0	0	0	0	0	NA	0
1404	chr3:185013526-185013834	AGGCAAGCCTAGGCACACCC	0	1	20	0	2	AGGCAAGCCTAGGCACACCC	00000000000000011000	AA	AC	AB	3
1405	chr3:185967185-185967362	AAGCATGTCTAGGCAAATCC	6	1	20	0	1	AAGCATGTCTAGGCAAATCC	00000000000000001000	AT	AA	A	4
1406	chr3:186918061-186918665	GGGCATGTCCAGACATGATC	27.6667	1	20	0	1	GGGCATGTCCAGACATGATC	00000000000000000100	AT	AT	D	4
1407	chr3:187276362-187276996	TGACATGTTCAGACATGTGC	13.6667	1	20	0	2	TGACATGTTCAGACATGTGC	10000000000000000010	AT	AT	CD	4
1408	chr3:187676748-187677259	ATGCATGCCCAGACATGTTA	18	1	20	0	2	ATGCATGCCCAGACATGTTA	01000000000000000001	AT	AT	CD	4
1409	chr3:188383697-188384096	GGGCATGCCCACACAAGCCC	53	1	20	0	1	GGGCATGCCCACACAAGCCC	00000000000100000000	AT	AA	D	4
1410	chr3:190521016-190521194	GAACAAGCTTAGACATGAAC	7.66667	1	20	0	2	GAACAAGCTTAGACATGAAC	00000000000000000110	AA	AT	DD	4
1411	chr3:191526440-191527117	GTGCATGTCTGAACTTGTTT	9.33333	1	20	0	1	GTGCATGTCTGAACTTGTTT	01000000000000000000	AT	TT	D	4
1412	chr3:192357876-192359037	AGACATGTTAAGACAAGTTA	17.3333	1	20	0	2	AGACATGTTAAGACAAGTTA	00000000010000000001	AT	AA	CC	5
1413	chr3:195152395-195152637	GGACTTGTCCAAGCCTGTAC	4	1	20	0	2	GGACTTGTCCAAGCCTGTAC	00000000000000100010	TT	CT	BD	2
1414	chr3:195704922-195705097	CTACATGTCTAGCTTTGTGC	0	0	0	0	0	0	0	0	0	NA	0
1415	chr3:196389479-196390410	GGACATGCCTGGACATGATT	55.6667	1	20	0	1	GGACATGCCTGGACATGATT	00000000000000000100	AT	AT	D	4
1416	chr3:196792079-196792752	AAACATGTTGCAACACGTCC	14.3333	1	20	0	3	AAACATGTTGCAACACGTCC	00000000011000010000	AT	AC	BCC	4
1417	chr3:197324674-197325160	CAGCATGCCCAGGCATGAAT	20	1	15	0	1	CAGCATGCCCAGGCA	100000000000000nnnnn	AT		3Q.I-II-III.C	4
1418	chr3:198454430-198454675	AGGCATGCCTGGGCCTGTTA	8	1	20	0	2	AGGCATGCCTGGGCCTGTTA	00000000000000100001	AT	CT	BC	3
1419	chr4:6249-6598	AGGCATGCTGGAGCAAGCTA	9	1	20	0	2	AGGCATGCTGGAGCAAGCTA	00000000010000000001	AT	AA	CC	5
1420	chr4:2908856-2909194	CTACAAGCCAGGGCAAACAC	1.33333	0	0	0	0	0	0	0	0	NA	0
1421	chr4:3163386-3164247	AGGCATGTACCAACATGCCT	24.3333	1	20	0	2	AGGCATGTACCAACATGCCT	00000000101000000000	AT	AT	CD	4
1422	chr4:3408201-3408850	GGGCAGGCCCTGGCATGTAG	61.3333	0	0	0	0	0	0	0	0	NA	0
1423	chr4:4700497-4701366	AGGCATGCCCCAACATGCCT	23	1	20	0	1	AGGCATGCCCCAACATGCCT	00000000001000000000	AT	AT	C	5
1424	chr4:5038474-5039110	TAACAAGCCTGGGCATGGTG	20.6667	1	20	0	3	TAACAAGCCTGGGCATGGTG	10000000000000000101	AA	AT	CCD	4
1425	chr4:5825794-5826433	GAACATGCCCAGGCTAGTCC	28.3333	1	20	0	0	GAACATGCCCAGGCTAGTCC	00000000000000000000	AT	TA	O	5
1426	chr4:5965153-5965641	GGGCATGCTCAGGCTTGCCT	32	1	20	0	0	GGGCATGCTCAGGCTTGCCT	00000000000000000000	AT	TT	O	5
1427	chr4:6316829-6317636	GAACATGTTTGGGCATGTCG	11.6667	1	20	0	1	GAACATGTTTGGGCATGTCG	00000000000000000001	AT	AT	C	5
1428	chr4:7398546-7398706	CTTCATGCTCAGTCTAGCCA	0	0	0	0	0	0	0	0	0	NA	0
1429	chr4:7754615-7755292	GGGCATGTTGAGACATGCGC	52.6667	1	20	0	2	GGGCATGTTGAGACATGCGC	00000000010000000010	AT	AT	CD	4
1430	chr4:8116311-8116650	AGGCATGCCTGGACTTGCTA	32.6667	1	20	0	1	AGGCATGCCTGGACTTGCTA	00000000000000000001	AT	TT	C	5
1431	chr4:8399922-8400097	GTTCATGTTAGGGTTAGGGT	0.666667	0	0	0	0	0	0	0	0	NA	0
1432	chr4:10909380-10910401	GGACTTGTCTGTGCATGTCC	22	1	20	0	1	GGACTTGTCTGTGCATGTCC	00000000000100000000	TT	AT	D	4
1433	chr4:14611891-14612182	AGACTTGTTGAGACTTGCAA	32	1	20	0	3	AGACTTGTTGAGACTTGCAA	00000000010000000011	TT	TT	CCD	3
1434	chr4:14622479-14622613	GGACATGCACGTACATGCTT	4	1	20	0	2	GGACATGCACGTACATGCTT	00000000100100000000	AT	AT	DD	3
1435	chr4:15291840-15292355	GGGCTAGTCCGGACAGAGTC	9.66667	1	15	0	0	GGGCTAGTCCGGACA	000000000000000nnnnn	TA		3Q.I-II-III	3
1436	chr4:21379281-21380202	GAACTTGTCTGTACATGTCA	1.33333	1	20	0	2	GAACTTGTCTGTACATGTCA	00000000000100000001	TT	AT	CD	4
1437	chr4:24474328-24474531	AGGCATGTCTGGACAGGCCC	21.6667	1	20	0	1	AGGCATGTCTGGACAGGCCC	00000000000000010000	AT	AG	B	4
1438	chr4:24479676-24480152	TGGCATGCCTGATCATGCCC	14.3333	1	20	0	2	TGGCATGCCTGATCATGCCC	10000000000010000000	AT	AT	CD	4
1439	chr4:25464413-25464562	GGGCATGTTGGCACATGCCT	7.66667	1	20	0	2	GGGCATGTTGGCACATGCCT	00000000010100000000	AT	AT	CD	4
1440	chr4:26017388-26017838	AGGCATGTCTGGGCAGGCCC	56.3333	1	20	0	1	AGGCATGTCTGGGCAGGCCC	00000000000000010000	AT	AG	B	4
1441	chr4:27962544-27962968	TGGCAAGACCCCCCAACCCT	15.3333	0	0	0	0	0	0	0	0	NA	0
1442	chr4:30845033-30845672	GGGCATGCCCACAGAGGACT	185.333	1	10	0	0	GGGCATGCCC	0000000000	AT		half	2
1443	chr4:31043181-31043602	AGGCATGTCCAGACAAGGTC	12.6667	1	20	0	1	AGGCATGTCCAGACAAGGTC	00000000000000000100	AT	AA	D	4
1444	chr4:33424868-33425441	GGGCATGTCTGGGCATGAAC	70.3333	1	20	0	2	GGGCATGTCTGGGCATGAAC	00000000000000000110	AT	AT	DD	4
1445	chr4:34649050-34649336	GGCCAGGCTGGGAGTGGTGC	2	0	0	0	0	0	0	0	0	NA	0
1446	chr4:35165837-35165999	GTTCATGTCCAAACATGACA	2	0	0	0	0	0	0	0	0	NA	0
1447	chr4:35198054-35198465	GGGCATGCCCAGGCAAGCCT	56.3333	1	20	0	0	GGGCATGCCCAGGCAAGCCT	00000000000000000000	AT	AA	O	5
1448	chr4:38247719-38248602	GGACATGTACTGACATGTTA	8.33333	1	20	0	3	GGACATGTACTGACATGTTA	00000000101000000001	AT	AT	CCD	3
1449	chr4:38280994-38281499	GGGCATGTCCCAACATGCCT	35	1	20	0	1	GGGCATGTCCCAACATGCCT	00000000001000000000	AT	AT	C	5
1450	chr4:38845072-38845471	CAACATGTCTGAACAAGATC	17.6667	1	20	0	2	CAACATGTCTGAACAAGATC	10000000000000000100	AT	AA	CD	4
1451	chr4:39929609-39929792	TTGCAGGTCTGGGCAACTGC	6.33333	0	0	0	0	0	0	0	0	NA	0
1452	chr4:40841243-40842104	AGGCATGTCCCAACATGCCC	197.667	1	20	0	1	AGGCATGTCCCAACATGCCC	00000000001000000000	AT	AT	C	5
1453	chr4:40856997-40857153	GGACATGACCAGAGATTCCT	0	0	0	0	0	0	0	0	0	NA	0
1454	chr4:41406573-41407031	AGACAGGTCTTAACATGAAC	0	0	0	0	0	0	0	0	0	NA	0
1455	chr4:42020576-42021014	GAACATGCCCTGGCTTGCCC	20.3333	1	20	0	1	GAACATGCCCTGGCTTGCCC	00000000001000000000	AT	TT	C	5
1456	chr4:53398521-53398940	GGGCAAGTTGGGGCAAGTGA	1.66667	1	20	0	3	GGGCAAGTTGGGGCAAGTGA	00000000010000000011	AA	AA	CCD	3
1457	chr4:54980589-54981115	AAACATGTCCAGGCTAGCCT	17	1	20	0	0	AAACATGTCCAGGCTAGCCT	00000000000000000000	AT	TA	O	5
1458	chr4:57285358-57285584	GGACATGTTTGTGCATGTCT	10	1	20	0	1	GGACATGTTTGTGCATGTCT	00000000000100000000	AT	AT	D	4
1459	chr4:61802621-61803142	AGGCATGTTCACACTTGTAC	2.66667	1	20	0	2	AGGCATGTTCACACTTGTAC	00000000000100000010	AT	TT	DD	3
1460	chr4:62979849-62980188	GGGCATGCCCAGACAAGCCC	3.33333	1	20	0	0	GGGCATGCCCAGACAAGCCC	00000000000000000000	AT	AA	O	5
1461	chr4:65129858-65130097	AGGCATGTCCTGGCATGTAT	0	1	20	0	2	AGGCATGTCCTGGCATGTAT	00000000001000000010	AT	AT	CD	4
1462	chr4:66289298-66289593	GGACATGCCTAGACATGAGT	0	1	20	0	2	GGACATGCCTAGACATGAGT	00000000000000000110	AT	AT	DD	4
1463	chr4:69967102-69967550	GAACAAGTTCTGGCATGCAT	4.33333	1	20	0	2	GAACAAGTTCTGGCATGCAT	00000000001000000010	AA	AT	CD	4
1464	chr4:71785916-71786112	AAACAAGCCTAAACATGTTG	16.3333	1	20	0	1	AAACAAGCCTAAACATGTTG	00000000000000000001	AA	AT	C	5
1465	chr4:73023231-73023685	GCACTTGATGACTCACTCCC	2	0	0	0	0	0	0	0	0	NA	0
1466	chr4:75368286-75368576	GGCCATGACTCAGCCACCCA	3	0	0	0	0	0	0	0	0	NA	0
1467	chr4:75497826-75498315	GGGCAAGGCAAGGCAAGGCA	16	0	0	0	0	0	0	0	0	NA	0
1468	chr4:75500303-75500735	AAACATGTCTCTGCATGTAT	39	1	10	0	0	AAACATGTCT	0000000000	AT		half	2
1469	chr4:76030537-76031319	AAACATGTCCAGACATGTTG	73.6667	1	20	0	1	AAACATGTCCAGACATGTTG	00000000000000000001	AT	AT	C	5
1470	chr4:76262067-76262563	GGACTTGTTTGTACTTGTCC	27.3333	1	20	0	1	GGACTTGTTTGTACTTGTCC	00000000000100000000	TT	TT	D	2
1471	chr4:77136010-77136290	GGGCATGTCAAATCATGTAA	25.3333	0	0	0	0	0	0	0	0	NA	0
1472	chr4:77528592-77529051	GTGCATGTCTGGACATGCTG	27.3333	1	20	0	2	GTGCATGTCTGGACATGCTG	01000000000000000001	AT	AT	CD	4
1473	chr4:77921831-77922652	GGGCATGTCACTACATGTTG	254	0	0	0	0	0	0	0	0	NA	0
1474	chr4:78472867-78473596	AGACATGTCTGAACATGCCT	115.333	1	20	0	0	AGACATGTCTGAACATGCCT	00000000000000000000	AT	AT	O	5
1475	chr4:78482582-78483244	GGACATGTCTGGGCAAGTTC	65.3333	1	20	0	0	GGACATGTCTGGGCAAGTTC	00000000000000000000	AT	AA	O	5
1476	chr4:78484229-78484507	AGACTTGCCCAGACATATCC	56.6667	1	20	0	1	AGACTTGCCCAGACATATCC	00000000000000001000	TT	AT	A	4
1477	chr4:79021093-79021415	GAACATGCCTAGGCTAGCTC	9.33333	1	20	0	0	GAACATGCCTAGGCTAGCTC	00000000000000000000	AT	TA	O	5
1478	chr4:84026785-84027007	ATTCAAGTTCCAGCTCCTCC	0.333333	0	0	0	0	0	0	0	0	NA	0
1479	chr4:84027411-84027899	GGTCTAGGGCAGACACCCTC	3	0	0	0	0	0	0	0	0	NA	0
1480	chr4:84310971-84311768	AGACATGTCCAGGCATGCCC	168.667	1	20	0	0	AGACATGTCCAGGCATGCCC	00000000000000000000	AT	AT	O	5
1481	chr4:86885255-86885516	AGACAAGCCTGGGCAAGATG	8.33333	1	20	0	2	AGACAAGCCTGGGCAAGATG	00000000000000000101	AA	AA	CD	3
1482	chr4:87085151-87085354	AGGCATGTGCCAACATGCCT	11	1	20	0	2	AGGCATGTGCCAACATGCCT	00000000101000000000	AT	AT	CD	4
1483	chr4:87459639-87460002	AGTCATGTCTGAGCTTGTTT	17.3333	1	20	0	1	AGTCATGTCTGAGCTTGTTT	00100000000000000000	AT	TT	D	4
1484	chr4:89595437-89595799	GGGCATGCCCAGACAAGACC	21	1	20	0	1	GGGCATGCCCAGACAAGACC	00000000000000000100	AT	AA	D	4
1485	chr4:90262647-90263377	GGACATGTCCGGACTCGAGT	11.6667	1	15	0	0	GGACATGTCCGGACT	000000000000000nnnnn	AT		3Q.I-II-III	4
1486	chr4:90821250-90821834	GGGCATGCCCACAGCAGACC	115.667	1	10	0	0	GGGCATGCCC	0000000000	AT		half	2
1487	chr4:91980927-91981310	GGACATGTCAGGGCATGGTG	15.3333	1	20	0	3	GGACATGTCAGGGCATGGTG	00000000010000000101	AT	AT	CCD	4
1488	chr4:93137312-93137564	GGGCAAGCCTAGACTTGTGC	9	1	20	0	1	GGGCAAGCCTAGACTTGTGC	00000000000000000010	AA	TT	D	3
1489	chr4:97883431-97884059	GAACATGTCCGAACAAGCTC	26.3333	1	20	0	0	GAACATGTCCGAACAAGCTC	00000000000000000000	AT	AA	O	5
1490	chr4:99333697-99334565	GAACATGCCCAGGCATTTCC	14.6667	1	20	0	1	GAACATGCCCAGGCATTTCC	00000000000000001000	AT	AT	A	4
1491	chr4:100103584-100104011	AGACATGCCTGTTCATGTCG	22.3333	1	20	0	1	AGACATGCCTGTTCATGTCG	0000000000nnnnn00001	AT		3Q.I-II-IV.C	3
1492	chr4:102497199-102497343	CTGCAGGTCTGGGCAGCCCT	0.333333	0	0	0	0	0	0	0	0	NA	0
1493	chr4:104649775-104650450	GCACATGCCCATACATGTTC	20.6667	1	20	0	2	GCACATGCCCATACATGTTC	01000000000100000000	AT	AT	DD	3
1494	chr4:105238592-105238767	TGACTGGTGTGAGGTGGCAT	0.666667	0	0	0	0	0	0	0	0	NA	0
1495	chr4:106285760-106285926	TTGCAAGTGTCGCATTGTTG	0.666667	0	0	0	0	0	0	0	0	NA	0
1496	chr4:108519847-108520407	TGGCATGTCCAGGCATGTAA	60.3333	1	20	0	3	TGGCATGTCCAGGCATGTAA	10000000000000000011	AT	AT	CCD	4
1497	chr4:109607775-109608228	AAACAAGTCTAGGCTAGTTT	5	1	20	0	0	AAACAAGTCTAGGCTAGTTT	00000000000000000000	AA	TA	O	4
1498	chr4:109974566-109975102	AAACATGTCAGAGCAAGACA	0.333333	1	20	0	3	AAACATGTCAGAGCAAGACA	00000000010000000101	AT	AA	CCD	4
1499	chr4:111963913-111964187	GAGCATGCCCAAGCCTCTCT	1.33333	1	20	0	2	GAGCATGCCCAAGCCTCTCT	00000000000000101000	AT	CT	AB	3
1500	chr4:112008196-112008417	AGACATGTCTAGGCCTATCT	3.66667	1	20	0	2	AGACATGTCTAGGCCTATCT	00000000000000101000	AT	CT	AB	3
1501	chr4:113412599-113413402	GGGCATGACCAGACATGCGC	19.3333	1	20	0	2	GGGCATGACCAGACATGCGC	00000001000000000010	AT	AT	DD	3
1502	chr4:114701454-114702086	GGACATGCCTGGGCATGCCT	92	1	20	0	0	GGACATGCCTGGGCATGCCT	00000000000000000000	AT	AT	O	5
1503	chr4:115198363-115198686	AAGCAAGCCTGGGCAAGTTA	10.3333	1	20	0	1	AAGCAAGCCTGGGCAAGTTA	00000000000000000001	AA	AA	C	4
1504	chr4:116565411-116565784	GGGCATGTTTAGGCAAGCCC	18	1	20	0	0	GGGCATGTTTAGGCAAGCCC	00000000000000000000	AT	AA	O	5
1505	chr4:117110406-117110867	GGGCATGCCCAGGCAAGACC	13.6667	1	20	0	1	GGGCATGCCCAGGCAAGACC	00000000000000000100	AT	AA	D	4
1506	chr4:119537856-119538191	AGACATGTCTGGGCATATCT	20	1	20	0	1	AGACATGTCTGGGCATATCT	00000000000000001000	AT	AT	A	4
1507	chr4:119558058-119558339	AGGCAAGCCTGAACAGGTCT	3.66667	1	20	0	1	AGGCAAGCCTGAACAGGTCT	00000000000000010000	AA	AG	B	3
1508	chr4:123917539-123917950	CAACATGTCTGGGCGTGTTT	62.3333	1	20	0	2	CAACATGTCTGGGCGTGTTT	10000000000000100000	AT	GT	BC	4
1509	chr4:123938674-123939233	GGGCATGTCAGGACTTGCAG	207	1	20	0	3	GGGCATGTCAGGACTTGCAG	00000000010000000011	AT	TT	CCD	4
1510	chr4:126054036-126054424	AGACATGCCCAAACATGCCC	45.6667	1	20	0	0	AGACATGCCCAAACATGCCC	00000000000000000000	AT	AT	O	5
1511	chr4:127205608-127206020	GGGCATGCCAGGACTTGAAT	5.33333	1	15	0	1	GGGCATGCCAGGACT	000000000100000nnnnn	AT		3Q.I-II-III.C	3
1512	chr4:128401995-128402497	AGGCATGCCCAAACCTGTTC	42.6667	1	20	0	1	AGGCATGCCCAAACCTGTTC	00000000000000100000	AT	CT	B	4
1513	chr4:128922967-128924976	AAACATGTTTCCACATGTTC	38	1	20	0	2	AAACATGTTTCCACATGTTC	00000000001100000000	AT	AT	CD	4
1514	chr4:129826580-129827056	GAACTTGCACAGGGGAGCTT	24.3333	0	0	0	0	0	0	0	0	NA	0
1515	chr4:130525640-130525857	ACGCATGTCCACACATGTCC	11.3333	1	20	0	2	ACGCATGTCCACACATGTCC	01000000000100000000	AT	AT	DD	3
1516	chr4:132951100-132951562	GGGCATGTTTAGGCAAGCCC	26	1	20	0	0	GGGCATGTTTAGGCAAGCCC	00000000000000000000	AT	AA	O	5
1517	chr4:134530746-134531482	GGGCATGTTACAGCTTGCCC	68	1	20	0	2	GGGCATGTTACAGCTTGCCC	00000000011000000000	AT	TT	CC	5
1518	chr4:137177405-137177675	GAACATGACTCAGCTTGCCT	0.333333	1	20	0	2	GAACATGACTCAGCTTGCCT	00000001001000000000	AT	TT	CD	4
1519	chr4:140384117-140384363	GGACATGTTTGGACTGGTAC	13.6667	1	20	0	2	GGACATGTTTGGACTGGTAC	00000000000000010010	AT	TG	BD	4
1520	chr4:147195152-147195941	GGGCATGCTGAGACTTGTTT	18.6667	1	20	0	1	GGGCATGCTGAGACTTGTTT	00000000010000000000	AT	TT	C	5
1521	chr4:153399458-153399994	GGACATGCCCGGACTTCACT	50.3333	1	20	0	2	GGACATGCCCGGACTTCACT	00000000000000001100	AT	TT	AD	4
1522	chr4:153400481-153400700	AGGCATGTTCATTCATGCAG	6.66667	1	10	0	0	AGGCATGTTC	0000000000	AT		half	2
1523	chr4:153492961-153493581	GGACATGCTCAGGCACGTCA	18.6667	1	20	0	2	GGACATGCTCAGGCACGTCA	00000000000000010001	AT	AC	BC	4
1524	chr4:157627690-157627936	GGGCATGTTTAGGCAAGCCC	12.6667	1	20	0	0	GGGCATGTTTAGGCAAGCCC	00000000000000000000	AT	AA	O	5
1525	chr4:157911634-157912542	GGGCAAGTCTGAACATGACC	176.333	1	20	0	1	GGGCAAGTCTGAACATGACC	00000000000000000100	AA	AT	D	4
1526	chr4:160439024-160439212	TGACTTGTTTCTACATGCAG	2	0	0	0	0	0	0	0	0	NA	0
1527	chr4:163096465-163096869	AGACATGCCTAAACATGCAA	13	1	20	0	2	AGACATGCCTAAACATGCAA	00000000000000000011	AT	AT	CD	4
1528	chr4:163478549-163479320	TGGCATGTCTGGGCATGTAG	22.6667	1	20	0	3	TGGCATGTCTGGGCATGTAG	10000000000000000011	AT	AT	CCD	4
1529	chr4:165677370-165677806	AGTCATGCCTGGACTTGTTG	58.3333	1	20	0	2	AGTCATGCCTGGACTTGTTG	00100000000000000001	AT	TT	CD	4
1530	chr4:166969601-166969874	AAGCATGCTCTGACATGTTC	14	1	20	0	1	AAGCATGCTCTGACATGTTC	00000000001000000000	AT	AT	C	5
1531	chr4:169054742-169055286	GGGCATGCCCAGGCAAGACC	53.6667	1	20	0	1	GGGCATGCCCAGGCAAGACC	00000000000000000100	AT	AA	D	4
1532	chr4:170190761-170192201	GGGCATGCCCAGACAAAGCT	50.3333	1	20	0	2	GGGCATGCCCAGACAAAGCT	00000000000000001100	AT	AA	AD	4
1533	chr4:174140030-174140423	TAACATGTCAGGGCCTGTTT	74.3333	1	20	0	3	TAACATGTCAGGGCCTGTTT	10000000010000100000	AT	CT	BCC	3
1534	chr4:177172961-177174045	AGGCATGCCCCAACATGCCC	45.6667	1	20	0	1	AGGCATGCCCCAACATGCCC	00000000001000000000	AT	AT	C	5
1535	chr4:178182167-178182333	TGACATGCCTAGACATATTA	1.33333	1	20	0	3	TGACATGCCTAGACATATTA	10000000000000001001	AT	AT	ACC	4
1536	chr4:180472701-180473298	TGACATGTTTGGGCCTGAAC	15	0	0	0	0	0	0	0	0	NA	0
1537	chr4:187224991-187225815	AGGCATGCACCAACATGCCC	29	1	20	0	2	AGGCATGCACCAACATGCCC	00000000101000000000	AT	AT	CD	4
1538	chr4:187857508-187858045	GCACATGCCTGTACTTGTTG	19.3333	0	0	0	0	0	0	0	0	NA	0
1539	chr4:187896935-187897594	GGGCATGTTGGCGCATGCCT	24.6667	1	20	0	2	GGGCATGTTGGCGCATGCCT	00000000010100000000	AT	AT	CD	4
1540	chr4:188078614-188079235	GGACATGCCCGGGCAAAGGC	132.667	1	15	0	0	GGACATGCCCGGGCA	000000000000000nnnnn	AT		3Q.I-II-III	4
1541	chr5:67684-68016	AGGCATGCTGGAGCAAGCTA	112.333	1	20	0	2	AGGCATGCTGGAGCAAGCTA	00000000010000000001	AT	AA	CC	5
1542	chr5:1126441-1126881	GGACATGCCAGGGCACGTTT	21	1	20	0	2	GGACATGCCAGGGCACGTTT	00000000010000010000	AT	AC	BC	4
1543	chr5:1861595-1862005	CAACATGTTCAAACTTGCTT	2.33333	1	20	0	1	CAACATGTTCAAACTTGCTT	10000000000000000000	AT	TT	C	5
1544	chr5:2446826-2447079	GGGCATGTCTTGGCATCTTC	0	1	20	0	2	GGGCATGTCTTGGCATCTTC	00000000001000001000	AT	AT	AC	3
1545	chr5:4072359-4073075	GGACATGCCCCAACATGCCC	10.3333	1	20	0	1	GGACATGCCCCAACATGCCC	00000000001000000000	AT	AT	C	5
1546	chr5:5758229-5758527	TGGCTTGTCCTTACATGTTC	10.3333	1	20	0	3	TGGCTTGTCCTTACATGTTC	10000000001100000000	TT	AT	CCD	3
1547	chr5:6728694-6729977	GGACATGTCTAAGCATGCAC	39.6667	1	20	0	1	GGACATGTCTAAGCATGCAC	00000000000000000010	AT	AT	D	4
1548	chr5:6818407-6819089	TGGCATGTCGGTGCAGGCCC	9	0	0	0	0	0	0	0	0	NA	0
1549	chr5:7720288-7721081	GAACAAGTCTTGACATGTTA	1.33333	1	20	0	2	GAACAAGTCTTGACATGTTA	00000000001000000001	AA	AT	CC	5
1550	chr5:10360424-10361007	ACACAAGCCCACACAAGCCC	18.3333	1	20	0	2	ACACAAGCCCACACAAGCCC	01000000000100000000	AA	AA	DD	2
1551	chr5:10581339-10582005	GGGCAAGTCCAAACCTGCCT	79.3333	1	20	0	1	GGGCAAGTCCAAACCTGCCT	00000000000000100000	AA	CT	B	3
1552	chr5:12514129-12514281	AGACATGCTCAGGCCTGTCC	1.66667	1	20	0	1	AGACATGCTCAGGCCTGTCC	00000000000000100000	AT	CT	B	4
1553	chr5:13644815-13645044	AAGCATGACCAGGCAAAGCC	0.666667	0	0	0	0	0	0	0	0	NA	0
1554	chr5:14863499-14863916	GAGCATGTTTGTACATGCCT	45	1	20	0	1	GAGCATGTTTGTACATGCCT	00000000000100000000	AT	AT	D	4
1555	chr5:14999833-15000235	GCACCAGTACTAGTTTGGTT	7.66667	0	0	0	0	0	0	0	0	NA	0
1556	chr5:18828220-18828486	CAGCAAGTCTGGGCATGAGT	0	1	20	0	3	CAGCAAGTCTGGGCATGAGT	10000000000000000110	AA	AT	CDD	3
1557	chr5:19358629-19359044	GAGCAAGCCCAGACAGGCCA	0	1	20	0	2	GAGCAAGCCCAGACAGGCCA	00000000000000010001	AA	AG	BC	3
1558	chr5:19820119-19820404	AGTCTTGTTACAGCAAAGAT	2.33333	0	0	0	0	0	0	0	0	NA	0
1559	chr5:26526371-26526599	AGGCATGTCTGAGCATGTTG	1	1	20	0	1	AGGCATGTCTGAGCATGTTG	00000000000000000001	AT	AT	C	5
1560	chr5:26800677-26800846	AAACATGTTTGTGCATGTCT	0.666667	1	20	0	1	AAACATGTTTGTGCATGTCT	00000000000100000000	AT	AT	D	4
1561	chr5:27507295-27508402	GGGCATGCCCACAGTGGACT	3.33333	1	10	0	0	GGGCATGCCC	0000000000	AT		half	2
1562	chr5:28841622-28842379	AAACATGTCTCAACATGCAC	1.66667	1	20	0	2	AAACATGTCTCAACATGCAC	00000000001000000010	AT	AT	CD	4
1563	chr5:28891526-28892011	GAACATGTCTGTACTTGTTT	0	1	20	0	1	GAACATGTCTGTACTTGTTT	00000000000100000000	AT	TT	D	4
1564	chr5:32675869-32676507	AAACAAGTCTGGACATGGTG	5.66667	1	20	0	2	AAACAAGTCTGGACATGGTG	00000000000000000101	AA	AT	CD	4
1565	chr5:36478088-36478852	GGGCATGTCTGGGCAAGTCA	107.667	1	20	0	1	GGGCATGTCTGGGCAAGTCA	00000000000000000001	AT	AA	C	5
1566	chr5:37883394-37884411	GAACATGCCTGGGCTAGCCT	81.6667	1	20	0	0	GAACATGCCTGGGCTAGCCT	00000000000000000000	AT	TA	O	5
1567	chr5:38463021-38463414	AAACTTGTCCTGACTTGTCC	16.6667	1	20	0	1	AAACTTGTCCTGACTTGTCC	00000000001000000000	TT	TT	C	4
1568	chr5:39034569-39034723	AGACCAGCCTGGGCAACATG	0	0	0	0	0	0	0	0	0	NA	0
1569	chr5:40604433-40604749	AGACATGTCCTAGCATGCTC	10.3333	1	20	0	1	AGACATGTCCTAGCATGCTC	00000000001000000000	AT	AT	C	5
1570	chr5:40636937-40637578	CAACATGTCTCAACATGTTT	17.3333	1	20	0	2	CAACATGTCTCAACATGTTT	10000000001000000000	AT	AT	CC	5
1571	chr5:40889540-40889746	GGGCAGGCCTGTACATGCTG	1.66667	0	0	0	0	0	0	0	0	NA	0
1572	chr5:41024723-41025217	GTTCATGTCTGGACTTGAAT	2.33333	0	0	0	0	0	0	0	0	NA	0
1573	chr5:41158299-41158978	GGACATGTCCAGGCATGCAC	60.3333	1	20	0	1	GGACATGTCCAGGCATGCAC	00000000000000000010	AT	AT	D	4
1574	chr5:42691666-42692184	AAACATGTTCTAACATGTTA	3	1	20	0	2	AAACATGTTCTAACATGTTA	00000000001000000001	AT	AT	CC	5
1575	chr5:43244444-43244633	TAACATGTCCTTTCATGCCC	8.66667	1	20	0	1	TAACATGTCCTTTCATGCCC	1000000000nnnnn00000	AT		3Q.I-II-IV.C	3
1576	chr5:52359641-52360091	AGGCATGCCCCAACATGTGA	11.6667	1	20	0	3	AGGCATGCCCCAACATGTGA	00000000001000000011	AT	AT	CCD	4
1577	chr5:52821822-52822913	GGACATGTCTGGGCAGGTCC	54.6667	1	20	0	1	GGACATGTCTGGGCAGGTCC	00000000000000010000	AT	AG	B	4
1578	chr5:53736011-53736447	GAACAAGTTCTTACATGTTC	13.6667	1	20	0	2	GAACAAGTTCTTACATGTTC	00000000001100000000	AA	AT	CD	4
1579	chr5:54156697-54156981	GGGCTTGTCCAGACTTGTAA	1.33333	1	20	0	2	GGGCTTGTCCAGACTTGTAA	00000000000000000011	TT	TT	CD	3
1580	chr5:54924190-54925127	AGACGTGTCTAGACCTGTTT	13	1	20	0	2	AGACGTGTCTAGACCTGTTT	00001000000000100000	GT	CT	BB	2
1581	chr5:56193777-56193939	AGGCAAGTCTCAACATGCAG	8.33333	1	20	0	3	AGGCAAGTCTCAACATGCAG	00000000001000000011	AA	AT	CCD	4
1582	chr5:56398977-56399529	GGACATGTTTAGGCAAGCCC	60	1	20	0	0	GGACATGTTTAGGCAAGCCC	00000000000000000000	AT	AA	O	5
1583	chr5:56826285-56826906	TTGCATGCCTCGACTAGCCC	56.3333	1	20	0	3	TTGCATGCCTCGACTAGCCC	11000000001000000000	AT	TA	CCD	4
1584	chr5:57166664-57167389	GGGCTTGCCCAGGCATGATC	70.6667	1	20	0	1	GGGCTTGCCCAGGCATGATC	00000000000000000100	TT	AT	D	4
1585	chr5:57793454-57794380	AAACATGCCTGGACTTGCCC	172	1	20	0	0	AAACATGCCTGGACTTGCCC	00000000000000000000	AT	TT	O	5
1586	chr5:58633484-58633805	GAGCATGCCTGGACATATCC	8.66667	1	20	0	1	GAGCATGCCTGGACATATCC	00000000000000001000	AT	AT	A	4
1587	chr5:61136691-61136961	CAGCATGTTAGGGCAGATCT	1.66667	0	0	0	0	0	0	0	0	NA	0
1588	chr5:61249069-61249409	TAACATGTCTGTTCTTGACT	0	0	0	0	0	0	0	0	0	NA	0
1589	chr5:61611402-61612242	AAACATGCCTTGACTTGTCT	20.3333	1	20	0	1	AAACATGCCTTGACTTGTCT	00000000001000000000	AT	TT	C	5
1590	chr5:62593682-62594029	ATACATGTCGTAACAAGAAT	3.33333	0	0	0	0	0	0	0	0	NA	0
1591	chr5:66426421-66426673	TGGCTTGTTACAGCAAAGCC	13	0	0	0	0	0	0	0	0	NA	0
1592	chr5:70892778-70892951	GGGCATGTTGGCACATGCCT	14.3333	1	20	0	2	GGGCATGTTGGCACATGCCT	00000000010100000000	AT	AT	CD	4
1593	chr5:71238678-71239222	GGGCATGCCCAGCCATTCCT	25.6667	1	20	0	2	GGGCATGCCCAGCCATTCCT	00000000000010001000	AT	AT	AD	3
1594	chr5:71694807-71695650	TTGCTAGTCTGGGCAACACA	9	0	0	0	0	0	0	0	0	NA	0
1595	chr5:72286702-72287173	AAACAAGTCTTAACATGCCA	22.3333	1	20	0	2	AAACAAGTCTTAACATGCCA	00000000001000000001	AA	AT	CC	5
1596	chr5:72568143-72568433	AGACATGTCTGCACATGTTC	50	1	20	0	1	AGACATGTCTGCACATGTTC	00000000000100000000	AT	AT	D	4
1597	chr5:73978604-73979263	AAGCATGTCTGGGCATGAAG	61.6667	1	15	0	0	AAGCATGTCTGGGCA	000000000000000nnnnn	AT		3Q.I-II-III	4
1598	chr5:74201053-74201299	GGGCATGTCCAGGCACAGGT	4.66667	1	15	0	0	GGGCATGTCCAGGCA	000000000000000nnnnn	AT		3Q.I-II-III	4
1599	chr5:76043077-76043429	GAACATGTCCAGGCACAGAT	14	1	15	0	0	GAACATGTCCAGGCA	000000000000000nnnnn	AT		3Q.I-II-III	4
1600	chr5:77211435-77211901	TAACAAGTTCGTACTTGCAG	12.6667	0	0	0	0	0	0	0	0	NA	0
1601	chr5:77677242-77677659	AGACAAGTCTAAACATGTCA	28.3333	1	20	0	1	AGACAAGTCTAAACATGTCA	00000000000000000001	AA	AT	C	5
1602	chr5:78000418-78001406	GGGCATGTTAGCACATGCCT	19.3333	1	20	0	2	GGGCATGTTAGCACATGCCT	00000000010100000000	AT	AT	CD	4
1603	chr5:81187210-81187520	TAACATGTTTTTACATGTTT	6.33333	1	20	0	3	TAACATGTTTTTACATGTTT	10000000001100000000	AT	AT	CCD	3
1604	chr5:86573727-86574074	GAGCATGTCTGAACATGTTG	50.6667	1	20	0	1	GAGCATGTCTGAACATGTTG	00000000000000000001	AT	AT	C	5
1605	chr5:93316070-93316239	CAGCAAGCACAGCACAGCAC	2	0	0	0	0	0	0	0	0	NA	0
1606	chr5:93505123-93505509	GGACATGTTCAAACAAGCCC	6	1	20	0	0	GGACATGTTCAAACAAGCCC	00000000000000000000	AT	AA	O	5
1607	chr5:93728400-93728651	TGGCATGTTTGTACTGGCCC	13.3333	0	0	0	0	0	0	0	0	NA	0
1608	chr5:98203172-98203634	GGGCATGCCCAGACAGGTTC	9.33333	1	20	0	1	GGGCATGCCCAGACAGGTTC	00000000000000010000	AT	AG	B	4
1609	chr5:98210214-98210527	AGGCATGCCCAGACAAGGCC	7	1	20	0	1	AGGCATGCCCAGACAAGGCC	00000000000000000100	AT	AA	D	4
1610	chr5:98813244-98813702	GGGCAAGCCTCAACATGCCA	16.6667	1	20	0	2	GGGCAAGCCTCAACATGCCA	00000000001000000001	AA	AT	CC	5
1611	chr5:99545346-99546035	GGGCATGTGTAAACATGTTG	18.6667	1	20	0	2	GGGCATGTGTAAACATGTTG	00000000100000000001	AT	AT	CD	4
1612	chr5:103680312-103680650	AGGCATGTCTGGACAGGCCC	8.33333	1	20	0	1	AGGCATGTCTGGACAGGCCC	00000000000000010000	AT	AG	B	4
1613	chr5:106218474-106218685	AGGCAGGTCGGAGCTTCTGT	2	0	0	0	0	0	0	0	0	NA	0
1614	chr5:108893400-108894110	GGGCATGTGCCAACATGCCT	18.6667	1	20	0	2	GGGCATGTGCCAACATGCCT	00000000101000000000	AT	AT	CD	4
1615	chr5:110834853-110835592	TAACATGTCCAAACAGGATC	16.6667	1	15	0	1	TAACATGTCCAAACA	100000000000000nnnnn	AT		3Q.I-II-III.C	4
1616	chr5:110857992-110858946	GGGCATGTTCTGACATGTCT	110.333	1	20	0	1	GGGCATGTTCTGACATGTCT	00000000001000000000	AT	AT	C	5
1617	chr5:111843096-111843667	AGACAAGCCTGGTCCTGTCT	5.33333	1	20	0	2	AGACAAGCCTGGTCCTGTCT	00000000000010100000	AA	CT	BD	2
1618	chr5:112531596-112531907	GGGCATGCCACAACAAGCCT	9.33333	1	20	0	2	GGGCATGCCACAACAAGCCT	00000000011000000000	AT	AA	CC	5
1619	chr5:112852797-112853154	AGGCAAGCCCGGGCAGCCTA	11.3333	1	15	0	0	AGGCAAGCCCGGGCA	000000000000000nnnnn	AA		3Q.I-II-III	3
1620	chr5:113038634-113039134	GGGCATGTCCGGGCAAGTCA	58.6667	1	20	0	1	GGGCATGTCCGGGCAAGTCA	00000000000000000001	AT	AA	C	5
1621	chr5:113316704-113316938	GGACATGCCCTGGCATATTA	1.33333	1	20	0	3	GGACATGCCCTGGCATATTA	00000000001000001001	AT	AT	ACC	4
1622	chr5:114288449-114288708	GGGCATGCCCAGACAGGGCC	10.3333	1	20	0	2	GGGCATGCCCAGACAGGGCC	00000000000000010100	AT	AG	BD	4
1623	chr5:114396392-114396732	GAACTTGTACAGGGGGGCTT	12	0	0	0	0	0	0	0	0	NA	0
1624	chr5:115112682-115113007	AAACAAGTCTCAACCTGTAG	15.6667	1	10	0	0	AAACAAGTCT	0000000000	AA		half	1
1625	chr5:115881750-115882879	AGGCATGCCTAGGCGTGTCA	29.6667	1	20	0	2	AGGCATGCCTAGGCGTGTCA	00000000000000100001	AT	GT	BC	3
1626	chr5:116311438-116311740	AGACTTGTCTTAACCTGCAT	4.66667	1	10	0	0	AGACTTGTCT	0000000000	TT		half	1
1627	chr5:118163134-118164165	AGACATGTCTAAACATGTTT	13.3333	1	20	0	0	AGACATGTCTAAACATGTTT	00000000000000000000	AT	AT	O	5
1628	chr5:118418932-118419121	AGGCATGCACCAACATGCCC	6.33333	1	20	0	2	AGGCATGCACCAACATGCCC	00000000101000000000	AT	AT	CD	4
1629	chr5:118687206-118687783	AGACAAGTCTCAACAAGTCT	29.3333	1	20	0	1	AGACAAGTCTCAACAAGTCT	00000000001000000000	AA	AA	C	4
1630	chr5:126040863-126041090	AGGCATGCCGGCACATGTCC	11.3333	1	20	0	2	AGGCATGCCGGCACATGTCC	00000000010100000000	AT	AT	CD	4
1631	chr5:128747121-128747390	GAACATGTACAGACTTGTCA	13	1	20	0	2	GAACATGTACAGACTTGTCA	00000000100000000001	AT	TT	CD	4
1632	chr5:131457389-131457980	AGACATGTTTCTGCATGCCC	7.33333	1	20	0	2	AGACATGTTTCTGCATGCCC	00000000001100000000	AT	AT	CD	4
1633	chr5:132400268-132400638	GAGCATGTTTGCACATGCCT	38.6667	1	20	0	1	GAGCATGTTTGCACATGCCT	00000000000100000000	AT	AT	D	4
1634	chr5:135471408-135472453	AAACATGCCCATGCATGCAC	28.6667	1	20	0	2	AAACATGCCCATGCATGCAC	00000000000100000010	AT	AT	DD	3
1635	chr5:137669376-137669743	GAACATGATCAGGCTTGCTG	6.66667	1	20	0	2	GAACATGATCAGGCTTGCTG	00000001000000000001	AT	TT	CD	4
1636	chr5:138595668-138596146	GAGCTTGCACAGAGGCGCTT	16	0	0	0	0	0	0	0	0	NA	0
1637	chr5:139916751-139917714	GGACGTGTCTCAACTGGCCC	13.6667	0	0	0	0	0	0	0	0	NA	0
1638	chr5:141928090-141929050	TAACATGTCTGTACATGTAC	12.6667	0	0	0	0	0	0	0	0	NA	0
1639	chr5:142434162-142434865	AGACATGTTTGGACTTGCTA	17	1	20	0	1	AGACATGTTTGGACTTGCTA	00000000000000000001	AT	TT	C	5
1640	chr5:142560483-142560752	AGGCATGCCCTGGCTGGTCC	17.3333	1	20	0	2	AGGCATGCCCTGGCTGGTCC	00000000001000010000	AT	TG	BC	3
1641	chr5:142954738-142954918	AGACATGTTGGCTCATGCCT	17	1	20	0	1	AGACATGTTGGCTCATGCCT	0000000001nnnnn00000	AT		3Q.I-II-IV.C	3
1642	chr5:142955075-142955232	CAGCCTGTCTGAGCACCTCT	0	0	0	0	0	0	0	0	0	NA	0
1643	chr5:143780714-143781205	ATACATGTCTATACTTGCCC	2.33333	1	20	0	2	ATACATGTCTATACTTGCCC	01000000000100000000	AT	TT	DD	3
1644	chr5:147881831-147882316	AGGCATGTCTAAGCAAAGTC	14.6667	1	20	0	2	AGGCATGTCTAAGCAAAGTC	00000000000000001100	AT	AA	AD	4
1645	chr5:148185708-148186190	AGACATGCTCAGACTTATAC	8.66667	1	20	0	2	AGACATGCTCAGACTTATAC	00000000000000001010	AT	TT	AD	4
1646	chr5:148684891-148685236	AGGCATGTCTGGACAAGAAA	13.3333	1	15	0	0	AGGCATGTCTGGACA	000000000000000nnnnn	AT		3Q.I-II-III	4
1647	chr5:149124827-149125114	TTACATGCCCAGGCATATTC	9.66667	0	0	0	0	0	0	0	0	NA	0
1648	chr5:149240741-149241236	ACACATGCCCTAACATGTTC	9.33333	1	20	0	2	ACACATGCCCTAACATGTTC	01000000001000000000	AT	AT	CD	4
1649	chr5:150975143-150975576	GGTCGTGCCCTGACTTGTGC	2.66667	0	0	0	0	0	0	0	0	NA	0
1650	chr5:152171701-152172220	AGACATGTCCGAACATGCCT	29.6667	1	20	0	0	AGACATGTCCGAACATGCCT	00000000000000000000	AT	AT	O	5
1651	chr5:152712191-152712549	GAACATGCCCGAACATATTC	1	1	20	0	1	GAACATGCCCGAACATATTC	00000000000000001000	AT	AT	A	4
1652	chr5:154237768-154238032	AAACATGCCCAAACATGCCT	31.6667	1	20	0	0	AAACATGCCCAAACATGCCT	00000000000000000000	AT	AT	O	5
1653	chr5:154944381-154944667	GGACATGTTCACACATGTTC	4	1	20	0	1	GGACATGTTCACACATGTTC	00000000000100000000	AT	AT	D	4
1654	chr5:156824151-156824577	TTTCTTGCCCAGAATTGAAT	2.33333	0	0	0	0	0	0	0	0	NA	0
1655	chr5:156971830-156972073	GAACAAGCCAGGTACTGTCC	7.33333	1	20	0	1	GAACAAGCCAGGTACTGTCC	0000000001nnnnn00000	AA		3Q.I-II-IV.C	2
1656	chr5:158061090-158061343	GGGCATGCCTGGGCAGTGAC	1.66667	1	15	0	0	GGGCATGCCTGGGCA	000000000000000nnnnn	AT		3Q.I-II-III	4
1657	chr5:162397277-162397495	AGACTTGCCTGGTCATGTCC	0.666667	1	20	0	1	AGACTTGCCTGGTCATGTCC	00000000000010000000	TT	AT	D	4
1658	chr5:162797198-162797986	GAGCAGGCCCGGGGAGGGTG	5.33333	0	0	0	0	0	0	0	0	NA	0
1659	chr5:163479370-163480031	AGTCTGGCTCCAGTTTGCTG	9	0	0	0	0	0	0	0	0	NA	0
1660	chr5:164410962-164411120	GAACAGGAACTCACATCCAT	0.333333	0	0	0	0	0	0	0	0	NA	0
1661	chr5:171468427-171468886	GGGCATGTCGGCACATGCCT	19	1	20	0	2	GGGCATGTCGGCACATGCCT	00000000010100000000	AT	AT	CD	4
1662	chr5:171996569-171997013	GGGCATGCCCTGGCAGGCCC	12.6667	1	20	0	2	GGGCATGCCCTGGCAGGCCC	00000000001000010000	AT	AG	BC	3
1663	chr5:172019420-172019830	GTACATGCACTGACAAGTCA	4	0	0	0	0	0	0	0	0	NA	0
1664	chr5:172651968-172652355	AGGCATGTCCAGGGCGGTGT	28.3333	1	10	0	0	AGGCATGTCC	0000000000	AT		half	2
1665	chr5:173688093-173689054	GGACCTGCCCAGACATATCC	235	1	20	0	2	GGACCTGCCCAGACATATCC	00001000000000001000	CT	AT	AB	4
1666	chr5:173784209-173785749	GGACAAGTCCTGTCATGACT	14.3333	1	10	0	0	GGACAAGTCC	0000000000	AA		half	1
1667	chr5:176363460-176363709	AGACATGTGCCAACAAGCCC	12.3333	1	20	0	2	AGACATGTGCCAACAAGCCC	00000000101000000000	AT	AA	CD	4
1668	chr5:178035563-178035885	GAACATGTGTCAACTTGTTC	0.333333	1	20	0	2	GAACATGTGTCAACTTGTTC	00000000101000000000	AT	TT	CD	4
1669	chr5:179617330-179617647	GGACAAGTCTTCACATGTCC	13	1	20	0	2	GGACAAGTCTTCACATGTCC	00000000001100000000	AA	AT	CD	4
1670	chr5:179855904-179856109	GCGCATGAGTGTGCGACCTA	1.66667	0	0	0	0	0	0	0	0	NA	0
1671	chr6:1835330-1835744	GTGCATGTCCTTTCATGTCG	4	0	0	0	0	0	0	0	0	NA	0
1672	chr6:2452321-2452594	GGGCATGCACAGACATGTAT	16.3333	1	20	0	2	GGGCATGCACAGACATGTAT	00000000100000000010	AT	AT	DD	3
1673	chr6:3419002-3419187	AGGCAGGCGGGATCACGCGA	0	0	0	0	0	0	0	0	0	NA	0
1674	chr6:3660602-3660888	GGACATGCCCTGACCAGTTC	14.6667	1	20	0	2	GGACATGCCCTGACCAGTTC	00000000001000100000	AT	CA	BC	3
1675	chr6:4328803-4329708	TGACATGTCCTGACAAGTCT	31.6667	1	20	0	2	TGACATGTCCTGACAAGTCT	10000000001000000000	AT	AA	CC	5
1676	chr6:5851332-5851710	AGGCCCGTCTGTGATGGCCC	16	0	0	0	0	0	0	0	0	NA	0
1677	chr6:7268428-7268701	GGGCATGTCTCCACTTGTTT	25	1	20	0	2	GGGCATGTCTCCACTTGTTT	00000000001100000000	AT	TT	CD	4
1678	chr6:7409027-7409271	TGGCATGTCTGGGCCTCTCA	8.66667	0	0	0	0	0	0	0	0	NA	0
1679	chr6:10826888-10827226	AGACTTGCTTGGGCCTGTCC	45.6667	1	20	0	1	AGACTTGCTTGGGCCTGTCC	00000000000000100000	TT	CT	B	3
1680	chr6:11251921-11252206	CGGCATGTCGAAGCTTTTCT	1.33333	1	20	0	3	CGGCATGTCGAAGCTTTTCT	10000000010000001000	AT	TT	ACC	4
1681	chr6:14021364-14021593	AGGCTTGTCCTGACTTGTGG	8.66667	1	20	0	3	AGGCTTGTCCTGACTTGTGG	00000000001000000011	TT	TT	CCD	3
1682	chr6:15174923-15175227	AATCATGTCCTGACAAAGCT	5	0	0	0	0	0	0	0	0	NA	0
1683	chr6:18198318-18199304	GGGCATGTCTAGGCAAGTCA	23.6667	1	20	0	1	GGGCATGTCTAGGCAAGTCA	00000000000000000001	AT	AA	C	5
1684	chr6:18954068-18954469	AAACATGCCCGGGCTTGCTT	29	1	20	0	0	AAACATGCCCGGGCTTGCTT	00000000000000000000	AT	TT	O	5
1685	chr6:20974800-20975455	GGACATGTTTCTACAAACCC	63.3333	1	10	0	0	GGACATGTTT	0000000000	AT		half	2
1686	chr6:22551000-22551470	GAACATGCCCAGGCTAGCCT	14.6667	1	20	0	0	GAACATGCCCAGGCTAGCCT	00000000000000000000	AT	TA	O	5
1687	chr6:24935373-24936133	GCGCAAGCCCAGGCTTACCC	33	1	20	0	2	GCGCAAGCCCAGGCTTACCC	01000000000000001000	AA	TT	AD	2
1688	chr6:26066883-26067259	AGGCATGTTTAGGCAAGCCC	8.33333	1	20	0	0	AGGCATGTTTAGGCAAGCCC	00000000000000000000	AT	AA	O	5
1689	chr6:26456210-26457019	AGACAAGCCTGGGCAAGACC	15	1	20	0	1	AGACAAGCCTGGGCAAGACC	00000000000000000100	AA	AA	D	3
1690	chr6:26795010-26795585	GGGCATGTCTAGGCAGGTCC	84	1	20	0	1	GGGCATGTCTAGGCAGGTCC	00000000000000010000	AT	AG	B	4
1691	chr6:26813213-26813428	GGACATGTCTAGACCTGCCC	62.6667	1	20	0	1	GGACATGTCTAGACCTGCCC	00000000000000100000	AT	CT	B	4
1692	chr6:29061048-29061277	TGACAAGTCCGTACAGGTAC	4	0	0	0	0	0	0	0	0	NA	0
1693	chr6:30817947-30820686	GCACATGTCGAGGCATGTGG	52.6667	0	0	0	0	0	0	0	0	NA	0
1694	chr6:31404384-31404903	AGACATGCCCAAACATGTCC	61.6667	1	20	0	0	AGACATGCCCAAACATGTCC	00000000000000000000	AT	AT	O	5
1695	chr6:31412762-31413556	GGACATGCCCAGACATGTCC	132.667	1	20	0	0	GGACATGCCCAGACATGTCC	00000000000000000000	AT	AT	O	5
1696	chr6:31563356-31563702	GAACTTGCACAGGGGGGCTT	25	0	0	0	0	0	0	0	0	NA	0
1697	chr6:33329880-33330774	GGACATGTTGGCACATGCCT	29.6667	1	20	0	2	GGACATGTTGGCACATGCCT	00000000010100000000	AT	AT	CD	4
1698	chr6:36683277-36684138	GGGCATGTTGGCACATGCCT	29.3333	1	20	0	2	GGGCATGTTGGCACATGCCT	00000000010100000000	AT	AT	CD	4
1699	chr6:36742550-36743550	AGACAAGCCCGGGCAAGGCC	138	1	20	0	1	AGACAAGCCCGGGCAAGGCC	00000000000000000100	AA	AA	D	3
1700	chr6:36751691-36753402	GAACATGTCCCAACATGTTG	235	1	20	0	2	GAACATGTCCCAACATGTTG	00000000001000000001	AT	AT	CC	5
1701	chr6:36753852-36754052	GACCTAGTGAGGATCAGTGG	4.66667	0	0	0	0	0	0	0	0	NA	0
1702	chr6:36758068-36758808	GGACAAGTCCCAACTTGCAG	49.3333	1	20	0	3	GGACAAGTCCCAACTTGCAG	00000000001000000011	AA	TT	CCD	3
1703	chr6:37046627-37046819	GATCAGGCAGACACGGGCTC	3.66667	0	0	0	0	0	0	0	0	NA	0
1704	chr6:37153539-37153957	GGGCATGTCAGGACAGGGCT	1.33333	1	15	0	1	GGGCATGTCAGGACA	000000000100000nnnnn	AT		3Q.I-II-III.C	3
1705	chr6:37320438-37321167	GAACATGTCTAGGCTAGCCT	21.3333	1	20	0	0	GAACATGTCTAGGCTAGCCT	00000000000000000000	AT	TA	O	5
1706	chr6:37864052-37864314	CAGCATGCCCGGGCAACATT	0.333333	1	15	0	1	CAGCATGCCCGGGCA	100000000000000nnnnn	AT		3Q.I-II-III.C	4
1707	chr6:38469810-38470375	TGGCATGCCCTGACTTGTCT	20.6667	1	20	0	2	TGGCATGCCCTGACTTGTCT	10000000001000000000	AT	TT	CC	5
1708	chr6:40259650-40260077	AAACATGTCTGGGCAAGTCA	3.66667	1	20	0	1	AAACATGTCTGGGCAAGTCA	00000000000000000001	AT	AA	C	5
1709	chr6:41265579-41265950	AGGCATGTTTGGGCAAGTCA	22	1	20	0	1	AGGCATGTTTGGGCAAGTCA	00000000000000000001	AT	AA	C	5
1710	chr6:41922145-41922840	TGGCATGTCCTTTCATGTCC	28.6667	1	20	0	1	TGGCATGTCCTTTCATGTCC	1000000000nnnnn00000	AT		3Q.I-II-IV.C	3
1711	chr6:42473766-42473914	ATCCCAGCTCCAGCACTTGC	4	0	0	0	0	0	0	0	0	NA	0
1712	chr6:43162223-43162402	AGACCAGCCTAGGCAACAAG	0	0	0	0	0	0	0	0	0	NA	0
1713	chr6:43651795-43652111	GATCCTGCCCGGGCAACCGT	7.66667	0	0	0	0	0	0	0	0	NA	0
1714	chr6:44204222-44204419	AGGCTTGCCCCGAGCGGCCA	0.333333	1	10	0	0	AGGCTTGCCC	0000000000	TT		half	1
1715	chr6:44384708-44385135	GGACAAGCCCAGACTAGCCA	10.6667	1	20	0	1	GGACAAGCCCAGACTAGCCA	00000000000000000001	AA	TA	C	4
1716	chr6:44760856-44761333	AGACATGCCTGGACGTGTTT	34.6667	1	20	0	1	AGACATGCCTGGACGTGTTT	00000000000000100000	AT	GT	B	4
1717	chr6:48186175-48187695	AGGCTTGCCCAGACTTGCCC	81.3333	1	20	0	0	AGGCTTGCCCAGACTTGCCC	00000000000000000000	TT	TT	O	4
1718	chr6:50861703-50862002	ATACAAGCAGAGACTGGAAA	0	0	0	0	0	0	0	0	0	NA	0
1719	chr6:51235526-51235724	AAACAAGCCCAGACATGAGT	0	1	20	0	2	AAACAAGCCCAGACATGAGT	00000000000000000110	AA	AT	DD	4
1720	chr6:54088808-54089144	TGACATGCCCTGGCAAGTCT	4.66667	1	20	0	2	TGACATGCCCTGGCAAGTCT	10000000001000000000	AT	AA	CC	5
1721	chr6:54833565-54833728	GTACATGTTCCAGCATGTTA	4	1	20	0	3	GTACATGTTCCAGCATGTTA	01000000001000000001	AT	AT	CCD	4
1722	chr6:55184708-55185383	GGGCATGTTACTACTTGAAC	3	0	0	0	0	0	0	0	0	NA	0
1723	chr6:56201880-56202032	AGCCCAGCCTGGGCAATACA	0.666667	0	0	0	0	0	0	0	0	NA	0
1724	chr6:57255903-57256277	GGACATGTAACTACATGCCT	8	0	0	0	0	0	0	0	0	NA	0
1725	chr6:57464495-57465059	GGGCATGTTTAGGCAAGCCC	14.6667	1	20	0	0	GGGCATGTTTAGGCAAGCCC	00000000000000000000	AT	AA	O	5
1726	chr6:57573841-57574012	AGACTTGTCTGTACATGTCT	11.6667	1	20	0	1	AGACTTGTCTGTACATGTCT	00000000000100000000	TT	AT	D	4
1727	chr6:63767220-63767825	TGGCATGTCTGGGCATGTAA	14	1	20	0	3	TGGCATGTCTGGGCATGTAA	10000000000000000011	AT	AT	CCD	4
1728	chr6:64341303-64342218	GAACAAGTCTAGTCTTGTCC	94.3333	1	20	0	1	GAACAAGTCTAGTCTTGTCC	00000000000010000000	AA	TT	D	2
1729	chr6:71846240-71846536	AATCATGTCCCTACATGTTT	2.33333	0	0	0	0	0	0	0	0	NA	0
1730	chr6:72133942-72134612	GGGCATGCCCAGACAAGCCC	53.6667	1	20	0	0	GGGCATGCCCAGACAAGCCC	00000000000000000000	AT	AA	O	5
1731	chr6:73554052-73554236	TGGCATGCTGACTCAAGTGG	0.333333	0	0	0	0	0	0	0	0	NA	0
1732	chr6:74470616-74471119	TAGCATGCCCCTGCAAGCCT	23	1	20	0	3	TAGCATGCCCCTGCAAGCCT	10000000001100000000	AT	AA	CCD	3
1733	chr6:76038256-76039065	AGGCATGCCTGGACAAGCCC	99.6667	1	20	0	0	AGGCATGCCTGGACAAGCCC	00000000000000000000	AT	AA	O	5
1734	chr6:76496014-76496456	GGGCTTGCCCAGGCTAGTCT	11.6667	1	20	0	0	GGGCTTGCCCAGGCTAGTCT	00000000000000000000	TT	TA	O	4
1735	chr6:80219960-80220397	ATGCATGCCTGAACATGCAC	35	1	20	0	2	ATGCATGCCTGAACATGCAC	01000000000000000010	AT	AT	DD	3
1736	chr6:80311150-80311954	AAGCATGCCCAAACAGGCCT	10.6667	1	20	0	1	AAGCATGCCCAAACAGGCCT	00000000000000010000	AT	AG	B	4
1737	chr6:81054048-81054371	GGGCATGTTTAGACAAGCCC	17.3333	1	20	0	0	GGGCATGTTTAGACAAGCCC	00000000000000000000	AT	AA	O	5
1738	chr6:81302670-81302969	GGACTTGCCTGGGCCTGTCC	204	1	20	0	1	GGACTTGCCTGGGCCTGTCC	00000000000000100000	TT	CT	B	3
1739	chr6:82526081-82526683	AGACATGTCCAGACTTGTAG	20	1	20	0	2	AGACATGTCCAGACTTGTAG	00000000000000000011	AT	TT	CD	4
1740	chr6:82788952-82789815	GAACAAGTCATTTCATGTCT	30.6667	1	20	0	1	GAACAAGTCATTTCATGTCT	0000000001nnnnn00000	AA		3Q.I-II-IV.C	2
1741	chr6:83250507-83250741	AGGCATGTTTAGGCAAGCCC	2.33333	1	20	0	0	AGGCATGTTTAGGCAAGCCC	00000000000000000000	AT	AA	O	5
1742	chr6:85602448-85603124	AGACATGTCTGGTCATGTAT	32	1	20	0	2	AGACATGTCTGGTCATGTAT	00000000000010000010	AT	AT	DD	3
1743	chr6:94911006-94911842	AGGCATGCCTCAACATGTAT	18	1	20	0	2	AGGCATGCCTCAACATGTAT	00000000001000000010	AT	AT	CD	4
1744	chr6:96710950-96711141	CAACCTGCTTCAGGATGCCC	0	0	0	0	0	0	0	0	0	NA	0
1745	chr6:96711111-96711401	GGGCATGTTTAGGCAAGCCT	4.66667	1	20	0	0	GGGCATGTTTAGGCAAGCCT	00000000000000000000	AT	AA	O	5
1746	chr6:100391122-100391423	CAACATGCCCAGGCTTGTAG	38.6667	1	20	0	3	CAACATGCCCAGGCTTGTAG	10000000000000000011	AT	TT	CCD	4
1747	chr6:100551573-100552214	GAACATGTCCTGGCTAGCCT	12	1	20	0	1	GAACATGTCCTGGCTAGCCT	00000000001000000000	AT	TA	C	5
1748	chr6:101435400-101435822	GGGCAAGTCCCGACCTGTCA	5.33333	1	20	0	3	GGGCAAGTCCCGACCTGTCA	00000000001000100001	AA	CT	BCC	2
1749	chr6:102094205-102094406	AGTCATGTTCGTACATGAAA	2	0	0	0	0	0	0	0	0	NA	0
1750	chr6:102953433-102953613	GAACTTGCTCTCAGCTGTTT	0.333333	1	20	0	0	GAACTTGCTCTCAGCTGTTT	0000000000nnnnn00000	TT		3Q.I-II-IV	2
1751	chr6:102953634-102953946	TGACATGTCCAAACAAGTCC	19	1	20	0	1	TGACATGTCCAAACAAGTCC	10000000000000000000	AT	AA	C	5
1752	chr6:106652870-106653548	AAACATGTCCAGACTTGCAC	104	1	20	0	1	AAACATGTCCAGACTTGCAC	00000000000000000010	AT	TT	D	4
1753	chr6:107658155-107659180	AAACATGCCCTGGCTAGTCT	16	1	20	0	1	AAACATGCCCTGGCTAGTCT	00000000001000000000	AT	TA	C	5
1754	chr6:109325303-109325777	AGGCAAGCCTGGACTTGCTG	31.3333	1	20	0	1	AGGCAAGCCTGGACTTGCTG	00000000000000000001	AA	TT	C	4
1755	chr6:109436578-109437194	GGACAAGTCTCCACAAGTCA	19.6667	1	20	0	3	GGACAAGTCTCCACAAGTCA	00000000001100000001	AA	AA	CCD	2
1756	chr6:110309763-110310645	AGACTTGCCTGGGCCTGTCC	34.6667	1	20	0	1	AGACTTGCCTGGGCCTGTCC	00000000000000100000	TT	CT	B	3
1757	chr6:111534814-111535297	AGACATGTTGTAACAAGTTC	177.667	1	20	0	2	AGACATGTTGTAACAAGTTC	00000000011000000000	AT	AA	CC	5
1758	chr6:111911694-111912434	TGACAAGTCCTTACATGTAC	104.667	0	0	0	0	0	0	0	0	NA	0
1759	chr6:112415138-112415592	AGGCATGTCAGGGCCTGTCC	53.6667	1	20	0	2	AGGCATGTCAGGGCCTGTCC	00000000010000100000	AT	CT	BC	4
1760	chr6:115498713-115499204	AGGCATGTCCGGGCATGTTA	36.6667	1	20	0	1	AGGCATGTCCGGGCATGTTA	00000000000000000001	AT	AT	C	5
1761	chr6:116780537-116780756	GGGCAAGTCTGGGCAAGCTC	20	1	20	0	0	GGGCAAGTCTGGGCAAGCTC	00000000000000000000	AA	AA	O	4
1762	chr6:118640839-118641222	AAACTTGCCTCAACTTGTAC	10.6667	1	20	0	2	AAACTTGCCTCAACTTGTAC	00000000001000000010	TT	TT	CD	3
1763	chr6:119001796-119002202	AGACATGTCCAGACATGCCT	51.6667	1	20	0	0	AGACATGTCCAGACATGCCT	00000000000000000000	AT	AT	O	5
1764	chr6:119076784-119077287	AGGCATGTCCTGACTTGTCA	25.3333	1	20	0	2	AGGCATGTCCTGACTTGTCA	00000000001000000001	AT	TT	CC	5
1765	chr6:120127748-120128215	TGGCATGTCTAGGCATGTAA	22.3333	1	20	0	3	TGGCATGTCTAGGCATGTAA	10000000000000000011	AT	AT	CCD	4
1766	chr6:122412234-122412406	GAGCAAGTCATGACATAGCC	0	0	0	0	0	0	0	0	0	NA	0
1767	chr6:127949163-127949789	GGGCATGCTCAGACAAGGCC	47.6667	1	20	0	1	GGGCATGCTCAGACAAGGCC	00000000000000000100	AT	AA	D	4
1768	chr6:132366470-132366692	AGGCATGTCTAGGCTTGTCA	16.3333	1	20	0	1	AGGCATGTCTAGGCTTGTCA	00000000000000000001	AT	TT	C	5
1769	chr6:137672046-137672221	AAGCCCGGCTAGACTCAGGC	0.333333	0	0	0	0	0	0	0	0	NA	0
1770	chr6:138170925-138171139	GGACAGGGATCAGGTGGACT	0	0	0	0	0	0	0	0	0	NA	0
1771	chr6:138176155-138176467	AAGCATCCCCAGCCAAGGAT	5.33333	0	0	0	0	0	0	0	0	NA	0
1772	chr6:139940920-139941363	AAGCATGTGCTGGCATGCCA	3.33333	1	20	0	3	AAGCATGTGCTGGCATGCCA	00000000101000000001	AT	AT	CCD	3
1773	chr6:140464140-140464543	AGACATGTCTCTTCATGTCT	4	1	20	0	0	AGACATGTCTCTTCATGTCT	0000000000nnnnn00000	AT		3Q.I-II-IV	3
1774	chr6:145020473-145020741	GGACATGTGCAAACACGCCA	8	0	0	0	0	0	0	0	0	NA	0
1775	chr6:147407040-147407778	GGACATGTTCAGGCATGCTG	61.6667	1	20	0	1	GGACATGTTCAGGCATGCTG	00000000000000000001	AT	AT	C	5
1776	chr6:149596939-149597224	TGACATGTGCAGACTTGAAG	9.33333	0	0	0	0	0	0	0	0	NA	0
1777	chr6:149699166-149699974	GAACATGTTCAGACAGGCCT	77	1	20	0	1	GAACATGTTCAGACAGGCCT	00000000000000010000	AT	AG	B	4
1778	chr6:149741283-149742444	GAACATGTCTGGGCAAGTGA	13	1	20	0	2	GAACATGTCTGGGCAAGTGA	00000000000000000011	AT	AA	CD	4
1779	chr6:150527884-150528379	AGGCAAGTTCAGACCTGTCC	7	1	20	0	1	AGGCAAGTTCAGACCTGTCC	00000000000000100000	AA	CT	B	3
1780	chr6:150631129-150631458	AGACATGATCAGACACATTC	6.33333	0	0	0	0	0	0	0	0	NA	0
1781	chr6:151219638-151220729	GGACATGCCCAGGCATGTCC	338.333	1	20	0	0	GGACATGCCCAGGCATGTCC	00000000000000000000	AT	AT	O	5
1782	chr6:151886686-151887390	AGGCATGTCTGGGCAAGCCC	40.6667	1	20	0	0	AGGCATGTCTGGGCAAGCCC	00000000000000000000	AT	AA	O	5
1783	chr6:151920793-151921219	GGACATGAATAGACATGAAT	10.6667	0	0	0	0	0	0	0	0	NA	0
1784	chr6:152128227-152128810	TGACAAGCCCAGGCAACTCC	29.3333	1	15	0	1	TGACAAGCCCAGGCA	100000000000000nnnnn	AA		3Q.I-II-III.C	3
1785	chr6:152584707-152585193	GGACATGTCTGGGCAAGTCA	74.3333	1	20	0	1	GGACATGTCTGGGCAAGTCA	00000000000000000001	AT	AA	C	5
1786	chr6:152676759-152677244	GGACAAGTTCAGACTTGTAT	20	1	20	0	1	GGACAAGTTCAGACTTGTAT	00000000000000000010	AA	TT	D	3
1787	chr6:154602290-154602491	TGACATGTCTGGACAGGGCA	4.66667	1	15	0	1	TGACATGTCTGGACA	100000000000000nnnnn	AT		3Q.I-II-III.C	4
1788	chr6:154819874-154820207	TGGCATGCCCTGACATCAGC	2	0	0	0	0	0	0	0	0	NA	0
1789	chr6:156950576-156950929	GGGCATGTTGGCTCATGCCT	6.33333	1	20	0	1	GGGCATGTTGGCTCATGCCT	0000000001nnnnn00000	AT		3Q.I-II-IV.C	3
1790	chr6:157989045-157990114	AGACATGCCTGGGCAGGTGC	20.6667	1	20	0	2	AGACATGCCTGGGCAGGTGC	00000000000000010010	AT	AG	BD	4
1791	chr6:158973284-158974304	GGGCATGCCCCAGCATGCCC	51.3333	1	20	0	1	GGGCATGCCCCAGCATGCCC	00000000001000000000	AT	AT	C	5
1792	chr6:159078425-159079672	GGGCATGACTCAACCTGCCT	16	0	0	0	0	0	0	0	0	NA	0
1793	chr6:159238305-159238581	AAACATGCCCGGGCACATAC	21.6667	1	15	0	0	AAACATGCCCGGGCA	000000000000000nnnnn	AT		3Q.I-II-III	4
1794	chr6:159593909-159594302	GGGCATGTGAGGACATGAAG	34.3333	0	0	0	0	0	0	0	0	NA	0
1795	chr6:161827318-161827634	GAACGTGTTCTGACAAGCAG	2	0	0	0	0	0	0	0	0	NA	0
1796	chr6:163728369-163728828	GGACATGTTTGTACATGCCA	63.3333	1	20	0	2	GGACATGTTTGTACATGCCA	00000000000100000001	AT	AT	CD	4
1797	chr6:166680688-166682321	TAACATGTCTGAACAGGTTC	13.6667	1	20	0	2	TAACATGTCTGAACAGGTTC	10000000000000010000	AT	AG	BC	4
1798	chr6:167305036-167305330	AAACATGCCCTGACGTAACC	4.66667	1	10	0	0	AAACATGCCC	0000000000	AT		half	2
1799	chr6:168135887-168136040	GTACCAGATCTATTTAGTCT	2.33333	0	0	0	0	0	0	0	0	NA	0
1800	chr6:169366165-169366545	CAGCAAGCCTCATCTGGACT	3.33333	0	0	0	0	0	0	0	0	NA	0
1801	chr6:170383433-170383867	TGACATGCCTGAACATGCCG	11.6667	1	20	0	2	TGACATGCCTGAACATGCCG	10000000000000000001	AT	AT	CC	5
1802	chr7:184192-184374	GAGCGTGTCTGCACATGTAC	3	0	0	0	0	0	0	0	0	NA	0
1803	chr7:546063-546558	GGGCAAGCCCAGGCTAGATC	29.6667	1	20	0	1	GGGCAAGCCCAGGCTAGATC	00000000000000000100	AA	TA	D	3
1804	chr7:1308918-1309459	TAGCTAGGCCACTCCGGCCT	22	0	0	0	0	0	0	0	0	NA	0
1805	chr7:1902676-1903074	TGTCCTGCTTCGCCGTGTTT	11	0	0	0	0	0	0	0	0	NA	0
1806	chr7:1986230-1986472	GGACATGCTCAGGCGTGTCC	5.66667	1	20	0	1	GGACATGCTCAGGCGTGTCC	00000000000000100000	AT	GT	B	4
1807	chr7:2176141-2176427	GGACAAGCCCTGGCATGCAG	18	1	20	0	3	GGACAAGCCCTGGCATGCAG	00000000001000000011	AA	AT	CCD	4
1808	chr7:2701318-2701908	GGACATGTACCAACACGCCC	25.6667	0	0	0	0	0	0	0	0	NA	0
1809	chr7:3004460-3004644	AGACATGCCTGGGCATGGTG	14.3333	1	20	0	2	AGACATGCCTGGGCATGGTG	00000000000000000101	AT	AT	CD	4
1810	chr7:3658380-3658718	TAACAGGACGGAGCCAGAAT	0	0	0	0	0	0	0	0	0	NA	0
1811	chr7:3961832-3962551	GGGCATGTCTTAGCCTGTCA	2.33333	1	20	0	3	GGGCATGTCTTAGCCTGTCA	00000000001000100001	AT	CT	BCC	3
1812	chr7:4286886-4287145	AAACATGCCTCAACATGTTT	7.33333	1	20	0	1	AAACATGCCTCAACATGTTT	00000000001000000000	AT	AT	C	5
1813	chr7:5372278-5372414	TGTCTTGCTGGTCCCTGCCT	0.333333	0	0	0	0	0	0	0	0	NA	0
1814	chr7:5403378-5403693	GCTCCTGCCCCCACAGGGCT	0	0	0	0	0	0	0	0	0	NA	0
1815	chr7:5531810-5533060	AGGCATGCCCCAGCACGCCC	26	1	20	0	2	AGGCATGCCCCAGCACGCCC	00000000001000010000	AT	AC	BC	3
1816	chr7:6338208-6338518	TAGCATGCCCAGTCATGTTA	2.33333	1	20	0	3	TAGCATGCCCAGTCATGTTA	10000000000010000001	AT	AT	CCD	3
1817	chr7:7333627-7333886	AGACATGTCCAAACAAGTAG	5	1	20	0	2	AGACATGTCCAAACAAGTAG	00000000000000000011	AT	AA	CD	4
1818	chr7:8332141-8332358	GAACATGTCGGGGCTTGACC	4	1	20	0	2	GAACATGTCGGGGCTTGACC	00000000010000000100	AT	TT	CD	4
1819	chr7:10480396-10480731	CGTCATGTTTCAACATGTTG	5.33333	0	0	0	0	0	0	0	0	NA	0
1820	chr7:10765566-10765907	AGGCATGTTTGGGCATGTCA	11	1	20	0	1	AGGCATGTTTGGGCATGTCA	00000000000000000001	AT	AT	C	5
1821	chr7:11088768-11089385	TGGCATGCCTGGGCATGTAG	51.3333	1	20	0	3	TGGCATGCCTGGGCATGTAG	10000000000000000011	AT	AT	CCD	4
1822	chr7:12563430-12564154	TGGCATGTCTGGGCATGTAA	41.3333	1	20	0	3	TGGCATGTCTGGGCATGTAA	10000000000000000011	AT	AT	CCD	4
1823	chr7:12815531-12816033	AGACATGTCTGTGCATGACT	20.3333	1	20	0	2	AGACATGTCTGTGCATGACT	00000000000100000100	AT	AT	DD	3
1824	chr7:14202683-14203329	AAACTTGTCAGTACATGATT	2.66667	0	0	0	0	0	0	0	0	NA	0
1825	chr7:18426969-18427288	GGGCATGCCTAGACATGCAT	48.6667	1	20	0	1	GGGCATGCCTAGACATGCAT	00000000000000000010	AT	AT	D	4
1826	chr7:21586241-21586663	CAACAAGTTTTAACACGCCT	1	1	20	0	3	CAACAAGTTTTAACACGCCT	10000000001000010000	AA	AC	BCC	3
1827	chr7:24977060-24977780	AGGCAAGCCCGGGCACAGCT	123	1	15	0	0	AGGCAAGCCCGGGCA	000000000000000nnnnn	AA		3Q.I-II-III	3
1828	chr7:25034709-25035311	GAACACGCCTAGGCAAGTGG	12.6667	0	0	0	0	0	0	0	0	NA	0
1829	chr7:28994948-28995426	CAGCATGTTCTGGCATGTTA	4.33333	1	20	0	3	CAGCATGTTCTGGCATGTTA	10000000001000000001	AT	AT	CCC	4
1830	chr7:30475218-30475675	TGCCATGCCAGAACACTATA	0	0	0	0	0	0	0	0	0	NA	0
1831	chr7:30557578-30557844	AAACATGCCCAGACCTGCTT	10.3333	1	20	0	1	AAACATGCCCAGACCTGCTT	00000000000000100000	AT	CT	B	4
1832	chr7:32342835-32343172	GAGCATGATTTAACAAGTCC	0	1	20	0	2	GAGCATGATTTAACAAGTCC	00000001001000000000	AT	AA	CD	4
1833	chr7:33293928-33294468	AGGCATGTCTGGACAAGTCA	90.3333	1	20	0	1	AGGCATGTCTGGACAAGTCA	00000000000000000001	AT	AA	C	5
1834	chr7:33357793-33358074	GGGCATGTCCAGGCAAGCCA	38.3333	1	20	0	1	GGGCATGTCCAGGCAAGCCA	00000000000000000001	AT	AA	C	5
1835	chr7:33813977-33814671	TCGCTCGCTCTAGCTCTCTC	0.333333	0	0	0	0	0	0	0	0	NA	0
1836	chr7:34040892-34041208	TGACATGTCTGGGCAGGTCC	14	1	20	0	2	TGACATGTCTGGGCAGGTCC	10000000000000010000	AT	AG	BC	4
1837	chr7:34139530-34140062	AAACATGTAGGGACTTCTCC	0	0	0	0	0	0	0	0	0	NA	0
1838	chr7:37494561-37494945	AGGCATGCCTGGACAGGCCC	19	1	20	0	1	AGGCATGCCTGGACAGGCCC	00000000000000010000	AT	AG	B	4
1839	chr7:37598569-37598851	GGACATGTCCAGACAAGCTG	2	1	20	0	1	GGACATGTCCAGACAAGCTG	00000000000000000001	AT	AA	C	5
1840	chr7:38879647-38879935	GTACAAGTCCTGACTTGCAG	10.3333	0	0	0	0	0	0	0	0	NA	0
1841	chr7:40704400-40704579	GGGCTTGCCCTGACTTGCAG	0.333333	1	20	0	3	GGGCTTGCCCTGACTTGCAG	00000000001000000011	TT	TT	CCD	3
1842	chr7:40723383-40724020	GGGCATGCCCACAGTGGACT	160.333	1	10	0	0	GGGCATGCCC	0000000000	AT		half	2
1843	chr7:42500800-42501466	TGACATGCCCAGGCTAGCCT	0.333333	1	20	0	1	TGACATGCCCAGGCTAGCCT	10000000000000000000	AT	TA	C	5
1844	chr7:43583512-43584021	GGGCATGCTCAGGCAAGTCC	67	1	20	0	0	GGGCATGCTCAGGCAAGTCC	00000000000000000000	AT	AA	O	5
1845	chr7:44252243-44252948	GAACATGCCCACACATGTAC	20	1	20	0	2	GAACATGCCCACACATGTAC	00000000000100000010	AT	AT	DD	3
1846	chr7:44550229-44550614	GGGCTTGTCTGTACATGACT	14.6667	1	20	0	2	GGGCTTGTCTGTACATGACT	00000000000100000100	TT	AT	DD	3
1847	chr7:47208205-47208726	GGACAAGCTCAGGCATGCAT	10.6667	1	20	0	1	GGACAAGCTCAGGCATGCAT	00000000000000000010	AA	AT	D	4
1848	chr7:47297602-47297954	AGACATGACTCAACAAGTCA	9.66667	1	20	0	3	AGACATGACTCAACAAGTCA	00000001001000000001	AT	AA	CCD	3
1849	chr7:48646558-48646840	GCACATGCCCAGGCAGGACT	0	0	0	0	0	0	0	0	0	NA	0
1850	chr7:49025020-49025322	CAGCATGCCCAGGCTTGCAA	2.66667	1	20	0	3	CAGCATGCCCAGGCTTGCAA	10000000000000000011	AT	TT	CCD	4
1851	chr7:49401146-49401386	GTACATGTCTAAACTTGCCA	1	1	20	0	2	GTACATGTCTAAACTTGCCA	01000000000000000001	AT	TT	CD	4
1852	chr7:49811818-49811983	GACCTTGTGCTCACAGGACA	0	0	0	0	0	0	0	0	0	NA	0
1853	chr7:51044350-51044744	AGACATGTAGTTACTTGTCC	1.33333	0	0	0	0	0	0	0	0	NA	0
1854	chr7:51360104-51360947	AGGCTTGTCCAGGCATGTTG	46	1	20	0	1	AGGCTTGTCCAGGCATGTTG	00000000000000000001	TT	AT	C	5
1855	chr7:52219201-52219598	AAACATGCCCAGGCATTTCC	49	1	20	0	1	AAACATGCCCAGGCATTTCC	00000000000000001000	AT	AT	A	4
1856	chr7:52510879-52511067	GGACATGTCTAATGCAGTGC	0	1	10	0	0	GGACATGTCT	0000000000	AT		half	2
1857	chr7:54204553-54205023	AAGCATGTCTGGGTAAGTCA	5.33333	1	20	0	2	AAGCATGTCTGGGTAAGTCA	00000000000001000001	AT	AA	AC	3
1858	chr7:56826824-56827012	AGACTTGCCTGGGCCTGTCC	7.66667	1	20	0	1	AGACTTGCCTGGGCCTGTCC	00000000000000100000	TT	CT	B	3
1859	chr7:64843254-64843936	GGGCATGTTGGCACATGCCT	14	1	20	0	2	GGGCATGTTGGCACATGCCT	00000000010100000000	AT	AT	CD	4
1860	chr7:66447144-66447868	GGGCATGTCTAGGCAAGTCA	29.6667	1	20	0	1	GGGCATGTCTAGGCAAGTCA	00000000000000000001	AT	AA	C	5
1861	chr7:68032533-68032959	AGGCGTGTTTCATCATGTCT	0	0	0	0	0	0	0	0	0	NA	0
1862	chr7:69939239-69939641	CAACTTGTCTGAATATGCCT	2.33333	1	20	0	2	CAACTTGTCTGAATATGCCT	10000000000001000000	TT	AT	AC	3
1863	chr7:69952089-69952928	AGGCAAGGGGGTATTTGGAT	9.66667	0	0	0	0	0	0	0	0	NA	0
1864	chr7:70591142-70591602	GGGCAAGTCCTGGCTTGCCC	0	1	20	0	1	GGGCAAGTCCTGGCTTGCCC	00000000001000000000	AA	TT	C	4
1865	chr7:72585982-72586577	AGGCATGCACCAACATGCCC	27.3333	1	20	0	2	AGGCATGCACCAACATGCCC	00000000101000000000	AT	AT	CD	4
1866	chr7:72907052-72907943	AGGCATGACGAGACCTGCAC	8.33333	0	0	0	0	0	0	0	0	NA	0
1867	chr7:73278280-73278441	AGGCCAGCCTGGGCAACATA	0	0	0	0	0	0	0	0	0	NA	0
1868	chr7:77023296-77023791	AGGCATGTTCACACATGCCT	11	1	20	0	1	AGGCATGTTCACACATGCCT	00000000000100000000	AT	AT	D	4
1869	chr7:77210845-77211826	GGGCATGTACCAACATGCCC	26.6667	1	20	0	2	GGGCATGTACCAACATGCCC	00000000101000000000	AT	AT	CD	4
1870	chr7:78255188-78255536	AGACATGCCCTGACAGATCC	20.6667	1	15	0	1	AGACATGCCCTGACA	000000000010000nnnnn	AT		3Q.I-II-III.C	3
1871	chr7:79600237-79601506	GGACATGTCCTTTCCTGTTC	24.3333	1	20	0	0	GGACATGTCCTTTCCTGTTC	0000000000nnnnn00000	AT		3Q.I-II-IV	3
1872	chr7:79618265-79618550	GAACATGCCTGGGCAGGACT	45	1	20	0	2	GAACATGCCTGGGCAGGACT	00000000000000010100	AT	AG	BD	4
1873	chr7:79745069-79745484	TTGCATGCCAAGACTTGATC	50	0	0	0	0	0	0	0	0	NA	0
1874	chr7:80005317-80005783	GGACATGTTCAGACACATAC	24.3333	1	15	0	0	GGACATGTTCAGACA	000000000000000nnnnn	AT		3Q.I-II-III	4
1875	chr7:80132758-80133095	TGACATGTCAAGACAAGCCA	17	1	20	0	3	TGACATGTCAAGACAAGCCA	10000000010000000001	AT	AA	CCC	4
1876	chr7:80600420-80601129	AAACATGTCAAGACATGTTG	11	1	20	0	2	AAACATGTCAAGACATGTTG	00000000010000000001	AT	AT	CC	5
1877	chr7:81090276-81090954	AGACATGCCTAGACATGCTC	55.3333	1	20	0	0	AGACATGCCTAGACATGCTC	00000000000000000000	AT	AT	O	5
1878	chr7:83079780-83080148	GGACAAGCCCACACTTGCCC	5.33333	1	20	0	1	GGACAAGCCCACACTTGCCC	00000000000100000000	AA	TT	D	2
1879	chr7:83175912-83176699	GGGCATGTTTGAACAAGTCA	20.3333	1	20	0	1	GGGCATGTTTGAACAAGTCA	00000000000000000001	AT	AA	C	5
1880	chr7:83674160-83674663	GGGCATGTTTACACATGTTT	19	1	20	0	1	GGGCATGTTTACACATGTTT	00000000000100000000	AT	AT	D	4
1881	chr7:86798143-86798763	GGGCTTGTCTGGGCAAGTCA	15.6667	1	20	0	1	GGGCTTGTCTGGGCAAGTCA	00000000000000000001	TT	AA	C	4
1882	chr7:86811802-86812034	TAACATGTCATGACAGGCCC	1	0	0	0	0	0	0	0	0	NA	0
1883	chr7:91024634-91024971	AGCCCTGTCTATACTATCAG	0	0	0	0	0	0	0	0	0	NA	0
1884	chr7:91072872-91073726	AGACATGTTATAACAAGTTA	23	1	20	0	3	AGACATGTTATAACAAGTTA	00000000011000000001	AT	AA	CCC	4
1885	chr7:91515414-91515751	AAACATGTATGGACTTGTTA	4	1	20	0	2	AAACATGTATGGACTTGTTA	00000000100000000001	AT	TT	CD	4
1886	chr7:92350064-92350214	AACCAAGTATATGCTGCTTA	0	0	0	0	0	0	0	0	0	NA	0
1887	chr7:93578113-93578835	GAACAAGCCTGGGCTAGTCT	8.33333	1	20	0	0	GAACAAGCCTGGGCTAGTCT	00000000000000000000	AA	TA	O	4
1888	chr7:94843032-94843608	GGGCATGTCAATACATGTTC	10	1	20	0	2	GGGCATGTCAATACATGTTC	00000000010100000000	AT	AT	CD	4
1889	chr7:95797305-95797681	AAACAAGTTCAGACATGAAT	3.66667	1	20	0	2	AAACAAGTTCAGACATGAAT	00000000000000000110	AA	AT	DD	4
1890	chr7:96635053-96635487	GGGCATGCCCAGGCAAGACC	23.3333	1	20	0	1	GGGCATGCCCAGGCAAGACC	00000000000000000100	AT	AA	D	4
1891	chr7:98709411-98710197	GGGCATGTTGAGGCATCTTC	22	1	20	0	2	GGGCATGTTGAGGCATCTTC	00000000010000001000	AT	AT	AC	3
1892	chr7:98996863-98997261	GGACAAGTCCCCACAAGTCT	0.666667	1	20	0	2	GGACAAGTCCCCACAAGTCT	00000000001100000000	AA	AA	CD	3
1893	chr7:99172837-99174113	AGGCAAGTCCCTACATGTTA	16.6667	1	20	0	3	AGGCAAGTCCCTACATGTTA	00000000001100000001	AA	AT	CCD	3
1894	chr7:100556669-100557078	ACACATGCCTCAGCAAGTCC	11.3333	1	20	0	2	ACACATGCCTCAGCAAGTCC	01000000001000000000	AT	AA	CD	4
1895	chr7:100584955-100585621	GGACATGCCCAGGCTTGGAA	0.666667	1	15	0	0	GGACATGCCCAGGCT	000000000000000nnnnn	AT		3Q.I-II-III	4
1896	chr7:105455056-105455787	AGGCATGTCTCAACAGGGTT	19.3333	1	15	0	1	AGGCATGTCTCAACA	000000000010000nnnnn	AT		3Q.I-II-III.C	3
1897	chr7:107140691-107140873	AAACTTGTCTGAACTTGTAG	2	1	20	0	2	AAACTTGTCTGAACTTGTAG	00000000000000000011	TT	TT	CD	3
1898	chr7:109961797-109962229	TGACAAGCCCGGGCTTGTGC	21	1	20	0	2	TGACAAGCCCGGGCTTGTGC	10000000000000000010	AA	TT	CD	3
1899	chr7:112011624-112011975	GGACATGCTCAAACATGTCA	12	1	20	0	1	GGACATGCTCAAACATGTCA	00000000000000000001	AT	AT	C	5
1900	chr7:115012648-115013017	AGACATGCCTAGGCCTGCCC	7	1	20	0	1	AGACATGCCTAGGCCTGCCC	00000000000000100000	AT	CT	B	4
1901	chr7:115686624-115687665	AGACAAGTTCAGATATGCCA	33.3333	1	20	0	2	AGACAAGTTCAGATATGCCA	00000000000001000001	AA	AT	AC	3
1902	chr7:115742768-115743001	CAACATGTCAGTCCCAGCTC	1.66667	0	0	0	0	0	0	0	0	NA	0
1903	chr7:117057827-117058339	GGGCATGCCCAGACAAGCCT	99.6667	1	20	0	0	GGGCATGCCCAGACAAGCCT	00000000000000000000	AT	AA	O	5
1904	chr7:120221380-120221667	AGGCATGTAGAAACTTGCAG	17.3333	0	0	0	0	0	0	0	0	NA	0
1905	chr7:120933059-120933426	TGACATGCCCAGACATATCC	61.3333	1	15	0	1	TGACATGCCCAGACA	100000000000000nnnnn	AT		3Q.I-II-III.C	4
1906	chr7:120938335-120938812	AGACATGTCCAGACATGCCT	119	1	20	0	0	AGACATGTCCAGACATGCCT	00000000000000000000	AT	AT	O	5
1907	chr7:123673445-123674173	GGACATGTTCTGGGAAGCTG	197.333	1	20	0	3	GGACATGTTCTGGGAAGCTG	00000000001001000001	AT	AA	ACC	3
1908	chr7:125051197-125051712	GGACACGCCTCAGCCTGAAA	13.3333	0	0	0	0	0	0	0	0	NA	0
1909	chr7:128390235-128390466	AGACATGCCCCAGCTAGTTT	2.33333	1	20	0	1	AGACATGCCCCAGCTAGTTT	00000000001000000000	AT	TA	C	5
1910	chr7:129801068-129801280	AGGCATGTTGGGACACGGGC	0.666667	1	15	0	1	AGGCATGTTGGGACA	000000000100000nnnnn	AT		3Q.I-II-III.C	3
1911	chr7:130489689-130490007	AGACATGTCTATACATGTAC	21.3333	1	20	0	2	AGACATGTCTATACATGTAC	00000000000100000010	AT	AT	DD	3
1912	chr7:130523671-130524208	GAACAAGTCCAGGCTAGCCG	34.3333	1	20	0	1	GAACAAGTCCAGGCTAGCCG	00000000000000000001	AA	TA	C	4
1913	chr7:131110149-131110387	AGGCAAGCCTGGGCTAGTCC	5	1	20	0	0	AGGCAAGCCTGGGCTAGTCC	00000000000000000000	AA	TA	O	4
1914	chr7:133850916-133851820	GAACATGTCGTAGGTTGCTT	7	1	20	0	3	GAACATGTCGTAGGTTGCTT	00000000011001000000	AT	TT	ACC	3
1915	chr7:133881474-133881690	TGGCATGCCTGGGCATGTAA	28.3333	1	20	0	3	TGGCATGCCTGGGCATGTAA	10000000000000000011	AT	AT	CCD	4
1916	chr7:137500004-137500519	GGGCATGTCTGGGCAAGTCA	96.6667	1	20	0	1	GGGCATGTCTGGGCAAGTCA	00000000000000000001	AT	AA	C	5
1917	chr7:137523874-137524122	AGGCATGTCCGGGCGTGTTA	2	1	20	0	2	AGGCATGTCCGGGCGTGTTA	00000000000000100001	AT	GT	BC	3
1918	chr7:137766609-137767290	TGACTTGCCTAGACGTGTCT	28	1	20	0	2	TGACTTGCCTAGACGTGTCT	10000000000000100000	TT	GT	BC	3
1919	chr7:138643552-138644041	GGGCATGTTTGGACAAGTAG	14.3333	1	20	0	2	GGGCATGTTTGGACAAGTAG	00000000000000000011	AT	AA	CD	4
1920	chr7:139546474-139546702	TGACAAGTTCTTTCCAGCCC	1	1	20	0	1	TGACAAGTTCTTTCCAGCCC	1000000000nnnnn00000	AA		3Q.I-II-IV.C	2
1921	chr7:140213905-140214615	GAACATGCCTGGACTAGTTT	12.3333	1	20	0	0	GAACATGCCTGGACTAGTTT	00000000000000000000	AT	TA	O	5
1922	chr7:143999315-143999918	GTGCAAGTCCTAACTTGTTC	25.6667	1	20	0	2	GTGCAAGTCCTAACTTGTTC	01000000001000000000	AA	TT	CD	3
1923	chr7:147729917-147730757	TGGCATGTACTGACATGATC	23.3333	0	0	0	0	0	0	0	0	NA	0
1924	chr7:151016033-151016581	GAGCATGTCTGAACATGTTC	164.333	1	20	0	0	GAGCATGTCTGAACATGTTC	00000000000000000000	AT	AT	O	5
1925	chr7:151400446-151400852	GGACATGCCTGGGCACATTC	51	1	20	0	2	GGACATGCCTGGGCACATTC	00000000000000011000	AT	AC	AB	4
1926	chr7:151410509-151410851	TGGCATGCTTTTACTAGTCC	16	1	20	0	3	TGGCATGCTTTTACTAGTCC	10000000001100000000	AT	TA	CCD	3
1927	chr7:152061691-152061873	AGACATGTCTGAACATGACC	60	1	20	0	1	AGACATGTCTGAACATGACC	00000000000000000100	AT	AT	D	4
1928	chr7:152317737-152318217	AGACCAGTATTTTCAGGCCT	4	0	0	0	0	0	0	0	0	NA	0
1929	chr7:154967194-154968230	GAACACGCTCAGCTCTGCTC	22.3333	0	0	0	0	0	0	0	0	NA	0
1930	chr7:155546494-155546720	GCACATACACACACACGTGT	0	0	0	0	0	0	0	0	0	NA	0
1931	chr7:157583191-157583641	GAACATGCTCTGACAGGCAG	0	1	15	0	1	GAACATGCTCTGACA	000000000010000nnnnn	AT		3Q.I-II-III.C	3
1932	chr7:158303960-158304693	GGTCATGTCCAGACAAGGAC	16.3333	0	0	0	0	0	0	0	0	NA	0
1933	chr7:158796232-158796594	GGGCATGTTTAGGCAAGTAC	18	1	20	0	1	GGGCATGTTTAGGCAAGTAC	00000000000000000010	AT	AA	D	4
1934	chr8:154150-154978	AGGCATGCTGGAGCAAGCTA	93.6667	1	20	0	2	AGGCATGCTGGAGCAAGCTA	00000000010000000001	AT	AA	CC	5
1935	chr8:2339687-2340121	TTACCAGTCTGGACCCACAC	1.66667	0	0	0	0	0	0	0	0	NA	0
1936	chr8:3014567-3014958	TGGCATGTCTGGGCATGTAG	0.333333	1	20	0	3	TGGCATGTCTGGGCATGTAG	10000000000000000011	AT	AT	CCD	4
1937	chr8:3886982-3887594	AAACAAGTTCAGACATGTGA	1.33333	1	20	0	2	AAACAAGTTCAGACATGTGA	00000000000000000011	AA	AT	CD	4
1938	chr8:5166207-5166883	GGACATGCCCAGGCTTGCAC	9.66667	1	20	0	1	GGACATGCCCAGGCTTGCAC	00000000000000000010	AT	TT	D	4
1939	chr8:6183774-6184499	GGGCAAGCCCAGACAAGGCC	16.6667	1	20	0	1	GGGCAAGCCCAGACAAGGCC	00000000000000000100	AA	AA	D	3
1940	chr8:8257582-8258050	AGGCATGTCTCAGCATGCCC	286.667	1	20	0	1	AGGCATGTCTCAGCATGCCC	00000000001000000000	AT	AT	C	5
1941	chr8:8302222-8302551	AAACATGCCTGGACATGTGT	11	1	20	0	1	AAACATGCCTGGACATGTGT	00000000000000000010	AT	AT	D	4
1942	chr8:8520384-8521227	AGGCTAGCCCAGGCTTGTTT	32.3333	1	20	0	0	AGGCTAGCCCAGGCTTGTTT	00000000000000000000	TA	TT	O	4
1943	chr8:8559984-8560388	GAACAAGTTTGCACATGCCG	3.33333	1	20	0	2	GAACAAGTTTGCACATGCCG	00000000000100000001	AA	AT	CD	4
1944	chr8:11129711-11129886	CTACTTGTCTGTCGTTGCAC	0	0	0	0	0	0	0	0	0	NA	0
1945	chr8:14610322-14610525	TGACATGCCTGAGCCTGTCC	2.33333	1	20	0	2	TGACATGCCTGAGCCTGTCC	10000000000000100000	AT	CT	BC	4
1946	chr8:18943314-18943793	GAACATGTCTGGACACATCC	65	1	20	0	2	GAACATGTCTGGACACATCC	00000000000000011000	AT	AC	AB	4
1947	chr8:20219281-20219832	AGGCATGCTCCAACATGCCT	30.6667	1	20	0	1	AGGCATGCTCCAACATGCCT	00000000001000000000	AT	AT	C	5
1948	chr8:20329759-20330441	AGTCTAGGTGGATCTATCCC	0.666667	0	0	0	0	0	0	0	0	NA	0
1949	chr8:22301354-22301625	GCGCATGCCTGTTCATGTCT	15.3333	0	0	0	0	0	0	0	0	NA	0
1950	chr8:22927848-22928217	GGGCAGGTCCGGACAGGCCA	19	0	0	0	0	0	0	0	0	NA	0
1951	chr8:22981953-22982630	GGGCATGTCCGGGCAAGACG	19.6667	1	20	0	2	GGGCATGTCCGGGCAAGACG	00000000000000000101	AT	AA	CD	4
1952	chr8:23016219-23017254	GGGCATGTCCGGGCAGGACG	9	1	15	0	0	GGGCATGTCCGGGCA	000000000000000nnnnn	AT		3Q.I-II-III	4
1953	chr8:25232707-25233208	GGGCATGTGTGGACGTGTTT	7.66667	1	20	0	2	GGGCATGTGTGGACGTGTTT	00000000100000100000	AT	GT	BD	2
1954	chr8:29683664-29684523	TGGCATGTCCCAACATGTCC	480.333	1	20	0	2	TGGCATGTCCCAACATGTCC	10000000001000000000	AT	AT	CC	5
1955	chr8:30665326-30666018	AGGCATGTCCCAGCATGTCC	15.6667	1	20	0	1	AGGCATGTCCCAGCATGTCC	00000000001000000000	AT	AT	C	5
1956	chr8:31149337-31149910	GAACATGCCTGGGCATGTAT	57	1	20	0	1	GAACATGCCTGGGCATGTAT	00000000000000000010	AT	AT	D	4
1957	chr8:32610290-32610559	GATCATGCCCAGGCAAGAGG	10.6667	0	0	0	0	0	0	0	0	NA	0
1958	chr8:32762244-32762615	AGACATGCCCAGGCAAGACT	11	1	20	0	1	AGACATGCCCAGGCAAGACT	00000000000000000100	AT	AA	D	4
1959	chr8:33081735-33082163	CAACATGCCCAGGCAGGTAA	8.33333	1	15	0	1	CAACATGCCCAGGCA	100000000000000nnnnn	AT		3Q.I-II-III.C	4
1960	chr8:33106592-33106889	TGGCATGTCTGGGCGTGTAA	39	0	0	0	0	0	0	0	0	NA	0
1961	chr8:33159636-33159825	ACACATGCCTGGGCCTGTCC	6.66667	1	20	0	2	ACACATGCCTGGGCCTGTCC	01000000000000100000	AT	CT	BD	2
1962	chr8:39927425-39927662	AGACATGCCGGAGCAAGCTA	1.33333	1	20	0	2	AGACATGCCGGAGCAAGCTA	00000000010000000001	AT	AA	CC	5
1963	chr8:41795403-41795710	CGGCATGTCTGGGCAAGTTA	241	1	20	0	2	CGGCATGTCTGGGCAAGTTA	10000000000000000001	AT	AA	CC	5
1964	chr8:42726274-42726566	AGGCTTGCCTGGACACGTCA	11.6667	1	20	0	2	AGGCTTGCCTGGACACGTCA	00000000000000010001	TT	AC	BC	3
1965	chr8:50178999-50179303	AGACATGCCTGAGTAAGCCA	3.66667	1	20	0	2	AGACATGCCTGAGTAAGCCA	00000000000001000001	AT	AA	AC	3
1966	chr8:50185337-50185504	AGCCAGGGTCATTCTTTTTG	1.33333	0	0	0	0	0	0	0	0	NA	0
1967	chr8:50185462-50186023	GGGCATGTCTGGACAAGTCA	25.6667	1	20	0	1	GGGCATGTCTGGACAAGTCA	00000000000000000001	AT	AA	C	5
1968	chr8:53000233-53000552	GGGCATGTCCAGACAAGGCC	51.6667	1	20	0	1	GGGCATGTCCAGACAAGGCC	00000000000000000100	AT	AA	D	4
1969	chr8:53620896-53621629	TAACTGGGCTAAGTATGAGA	15.6667	0	0	0	0	0	0	0	0	NA	0
1970	chr8:54347979-54348665	AGGCATGTCTGGGCATGTCA	23.6667	1	20	0	1	AGGCATGTCTGGGCATGTCA	00000000000000000001	AT	AT	C	5
1971	chr8:56847346-56847646	AGACAAGCTCAGACTTGAAA	3.33333	1	15	0	0	AGACAAGCTCAGACT	000000000000000nnnnn	AA		3Q.I-II-III	3
1972	chr8:57329712-57330320	GAACATGTTTTCACATGCCT	25.3333	1	20	0	2	GAACATGTTTTCACATGCCT	00000000001100000000	AT	AT	CD	4
1973	chr8:57981136-57981441	CAACATGCCCAAACATGTCA	44.6667	1	20	0	2	CAACATGCCCAAACATGTCA	10000000000000000001	AT	AT	CC	5
1974	chr8:58027442-58027997	GGGCATGCCCAGGCAAGCCC	16.6667	1	20	0	0	GGGCATGCCCAGGCAAGCCC	00000000000000000000	AT	AA	O	5
1975	chr8:59074839-59075095	ACACATGCCCAAACATGTTG	1.33333	1	20	0	2	ACACATGCCCAAACATGTTG	01000000000000000001	AT	AT	CD	4
1976	chr8:59795844-59796287	AAACTAGCTTTGACTCTCCA	1	1	15	0	1	AAACTAGCTTTGACT	000000000010000nnnnn	TA		3Q.I-II-III.C	2
1977	chr8:60758902-60759218	AGACATGTCTGTTCATGTCT	7	1	20	0	2	AGACATGTCTGTTCATGTCT	00000000000110000000	AT	AT	DD	3
1978	chr8:67188071-67189046	GAACCTGCCCGGACACGTTC	30	1	20	0	2	GAACCTGCCCGGACACGTTC	00001000000000010000	CT	AC	BB	2
1979	chr8:67199043-67199470	GGGCATGCACAGGCATGCAG	110.667	0	0	0	0	0	0	0	0	NA	0
1980	chr8:67664901-67665625	AGGCATGTACCAACATGCCC	13	1	20	0	2	AGGCATGTACCAACATGCCC	00000000101000000000	AT	AT	CD	4
1981	chr8:69705168-69705965	AGGCATGCCCCAACATGCCC	12	1	20	0	1	AGGCATGCCCCAACATGCCC	00000000001000000000	AT	AT	C	5
1982	chr8:71521949-71522412	GGGCAAGCCATGACAAGCTC	5	1	20	0	2	GGGCAAGCCATGACAAGCTC	00000000011000000000	AA	AA	CC	4
1983	chr8:71684954-71685342	GAGCATGTCATGGCATGTAC	5.66667	1	20	0	3	GAGCATGTCATGGCATGTAC	00000000011000000010	AT	AT	CCD	4
1984	chr8:74249995-74250686	AGGCATGTCTAGACATGTAG	40.6667	1	20	0	2	AGGCATGTCTAGACATGTAG	00000000000000000011	AT	AT	CD	4
1985	chr8:74643053-74643334	AGACAAGCCTGGGCAACTCC	1.66667	1	20	0	1	AGACAAGCCTGGGCAACTCC	00000000000000001000	AA	AA	A	3
1986	chr8:75378535-75379713	GAACATGTTTTGACATGTTG	17	1	20	0	2	GAACATGTTTTGACATGTTG	00000000001000000001	AT	AT	CC	5
1987	chr8:79635332-79635669	GGGCATGTCCTAACAGGATA	5.33333	1	15	0	1	GGGCATGTCCTAACA	000000000010000nnnnn	AT		3Q.I-II-III.C	3
1988	chr8:80194687-80194925	GGGCATGTTTGGGCCTGTCA	4.66667	1	20	0	2	GGGCATGTTTGGGCCTGTCA	00000000000000100001	AT	CT	BC	3
1989	chr8:80198902-80199337	AGGCATGTTTGGGCATGTCA	20	1	20	0	1	AGGCATGTTTGGGCATGTCA	00000000000000000001	AT	AT	C	5
1990	chr8:81143013-81143720	AGACAAGTCTAGACTTGTCA	36.3333	1	20	0	1	AGACAAGTCTAGACTTGTCA	00000000000000000001	AA	TT	C	4
1991	chr8:82302369-82302782	GGGCATGTGTAGACTTGTGG	6.66667	0	0	0	0	0	0	0	0	NA	0
1992	chr8:87511373-87512103	AGGCATGTGCCAACACATCT	32	0	0	0	0	0	0	0	0	NA	0
1993	chr8:90623715-90624630	AGGCATGTACCATCATGCCC	30	0	0	0	0	0	0	0	0	NA	0
1994	chr8:91029841-91030091	TAACATGTCTGATCATGTCC	11	1	20	0	2	TAACATGTCTGATCATGTCC	10000000000010000000	AT	AT	CD	4
1995	chr8:91726129-91726323	GGACATGAATGGAAATGCCC	5.33333	0	0	0	0	0	0	0	0	NA	0
1996	chr8:92405718-92406016	AGTCATGATTGCCCAGGCAT	8.33333	0	0	0	0	0	0	0	0	NA	0
1997	chr8:93616635-93617078	GAACTTGCCTGGGCTTGACC	4.66667	1	20	0	1	GAACTTGCCTGGGCTTGACC	00000000000000000100	TT	TT	D	3
1998	chr8:94832508-94832754	AAACATGCCCAGACACATCA	29	1	15	0	0	AAACATGCCCAGACA	000000000000000nnnnn	AT		3Q.I-II-III	4
[truncated: 252 more rows]

## Sheet: ChIP-seq PMID 25391375
p53retriever analysis on a set of 4416 p53 bound regions identified with ChIP-seq (PMID 25391375)
ID	start	stop	spacer	n.mismatches	sequence	mismatch.string	WW1	WW2	label	grade
chr1:72466270-72467107	402	421	0	0	AGACTTGCTCAGACATGTCC	00000000000000000000	TT	AT	O	5
chr1:111756487-111757918	775	794	0	1	GGGCATGTCTGGGCAAGCCA	00000000000000000001	AT	AA	C	5
chr1:180484903-180486147	499	518	0	1	AAACATGCTCTGACAAGTCC	00000000001000000000	AT	AA	C	5
chr1:182730239-182731526	456	475	0	0	GGGCATGTCTGGGCAAGTCC	00000000000000000000	AT	AA	O	5
chr1:187607542-187608490	513	532	0	1	AGGCATGCCTGAACTTGCTA	00000000000000000001	AT	TT	C	5
chr1:199917838-199918788	455	474	0	0	GAACATGTCTGGGCTAGCCC	00000000000000000000	AT	TA	O	5
chr1:244898412-244899494	506	525	0	1	TGACTTGCCCAGACATGCCC	10000000000000000000	TT	AT	C	5
chr1:249228354-249229534	455	474	0	2	AGGCATGCTGGAGCAAGCTA	00000000010000000001	AT	AA	CC	5
chr10:129661158-129662026	462	481	0	1	TGACTTGCCCAGACATGTCT	10000000000000000000	TT	AT	C	5
chr10:135513012-135514207	604	623	0	2	AGGCATGCTGGAGCAAGCTA	00000000010000000001	AT	AA	CC	5
chr11:10065738-10066776	545	564	0	1	TAACTTGCCCAGACATGTCC	10000000000000000000	TT	AT	C	5
chr12:90628166-90628947	249	268	0	0	GGACTTGCCTAAACATGCCC	00000000000000000000	TT	AT	O	5
chr13:84515479-84516405	519	538	0	1	TAACTTGCCCAGACATGCCT	10000000000000000000	TT	AT	C	5
chr14:72240538-72241250	343	362	0	1	TGACTTGCCCAGACATGCCC	10000000000000000000	TT	AT	C	5
chr14:103710156-103711151	402	421	0	1	TAGCAAGTTCAGGCATGCCT	10000000000000000000	AA	AT	C	5
chr15:62554528-62555453	449	468	0	0	GGACATGCCTGGGCATGTCC	00000000000000000000	AT	AT	O	5
chr15:73457704-73458796	588	607	0	1	GGGCATGTCTGGGCAAGTCA	00000000000000000001	AT	AA	C	5
chr16:25564818-25565790	407	426	0	1	GGGCATGTCTGGGCAAGTCA	00000000000000000001	AT	AA	C	5
chr17:37202491-37203642	629	648	0	0	AGACATGCCTGAACATGCCC	00000000000000000000	AT	AT	O	5
chr17:60220872-60222046	636	655	0	1	TGACTTGCCCAGACATGCCC	10000000000000000000	TT	AT	C	5
chr19:59107679-59109330	683	702	0	2	AGGCATGCTGGAGCAAGCTA	00000000010000000001	AT	AA	CC	5
chr2:133300522-133301486	418	437	0	0	GGGCATGTTTAGGCAAGTCC	00000000000000000000	AT	AA	O	5
chr20:10713487-10714722	538	557	0	0	AGGCTAGCCCGGGCATGTTC	00000000000000000000	TA	AT	O	5
chr21:34739338-34740139	342	361	0	1	TGACATGCCCAGACATGTTC	10000000000000000000	AT	AT	C	5
chr21:48107965-48109222	744	763	0	2	AGGCATGCTGGAGCAAGCTA	00000000010000000001	AT	AA	CC	5
chr3:75675772-75676546	484	503	0	2	TAGCTTGCTCCAGCATGCCT	10000000001000000000	TT	AT	CC	5
chr3:153331822-153333083	765	784	0	2	AGGCATGTCAGGGCATGTCA	00000000010000000001	AT	AT	CC	5
chr4:75811310-75812270	584	603	0	1	CAACATGTCTGGACATGTTT	10000000000000000000	AT	AT	C	5
chr4:84091754-84092803	587	606	0	0	GGGCATGCCTGGACATGTCT	00000000000000000000	AT	AT	O	5
chr4:114481816-114483051	672	691	0	0	GGACATGCCTGGGCATGCCT	00000000000000000000	AT	AT	O	5
chr4:129607020-129607930	370	389	0	0	AAGCATGTCTGGGCAAGTCT	00000000000000000000	AT	AA	O	5
chr5:57757588-57758629	514	533	0	0	GGGCAAGTCCAGGCATGTTT	00000000000000000000	AA	AT	O	5
chr5:110829554-110831298	927	946	0	1	AGACATGTCAGAACATGCCC	00000000010000000000	AT	AT	C	5
chr5:113010607-113011406	398	417	0	1	GGGCATGTCCGGGCAAGTCA	00000000000000000001	AT	AA	C	5
chr5:163546602-163547579	432	451	0	0	GGGCATGCCCAGACAAGTCC	00000000000000000000	AT	AA	O	5
chr6:31357959-31358952	495	514	0	0	GGGCATGTCTGGGCAAGTCT	00000000000000000000	AT	AA	O	5
chr6:31454818-31455974	551	570	0	0	GGGCATGTCTGGGCAAGTCT	00000000000000000000	AT	AA	O	5
chr6:118894978-118895871	348	367	0	0	AGACATGTCCAGACATGCCT	00000000000000000000	AT	AT	O	5
chr6:151844948-151845706	400	419	0	0	AGGCATGTCTGGGCAAGCCC	00000000000000000000	AT	AA	O	5
chr7:40756708-40757602	383	402	0	0	GGGCATGCCCAGACAAGCCC	00000000000000000000	AT	AA	O	5
chr7:137849282-137850000	375	394	0	1	GGGCATGTCTGGGCAAGTCA	00000000000000000001	AT	AA	C	5
chr8:8219970-8221218	524	543	0	1	GGACATGCCTGGGCATGCTG	00000000000000000001	AT	AT	C	5
chr8:20285382-20286558	355	374	0	1	AGGCATGTTTCAACATGCCT	00000000001000000000	AT	AT	C	5
chr8:50022570-50023631	593	612	0	1	TGACTTGTCCAGACATGCCC	10000000000000000000	TT	AT	C	5
chr9:84635891-84637296	437	456	0	0	AGGCTAGCCCAGGCATGTTC	00000000000000000000	TA	AT	O	5
chr9:114906862-114907620	382	401	0	0	GGGCATGCCTGGGCATGCCT	00000000000000000000	AT	AT	O	5
chrUn_gl000222:126251-126843	263	282	0	2	AGGCATGCTGGAGCAAGCTA	00000000010000000001	AT	AA	CC	5
chr8:69542877-69543649	280	299	0	1	AGGCATGCCCCAACATGCCC	00000000001000000000	AT	AT	C	5
chr14:32489986-32490763	315	334	0	1	GGGCATGTCTGGGCAAGTCA	00000000000000000001	AT	AA	C	5
chr14:70477682-70478329	322	341	0	1	TGACATGCCTGAACATGTCT	10000000000000000000	AT	AT	C	5
chr16:51346963-51347618	337	356	0	0	GAACATGCCCAGGCTAGCCT	00000000000000000000	AT	TA	O	5
chr18:7728185-7728924	326	345	0	1	GGGCATGCCCAGGCAAGCCA	00000000000000000001	AT	AA	C	5
chr7:66809570-66810340	408	427	0	1	TGACTTGCCTAGACATGCCC	10000000000000000000	TT	AT	C	5
chr1:98981676-98982373	368	387	0	1	TGGCATGTCTGGACTTGCCC	10000000000000000000	AT	TT	C	5
chr11:61766342-61767295	299	318	0	0	GGGCATGCTCAGGCATGTCC	00000000000000000000	AT	AT	O	5
chr12:48995746-48996540	404	423	0	1	TGACATGCCCAGACATGCCT	10000000000000000000	AT	AT	C	5
chr12:132205005-132205938	586	605	0	0	AGGCATGTCTAAGCATGTCC	00000000000000000000	AT	AT	O	5
chr13:48646110-48646942	488	507	0	0	GGGCTTGTCTGGGCATGCCC	00000000000000000000	TT	AT	O	5
chr16:65802786-65803476	363	382	0	0	GAGCATGTCTGGGCAAGTCT	00000000000000000000	AT	AA	O	5
chr17:13002412-13003406	565	584	0	0	AGGCATGCTTGAACATGCCT	00000000000000000000	AT	AT	O	5
chr4:78253856-78254640	402	421	0	0	AGGCATGTTCAGACATGTCT	00000000000000000000	AT	AT	O	5
chr4:78263348-78264146	413	432	0	0	AGGCATGTTTGGACATGTCT	00000000000000000000	AT	AT	O	5
chr9:45609574-45610279	406	425	0	0	GGGCTTGCCTAAACATGCCC	00000000000000000000	TT	AT	O	5
chrX:42835724-42836419	383	402	0	1	AGGCATGTCTGGGCAAGTCA	00000000000000000001	AT	AA	C	5
chr14:21219966-21220704	316	335	0	2	TGACATGCCCTGACAAGCCT	10000000001000000000	AT	AA	CC	5
chr15:80295404-80296093	282	301	0	0	GGACATGTCTGGGCAAGTCC	00000000000000000000	AT	AA	O	5
chr17:10108634-10109412	481	500	0	0	GGACTTGCCCAGACATGCCC	00000000000000000000	TT	AT	O	5
chr6:31304686-31305469	425	444	0	0	GGACATGTCTGGGCATGTCC	00000000000000000000	AT	AT	O	5
chr9:46625031-46625786	350	369	0	0	GGGCTTGCCTAAACATGCCC	00000000000000000000	TT	AT	O	5
chr9:84207106-84207706	192	211	0	1	GAACATGTCCCAACATGTTT	00000000001000000000	AT	AT	C	5
chr9:99930204-99931006	453	472	0	1	GGGCTTGCCTGGACATGCCA	00000000000000000001	TT	AT	C	5
chr10:17288951-17290330	527	546	0	1	TGACTTGTCCAGACATGCCT	10000000000000000000	TT	AT	C	5
chr11:4485380-4486113	276	295	0	0	AGACATGCCCAGACATGCCT	00000000000000000000	AT	AT	O	5
chr4:132731502-132732263	374	393	0	0	GGGCATGTTTAGGCAAGCCC	00000000000000000000	AT	AA	O	5
chr7:33327038-33328044	588	607	0	1	TGACTTGTCCAGACATGCCT	10000000000000000000	TT	AT	C	5
chr1:235833132-235833809	277	296	0	0	AGACATGCCCAGACTTGTTC	00000000000000000000	AT	TT	O	5
chr11:3271606-3272413	407	426	0	0	GGGCTTGTCCAGACATGCCT	00000000000000000000	TT	AT	O	5
chr11:3317436-3318293	380	399	0	0	GGGCTTGTCCAGACATGCCT	00000000000000000000	TT	AT	O	5
chr11:67423689-67424210	270	289	0	1	GGGCAAGTCCAAGCATGCCA	00000000000000000001	AA	AT	C	5
chr15:36160652-36161438	404	423	0	2	AGACATGTTTTAACAAGTTA	00000000001000000001	AT	AA	CC	5
chr16:31284900-31285574	348	367	0	0	GGGCTAGCCTGGGCATGTCC	00000000000000000000	TA	AT	O	5
chr17:31910382-31910973	327	346	0	1	GGGCATGTCAGAACATGCCC	00000000010000000000	AT	AT	C	5
chr2:88837515-88838402	487	506	0	0	AGGCATGCCTAGGCATGCCT	00000000000000000000	AT	AT	O	5
chr3:190875009-190876144	580	599	0	2	AGACATGTTAAGACAAGTTA	00000000010000000001	AT	AA	CC	5
chr6:20866636-20867746	474	493	0	0	AAACATGCTTGGACATGTTT	00000000000000000000	AT	AT	O	5
chr7:83338025-83338660	325	344	0	1	TGACTTGTTCAAACATGCCC	10000000000000000000	TT	AT	C	5
chr1:185606062-185606577	294	313	0	1	GGGCATGCTAAGGCATGTCT	00000000010000000000	AT	AT	C	5
chr13:91243868-91244634	471	490	0	1	TGACTTGCCCAGACATGCCC	10000000000000000000	TT	AT	C	5
chr15:57359716-57360239	113	132	0	1	AAGCATGTCTCAGCATGTTT	00000000001000000000	AT	AT	C	5
chr17:51693965-51694577	350	369	0	2	AGGCATGCCAGAGCAAGCTA	00000000010000000001	AT	AA	CC	5
chr2:14769024-14769547	233	252	0	2	AGGCATGCTGGGACTTGTCA	00000000010000000001	AT	TT	CC	5
chr2:99052120-99052589	212	231	0	2	CAGCATGCCCAGGCTTGCTA	10000000000000000001	AT	TT	CC	5
chr20:46621713-46622279	254	273	0	1	GGGCATGTCCGGGCAAGTCA	00000000000000000001	AT	AA	C	5
chr21:28031378-28031902	329	348	0	0	GGGCTTGCCTAAACATGCCC	00000000000000000000	TT	AT	O	5
chr5:145451052-145451897	361	380	0	1	TAGCAAGTTCAGGCATGTCC	10000000000000000000	AA	AT	C	5
chr6:111427943-111428890	497	516	0	2	CAACATGTCTGAACTTGTTA	10000000000000000001	AT	TT	CC	5
chrX:34577403-34578200	304	323	0	0	GGGCATGCCCAGACAAGCCC	00000000000000000000	AT	AA	O	5
chr11:60331001-60331645	254	273	0	0	GGGCATGCCCAGACAAGCCC	00000000000000000000	AT	AA	O	5
chr18:10209258-10209875	282	301	0	1	AGACTTGTCCGGACATGTTG	00000000000000000001	TT	AT	C	5
chr3:152505-153412	500	519	0	0	AGACATGTCTGAGCATGTCT	00000000000000000000	AT	AT	O	5
chr4:31236035-31236593	261	280	0	0	GGGCATGCCCAGACAAGCCC	00000000000000000000	AT	AA	O	5
chr5:93479218-93479811	294	313	0	0	GGACATGTTCAAACAAGCCC	00000000000000000000	AT	AA	O	5
chr14:71331615-71332235	324	343	0	0	GGACATGCCCAGGCAAGCCT	00000000000000000000	AT	AA	O	5
chr15:33437512-33438457	417	436	0	0	AGACATGCCCAGACAAGTCT	00000000000000000000	AT	AA	O	5
chr2:49067970-49068932	501	520	0	1	GGGCATGCCTAGACATGTCA	00000000000000000001	AT	AT	C	5
chr2:126208585-126209225	324	343	0	1	GAACATGTTGAAACATGCCT	00000000010000000000	AT	AT	C	5
chr2:186432615-186433191	284	303	0	0	GGGCATGCCCAGACAAGCCC	00000000000000000000	AT	AA	O	5
chr4:28353043-28353968	576	595	0	0	AGACTTGCCCAGACATGCCT	00000000000000000000	TT	AT	O	5
chr11:17391253-17391804	312	331	0	0	AGACTTGCCTAGACATGCTC	00000000000000000000	TT	AT	O	5
chr12:92296535-92297463	338	357	0	1	GGGCATGTCCAAACTTGCCA	00000000000000000001	AT	TT	C	5
chr18:604629-605161	326	345	0	0	GGACATGTTTAGACAAGCTC	00000000000000000000	AT	AA	O	5
chr2:147454482-147455312	449	468	0	1	GGGCATGTCTGGGCAAGTCA	00000000000000000001	AT	AA	C	5
chr3:146299731-146300485	356	375	0	1	TGACTTGCCCAGACATGTCT	10000000000000000000	TT	AT	C	5
chr5:154188912-154189567	262	281	0	1	TAACATGTTTGAACATGTCT	10000000000000000000	AT	AT	C	5
chr6:31296243-31296801	351	370	0	0	GGACATGTTTGGGCATGTCT	00000000000000000000	AT	AT	O	5
chr6:53980682-53981264	326	345	0	2	AGACTTGCCAGGGCATGTCA	00000000010000000001	TT	AT	CC	5
chr6:78962635-78963125	261	280	0	0	GAACATGTTCAAACAAGCCT	00000000000000000000	AT	AA	O	5
chr6:115391991-115392522	238	257	0	1	TAACATGCCCGGACATGCCT	10000000000000000000	AT	AT	C	5
chr7:70314365-70314984	365	384	0	1	AGGCATGCCTGAACTTGCTA	00000000000000000001	AT	TT	C	5
chr1:12700462-12700934	266	285	0	0	AGGCATGTTTGGGCATGTTT	00000000000000000000	AT	AT	O	5
chr1:222979083-222979736	309	328	0	1	AAACATGTTTGAACATGTTG	00000000000000000001	AT	AT	C	5
chr10:133609768-133610223	215	234	0	0	AGGCATGTCTGGGCATGTCC	00000000000000000000	AT	AT	O	5
chr13:48205488-48206466	500	519	0	0	AGGCATGTTTAGGCAAGTCC	00000000000000000000	AT	AA	O	5
chr16:83159657-83160348	376	395	0	1	AGGCATGTTTGGGCATGTCA	00000000000000000001	AT	AT	C	5
chr17:13078547-13078891	105	124	0	0	GGGCTTGCCCAAACATGTCC	00000000000000000000	TT	AT	O	5
chr19:53798079-53798888	442	461	0	0	GGACATGCCTGGGCATGTCT	00000000000000000000	AT	AT	O	5
chr2:213019075-213019585	190	209	0	1	AGACATGTCTAGGCTAGTTA	00000000000000000001	AT	TA	C	5
chr2:220674214-220674842	263	282	0	0	AAACATGTTTGGACTTGTTT	00000000000000000000	AT	TT	O	5
chr20:10099834-10100498	329	348	0	0	AGGCATGTCTAGGCATGTTT	00000000000000000000	AT	AT	O	5
chr20:38440383-38441371	632	651	0	1	AAACATGCCCTGACTAGCCC	00000000001000000000	AT	TA	C	5
chr22:45007865-45008529	393	412	0	0	GGACATGCCTGAGCATGTCT	00000000000000000000	AT	AT	O	5
chr4:123524260-123524901	326	345	0	0	GAGCTTGCCTAAACATGCCT	00000000000000000000	TT	AT	O	5
chr4:125834300-125835278	541	560	0	0	GGGCATGTTTGGGCATGTCT	00000000000000000000	AT	AT	O	5
chr5:56363165-56363935	386	405	0	0	GGGCTTGCCTAAACATGTCC	00000000000000000000	TT	AT	O	5
chr6:4384012-4384647	225	244	0	2	TGACATGTCCTGACAAGTCT	10000000001000000000	AT	AA	CC	5
chr6:24985482-24986056	300	319	0	2	TGGCTTGCCCTGACATGTTC	10000000001000000000	TT	AT	CC	5
chr6:41157392-41158047	366	385	0	1	AGGCATGTTTGGGCAAGTCA	00000000000000000001	AT	AA	C	5
chr8:131697632-131698307	245	264	0	1	TGGCAAGCCCAGGCATGTTT	10000000000000000000	AA	AT	C	5
chr9:42081318-42081985	323	342	0	0	GGGCATGTTTAGGCAAGCCC	00000000000000000000	AT	AA	O	5
chrX:95436176-95436711	296	315	0	1	TAGCTTGCCTGGGCATGCCC	10000000000000000000	TT	AT	C	5
chrX:150712059-150712666	338	357	0	0	GGGCATGCCCAGACAAGTCC	00000000000000000000	AT	AA	O	5
chr1:87640314-87640837	282	301	0	0	GAGCATGTCTGAGCATGTCT	00000000000000000000	AT	AT	O	5
chr1:97527087-97527667	260	279	0	1	TGGCTTGCCTGGGCATGCCT	10000000000000000000	TT	AT	C	5
chr1:204493903-204494528	272	291	0	2	AGACATGTTCCAACATGTTG	00000000001000000001	AT	AT	CC	5
chr11:56977750-56978370	278	297	0	1	AGGCATGCTAAGACATGTCC	00000000010000000000	AT	AT	C	5
chr11:61990204-61990914	304	323	0	1	AGACATGTCCCAACATGCTC	00000000001000000000	AT	AT	C	5
chr11:70489812-70490502	352	371	0	1	AAACATGCTGGGACTTGCCC	00000000010000000000	AT	TT	C	5
chr12:9108640-9109134	251	270	0	1	GAACAAGTTGGGACATGCCC	00000000010000000000	AA	AT	C	5
chr15:49917649-49918435	387	406	0	0	AGGCATGTCTGGACATGTTT	00000000000000000000	AT	AT	O	5
chr15:52955605-52956467	354	373	0	1	AGGCATGCCTCAACAAGCCC	00000000001000000000	AT	AA	C	5
chr15:61200906-61201537	347	366	0	1	AGGCAAGTTGAAGCATGTCC	00000000010000000000	AA	AT	C	5
chr16:78025406-78026211	345	364	0	1	TGACATGCCCAAACATGCCT	10000000000000000000	AT	AT	C	5
chr17:44485066-44485878	487	506	0	1	AGGCATGTTAGGGCATGCCT	00000000010000000000	AT	AT	C	5
chr19:13764557-13765245	336	355	0	0	GGACATGCCCAGACTAGCCC	00000000000000000000	AT	TA	O	5
chr2:226501242-226501770	259	278	0	0	GAACATGCCTGGGCTAGCCT	00000000000000000000	AT	TA	O	5
chr21:10428090-10428883	462	481	0	0	AGGCATGTTTAGGCAAGCCC	00000000000000000000	AT	AA	O	5
chr3:41512627-41513569	457	476	0	1	GGACAAGTCTTGACATGTCT	00000000001000000000	AA	AT	C	5
chr3:83983458-83984103	348	367	0	1	TGACTTGCCCAGACATGCCC	10000000000000000000	TT	AT	C	5
chr4:55285831-55286349	257	276	0	0	AAACATGTCCAGGCTAGCCT	00000000000000000000	AT	TA	O	5
chr4:71566786-71567489	387	406	0	1	CAACATGTTTAGGCTTGTTT	10000000000000000000	AT	TT	C	5
chr4:191036571-191037517	635	654	0	2	AGGCATGCTGGAGCAAGCTA	00000000010000000001	AT	AA	CC	5
chr5:86537698-86538543	487	506	0	1	GAGCATGTCTGAACATGTTG	00000000000000000001	AT	AT	C	5
chr5:114368310-114368888	316	335	0	1	TGACTTGCCCAGACATGCCC	10000000000000000000	TT	AT	C	5
chr6:152542795-152543679	326	345	0	1	TGACTTGCCCAGACATGTCC	10000000000000000000	TT	AT	C	5
chr7:80762582-80763081	231	250	0	2	AAACATGTCAAGACATGTTG	00000000010000000001	AT	AT	CC	5
chr7:140567575-140568131	246	265	0	0	GAACATGCCTGGACTAGTTT	00000000000000000000	AT	TA	O	5
chr8:101456909-101457407	193	212	0	0	AGGCATGTCTAAGCAAGTCT	00000000000000000000	AT	AA	O	5
chrX:10729326-10730032	351	370	0	0	GGACATGCCTGGGCTAGCCT	00000000000000000000	AT	TA	O	5
chr1:17635959-17636737	431	450	0	1	CAGCATGCCCAGGCTAGCCC	10000000000000000000	AT	TA	C	5
chr1:31939464-31940208	285	304	0	0	GGACATGCTCAGGCATGTCC	00000000000000000000	AT	AT	O	5
chr1:235838073-235839034	460	479	0	0	AGACATGCCCAGACTTGTTC	00000000000000000000	AT	TT	O	5
chr10:114827142-114827670	348	367	0	1	GAGCAAGTCTTGGCATGCTC	00000000001000000000	AA	AT	C	5
chr12:16462784-16463066	159	178	0	2	AGGCATGCTGGAGCAAGCTA	00000000010000000001	AT	AA	CC	5
chr12:65377437-65378101	322	341	0	0	GGGCTAGTCTGGGCATGCTT	00000000000000000000	TA	AT	O	5
chr18:56856189-56856963	281	300	0	1	GGGCATGCCCAGGCAAGCCA	00000000000000000001	AT	AA	C	5
chr2:21584813-21585493	366	385	0	1	GGGCAAGCCTGAACATGTCA	00000000000000000001	AA	AT	C	5
chr2:153557547-153558198	352	371	0	1	TGACATGCCTAGACATGTCT	10000000000000000000	AT	AT	C	5
chr2:172287399-172288006	310	329	0	0	GGGCTTGCCTAAACATGCCC	00000000000000000000	TT	AT	O	5
chr2:206454035-206454617	295	314	0	1	AGACTTGTCTTGGCATGTTT	00000000001000000000	TT	AT	C	5
chr2:224051804-224052509	361	380	0	1	GAGCTTGTCTAGGCATGTCA	00000000000000000001	TT	AT	C	5
chr20:50594541-50595141	313	332	0	1	TGACTTGCCTAGACATGCCC	10000000000000000000	TT	AT	C	5
chr22:31414227-31414446	165	184	0	2	AGGCATGCCGGAGCAAGCTA	00000000010000000001	AT	AA	CC	5
chr3:8732890-8733415	251	270	0	1	AGGCATGCCCCAGCATGCCC	00000000001000000000	AT	AT	C	5
chr5:40601119-40601893	384	403	0	2	AAACATGTTGAGACATGTTG	00000000010000000001	AT	AT	CC	5
chr5:61575759-61576408	363	382	0	1	AAACATGCCTTGACTTGTCT	00000000001000000000	AT	TT	C	5
chr6:22442865-22443715	454	473	0	0	GAACATGCCCAGGCTAGCCT	00000000000000000000	AT	TA	O	5
chr6:147365149-147366187	403	422	0	1	GGACATGTTCAGGCATGCTG	00000000000000000001	AT	AT	C	5
chr7:86952279-86952792	234	253	0	1	GAGCATGTCTGGACAAGTCA	00000000000000000001	AT	AA	C	5
chr7:121150979-121151649	371	390	0	0	AGGCATGTCTGGACATGTCT	00000000000000000000	AT	AT	O	5
chr8:39808157-39808652	228	247	0	2	AGACATGCCGGAGCAAGCTA	00000000010000000001	AT	AA	CC	5
chrX:44834492-44835524	593	612	0	0	GGGCTTGCCTGGGCATGCCT	00000000000000000000	TT	AT	O	5
chr1:12267028-12267644	304	323	0	1	GGGCATGCTGGGGCAAGTCC	00000000010000000000	AT	AA	C	5
chr1:101992261-101992749	285	304	0	1	AAACATGTCAGGGCTTGCCT	00000000010000000000	AT	TT	C	5
chr1:152449930-152450425	326	345	0	0	GGGCATGCCCAGGCAAGCCC	00000000000000000000	AT	AA	O	5
chr13:23973298-23974011	309	328	0	1	TGACATGCCCAAACATGTCT	10000000000000000000	AT	AT	C	5
chr13:32739630-32740342	395	414	0	2	TGACATGTCCTGACTTGTTC	10000000001000000000	AT	TT	CC	5
chr14:53957960-53958945	508	527	0	2	TAACATGCCTTGGCAAGTCT	10000000001000000000	AT	AA	CC	5
chr15:60351279-60351841	300	319	0	0	GGACATGCCTGGGCTAGCCC	00000000000000000000	AT	TA	O	5
chr18:7733435-7734426	417	436	0	0	GGGCATGCCCAGGCAAGCCC	00000000000000000000	AT	AA	O	5
chr18:31140623-31141048	226	245	0	1	TGGCATGCTCAGACAAGTCC	10000000000000000000	AT	AA	C	5
chr2:122441164-122441792	356	375	0	0	GAGCTTGCCTAAACATGCCC	00000000000000000000	TT	AT	O	5
chr21:30776002-30776851	419	438	0	1	AGGCATGCCCAGACATGCTG	00000000000000000001	AT	AT	C	5
chr3:89046332-89046918	288	307	0	2	AGACTTGTCAAGGCATGTTG	00000000010000000001	TT	AT	CC	5
chr4:16225-17107	285	304	0	2	TAGCTTGCTCCAGCATGCCT	10000000001000000000	TT	AT	CC	5
chr4:4649723-4650208	238	257	0	1	AGGCATGCCCCAACATGCCT	00000000001000000000	AT	AT	C	5
chr4:6266225-6266936	379	398	0	1	CGACATGCCCAAACATGTTC	10000000000000000000	AT	AT	C	5
chr4:146975563-146976234	432	451	0	1	GGGCATGCTGAGACTTGTTT	00000000010000000000	AT	TT	C	5
chr4:176935976-176936986	597	616	0	1	AGGCATGCCCCAACATGCCC	00000000001000000000	AT	AT	C	5
chr6:83193641-83194301	258	277	0	0	GGGCTTGCCTAAACATGCCT	00000000000000000000	TT	AT	O	5
chr9:11100715-11101143	160	179	0	0	GGGCATGCCCAGGCAAGCCC	00000000000000000000	AT	AA	O	5
chr9:66746649-66747074	228	247	0	1	AGACATGCCCCAACATGCCC	00000000001000000000	AT	AT	C	5
chr9:127198561-127199067	295	314	0	2	CAGCATGTCCTAGCATGTCC	10000000001000000000	AT	AT	CC	5
chrX:83989797-83990510	386	405	0	0	GGGCTTGCCTAAACATGTCC	00000000000000000000	TT	AT	O	5
chrX:96481003-96481651	291	310	0	1	AAACATGCCAGGACTTGTTT	00000000010000000000	AT	TT	C	5
chr1:181490763-181491441	364	383	0	1	TGGCATGTCCAGGCATGTTC	10000000000000000000	AT	AT	C	5
chr1:202971508-202972397	290	309	0	1	AGACATGTCCCAGCATGCCT	00000000001000000000	AT	AT	C	5
chr11:20505371-20505981	308	327	0	1	TAGCATGCCCAGGCATGCTT	10000000000000000000	AT	AT	C	5
chr12:107912673-107913189	331	350	0	1	AGGCTAGTCAGGGCATGTTT	00000000010000000000	TA	AT	C	5
chr14:71338929-71339633	448	467	0	1	AGGCATGCCCAGGCAAGCCA	00000000000000000001	AT	AA	C	5
chr16:24393097-24393592	175	194	0	1	TGGCAAGTTCAGGCATGCCT	10000000000000000000	AA	AT	C	5
chr16:27034342-27034754	206	225	0	1	GAACATGTTCAGGCAAGCTA	00000000000000000001	AT	AA	C	5
chr17:44702463-44703520	670	689	0	1	AGGCATGTTAGGGCATGCCT	00000000010000000000	AT	AT	C	5
chr2:137132921-137133686	427	446	0	1	CAACTTGTCCAGGCATGCCC	10000000000000000000	TT	AT	C	5
chr21:21964660-21965180	267	286	0	1	GGGCATGTCTGGGCAAGTCA	00000000000000000001	AT	AA	C	5
chr3:100182685-100183560	448	467	0	1	AGGCATGCCCCAACATGCCT	00000000001000000000	AT	AT	C	5
chr6:18090448-18091048	284	303	0	1	GGGCATGTCTAGGCAAGTCA	00000000000000000001	AT	AA	C	5
chr7:112224162-112224964	374	393	0	1	TGACATGTTTGAGCATGTCC	10000000000000000000	AT	AT	C	5
chr7:117270360-117271181	406	425	0	0	GGGCATGCCCAGACAAGCCT	00000000000000000000	AT	AA	O	5
chr7:130977317-130978196	598	617	0	1	GAACATGCCAGGGCTAGCTT	00000000010000000000	AT	TA	C	5
chr8:57864814-57865462	297	316	0	0	GGGCTTGCCTGGGCATGCCC	00000000000000000000	TT	AT	O	5
chrX:7679149-7679662	234	253	0	0	GAACATGCCTGGGCTAGCCT	00000000000000000000	AT	TA	O	5
chrX:132012014-132012660	369	388	0	0	GGGCATGCCCAGGCAAGCCC	00000000000000000000	AT	AA	O	5
chrX:132920047-132920961	540	559	0	0	GGGCTTGTCTGGGCATGCCC	00000000000000000000	TT	AT	O	5
chr1:37565936-37566402	260	279	0	0	GAACATGCCTGGGCTAGCCC	00000000000000000000	AT	TA	O	5
chr12:75827237-75827651	134	153	0	2	TAGCTTGCTCCGGCATGCCT	10000000001000000000	TT	AT	CC	5
chr14:51590050-51590754	285	304	0	0	AGGCTTGCCTAGGCATGTTT	00000000000000000000	TT	AT	O	5
chr14:79506882-79507491	343	362	0	1	AGGCATGTCTGGGCAAGTCA	00000000000000000001	AT	AA	C	5
chr15:83410424-83411395	739	758	0	2	AAACATGCCAGAGCATGCTG	00000000010000000001	AT	AT	CC	5
chr19:47721122-47721642	307	326	0	2	CGGCATGTTGGGGCATGCTT	10000000010000000000	AT	AT	CC	5
chr2:164809807-164810420	271	290	0	1	AGACATGTCTGGGCAAGTCA	00000000000000000001	AT	AA	C	5
chr2:212429088-212429538	241	260	0	1	AGACATGTTCAGACATGCCA	00000000000000000001	AT	AT	C	5
chr21:36047367-36047972	321	340	0	1	GAGCATGTTGGGACTTGTTC	00000000010000000000	AT	TT	C	5
chr21:36317387-36318007	241	260	0	0	AAACATGCTCAGGCTTGCCC	00000000000000000000	AT	TT	O	5
chr4:5914183-5914921	323	342	0	0	AGGCAAGCCTGAGCATGCCC	00000000000000000000	AA	AT	O	5
chr4:8065200-8065832	393	412	0	1	AGGCATGCCTGGACTTGCTA	00000000000000000001	AT	TT	C	5
chr5:13952-15208	871	890	0	2	TAGCTTGCTCCAGCATGCCT	10000000001000000000	TT	AT	CC	5
chr5:70193808-70194461	261	280	0	2	GGACATGTCAAAACATGCTG	00000000010000000001	AT	AT	CC	5
chr6:38361925-38362519	320	339	0	2	AGACAAGTCAGGGCATGCCA	00000000010000000001	AA	AT	CC	5
chr6:107551295-107552207	571	590	0	1	AGACTAGCCAGGGCATGTTT	00000000010000000000	TA	AT	C	5
chr6:132324692-132325210	209	228	0	1	TGACAAGCCTAGACATGCCT	10000000000000000000	AA	AT	C	5
chr7:80540440-80541208	453	472	0	0	AAACATGTTTAGGCATGTCT	00000000000000000000	AT	AT	O	5
chr10:109799479-109800025	291	310	0	0	AGGCATGTCTGGACTTGTCT	00000000000000000000	AT	TT	O	5
chr12:114706855-114707547	297	316	0	0	AGGCTAGCCTGGGCATGTCC	00000000000000000000	TA	AT	O	5
chr18:44448150-44448659	266	285	0	1	TGACATGCCCAAACATGCCT	10000000000000000000	AT	AT	C	5
chr2:135348245-135348836	283	302	0	1	TGACTTGCCCAGACATGCCT	10000000000000000000	TT	AT	C	5
chr20:46097039-46097682	356	375	0	0	GGGCAAGTTCAAGCATGTTT	00000000000000000000	AA	AT	O	5
chr3:30134885-30135642	385	404	0	0	GGGCATGTTTAGGCAAGTCC	00000000000000000000	AT	AA	O	5
chr3:75097705-75098275	286	305	0	1	AGGCATGTCTGGGCAAGTTA	00000000000000000001	AT	AA	C	5
chr6:14105638-14106251	258	277	0	0	GGGCTAGCCTGGACATGTTC	00000000000000000000	TA	AT	O	5
chr6:25958758-25959352	319	338	0	0	GGGCTTGCCTAAACATGCCT	00000000000000000000	TT	AT	O	5
chr7:1342435-1342985	205	224	0	1	GAACTTGTTCTGGCATGTCC	00000000001000000000	TT	AT	C	5
chr7:70301228-70301713	219	238	0	1	AGGCATGCCTGAACTTGCTA	00000000000000000001	AT	TT	C	5
chr12:2805856-2806971	610	629	0	0	GAGCATGTCTGGACAAGTCT	00000000000000000000	AT	AA	O	5
chr12:10063623-10064092	238	257	0	2	TGACATGTCTAGGCATGTCA	10000000000000000001	AT	AT	CC	5
chr13:25449056-25449779	227	246	0	2	TAACTTGTTCTAACATGTCT	10000000001000000000	TT	AT	CC	5
chr3:124292698-124293378	354	373	0	2	GAACATGTCAGGGCAAGCCA	00000000010000000001	AT	AA	CC	5
chr4:38604417-38605191	508	527	0	1	AGGCATGTTGGGACATGCCC	00000000010000000000	AT	AT	C	5
chr9:69926858-69927348	203	222	0	1	AGACATGCCCCAACATGCCC	00000000001000000000	AT	AT	C	5
chrX:113314471-113315168	322	341	0	1	TGACTTGCCCAGACATGCCC	10000000000000000000	TT	AT	C	5
chr1:93688599-93689668	443	462	0	2	CAACATGCCTCAACTTGTTC	10000000001000000000	AT	TT	CC	5
chr21:47052474-47053237	371	390	0	1	AGACATGTCCTGGCATGCCC	00000000001000000000	AT	AT	C	5
chr8:57818450-57819182	256	275	0	2	TGACATGTTTGGGCATGTTG	10000000000000000001	AT	AT	CC	5
chr1:191870719-191871232	231	250	0	1	CGGCTTGCCTGGGCATGCCC	10000000000000000000	TT	AT	C	5
chr18:60239367-60240290	534	553	0	1	AGACATGTCTCAGCATGTCT	00000000001000000000	AT	AT	C	5
chr21:27813252-27813892	350	369	0	1	AGGCATGTCTGGGCAAGCCA	00000000000000000001	AT	AA	C	5
chrX:11512199-11512624	273	292	0	1	AAACATGCCTGGACATGCTA	00000000000000000001	AT	AT	C	5
chrX:93655475-93655906	252	271	0	1	AGGCATGTCCAGACATGCTG	00000000000000000001	AT	AT	C	5
chr1:187599626-187600218	325	344	0	1	AGGCATGCCTGAACTTGCTA	00000000000000000001	AT	TT	C	5
chr1:241100141-241100600	214	233	0	1	TGACATGCCCAAACATGCCT	10000000000000000000	AT	AT	C	5
chr5:52418819-52419370	257	276	0	1	GGGCATGTTGGAGCATGCCT	00000000010000000000	AT	AT	C	5
chr5:152191456-152192111	259	278	0	1	TGACTTGCCCAGACATGTCC	10000000000000000000	TT	AT	C	5
chr8:124856940-124857598	261	280	0	1	AAACATGTCAGGACATGTTT	00000000010000000000	AT	AT	C	5
chr11:63558645-63559572	489	508	0	0	GGACATGCTCAGGCATGTCC	00000000000000000000	AT	AT	O	5
chr13:95585474-95585894	195	214	0	0	AGGCTAGCCCAGGCATGTCC	00000000000000000000	TA	AT	O	5
chr18:3073579-3074026	131	150	0	1	TGGCTTGCCTGGGCATGCCC	10000000000000000000	TT	AT	C	5
chr2:221719798-221720516	314	333	0	0	AAACATGCCTAAACATGTTT	00000000000000000000	AT	AT	O	5
chr4:89867183-89867410	13	32	0	2	TAGCTTGCTCTGGCATGCCT	10000000001000000000	TT	AT	CC	5
chr4:157408198-157408677	174	193	0	0	GGGCTTGCCTAAACATGCCC	00000000000000000000	TT	AT	O	5
chr5:79234204-79234702	340	359	0	0	AGGCTAGCTTGGGCATGTTC	00000000000000000000	TA	AT	O	5
chr5:154257473-154257927	259	278	0	0	AAACATGCCCAAACATGCCT	00000000000000000000	AT	AT	O	5
chr8:8216042-8216879	438	457	0	1	GGACATGCCTGAGCAAGCCA	00000000000000000001	AT	AA	C	5
chrX:140043620-140044018	192	211	0	0	GGACTTGTCTGGGCATGCCC	00000000000000000000	TT	AT	O	5
chr1:232884653-232885076	151	170	0	0	GGACATGCCCAAACATGCCT	00000000000000000000	AT	AT	O	5
chr1:47105229-47105717	178	197	0	2	CAACAAGTTCTAACATGTCT	10000000001000000000	AA	AT	CC	5
chr1:167542291-167542630	161	180	0	0	GAGCTTGCCTAAACATGCCT	00000000000000000000	TT	AT	O	5
chr11:113214930-113215395	282	301	0	1	TGACAAGTTCAGGCATGCCT	10000000000000000000	AA	AT	C	5
chr12:127380599-127381078	305	324	0	1	GGACATGCTGAGACATGTTC	00000000010000000000	AT	AT	C	5
chr13:59564415-59564848	252	271	0	2	GGACATGTCACGGCATGTTT	00000000011000000000	AT	AT	CC	5
chr14:105820554-105821011	215	234	0	1	AGGCATGCTCAGGCATGTCA	00000000000000000001	AT	AT	C	5
chr18:68110373-68110895	233	252	0	0	AGGCATGTCTGGACATGTCT	00000000000000000000	AT	AT	O	5
chr3:59379394-59379964	306	325	0	1	AAACAAGTTGAAACATGCCT	00000000010000000000	AA	AT	C	5
chr3:142982389-142983054	417	436	0	0	AGACTTGCTCAGACATGCCC	00000000000000000000	TT	AT	O	5
chr4:119406786-119407340	348	367	0	2	AAACATGTTAAAACATGTCA	00000000010000000001	AT	AT	CC	5
chr5:22012883-22013317	279	298	0	2	GGACATGTCAAAACATGCTG	00000000010000000001	AT	AT	CC	5
chr9:90422836-90423343	317	336	0	0	GGGCTTGCCTAAACATGCCC	00000000000000000000	TT	AT	O	5
chr16:56556082-56556481	166	185	0	0	GGACAAGTTTGGACATGCTT	00000000000000000000	AA	AT	O	5
chr18:61351961-61352458	236	255	0	2	TGGCATGCCCCAACTTGCCT	10000000001000000000	AT	TT	CC	5
chr2:191476561-191477148	264	283	0	2	AGACAAGCTATGACATGCCT	00000000011000000000	AA	AT	CC	5
chr22:40195586-40196213	171	190	0	0	GGGCATGTTTAGGCAAGCCT	00000000000000000000	AT	AA	O	5
chr3:176505373-176505745	205	224	0	0	GGGCATGTTTAGGCAAGCTC	00000000000000000000	AT	AA	O	5
chr4:90585684-90586126	177	196	0	0	AAACATGCCCAAACTAGCTT	00000000000000000000	AT	TA	O	5
chr5:4019537-4019904	174	193	0	1	GGACATGCCCCAACATGCCC	00000000001000000000	AT	AT	C	5
chr5:69318468-69318954	183	202	0	2	GGACATGTCAAAACATGCTG	00000000010000000001	AT	AT	CC	5
chr6:134378440-134379115	313	332	0	2	GGACATGTTAGAGCTTGTCA	00000000010000000001	AT	TT	CC	5
chr7:33391187-33391776	290	309	0	1	GGGCATGTCCAGGCAAGCCA	00000000000000000001	AT	AA	C	5
chrX:12255163-12255681	256	275	0	1	TAGCATGTTCAGACATGCTC	10000000000000000000	AT	AT	C	5
chr1:88501256-88501718	221	240	0	1	GGGCATGCCCAGACAAGCTG	00000000000000000001	AT	AA	C	5
chr1:220509695-220510276	189	208	0	2	CAACAAGCCTTGACATGCCT	10000000001000000000	AA	AT	CC	5
chr10:16238865-16239296	172	191	0	1	TGACATGCCCAAACATGCCT	10000000000000000000	AT	AT	C	5
chr2:123277399-123277786	211	230	0	1	TGGCTTGCCCAGACATGCCC	10000000000000000000	TT	AT	C	5
chr22:43491851-43492321	146	165	0	2	TAGCTTGCTCCGGCATGCCT	10000000001000000000	TT	AT	CC	5
chr1:30893411-30893826	259	278	0	1	GGGCATGTCAGGGCAAGCTC	00000000010000000000	AT	AA	C	5
chr1:24455731-24456139	169	188	0	2	CAACATGTCCGAACATGCTG	10000000000000000001	AT	AT	CC	5
chr20:6081816-6082374	356	375	0	0	AAACATGTCTAAACAAGTCT	00000000000000000000	AT	AA	O	5
chr9:80195337-80195710	173	192	0	1	TGACATGTTCAGGCTTGCCC	10000000000000000000	AT	TT	C	5
chr6:80997289-80997807	219	238	0	0	GGGCATGTTTAGACAAGCCC	00000000000000000000	AT	AA	O	5
chr8:54185480-54185960	190	209	0	1	AGGCATGTCTGGGCATGTCA	00000000000000000001	AT	AT	C	5
chrY:59300785-59301325	232	251	0	1	GGGCATGTCTGGGCAAGTCA	00000000000000000001	AT	AA	C	5
chr13:108347040-108347584	243	262	0	1	AGGCATGCTCCAACATGCCT	00000000001000000000	AT	AT	C	5
chr15:31442900-31443317	149	168	0	1	TGACTTGCCCAGACATGCCT	10000000000000000000	TT	AT	C	5
chr15:63720440-63720852	278	297	0	1	GAACATGCCCAAACTTGTCA	00000000000000000001	AT	TT	C	5
chr16:75937314-75937828	167	186	0	1	AAACAAGTTGGGGCATGTTC	00000000010000000000	AA	AT	C	5
chr11:95302017-95302400	208	227	0	2	TAGCTTGCTCTGGCATGCCT	10000000001000000000	TT	AT	CC	5
chr6:100444848-100445359	360	379	0	1	GAACATGTCCTGGCTAGCCT	00000000001000000000	AT	TA	C	5
chr8:80036341-80036785	234	253	0	1	TGACATGCCCAAACATGCCT	10000000000000000000	AT	AT	C	5
chr8:102066084-102066523	216	235	0	1	GAACATGTTTCAACATGTTT	00000000001000000000	AT	AT	C	5
chr9:138536507-138536984	157	176	0	1	TGACATGCCCAAACATGCCT	10000000000000000000	AT	AT	C	5
chr14:39492847-39493502	276	295	0	0	GGACATGTTTAAACATGTTT	00000000000000000000	AT	AT	O	5
chr7:6903849-6904185	137	156	0	1	GGGCATGCTGGGGCATGCCT	00000000010000000000	AT	AT	C	5
chr11:84995404-84995840	221	240	0	1	AGACATGCCTCAACTTGCCT	00000000001000000000	AT	TT	C	5
chr1:98930454-98930981	214	233	0	1	AGGCATGTTCAGGCATGCTG	00000000000000000001	AT	AT	C	5
chr1:109388550-109388901	146	165	0	2	AGACATGCTGTAACATGTCT	00000000011000000000	AT	AT	CC	5
chr12:68412297-68412802	202	221	0	0	AGGCATGCTCAGGCTTGTTT	00000000000000000000	AT	TT	O	5
chr15:71902200-71902551	85	104	0	0	GAACTTGCTCGGGCATGCTT	00000000000000000000	TT	AT	O	5
chr16:53411968-53412459	204	223	0	1	AAACATGTCTTAACATGTCT	00000000001000000000	AT	AT	C	5
chrX:155197812-155198159	199	218	0	1	GGGCATGTCTGGGCAAGTCA	00000000000000000001	AT	AA	C	5
chr15:35800280-35800924	354	373	0	2	AAACATGTTACAACATGTTC	00000000011000000000	AT	AT	CC	5
chrX:109006968-109007414	254	273	0	2	AGACATGTTAGAACAAGTTA	00000000010000000001	AT	AA	CC	5
chr15:20994308-20994714	120	139	0	0	AGACATGTCTGAGCAAGCCT	00000000000000000000	AT	AA	O	5
chr2:112986944-112987423	169	188	0	1	GAACATGCCCTAGCTAGCCC	00000000001000000000	AT	TA	C	5
chr4:42325836-42326185	200	219	0	1	GGGCAAGCCAGGGCATGTTC	00000000010000000000	AA	AT	C	5
chr8:36720110-36720532	234	253	0	1	AGGCTAGTTCGGGCATGTTG	00000000000000000001	TA	AT	C	5
chr14:32555157-32555653	233	252	0	2	GAACATGCCTTAGCATGTTG	00000000001000000001	AT	AT	CC	5
chr7:109647295-109647750	234	253	0	2	AGGCATGCTATAACATGTCC	00000000011000000000	AT	AT	CC	5
chr16:13034071-13034351	133	152	0	1	AGGCATGCCTGAACTTGCTA	00000000000000000001	AT	TT	C	5
chr6:24763815-24764147	136	155	0	0	GAACATGCTCAAGCATGTTT	00000000000000000000	AT	AT	O	5
chr18:46959917-46960339	179	198	0	1	AGGCATGTTGGAGCATGCCC	00000000010000000000	AT	AT	C	5
chrX:67298559-67299005	127	146	0	2	AGGCATGTTGCAGCATGCCT	00000000011000000000	AT	AT	CC	5
chr12:93156500-93156969	258	277	0	2	TAGCATGTCTGAACAAGCCA	10000000000000000001	AT	AA	CC	5
chr3:154616525-154617108	400	419	0	0	AAACATGTTCAAACAAGCCT	00000000000000000000	AT	AA	O	5
chr11:132099522-132099874	203	222	0	2	TGGCAAGTCTTGGCATGTTC	10000000001000000000	AA	AT	CC	5
chr11:30219430-30219750	147	166	0	0	AGGCTAGCCTGGGCATGTTT	00000000000000000000	TA	AT	O	5
chr12:70914587-70914915	187	206	0	2	TAGCAAGTTAGGACATGTCT	10000000010000000000	AA	AT	CC	5
chr20:17306220-17306587	200	219	0	1	GGGCTAGCCCAGGCATGTTA	00000000000000000001	TA	AT	C	5
chr9:42074992-42075391	234	253	0	0	GGGCATGTTTAGGCAAGCTC	00000000000000000000	AT	AA	O	5
chr1:67680972-67681309	137	156	0	0	AGGCTAGCCTGGGCATGTCC	00000000000000000000	TA	AT	O	5
chr1:115071795-115072287	264	283	0	1	GGGCATGCTGGAGCATGCCT	00000000010000000000	AT	AT	C	5
chr17:63996731-63997053	157	176	0	1	GGGCAAGCCTGAACATGTCA	00000000000000000001	AA	AT	C	5
chr5:123349732-123350104	133	152	0	0	GAACATGTCTAAACAAGTTC	00000000000000000000	AT	AA	O	5
chr6:57356632-57357145	245	264	0	0	GGGCATGTTTAGGCAAGCCC	00000000000000000000	AT	AA	O	5
chr10:73690567-73691004	86	105	0	1	GAACATGTTCTGGCATGCTT	00000000001000000000	AT	AT	C	5
chr12:65101158-65101497	155	174	0	1	AGGCATGCTGGAGCATGCCT	00000000010000000000	AT	AT	C	5
chr1:171723245-171724411	463	482	0	1	AGGCTAGCCCTGGCATGTTC	00000000001000000000	TA	AT	C	5
chr1:181103651-181105625	628	647	0	0	AGGCATGCCCGGGCATGTCT	00000000000000000000	AT	AT	O	5
chr1:187376744-187378387	751	770	0	0	AGGCATGCCTGGGCAAGTCT	00000000000000000000	AT	AA	O	5
chr1:214612306-214613747	665	684	0	2	AAACATGTTGCAACATGTCC	00000000011000000000	AT	AT	CC	5
chr1:234753593-234755354	735	754	0	1	AAACATGTCAGGACATGCCT	00000000010000000000	AT	AT	C	5
chr10:89601939-89603671	1085	1104	0	0	GAACTTGTCTAGGCATGTCT	00000000000000000000	TT	AT	O	5
chr12:19584250-19585924	705	724	0	0	AAGCATGTCTGGGCATGTCT	00000000000000000000	AT	AT	O	5
chr12:64915509-64916885	668	687	0	2	TAGCATGTTAGGGCATGCCC	10000000010000000000	AT	AT	CC	5
chr12:102248895-102249944	385	404	0	0	AGGCATGTTTAGGCAAGCTC	00000000000000000000	AT	AA	O	5
chr13:48640245-48641565	636	655	0	0	GGGCTTGTCTGGGCATGCCC	00000000000000000000	TT	AT	O	5
chr13:51102835-51104327	822	841	0	0	AGGCTTGTCCGGGCATGTCC	00000000000000000000	TT	AT	O	5
chr14:32814397-32815155	305	324	0	0	AGACATGTTTGGGCATGTCT	00000000000000000000	AT	AT	O	5
chr14:57132751-57133839	431	450	0	1	TGACTTGCCCAGACATGCCC	10000000000000000000	TT	AT	C	5
chr14:67398881-67400349	634	653	0	0	AGGCAAGTCTAGACATGCCC	00000000000000000000	AA	AT	O	5
chr14:89894675-89896329	652	671	0	1	TGGCATGCCTAGGCTTGTCT	10000000000000000000	AT	TT	C	5
chr16:89524886-89525916	150	169	0	1	TGGCAAGTTCAGACATGTTC	10000000000000000000	AA	AT	C	5
chr17:54794628-54795553	408	427	0	0	GAACATGCCCAGGCAAGCCC	00000000000000000000	AT	AA	O	5
chr17:55600644-55602509	843	862	0	0	AGGCTAGCCTGGGCATGCCC	00000000000000000000	TA	AT	O	5
chr17:81185287-81186769	437	456	0	2	AGGCATGCTGGAGCAAGCTA	00000000010000000001	AT	AA	CC	5
chr2:70823591-70824730	632	651	0	0	GAACATGCCCAGGCATGTCT	00000000000000000000	AT	AT	O	5
chr2:102319876-102321006	801	820	0	0	AGGCATGTTCAGGCTTGTTC	00000000000000000000	AT	TT	O	5
chr2:114370856-114372731	925	944	0	2	TAGCTTGCTCCAGCATGCCT	10000000001000000000	TT	AT	CC	5
chr2:132426261-132427312	412	431	0	0	AGGCTTGCTCAGGCATGTCT	00000000000000000000	TT	AT	O	5
chr2:171077383-171079296	972	991	0	1	GGGCATGCCCCAACATGCCT	00000000001000000000	AT	AT	C	5
chr2:178034374-178035664	694	713	0	0	AAGCATGCCTGGGCATGTTT	00000000000000000000	AT	AT	O	5
chr22:51234217-51235863	892	911	0	2	AGGCATGCTGGAGCAAGCTA	00000000010000000001	AT	AA	CC	5
chr3:42864319-42865561	716	735	0	2	TGGCTTGCCCTGACATGTCC	10000000001000000000	TT	AT	CC	5
chr4:5774668-5775719	459	478	0	0	GGACTAGCCTGGGCATGTTC	00000000000000000000	TA	AT	O	5
chr4:41146494-41148110	501	520	0	1	GGGCATGTTGGGACATGCCT	00000000010000000000	AT	AT	C	5
chr5:36442115-36443123	495	514	0	1	GGGCATGTCTGGGCAAGTCA	00000000000000000001	AT	AA	C	5
chr5:37847442-37848908	726	745	0	0	GAACATGCCTGGGCTAGCCT	00000000000000000000	AT	TA	O	5
chr5:77641035-77642204	737	756	0	1	TGACATGTTTAGACTTGTCT	10000000000000000000	AT	TT	C	5
chr5:142453910-142454770	433	452	0	1	AGACATGTTTGGACTTGCTA	00000000000000000001	AT	TT	C	5
chr6:37211872-37213444	882	901	0	0	AGGCTAGCCTAGACATGTTC	00000000000000000000	TA	AT	O	5
chr6:72077016-72078265	612	631	0	0	GGGCTTGTCTGGGCATGCCC	00000000000000000000	TT	AT	O	5
chr6:75981196-75982996	854	873	0	0	AGGCATGCCTGGACAAGCCC	00000000000000000000	AT	AA	O	5
chr7:43616889-43617760	356	375	0	0	GGGCATGCTCAGGCAAGTCC	00000000000000000000	AT	AA	O	5
chr7:81252127-81253900	612	631	0	0	AGACATGCCTAGACATGCTC	00000000000000000000	AT	AT	O	5
chr8:164134-165098	520	539	0	2	TAGCTTGCTCCAGCATGCCT	10000000001000000000	TT	AT	CC	5
chr8:29627518-29628653	625	644	0	2	GGACATGTTGGGACATGCCA	00000000010000000001	AT	AT	CC	5
chr8:124624442-124625369	332	351	0	0	AGACATGTCTGGGCTTGTCT	00000000000000000000	AT	TT	O	5
chr9:33560053-33561179	345	364	0	1	TGGCATGTCCAGGCAAGCCC	10000000000000000000	AT	AA	C	5
chr18:53750372-53751616	663	682	0	1	TGGCTTGTCCAGGCATGCCT	10000000000000000000	TT	AT	C	5
chr9:45995787-45996556	369	388	0	0	GGGCTTGCCTAAACATGCCC	00000000000000000000	TT	AT	O	5
chr10:30518671-30519639	610	629	0	0	GAGCATGTCTGAGCATGCCT	00000000000000000000	AT	AT	O	5
chr10:33992838-33994133	723	742	0	0	GAACAAGTCCAAACATGTCC	00000000000000000000	AA	AT	O	5
chr6:170541314-170542190	458	477	0	2	TGACATGCCTGAACATGCCG	10000000000000000001	AT	AT	CC	5
chr2:228330861-228332215	829	848	0	2	TGACATGTTTAGGCATGTCA	10000000000000000001	AT	AT	CC	5
chr8:41675955-41676994	485	504	0	2	TAACTTGCCCAGACATGCCG	10000000000000000001	TT	AT	CC	5
chr8:20174917-20175752	510	529	0	1	AGGCATGCTCCAACATGCCT	00000000001000000000	AT	AT	C	5
chr1:215174837-215175806	343	362	0	0	GAACATGCTTGGGCTTGCCT	00000000000000000000	AT	TT	O	5
chr2:173988989-173989833	375	394	0	2	TGACATGCCAGAACTTGTTC	10000000010000000000	AT	TT	CC	5
chr7:45030227-45030915	358	377	0	0	AGGCATGTTTAGGCAAGCCC	00000000000000000000	AT	AA	O	5
chr1:52158983-52159810	474	493	0	2	CAGCATGTCCCAACTTGTTC	10000000001000000000	AT	TT	CC	5
chr12:4221555-4222608	635	654	0	0	GAACATGTTTGGACTAGTTT	00000000000000000000	AT	TA	O	5
chr2:33239206-33239842	414	433	0	2	AGACATGCTGCAACTTGTTT	00000000011000000000	AT	TT	CC	5
chr5:106791884-106792743	113	132	0	2	TAACATGCTGAAACTTGCTT	10000000010000000000	AT	TT	CC	5
chr7:115955286-115956087	327	346	0	2	TGACATGTTGAAGCAAGTTT	10000000010000000000	AT	AA	CC	5
chr12:51321972-51322610	354	373	0	0	AGGCATGTTTAGGCAAGCCC	00000000000000000000	AT	AA	O	5
chr1:92070314-92070980	333	352	0	1	AGACAAGTCCAAACATGTTG	00000000000000000001	AA	AT	C	5
chr14:87699335-87700328	642	661	0	2	TAGCAAGTCTGGGCATGTTA	10000000000000000001	AA	AT	CC	5
chr2:225386187-225387329	648	667	0	1	GAACATGTTAGAACTTGCCT	00000000010000000000	AT	TT	C	5
chr10:74030186-74030800	337	356	0	0	AAGCATGTCTAGGCAAGCCC	00000000000000000000	AT	AA	O	5
chr12:93177885-93179183	539	558	0	1	GAACATGCCAAGACATGTTT	00000000010000000000	AT	AT	C	5
chr10:135058277-135058985	371	390	0	1	GGGCATGTCTTGGCAAGCCT	00000000001000000000	AT	AA	C	5
chr16:17609003-17609997	415	434	0	1	CAACTTGTTCAGGCATGTTT	10000000000000000000	TT	AT	C	5
chr16:51587101-51587689	297	316	0	0	AGACATGCCCAGACTAGCTC	00000000000000000000	AT	TA	O	5
chr4:138965941-138966778	483	502	0	1	GGGCATGTTTAGGCAAGCTG	00000000000000000001	AT	AA	C	5
chr11:131958208-131959241	421	440	0	0	GGGCATGTTTAGGCAAGCCC	00000000000000000000	AT	AA	O	5
chr12:29286394-29286918	253	272	0	0	GGGCATGTTTAGGCAAGCCC	00000000000000000000	AT	AA	O	5
chr15:29983090-29983798	316	335	0	2	CAGCATGTTGAGACATGTTT	10000000010000000000	AT	AT	CC	5
chr17:21299497-21300103	254	273	0	2	CAGCAAGCCCTGGCATGCCC	10000000001000000000	AA	AT	CC	5
chr18:45856421-45856986	140	159	0	1	GGGCATGCCCCAGCATGTCT	00000000001000000000	AT	AT	C	5
chr2:231649496-231650047	299	318	0	2	AGGCATGCTGGAGCAAGCTA	00000000010000000001	AT	AA	CC	5
chr3:134059735-134060834	677	696	0	0	GAACATGCCTGGGCTAGCCT	00000000000000000000	AT	TA	O	5
chr7:42534213-42534965	330	349	0	1	AGGCTAGCCTGGGCATGTCA	00000000000000000001	TA	AT	C	5
chr15:69996507-69997539	306	325	0	1	AGGCTAGCTGAGGCATGTTC	00000000010000000000	TA	AT	C	5
chr15:87908972-87909707	395	414	0	1	GGACATGTTTTGGCTTGCCC	00000000001000000000	AT	TT	C	5
chr2:100594092-100595097	558	577	0	0	AAGCATGTCTGAACATGCTT	00000000000000000000	AT	AT	O	5
chr2:238847902-238849351	787	806	0	1	GGGCATGTCTGGGCAAGTCA	00000000000000000001	AT	AA	C	5
chr5:1808433-1809231	370	389	0	1	AAGCAAGTTTGAACATGTTG	00000000000000000001	AA	AT	C	5
chr12:32401497-32402271	426	445	0	0	GGGCATGTTTAGGCAAGCCC	00000000000000000000	AT	AA	O	5
chr12:106348944-106349806	392	411	0	2	TGACAAGTCTGAACATGCTG	10000000000000000001	AA	AT	CC	5
chr17:15866758-15867631	491	510	0	1	AGACATGTCTGAACTTGCTG	00000000000000000001	AT	TT	C	5
chr22:18916937-18917485	293	312	0	2	CGACATGCTGAGGCAAGCCT	10000000010000000000	AT	AA	CC	5
chr22:50153806-50154553	309	328	0	0	GGACATGCCTAAACATGCCT	00000000000000000000	AT	AT	O	5
chr6:159053314-159054378	645	664	0	1	GGGCATGCTGGGGCATGCCC	00000000010000000000	AT	AT	C	5
chr7:140206510-140207229	277	296	0	1	AGACAAGCTGAAGCATGCCC	00000000010000000000	AA	AT	C	5
chr10:62187857-62189128	766	785	0	1	AGACATGTCTTAACTTGCCT	00000000001000000000	AT	TT	C	5
chr2:65295871-65296379	193	212	0	2	GGGCATGCCCTGACTTGCTG	00000000001000000001	AT	TT	CC	5
chr21:18979818-18980673	384	403	0	1	GAGCATGCCAGGGCATGTTT	00000000010000000000	AT	AT	C	5
chr6:5905967-5906844	484	503	0	0	AAGCATGTCCAGACTTGTCT	00000000000000000000	AT	TT	O	5
chr8:30545858-30546477	307	326	0	1	GGACATGCTGGGACATGCCT	00000000010000000000	AT	AT	C	5
chrX:44772772-44773522	272	291	0	2	TAGCTTGCTCCAGCATGCCT	10000000001000000000	TT	AT	CC	5
chr5:112503607-112504229	269	288	0	2	GGGCATGCCACAACAAGCCT	00000000011000000000	AT	AA	CC	5
chr10:114475769-114476357	276	295	0	2	CAACATGTCTTGGCATGTTC	10000000001000000000	AT	AT	CC	5
chr2:67678531-67679196	287	306	0	0	GAACATGCTTAGACTAGCCT	00000000000000000000	AT	TA	O	5
chr9:36074674-36075391	369	388	0	0	AGACTAGCTCAGGCATGTTC	00000000000000000000	TA	AT	O	5
chr14:62053626-62054396	415	434	0	1	TAACTTGTCTGGACATGCTC	10000000000000000000	TT	AT	C	5
chr7:151384635-151385652	716	735	0	0	GAGCATGTCTGAACATGTTC	00000000000000000000	AT	AT	O	5
chr3:42144088-42144551	190	209	0	1	TGGCATGTTTAGGCAAGCCT	10000000000000000000	AT	AA	C	5
chr6:148695119-148695615	246	265	0	1	AGGCATGCCTTAACTAGTTC	00000000001000000000	AT	TA	C	5
chr2:87979102-87979606	253	272	0	1	AGGCATGTTGGAGCATGCCT	00000000010000000000	AT	AT	C	5
chr5:40568643-40569202	246	265	0	1	AGACATGTCCTAGCATGCTC	00000000001000000000	AT	AT	C	5
chr10:77840295-77840832	333	352	0	2	TGGCATGTCAGGGCTTGCTT	10000000010000000000	AT	TT	CC	5
chr5:69346975-69347304	175	194	0	2	CAACATGTTTCAGCATGTTT	10000000001000000000	AT	AT	CC	5
chr8:32777261-32777769	258	277	0	2	AAACATGTTAGAACATGTCA	00000000010000000001	AT	AT	CC	5
chr2:53979474-53979921	264	283	0	0	GGGCATGTTTAGGCAAGCCC	00000000000000000000	AT	AA	O	5
chr3:184500117-184500446	172	191	0	1	GGACTTGTTTCAGCATGTCT	00000000001000000000	TT	AT	C	5
chr1:68150721-68152854	1738	1757	0	1	GAACATGTCTAAGCATGCTG	00000000000000000001	AT	AT	C	5
chr10:74057432-74058706	694	713	0	1	AGACAAGTCCCAGCATGCCC	00000000001000000000	AA	AT	C	5
chr3:178786865-178790027	1112	1131	0	0	AGGCATGTCTGGACTTGTTT	00000000000000000000	AT	TT	O	5
chr5:27471782-27472654	491	510	0	0	GGGCTTGTCTGGGCATGCCC	00000000000000000000	TT	AT	O	5
chr5:43007228-43008917	583	602	0	0	GGACTTGCCTAAGCATGCCT	00000000000000000000	TT	AT	O	5
chr6:36643464-36648527	763	782	0	2	GAACATGTCCCAACATGTTG	00000000001000000001	AT	AT	CC	5
chr6:151177827-151179275	657	676	0	0	GGACATGCCTGGGCATGTCC	00000000000000000000	AT	AT	O	5
chr8:103248634-103250050	435	454	0	1	AGACATGCCTGGGCATGTCA	00000000000000000001	AT	AT	C	5
chr19:50554448-50555219	455	474	0	2	TAGCTTGCTCCGGCATGCCT	10000000001000000000	TT	AT	CC	5
chr10:118976120-118976908	424	443	0	2	AAACTTGTCGCAGCATGCCC	00000000011000000000	TT	AT	CC	5
chr17:48448799-48449478	301	320	0	2	CAACATGTTAAAACATGCCC	10000000010000000000	AT	AT	CC	5
chr10:102416138-102416531	189	208	0	1	AAGCATGTTCCAACAAGTCC	00000000001000000000	AT	AA	C	5
chr1:113246310-113246791	230	249	0	0	GGGCTTGCTCAGGCATGTTC	00000000000000000000	TT	AT	O	5
chr5:72250743-72251971	364	383	0	2	TGGCATGTTAAGACTTGTTT	10000000010000000000	AT	TT	CC	5
chr6:118970091-118970877	318	337	0	2	AGGCATGTCCTGACTTGTCA	00000000001000000001	AT	TT	CC	5
chr5:70222328-70222822	240	259	0	2	CAACATGTTTCAGCATGTTT	10000000001000000000	AT	AT	CC	5
chr6:56911594-56912246	492	511	0	1	AAGCATGTTTTGGCTTGTTT	00000000001000000000	AT	TT	C	5
chr1:111907055-111908075	513	532	0	3	TGGCATGTCTGGGCATGTAA	10000000000000000011	AT	AT	CCD	4
chr1:207880396-207881240	435	454	0	2	GGGCATGTTGGTGCATGCCT	00000000010100000000	AT	AT	CD	4
chr1:227911027-227912216	355	374	0	1	GGGCCTGTCCAGACATGCCT	00001000000000000000	CT	AT	B	4
chr1:233314631-233316113	883	902	0	1	AAGCATGTCTGGACAGGCCC	00000000000000010000	AT	AG	B	4
chr10:21716293-21717369	578	597	0	0	AGGCAAGCCCAGGCTTGTTC	00000000000000000000	AA	TT	O	4
chr10:48342339-48343564	587	606	0	2	GGACATGCCCAGGCAAGATA	00000000000000000101	AT	AA	CD	4
chr10:79418817-79419839	448	467	0	1	GGGCCTGTCCAGACATGCCT	00001000000000000000	CT	AT	B	4
chr11:109892701-109893956	754	768	0	1	AGTCCAGACATGTCA	nnnnn000000000000001		AT	3Q.II-III-IV.C	4
chr14:51066521-51067902	590	609	0	2	AAACATGTTTGGACTTGTAA	00000000000000000011	AT	TT	CD	4
chr16:4190050-4191716	823	842	0	2	GAACATGCCCAGGCATGCGG	00000000000000000011	AT	AT	CD	4
chr17:28367063-28368325	782	801	0	1	AGGCATGTCTGGACAGGTCC	00000000000000010000	AT	AG	B	4
chr18:9289710-9290716	598	617	0	3	TGAATAGCTGGGACATGCCT	10010000010000000000	TA	AT	ACC	4
chr18:37795573-37796439	507	526	0	1	GGGTATGTTTGGGCAAGTCT	00010000000000000000	AT	AA	A	4
chr19:6577095-6577989	511	530	0	0	GGGCTTGTCTGGGCTTGCCC	00000000000000000000	TT	TT	O	4
chr19:42034180-42035329	519	538	0	2	GAACATGCCTGGGCACATTC	00000000000000011000	AT	AC	AB	4
chr2:43022839-43023878	478	497	0	2	AGACATGCAGAGACTTGCCC	00000000110000000000	AT	TT	CD	4
chr2:99656530-99658007	897	916	0	1	AGGCATGTCTGGACAGGCCC	00000000000000010000	AT	AG	B	4
chr20:7752772-7753731	447	466	0	2	AGGCAAGCCCAGACATGTAA	00000000000000000011	AA	AT	CD	4
chr3:186900658-186901685	510	529	0	1	GGGCTTGTGTGGGCATGCCC	00000000100000000000	TT	AT	D	4
chr4:26407898-26409087	553	572	0	1	GGGCCTGCCCAGACATGCCT	00001000000000000000	CT	AT	B	4
chr4:33748313-33749278	534	553	0	2	GGGCATGTCTGGGCATGAAC	00000000000000000110	AT	AT	DD	4
chr4:108300088-108301714	713	732	0	3	TTACATGCCTGGACATGCCA	11000000000000000001	AT	AT	CCD	4
chr4:119317653-119319491	989	1008	0	1	AGATATGCCCAGACATGTCT	00010000000000000000	AT	AT	A	4
chr5:175412726-175413557	321	340	0	2	GGACTGGTTCAGGCATGCCA	00000100000000000001	TG	AT	BC	4
chr6:26704788-26706037	542	561	0	1	GGGCAGGTCTAGACATGTCC	00000100000000000000	AG	AT	B	4
chr6:82468813-82470136	945	964	0	2	CTACAAGTCTGGACATGTCT	11000000000000000000	AA	AT	CD	4
chr6:100284013-100284968	522	541	0	3	CAACATGCCCAGGCTTGTAG	10000000000000000011	AT	TT	CCD	4
chr6:110203042-110204136	515	534	0	1	GGGCCTGTCCAGACATGCCT	00001000000000000000	CT	AT	B	4
chr6:112308180-112309347	531	550	0	2	AGGCATGTCAGGGCCTGTCC	00000000010000100000	AT	CT	BC	4
chr7:18459607-18461547	1004	1023	0	1	GGGCATGCCTAGACATGCAT	00000000000000000010	AT	AT	D	4
chr14:24139466-24140314	429	448	0	1	GTACATGTCTGGGCATGCCT	01000000000000000000	AT	AT	D	4
chr14:34766797-34767607	342	361	0	1	GGACATGTCCAGGCATGCAC	00000000000000000010	AT	AT	D	4
chr15:71656132-71656976	481	500	0	0	GGGCAAGTCTGGACAAGTTT	00000000000000000000	AA	AA	O	4
chr17:28330765-28331671	444	463	0	1	AGGCATGCCCAGGCAAGACC	00000000000000000100	AT	AA	D	4
chr2:205628685-205629403	391	410	0	1	GAGCATGTCTGGGCAAATCT	00000000000000001000	AT	AA	A	4
chr5:143712898-143713754	354	373	0	2	ATTCTTGTCTGGGCATGTCC	01100000000000000000	TT	AT	DD	4
chr7:56859188-56859833	249	268	0	1	GGGCCTGTCCAGACATGCCT	00001000000000000000	CT	AT	B	4
chr9:38583567-38584323	379	398	0	1	GGGCTTGCCTGGACTTGCCA	00000000000000000001	TT	TT	C	4
chr9:95562365-95563049	405	424	0	2	GGACATGCCCAGGCAAAGCC	00000000000000001100	AT	AA	AD	4
chrX:41051946-41052748	372	386	0	1	TGTCCAGGCATGTCA	nnnnn000000000000001		AT	3Q.II-III-IV.C	4
chr18:71360216-71360956	344	363	0	0	AGACAAGCCCAGGCTTGCTC	00000000000000000000	AA	TT	O	4
chr4:24864839-24865664	471	490	0	1	AGGCATGTCTGGACAGGCCC	00000000000000010000	AT	AG	B	4
chr9:26976233-26977030	401	420	0	3	TGGCATGCCTGGGCATGTAG	10000000000000000011	AT	AT	CCD	4
chrX:47678191-47678858	368	387	0	1	GAACATGTCCAGGCATGCAC	00000000000000000010	AT	AT	D	4
chr10:86284586-86285416	428	447	0	1	AGATTTGTCTAGACATGCCT	00010000000000000000	TT	AT	A	4
chr3:110683303-110684058	391	410	0	2	GGACTGGTTCAGGCATGCCA	00000100000000000001	TG	AT	BC	4
chr4:3193508-3194592	436	455	0	2	AGGCATGTACCAACATGCCT	00000000101000000000	AT	AT	CD	4
chr5:73942654-73943585	478	492	0	0	AAGCATGTCTGGGCA	000000000000000nnnnn	AT		3Q.I-II-III	4
chr8:18898855-18899880	376	395	0	2	GGATGTGTCCAGACATGTTC	00011000000000000000	GT	AT	AB	4
chr8:86730525-86738423	3814	3833	0	2	AGGCATGTACCGGCATGTCC	00000000101000000000	AT	AT	CD	4
chr9:6864091-6864974	520	539	0	2	AGGCATGTGCCAACATGCCC	00000000101000000000	AT	AT	CD	4
chr1:173611231-173612230	544	563	0	2	ATATTTGCCTGGGCATGCCT	01010000000000000000	TT	AT	AD	4
chr11:97613824-97614689	524	543	0	1	AGGCATGTCTAGACAGGCCC	00000000000000010000	AT	AG	B	4
chr11:111380663-111381668	604	623	0	2	AGGCATGCCTAGACATGAAC	00000000000000000110	AT	AT	DD	4
chr4:77309370-77310113	410	429	0	2	CAGCATGTCCAGACATGCAC	10000000000000000010	AT	AT	CD	4
chr4:78264873-78265897	137	156	0	1	GGCCATGTTTGAACTAGCTT	00100000000000000000	AT	TA	D	4
chr5:72532217-72533057	324	343	0	1	AGACATGTCTGCACATGTTC	00000000000100000000	AT	AT	D	4
chr8:32641959-32643236	858	877	0	1	AGTCTTGCCTGGGCATGTCT	00100000000000000000	TT	AT	D	4
chr9:6087033-6087984	432	451	0	3	TTACATGCCCAGACATGCCA	11000000000000000001	AT	AT	CCD	4
chr7:80167068-80168158	513	527	0	0	GGACATGTTCAGACA	000000000000000nnnnn	AT		3Q.I-II-III	4
chr8:133037196-133038135	429	448	0	1	GGACATGTCCAGGCATGCAC	00000000000000000010	AT	AT	D	4
chr1:42998565-42999549	405	424	0	3	TGGCATGCCTGGGCATGTAG	10000000000000000011	AT	AT	CCD	4
chr1:46422917-46423787	359	378	0	2	AGGCATGTGCCAACATGCCC	00000000101000000000	AT	AT	CD	4
chr11:94439281-94440003	263	277	0	0	GAGCATGTCTGGGCA	000000000000000nnnnn	AT		3Q.I-II-III	4
chr12:92985963-92986554	235	254	0	3	GGACATGCTCCAACATGATG	00000000001000000101	AT	AT	CCD	4
chr13:51305390-51306364	361	380	0	0	GAACAAGCCCAGGCAAGTCT	00000000000000000000	AA	AA	O	4
chr13:77096039-77096934	314	333	0	1	AGGCATGCCCAGACAAGACC	00000000000000000100	AT	AA	D	4
chr13:99311694-99312316	353	372	0	2	AGGCATGTACCAACATGCCC	00000000101000000000	AT	AT	CD	4
chr14:19937287-19937938	332	351	0	1	AGACATGCCTGTGCAAGCCT	00000000000100000000	AT	AA	D	4
chr14:91349846-91350559	400	419	0	2	GGCTTTGCCTGGGCATGCCT	00110000000000000000	TT	AT	AD	4
chr15:51372248-51373007	408	427	0	2	ACTCAAGTCTGGGCATGTTT	01100000000000000000	AA	AT	DD	4
chr16:16105211-16105649	270	289	0	2	AGGCATGCACCAACATGCCC	00000000101000000000	AT	AT	CD	4
chr2:23901999-23902535	254	273	0	0	AGGCTAGCCCAGGCTTGTTC	00000000000000000000	TA	TT	O	4
chr4:69932509-69933163	258	277	0	2	GAACAAGTTCTGGCATGCAT	00000000001000000010	AA	AT	CD	4
chr4:89376343-89376872	320	339	0	1	GGGCATGCCCAGACAAGACC	00000000000000000100	AT	AA	D	4
chr5:98182158-98182721	295	314	0	1	AGGCATGCCCAGACAAGGCC	00000000000000000100	AT	AA	D	4
chr7:131459391-131459991	294	313	0	0	GGACTAGCCCAGGCTTGCCT	00000000000000000000	TA	TT	O	4
chr8:67502396-67502994	319	338	0	2	GGGCATGTTGGTACATGCCT	00000000010100000000	AT	AT	CD	4
chr1:218774123-218774913	413	432	0	0	GGACAAGTCTGAACTTGCCC	00000000000000000000	AA	TT	O	4
chr1:230763507-230764050	199	218	0	1	AGACAAGTTGAGACTTGCCC	00000000010000000000	AA	TT	C	4
chr1:235511375-235512079	315	334	0	2	AGGCATGTGCCAACATGCCC	00000000101000000000	AT	AT	CD	4
chr11:100383187-100383760	262	281	0	2	AAACTTGTCAGGACATGACC	00000000010000000100	TT	AT	CD	4
chr15:35548482-35549493	392	411	0	1	AGCCATGTCTGGGCATGTCT	00100000000000000000	AT	AT	D	4
chr3:168942943-168943581	185	204	0	1	GGACATGTCTGGACTTGACC	00000000000000000100	AT	TT	D	4
chr5:127489520-127490157	307	326	0	2	GGGCATGTTGGTGCATGCCT	00000000010100000000	AT	AT	CD	4
chr7:151769003-151770145	672	691	0	2	GAATGTGCCCAGGCATGTCC	00011000000000000000	GT	AT	AB	4
chr9:22037146-22037708	252	271	0	3	TGGCATGTTCTGGCAAGACT	10000000001000000100	AT	AA	CCD	4
chr9:65836722-65837222	304	323	0	2	GGACATGCCCAGGCAAAGCC	00000000000000001100	AT	AA	AD	4
chrX:69330812-69331598	372	391	0	1	GGGCATGTCTGGACAGGCCC	00000000000000010000	AT	AG	B	4
chr1:26074858-26075439	328	347	0	1	AGGCAAGTGTGGGCATGCCC	00000000100000000000	AA	AT	D	4
chr11:103392106-103393079	413	432	0	2	AGGCATGTGCCAACATGCCC	00000000101000000000	AT	AT	CD	4
chr14:87680609-87681501	292	311	0	2	AGACATGTCCTTACATGTTT	00000000001100000000	AT	AT	CD	4
chr16:28004769-28005396	349	368	0	2	TGACTTGCCCATACATGTCC	10000000000100000000	TT	AT	CD	4
chr2:118873217-118874097	323	342	0	2	GGGCATGTTGAAGCGTGTCT	00000000010000100000	AT	GT	BC	4
chr2:203557959-203558716	437	456	0	2	AAACATGTGAGGACTTGCCT	00000000110000000000	AT	TT	CD	4
chr21:33007142-33007970	310	329	0	1	AAACTTGTTAGGACTTGTTC	00000000010000000000	TT	TT	C	4
chr3:32448312-32449081	416	430	0	0	TGCCCAGGCATGCCC	nnnnn000000000000000		AT	3Q.II-III-IV	4
chr4:52923310-52923842	276	295	0	3	CAGCATGTTGTAACATGTCT	10000000011000000000	AT	AT	CCC	4
chr5:132372349-132372953	290	309	0	1	GAGCATGTTTGCACATGCCT	00000000000100000000	AT	AT	D	4
chr7:72947964-72948636	328	347	0	2	AGGCATGCACCAACATGCCC	00000000101000000000	AT	AT	CD	4
chr7:124166402-124167230	401	420	0	2	GGGCATGTTGGTGCATGTCT	00000000010100000000	AT	AT	CD	4
chr8:50016166-50016996	400	419	0	1	AGGCATGTCTGGACAGGCCC	00000000000000010000	AT	AG	B	4
chr8:80980443-80981148	428	447	0	1	TGACAAGTCTAGACTTGTCT	10000000000000000000	AA	TT	C	4
chr8:126201249-126202671	446	465	0	1	GGGCCTGTCCAGACATGCCT	00001000000000000000	CT	AT	B	4
chr9:71564264-71564880	260	279	0	1	AGACATGCCTGGACAGGCCC	00000000000000010000	AT	AG	B	4
chr10:24577649-24578199	60	74	0	0	GGACATGCTTGGACA	000000000000000nnnnn	AT		3Q.I-II-III	4
chr10:62247719-62248394	332	351	0	1	GGACAAGTTTACACATGCCC	00000000000100000000	AA	AT	D	4
chr16:68970522-68971301	277	296	0	3	TGACATGCCCAAACAAATCA	10000000000000001001	AT	AA	ACC	4
chr17:61259206-61259884	345	364	0	2	AGGCATGTAGAGACATGCCC	00000000110000000000	AT	AT	CD	4
chr18:24040652-24041265	251	270	0	2	ATACTTGTCTAGACATGTTG	01000000000000000001	TT	AT	CD	4
chr2:151150174-151150836	298	317	0	1	AAACAAGTCCGTACATGTTC	00000000000100000000	AA	AT	D	4
chr21:45912305-45912781	280	299	0	2	TGGCATGCCTGAACCAGTCC	10000000000000100000	AT	CA	BC	4
chr22:16204949-16205503	305	324	0	1	AGACATGCCTGTGCAAGCCT	00000000000100000000	AT	AA	D	4
chr3:59784194-59785093	524	543	0	2	GTGCATGCCCAGACATGCTG	01000000000000000001	AT	AT	CD	4
chr4:39168492-39169215	388	407	0	3	CAGCTTGTTACAACATGTCT	10000000011000000000	TT	AT	CCC	4
chr5:41122393-41123114	379	398	0	1	GTGCATGCCTGGACATGTCC	01000000000000000000	AT	AT	D	4
chr5:177284136-177285186	605	624	0	2	TGGCATGCCTGAACCAGTCC	10000000000000100000	AT	CA	BC	4
chr7:121145728-121146354	326	340	0	1	TGTCTGGGCATGTCA	nnnnn000000000000001		AT	3Q.II-III-IV.C	4
chr9:35327830-35328526	330	349	0	2	AGGCATGTGCCAACATGCCC	00000000101000000000	AT	AT	CD	4
chr9:67536050-67536516	255	274	0	2	GGACATGCCCAGGCAAAGCC	00000000000000001100	AT	AA	AD	4
chr1:15629493-15630108	302	316	0	0	TGCCTGGACATGTCT	nnnnn000000000000000		AT	3Q.II-III-IV	4
chr10:94897708-94898358	368	387	0	1	GGGCTTGCCCTGGCTTGCCC	00000000001000000000	TT	TT	C	4
chr11:83372662-83373250	288	307	0	2	ACACATGCCCTGACATGTTC	01000000001000000000	AT	AT	CD	4
chr12:2499343-2499663	133	152	0	3	GGGCTAGCCAGGACATGCAG	00000000010000000011	TA	AT	CCD	4
chr12:68435559-68436570	480	499	0	1	AGTCATGTCTGGGCATGTTT	00100000000000000000	AT	AT	D	4
chr13:100702380-100703125	443	462	0	1	GCGCTTGTTTGGGCATGCCC	01000000000000000000	TT	AT	D	4
chr14:61345684-61346406	355	374	0	3	AGACATGTTATAACAAGTTA	00000000011000000001	AT	AA	CCC	4
chr14:85906304-85906770	255	269	0	1	TGGCATGCCCAGACA	100000000000000nnnnn	AT		3Q.I-II-III.C	4
chr15:93492849-93493718	478	497	0	2	GGAAATGCCTGGGCACGTTC	00010000000000010000	AT	AC	AB	4
chr17:42270842-42271402	296	315	0	1	GGACATGCCCAGCCTTGCCC	00000000000010000000	AT	TT	D	4
chr17:55273424-55273918	256	275	0	0	GGGCTAGCCTAGGCTTGTTC	00000000000000000000	TA	TT	O	4
chr2:61504785-61505395	300	319	0	1	CGACTTGCTCGGACTTGCCC	10000000000000000000	TT	TT	C	4
chr21:38909110-38909701	344	363	0	3	TGGCATGCCTGAGCATGTAG	10000000000000000011	AT	AT	CCD	4
chr3:116336974-116337478	221	240	0	2	TGATTTGCCCAGACATGCCT	10010000000000000000	TT	AT	AC	4
chr4:128182294-128183288	538	557	0	1	AGGCATGCCCAAACCTGTTC	00000000000000100000	AT	CT	B	4
chr5:149260467-149261157	382	401	0	2	ACACATGCCCTAACATGTTC	01000000001000000000	AT	AT	CD	4
chr6:26686881-26687625	329	348	0	1	GGGCATGTCTAGGCAGGTCC	00000000000000010000	AT	AG	B	4
chr7:12596633-12597521	600	619	0	3	TGGCATGTCTGGGCATGTAA	10000000000000000011	AT	AT	CCD	4
chr7:34074286-34074977	257	276	0	2	GGACCTGCCCAGACATGTCA	00001000000000000001	CT	AT	BC	4
chr7:130838858-130839638	766	780	0	0	GAACATGTTTAAACT	000000000000000nnnnn	AT		3Q.I-II-III	4
chr9:5796733-5797422	446	465	0	2	AGGCATGCACCAACATGCCC	00000000101000000000	AT	AT	CD	4
chr9:103137831-103138515	357	376	0	2	GGGCATGCCCTGACAAGACC	00000000001000000100	AT	AA	CD	4
chr9:127366322-127366904	229	248	0	0	AGACAAGTCCAAACTTGTCT	00000000000000000000	AA	TT	O	4
chrX:4628566-4629121	277	296	0	3	TGACTTGCCCAGACATGCAA	10000000000000000011	TT	AT	CCD	4
chr1:38390340-38390895	364	383	0	2	AGACATGTTAGCACATGCCT	00000000010100000000	AT	AT	CD	4
chr1:67612089-67612925	354	373	0	3	CAACATGTCCAGACAAGTAA	10000000000000000011	AT	AA	CCD	4
chr1:223221355-223221780	247	261	0	0	TGCCTGGGCATGTTT	nnnnn000000000000000		AT	3Q.II-III-IV	4
chr10:67374794-67375547	434	453	0	1	GGGCCTGTCCAGACATGCCT	00001000000000000000	CT	AT	B	4
chr10:111935149-111935707	213	232	0	2	AGGCTAGCCTGGGCATAGTC	00000000000000001100	TA	AT	AD	4
chr11:86739624-86740249	310	329	0	1	GAGCATGTTTAGACATGTAC	00000000000000000010	AT	AT	D	4
chr12:76408907-76409282	222	241	0	2	GGGCATGTTAGTACATGCCT	00000000010100000000	AT	AT	CD	4
chr12:110258650-110259187	290	309	0	2	GGGCAAGTTTGGGCATGCAA	00000000000000000011	AA	AT	CD	4
chr13:50997566-50998457	520	539	0	3	GTGCATGTCAAGACATGCTG	01000000010000000001	AT	AT	CCD	4
chr14:67944569-67945068	336	355	0	1	GGACTTGCCTGGGCATATTC	00000000000000001000	TT	AT	A	4
chr15:75601948-75602405	233	252	0	2	AGGCATGTTGGTGCATGCCT	00000000010100000000	AT	AT	CD	4
chr15:85433332-85433877	220	239	0	1	AGGCAAGCCCTGGCTTGCCC	00000000001000000000	AA	TT	C	4
chr15:96232558-96233207	246	265	0	2	TATCAAGCCCAGACATGCCC	10100000000000000000	AA	AT	CD	4
chr2:19854373-19854888	236	255	0	2	CCACAAGCCCAGGCATGCCC	11000000000000000000	AA	AT	CD	4
chr2:129329192-129329938	515	534	0	3	AGACATGTTATAACAAGTTA	00000000011000000001	AT	AA	CCC	4
chr2:161432567-161433233	374	393	0	2	GATCAAGTCAGAGCATGTTT	00100000010000000000	AA	AT	CD	4
chr2:190918081-190918536	282	301	0	2	AGACAAGTCATGACTTGCCT	00000000011000000000	AA	TT	CC	4
chr20:48386580-48387020	233	252	0	2	GGGCATGTTGGCACATGCCT	00000000010100000000	AT	AT	CD	4
chr3:72610161-72610659	323	342	0	0	AAACAAGCCTGGGCTAGCCT	00000000000000000000	AA	TA	O	4
chr3:122112747-122113660	459	478	0	2	AGACATGCCCCAACATGCAC	00000000001000000010	AT	AT	CD	4
chr6:7323034-7323987	512	531	0	2	AAACAAGTGGAGACATGCCC	00000000110000000000	AA	AT	CD	4
chr7:11122060-11123033	491	510	0	3	CTACATGCCCAGGCATGCCA	11000000000000000001	AT	AT	CCD	4
chr7:37527860-37528478	350	369	0	1	GGGCCTGTCCAGGCATGCCT	00001000000000000000	CT	AT	B	4
chr7:47241681-47242446	271	290	0	1	ATGCATGCCTGAGCTTGTCC	01000000000000000000	AT	TT	D	4
chr7:96796942-96797663	324	343	0	1	GGTCTTGCCTGGGCATGCCC	00100000000000000000	TT	AT	D	4
chr7:119373544-119374238	136	155	0	1	GAACTAGCCTCGACTTGCTT	00000000001000000000	TA	TT	C	4
chr8:142018756-142019526	417	436	0	2	GGGCATGTTGGCACATGCCT	00000000010100000000	AT	AT	CD	4
chr9:92300897-92301643	421	435	0	1	CAACATGCCCAGGCA	100000000000000nnnnn	AT		3Q.I-II-III.C	4
chr1:31520318-31520884	329	348	0	2	GGGCATGTTGGCACATGCCT	00000000010100000000	AT	AT	CD	4
chr1:78578798-78579420	237	256	0	2	AGGCATGTCCCATCATGCCT	00000000001010000000	AT	AT	CD	4
chr1:120459906-120460410	206	225	0	1	ACACATGCCTGGACAAGCCC	01000000000000000000	AT	AA	D	4
chr1:171853573-171854185	285	304	0	0	GGGCTAGTTCAGACTTGTTC	00000000000000000000	TA	TT	O	4
chr1:180491001-180491681	489	508	0	3	GAGCATGCCTTAGCAATTTG	00000000001000001001	AT	AA	ACC	4
chr1:206820291-206820866	341	360	0	1	AAACATGACTGGACATGTTT	00000001000000000000	AT	AT	D	4
chr10:12673134-12673562	194	213	0	3	TAGCTTGCTGCAGCATGCCT	10000000011000000000	TT	AT	CCC	4
chr10:89738499-89739134	414	428	0	1	TAACATGCCCAAACA	100000000000000nnnnn	AT		3Q.I-II-III.C	4
chr10:100768750-100769319	284	303	0	2	AGGCATGCTGGTACATGCCC	00000000010100000000	AT	AT	CD	4
chr10:103649915-103650497	228	247	0	2	AGGCATGTGCCAGCATGCCC	00000000101000000000	AT	AT	CD	4
chr11:119895444-119896123	387	406	0	1	AGACATGTCTGTGCATGCCT	00000000000100000000	AT	AT	D	4
chr12:47903137-47903898	476	495	0	1	GAACTTGTTTTAACTTGTTT	00000000001000000000	TT	TT	C	4
chr12:59751354-59752360	397	416	0	1	GGTCTTGCCTGGGCATGCCT	00100000000000000000	TT	AT	D	4
chr12:87625244-87626103	528	547	0	2	CAACCTGTCCAGACATGTTC	10001000000000000000	CT	AT	BC	4
chr13:31844942-31845510	302	321	0	1	AGGCATGCCTAGGCAAACCC	00000000000000001000	AT	AA	A	4
chr13:74177593-74178259	376	395	0	2	GGACAAGACAAGGCATGCCC	00000001010000000000	AA	AT	CD	4
chr13:110775074-110775771	340	359	0	1	AGACGTGCCTGGGCATGCCC	00001000000000000000	GT	AT	B	4
chr14:19637451-19638170	302	321	0	1	AGGCTTGCACAGGCATGTCT	00000000100000000000	TT	AT	D	4
chr14:33029149-33029727	343	362	0	3	GGATTTGTTGAGACATGTCA	00010000010000000001	TT	AT	ACC	4
chr14:76859931-76860601	355	374	0	2	AGGCATGCACCAACATGCCT	00000000101000000000	AT	AT	CD	4
chr16:11399790-11400364	239	258	0	2	GGGCATGTTGGCACATGCCT	00000000010100000000	AT	AT	CD	4
chr16:22009787-22010298	248	267	0	2	GGGCATGTTGGTGCATGCCT	00000000010100000000	AT	AT	CD	4
chr16:78029642-78030274	264	283	0	1	GGACACGTCTGAACATGCTT	00000100000000000000	AC	AT	B	4
chr17:927584-928138	300	319	0	2	AGGCATGTTGGTACATGCCT	00000000010100000000	AT	AT	CD	4
chr17:66693767-66694580	359	378	0	0	AAACAAGCCTGGACTTGCCT	00000000000000000000	AA	TT	O	4
chr18:11050116-11050700	265	279	0	0	TGTCTAAACATGTCT	nnnnn000000000000000		AT	3Q.II-III-IV	4
chr18:77889776-77890563	442	461	0	1	GAACATGTACAGACTTGTTT	00000000100000000000	AT	TT	D	4
chr19:35613843-35614320	244	263	0	2	AGACATGTCTGGGCAGGCTA	00000000000000010001	AT	AG	BC	4
chr2:47977310-47977892	281	300	0	2	GGGCATGTTGGTGCATGCCT	00000000010100000000	AT	AT	CD	4
chr2:205313120-205313642	284	303	0	2	GGGCATGTTGGCACATGCCT	00000000010100000000	AT	AT	CD	4
chr2:220526070-220526710	181	200	0	1	AGACCTGCTCAGGCATGTCT	00001000000000000000	CT	AT	B	4
chr20:34441282-34441702	256	275	0	2	GGACATGTTGGTGCATGCCT	00000000010100000000	AT	AT	CD	4
chr21:46017783-46018353	227	246	0	3	CTACATGCCCAGGCATGCCG	11000000000000000001	AT	AT	CCD	4
chr3:102411463-102412055	278	297	0	1	GGGCATGTCCAGGCAAGACC	00000000000000000100	AT	AA	D	4
chr3:140142170-140142781	369	388	0	3	CTACATGCCCAGACATGTCA	11000000000000000001	AT	AT	CCD	4
chr3:153031376-153032136	371	390	0	1	GTGCATGTCTGAGCATGTTT	01000000000000000000	AT	AT	D	4
chr3:177634211-177634665	211	230	0	1	AAATATGTTTAGACATGTCC	00010000000000000000	AT	AT	A	4
chr4:24870564-24871016	239	258	0	2	TGGCATGCCTGATCATGCCC	10000000000010000000	AT	AT	CD	4
chr4:90602258-90603053	260	279	0	2	GGCTTTGCCTGGGCATGCCC	00110000000000000000	TT	AT	AD	4
chr4:94506631-94507356	271	290	0	3	AGACATGTTATAACAAGTTA	00000000011000000001	AT	AA	CCC	4
chr4:99114858-99115332	239	258	0	1	GGAAATGCCTGGGCATGTTC	00010000000000000000	AT	AT	A	4
chr5:53700010-53700922	520	539	0	2	GAACATGTAAGAACTTGTTC	00000000110000000000	AT	TT	CD	4
chr5:108865443-108866169	480	499	0	2	GGGCATGTGCCAACATGCCT	00000000101000000000	AT	AT	CD	4
chr6:80254676-80255209	290	309	0	1	AGGCCTGTTTGGGCATGCTT	00001000000000000000	CT	AT	B	4
chr6:149700022-149700583	290	309	0	2	GAACATGTCTGGGCAAGTGA	00000000000000000011	AT	AA	CD	4
chr6:159317978-159318812	497	511	0	0	TGCCCGGGCATGTTT	nnnnn000000000000000		AT	3Q.II-III-IV	4
chr6:166761111-166761817	431	450	0	3	TAACTTGTTATAACATGTCT	10000000011000000000	TT	AT	CCC	4
chr8:31029653-31030466	489	508	0	1	ATACATGCCCAGGCATGTTC	01000000000000000000	AT	AT	D	4
chr8:36780799-36781919	633	652	0	2	GGGTCTGTCCAGGCATGCCT	00011000000000000000	CT	AT	AB	4
chr8:59865889-59866459	307	326	0	2	TAACTAGTCTGGGCTTGTTA	10000000000000000001	TA	TT	CC	4
chr8:121450093-121450775	224	243	0	2	AAACATGCCCAGGCAAGGTG	00000000000000000101	AT	AA	CD	4
chr9:40207050-40207601	282	301	0	2	GGACATGCCCAGGCAAAGCC	00000000000000001100	AT	AA	AD	4
chr9:71070295-71070785	232	251	0	1	GAGCATGCACAGACTTGCCT	00000000100000000000	AT	TT	D	4
chr9:115406536-115407282	364	383	0	2	GGACATGTTGAGACCTGTCT	00000000010000100000	AT	CT	BC	4
chr9:119695519-119696042	238	257	0	1	AGGCAAGCCAAGACAAGTTT	00000000010000000000	AA	AA	C	4
chr1:15233749-15234467	364	378	0	0	TGCCCGGGCATGTCC	nnnnn000000000000000		AT	3Q.II-III-IV	4
chr1:56576566-56577131	339	358	0	2	AGGCATGCACCAACATGCCC	00000000101000000000	AT	AT	CD	4
chr1:74625611-74626186	269	283	0	1	TGACATGCCCAAACA	100000000000000nnnnn	AT		3Q.I-II-III.C	4
chr1:100895753-100896351	310	329	0	3	GGGCATGCCAGAACTTGTAG	00000000010000000011	AT	TT	CCD	4
chr1:200811647-200812370	315	334	0	2	GGGCATGTTGGTGCATGCCT	00000000010100000000	AT	AT	CD	4
chr1:247112447-247113070	304	323	0	2	GGGCATGTTGGCACATGCCT	00000000010100000000	AT	AT	CD	4
chr10:122263769-122264259	240	259	0	2	CGGCCTGTCTAGACATGCCT	10001000000000000000	CT	AT	BC	4
chr11:129495842-129496296	186	205	0	1	AGACATGCTCGTACATGTCT	00000000000100000000	AT	AT	D	4
chr12:956831-957548	285	304	0	2	AGGCATGTGCCAACATGCCC	00000000101000000000	AT	AT	CD	4
chr14:54021256-54021770	207	226	0	1	ATACATGTTTAGACATGTTC	01000000000000000000	AT	AT	D	4
chr15:49558046-49558979	315	334	0	0	AGGCTAGTCCAGGCTTGTCC	00000000000000000000	TA	TT	O	4
chr15:56496995-56498044	516	535	0	1	TAACAAGTCTGAACAAGTTT	10000000000000000000	AA	AA	C	4
chr15:57190921-57191623	410	429	0	1	AAACATGCCTATGCATGTCC	00000000000100000000	AT	AT	D	4
chr16:65133311-65133906	365	384	0	2	GGGCAAGTCATAACTTGTCC	00000000011000000000	AA	TT	CC	4
chr18:21463359-21463971	300	319	0	0	GAGCTTGCCCAGACTTGTTT	00000000000000000000	TT	TT	O	4
chr18:32759423-32759879	230	244	0	1	TAACATGCCTGGGCA	100000000000000nnnnn	AT		3Q.I-II-III.C	4
chr2:133801883-133802780	483	502	0	2	AGGCATGTTGGCACATGCCT	00000000010100000000	AT	AT	CD	4
chr2:171031836-171032555	381	400	0	2	AGGCATGTGCCAACATGCCC	00000000101000000000	AT	AT	CD	4
chr2:172564201-172564897	276	295	0	2	ATACATGTTGGGACTTGCTT	01000000010000000000	AT	TT	CD	4
chr3:28716795-28717397	272	291	0	2	GGGCATGTTGGTACATGCCT	00000000010100000000	AT	AT	CD	4
chr3:37702049-37702666	334	353	0	1	GGACAAGCCTGGGCATATTC	00000000000000001000	AA	AT	A	4
chr3:42825166-42825673	260	279	0	2	AGGCATGTTGGTGCATGCCT	00000000010100000000	AT	AT	CD	4
chr3:124110365-124111386	674	693	0	2	AGGCATGTGCCAACATGCCC	00000000101000000000	AT	AT	CD	4
chr3:185793591-185794178	317	336	0	2	GCACATGTCTGAACATGTCA	01000000000000000001	AT	AT	CD	4
chr5:56157709-56158375	390	409	0	3	AGGCAAGTCTCAACATGCAG	00000000001000000011	AA	AT	CCD	4
chr5:79762776-79763541	467	486	0	1	AGGCATGCCCGAACAAGCAC	00000000000000000010	AT	AA	D	4
chr5:103652224-103652811	315	334	0	1	AGGCATGTCTGGACAGGCCC	00000000000000010000	AT	AG	B	4
chr7:52251498-52252130	390	409	0	1	AGACGTGTCCAAACATGCCC	00001000000000000000	GT	AT	B	4
chr8:8264480-8265447	490	509	0	1	ACACATGTCCAGGCATGTTT	01000000000000000000	AT	AT	D	4
chr8:52837385-52838288	477	496	0	1	GGGCATGTCCAGACAAGGCC	00000000000000000100	AT	AA	D	4
chr8:53458651-53459492	420	439	0	1	AGGCATGTCTGGACAGGCCC	00000000000000010000	AT	AG	B	4
chr8:74087365-74088233	452	471	0	2	AGGCATGTCTAGACATGTAG	00000000000000000011	AT	AT	CD	4
chr9:1009068-1009919	453	472	0	3	TGACATGCTGGGACATGCTG	10000000010000000001	AT	AT	CCC	4
chr9:17888917-17889317	217	236	0	2	AGGCATGTCTTAACATGACT	00000000001000000100	AT	AT	CD	4
chr9:108626751-108627208	179	198	0	1	GGACAAGTTTGGACAAGTCA	00000000000000000001	AA	AA	C	4
chrUn_gl000221:22496-23100	360	379	0	2	GGGCATGTCCAGGCAAGACA	00000000000000000101	AT	AA	CD	4
chr1:20460001-20460466	244	263	0	1	AGGCATGTGCAAACATGCCC	00000000100000000000	AT	AT	D	4
chr1:30460426-30461066	276	295	0	2	AAACTTGTTTTAACTTGTTA	00000000001000000001	TT	TT	CC	4
chr1:66927809-66928483	325	344	0	3	TGTCTTGCCCTGACATGTCT	10100000001000000000	TT	AT	CCD	4
chr1:177782416-177782847	159	178	0	1	AAACAAGTTAGGACTTGTTT	00000000010000000000	AA	TT	C	4
chr1:232266518-232267096	242	261	0	1	GTGCTTGCCTAAACATGCCT	01000000000000000000	TT	AT	D	4
chr10:25044893-25045759	516	535	0	1	TGGCAAGTCCAGGCTTGCCT	10000000000000000000	AA	TT	C	4
chr10:29258545-29259290	379	398	0	2	TTGCATGCCCAGGCTTGTTT	11000000000000000000	AT	TT	CD	4
chr10:36109951-36110676	368	387	0	2	AGACATGTCGAGACACGCCT	00000000010000010000	AT	AC	BC	4
chr11:32325159-32325720	174	193	0	2	GGGCATGTTAGCACATGCCT	00000000010100000000	AT	AT	CD	4
chr12:112749028-112749546	258	277	0	2	AGGCATGTTAGTGCATGCCT	00000000010100000000	AT	AT	CD	4
chr12:114278014-114278453	251	270	0	3	CAACATGCCCTGACATGTAC	10000000001000000010	AT	AT	CCD	4
chr12:115218560-115219167	303	322	0	2	GGACATGCCTGAACTTGCAG	00000000000000000011	AT	TT	CD	4
chr14:37290146-37290639	151	170	0	2	AAACATGCAAAGACATGTCT	00000000110000000000	AT	AT	CD	4
chr16:86158765-86159392	340	359	0	1	GGACATGTCCAGGCAATTCC	00000000000000001000	AT	AA	A	4
chr18:14236477-14236799	126	145	0	2	AGGCATGTCCAGGCAAGACA	00000000000000000101	AT	AA	CD	4
chr19:4232003-4232575	299	318	0	2	GGGCATGTTGGTACTTGCCT	00000000010100000000	AT	TT	CD	4
chr19:12745280-12745859	307	326	0	2	AGGCATGTGCCAACATGCCC	00000000101000000000	AT	AT	CD	4
chr2:38253426-38254706	737	756	0	1	AAACTTGTTGAGACTTGTTC	00000000010000000000	TT	TT	C	4
chr20:35617918-35618383	183	202	0	2	GGACATGTTGGCACATGCCT	00000000010100000000	AT	AT	CD	4
chr21:15295425-15295980	257	276	0	2	TGTCTTGCCTGGACATGCCT	10100000000000000000	TT	AT	CD	4
chr3:111136677-111137270	306	325	0	3	TTACATGTTCTGACTTGCCT	11000000001000000000	AT	TT	CCD	4
chr4:4235755-4236706	384	403	0	3	AGACATGTTATGACAAGTTA	00000000011000000001	AT	AA	CCC	4
chr4:4987635-4988015	179	198	0	3	TAACAAGCCTGGGCATGGTG	10000000000000000101	AA	AT	CCD	4
chr4:21770177-21770994	520	539	0	2	TGACATGTACAGACAAGTTC	10000000100000000000	AT	AA	CD	4
chr4:150757762-150758271	310	329	0	2	GGGCATGTTGGTGCATGCCT	00000000010100000000	AT	AT	CD	4
chr4:186988109-186988776	272	291	0	2	AGGCATGCACCAACATGCCC	00000000101000000000	AT	AT	CD	4
chr5:174631032-174631678	250	269	0	2	AGGCATGTTGGCACATGCCT	00000000010100000000	AT	AT	CD	4
chr6:109218348-109219151	441	460	0	1	AGGCAAGCCTGGACTTGCTG	00000000000000000001	AA	TT	C	4
chr7:86960051-86960749	390	409	0	1	GGGCTTGTCTGGGCAAGTCA	00000000000000000001	TT	AA	C	4
chr7:95004985-95005495	346	365	0	2	GGGCATGTCAATACATGTTC	00000000010100000000	AT	AT	CD	4
chr7:152686829-152687475	277	296	0	3	TTACATGCCCGGACATGCCA	11000000000000000001	AT	AT	CCD	4
chr8:55111716-55112189	193	212	0	2	AGGCATGTGCCAACATGCCC	00000000101000000000	AT	AT	CD	4
chr8:121948685-121949403	453	467	0	1	TGCCTGGGCATGCCA	nnnnn000000000000001		AT	3Q.II-III-IV.C	4
chr9:86853408-86854466	407	426	0	1	GCACATGCCTGGACATGTTT	01000000000000000000	AT	AT	D	4
chr9:90314909-90315515	347	361	0	0	TGCCTGGACATGTCT	nnnnn000000000000000		AT	3Q.II-III-IV	4
chr9:94726033-94726521	270	289	0	2	GTGCATGCTGGGACATGCCT	01000000010000000000	AT	AT	CD	4
chr9:99028985-99029479	317	336	0	1	AGGCATGTCCAGGCAGGTTC	00000000000000010000	AT	AG	B	4
chr9:103135033-103135812	435	454	0	3	AAGCATGTCTCAACATGCAA	00000000001000000011	AT	AT	CCD	4
chrX:46817967-46818697	395	414	0	0	GAACAAGTCTGGGCTAGCCT	00000000000000000000	AA	TA	O	4
chrX:72218746-72219277	196	215	0	2	CGAGAAGTTTGGACATGTTC	10010000000000000000	AA	AT	AC	4
chrX:72303440-72303989	292	311	0	2	TTGCATGTCCGAACATGTCC	11000000000000000000	AT	AT	CD	4
chrX:114289465-114289876	179	193	0	1	CAACATGTCCAAACT	100000000000000nnnnn	AT		3Q.I-II-III.C	4
chr12:70484675-70485212	315	334	0	1	AGGCATGACTGGGCAAGTCC	00000001000000000000	AT	AA	D	4
chr14:89608142-89608585	218	237	0	3	AGACATGTTATAACAAGTTA	00000000011000000001	AT	AA	CCC	4
chr15:56661284-56661951	386	405	0	2	AGGCATGTGCTAACATGCCT	00000000101000000000	AT	AT	CD	4
chr18:23112844-23113862	508	527	0	2	TTACTTGCCCAGACATGCCC	11000000000000000000	TT	AT	CD	4
chr19:49775242-49775813	351	370	0	1	GGACATGTCTGGGCTAATCT	00000000000000001000	AT	TA	A	4
chr2:12648687-12649253	224	243	0	1	AAACATGTCTGAGCGTGTCC	00000000000000100000	AT	GT	B	4
chr2:38013923-38014472	318	337	0	3	TGGCAAGCCAGGACATGCTA	10000000010000000001	AA	AT	CCC	4
chr2:41949786-41950391	275	294	0	0	AAGCAAGCCTAGACTTGTTC	00000000000000000000	AA	TT	O	4
chr2:213493251-213493753	276	295	0	3	AGGCATGCTGCAGCAAGCTA	00000000011000000001	AT	AA	CCC	4
chr20:4431897-4432773	420	439	0	0	GAACAAGCCTGGGCTAGTCT	00000000000000000000	AA	TA	O	4
chr3:64821617-64822251	330	349	0	2	AGGCATGCCTCCACATGCCC	00000000001100000000	AT	AT	CD	4
chr3:70903168-70904309	446	465	0	1	AGACATGTTCAGTCATGCCC	00000000000010000000	AT	AT	D	4
chr3:132345660-132346378	283	302	0	1	GGTCTTGTCTGGACATGCCC	00100000000000000000	TT	AT	D	4
chr3:153010972-153011559	320	334	0	1	TGGCATGTTCAGGCA	100000000000000nnnnn	AT		3Q.I-II-III.C	4
chr4:72804439-72804954	194	213	0	2	GGGCATGCTGGTACATGCCT	00000000010100000000	AT	AT	CD	4
chr5:77964839-77965338	273	292	0	2	GGGCATGTTAGCACATGCCT	00000000010100000000	AT	AT	CD	4
chr5:110806922-110807776	408	427	0	3	GGACATGTTATGACAAGTTA	00000000011000000001	AT	AA	CCC	4
chr5:123577799-123578672	480	499	0	2	GGGCATGTTGGTGCATGCCT	00000000010100000000	AT	AT	CD	4
chr7:91677317-91678080	306	325	0	2	AAACATGTATGGACTTGTTA	00000000100000000001	AT	TT	CD	4
chr8:103439158-103439642	238	257	0	2	AGACATGCCCCATCATGCCC	00000000001010000000	AT	AT	CD	4
chr9:89060466-89060969	215	234	0	3	GGACATGCCCTGACAACTCA	00000000001000001001	AT	AA	ACC	4
chrX:140341225-140341785	262	281	0	1	AGGCATGTCTGGACAGGCCC	00000000000000010000	AT	AG	B	4
chr1:85051417-85052015	239	258	0	1	GGGCATGCCCAGACAAGGCC	00000000000000000100	AT	AA	D	4
chr1:207046807-207047696	511	530	0	2	GGGCATGTTGGTGCATGCCT	00000000010100000000	AT	AT	CD	4
chr10:104479959-104480514	264	283	0	2	GGGCATGTTGGCACATGCCT	00000000010100000000	AT	AT	CD	4
chr12:11788148-11788840	315	334	0	3	GGACAAGTTGAAACATGCAA	00000000010000000011	AA	AT	CCD	4
chr12:31589333-31589908	278	297	0	2	AGGCATGTGCCAACATGCCC	00000000101000000000	AT	AT	CD	4
chr18:53318458-53319180	214	233	0	1	GAACATGCCTGGGCTGGCCT	00000000000000010000	AT	TG	B	4
chr19:40808081-40808660	234	253	0	1	AGGCATGCACGAACATGTCT	00000000100000000000	AT	AT	D	4
chr21:19039537-19040275	255	274	0	1	AGGCATGCCCAGGCAAGATC	00000000000000000100	AT	AA	D	4
chr5:138567769-138568341	317	336	0	1	GGGCATGTGTGGGCAAGTCT	00000000100000000000	AT	AA	D	4
chr6:44652732-44653617	414	433	0	1	AAACACGTCCAGGCATGTCT	00000100000000000000	AC	AT	B	4
chr7:95959412-95959911	266	285	0	2	ATTCATGTCTGAACTTGTTT	01100000000000000000	AT	TT	DD	4
chr7:152430462-152431166	378	397	0	1	GGTCATGTTCAGACATGTCT	00100000000000000000	AT	AT	D	4
chr8:145927063-145927796	346	365	0	3	CTGCAAGCTGGGACATGTCT	11000000010000000000	AA	AT	CCD	4
chr9:2228835-2229443	251	270	0	2	AGGCATGCACCAACATGCCC	00000000101000000000	AT	AT	CD	4
chrX:140079610-140080128	317	336	0	1	GGGCCTGTCCAGACATGCCT	00001000000000000000	CT	AT	B	4
chr1:142705642-142706156	183	202	0	2	TGTCTTGCCTGGACATGCCC	10100000000000000000	TT	AT	CD	4
chr1:143201991-143202653	306	325	0	2	TGTCTTGCCTGGACATGCCC	10100000000000000000	TT	AT	CD	4
chr12:98979707-98980122	140	159	0	2	GGGCATGTTGGCACATGCCT	00000000010100000000	AT	AT	CD	4
chr12:124052016-124052535	216	235	0	2	GGACATGTTGGCGCATGCCT	00000000010100000000	AT	AT	CD	4
chr15:30038434-30038927	270	289	0	1	AGACATGTTTGCACATGCCC	00000000000100000000	AT	AT	D	4
chr3:34066304-34066776	223	242	0	0	AGGCTAGCCTGGGCTTGTTC	00000000000000000000	TA	TT	O	4
chr4:69040444-69040971	221	240	0	2	GGGCATGTTGGCACATGCCT	00000000010100000000	AT	AT	CD	4
chr4:87240442-87241124	304	323	0	1	AAACAAGCTCAGACATGACT	00000000000000000100	AA	AT	D	4
chr4:169954832-169955458	245	264	0	2	GGGCATGCCCAGACAAAGCT	00000000000000001100	AT	AA	AD	4
chr6:76439257-76439790	291	310	0	0	AGACTAGCCTGGGCAAGCCC	00000000000000000000	TA	AA	O	4
chrX:44534520-44535012	260	279	0	3	TTGCATGTTCTGGCAAGCCT	11000000001000000000	AT	AA	CCD	4
chr12:22983778-22984370	338	357	0	1	GGGCATGCCTGGGCAAGACC	00000000000000000100	AT	AA	D	4
chr15:42963457-42964193	396	415	0	3	TGGCATGTCTGGGCATGTAA	10000000000000000011	AT	AT	CCD	4
chr21:26772583-26773424	416	435	0	0	GGACAAGTCCAAACAAGCCC	00000000000000000000	AA	AA	O	4
chr21:36453124-36453647	245	264	0	2	TGGCATGATCAGACTTGCCT	10000001000000000000	AT	TT	CD	4
chr6:33222326-33222841	266	285	0	2	AGGCATGTGCCAACATGTCC	00000000101000000000	AT	AT	CD	4
chr6:36575689-36576380	386	405	0	2	GGGCATGTTGGCACATGCCT	00000000010100000000	AT	AT	CD	4
chr8:8975904-8976501	352	371	0	2	AGGCATGCACCAACATGCCC	00000000101000000000	AT	AT	CD	4
chrX:86520472-86521134	217	236	0	1	ACGCATGCCTGGACATGCTC	01000000000000000000	AT	AT	D	4
chr1:69520851-69521503	264	283	0	2	TGACCTGCCCAGACATGCCC	10001000000000000000	CT	AT	BC	4
chr10:64095942-64096651	397	416	0	2	CTGCTTGCCTGGGCATGCCT	11000000000000000000	TT	AT	CD	4
chr15:35024412-35025122	407	426	0	3	GGACATGTCAGGACTTGTAG	00000000010000000011	AT	TT	CCD	4
chr18:20857221-20857960	306	325	0	0	AGGCTAGTCTGGGCTTGTTC	00000000000000000000	TA	TT	O	4
chr5:123468185-123468956	469	488	0	3	TAACATGTCCTGACTTGCTG	10000000001000000001	AT	TT	CCC	4
chr1:22056813-22057304	232	251	0	2	GGGCATGTTGGCACATGCCT	00000000010100000000	AT	AT	CD	4
chr1:143385765-143386221	272	291	0	2	GGGCATGTCCAGGCAAGACA	00000000000000000101	AT	AA	CD	4
chr1:183432896-183433376	262	281	0	2	GGGCATGCTGGTACATGCCT	00000000010100000000	AT	AT	CD	4
chr1:186708609-186709136	258	277	0	2	AGACATGTCCCATCATGCCC	00000000001010000000	AT	AT	CD	4
chr11:9496957-9497405	199	213	0	1	TGCCTGGGCATGTTG	nnnnn000000000000001		AT	3Q.II-III-IV.C	4
chr11:119483458-119483945	267	286	0	3	TGGCATGCCTAGGCTTGTAG	10000000000000000011	AT	TT	CCD	4
chr11:130752519-130753014	302	321	0	3	GAACATGTTGTAACATGCCA	00000000011000000001	AT	AT	CCC	4
chr12:109343705-109344555	276	295	0	2	AGGCATGCACCAACATGCCC	00000000101000000000	AT	AT	CD	4
chr13:52170854-52171415	297	316	0	1	GGGCATGTGTGGGCTTGTCT	00000000100000000000	AT	TT	D	4
chr2:159177812-159178236	196	210	0	0	GGACATGCCCAGGCA	000000000000000nnnnn	AT		3Q.I-II-III	4
chr20:4752197-4752787	292	311	0	1	GGACAGGTCTGGACATGCTT	00000100000000000000	AG	AT	B	4
chr3:33514541-33515040	274	293	0	2	GGGCATGTTGGTGCATGCCT	00000000010100000000	AT	AT	CD	4
chr3:105090988-105091993	494	513	0	1	GAACATGTCTATACTTGTCT	00000000000100000000	AT	TT	D	4
chr3:136773550-136774452	382	401	0	1	AGACTTGTCAGGACTTGTTC	00000000010000000000	TT	TT	C	4
chr6:21553969-21554420	301	320	0	2	AGGCATGTGCCAACATGCCC	00000000101000000000	AT	AT	CD	4
chr7:65205960-65206496	212	231	0	2	GGGCATGTTGGCACATGCCT	00000000010100000000	AT	AT	CD	4
chr7:70953315-70953754	223	242	0	1	GGGCAAGCCAGGACTTGCCC	00000000010000000000	AA	TT	C	4
chr8:127592192-127592606	220	234	0	1	TGGCATGCCTGGGCT	100000000000000nnnnn	AT		3Q.I-II-III.C	4
chr9:33876849-33877205	151	170	0	2	AGGCATGTTGGCACATGCCT	00000000010100000000	AT	AT	CD	4
chrUn_gl000214:58795-59610	503	522	0	2	TGTCTTGCCTGGACATGCCC	10100000000000000000	TT	AT	CD	4
chr13:38488992-38489658	308	327	0	2	GGGCATGTCTGGGCAAATCA	00000000000000001001	AT	AA	AC	4
chr13:93869556-93870436	471	490	0	2	GAACATGCCGGTACATGTTT	00000000010100000000	AT	AT	CD	4
chr16:28911147-28911878	333	352	0	2	GGACATGTTGGTGCATGCCT	00000000010100000000	AT	AT	CD	4
chr19:53241037-53241607	236	255	0	2	AGGCAAGCACCAACATGCCC	00000000101000000000	AA	AT	CD	4
chr3:132356154-132356931	411	430	0	1	ATACTTGCCCAAACATGCTT	01000000000000000000	TT	AT	D	4
chr9:38895140-38895725	272	291	0	2	GGCTTTGCCTGGGCATGTCC	00110000000000000000	TT	AT	AD	4
chr11:46679000-46679859	477	496	0	2	GGGCATGCCAGCACATGCCT	00000000010100000000	AT	AT	CD	4
chr13:20565654-20566087	258	277	0	2	AGGCATGTGCTAACATGCCC	00000000101000000000	AT	AT	CD	4
chr17:19889970-19890645	331	350	0	3	TAGCATGCCTGGGCATGTAG	10000000000000000011	AT	AT	CCD	4
chr2:225761444-225762005	301	320	0	3	TGGCAAGCCCTGACATGATC	10000000001000000100	AA	AT	CCD	4
chr2:233260355-233261190	424	443	0	2	GGGCATGACGGGACATGTCT	00000001010000000000	AT	AT	CD	4
chr3:131914893-131915510	282	301	0	0	GAACAAGCCCAGGCTAGCCT	00000000000000000000	AA	TA	O	4
chr5:53078383-53079219	402	421	0	2	GCACTAGTCAGGACATGCCC	01000000010000000000	TA	AT	CD	4
chr5:147901454-147902207	458	477	0	2	AGGCATGTCTAAGCAAAGTC	00000000000000001100	AT	AA	AD	4
chr7:77373021-77374005	470	489	0	2	GGGCATGTACCAACATGCCC	00000000101000000000	AT	AT	CD	4
chr1:142833909-142834577	413	432	0	2	GGGCATGTCCAGGCAAGACA	00000000000000000101	AT	AA	CD	4
chr10:127655893-127656753	422	441	0	2	AGGCATGTGCCAGCATGCCC	00000000101000000000	AT	AT	CD	4
chr10:132892746-132893458	344	363	0	0	AGACTTGCCTGGGCTTGTTC	00000000000000000000	TT	TT	O	4
chr12:79139581-79140607	453	472	0	2	AGGCATGCCCCAACATGTAC	00000000001000000010	AT	AT	CD	4
chr16:27426066-27426530	136	155	0	3	TAACTTGCTATAACATGTCT	10000000011000000000	TT	AT	CCC	4
chr17:58621649-58622167	353	372	0	2	AGGCATGTTGGTGCATGCCT	00000000010100000000	AT	AT	CD	4
chr2:106461730-106462149	262	281	0	2	AGGCATGTACCAGCATGCCC	00000000101000000000	AT	AT	CD	4
chr2:215082314-215082797	189	208	0	2	GGTAATGCCTGGGCATGCCT	00110000000000000000	AT	AT	AD	4
chr5:118390893-118391382	219	238	0	2	AGGCATGCACCAACATGCCC	00000000101000000000	AT	AT	CD	4
chr5:126012759-126013287	338	357	0	2	AGGCATGCCGGCACATGTCC	00000000010100000000	AT	AT	CD	4
chr6:18326017-18326827	426	445	0	1	GGACATGTTCGGGCTTGCAC	00000000000000000010	AT	TT	D	4
chr7:63244693-63245324	359	378	0	1	AGGCATGTCTGGACAGGCCC	00000000000000010000	AT	AG	B	4
chr7:93740095-93740821	339	358	0	0	GAACAAGCCTGGGCTAGTCT	00000000000000000000	AA	TA	O	4
chr9:43080788-43081114	144	163	0	3	TGTCTTGCCTGGACATGCCG	10100000000000000001	TT	AT	CCD	4
chr9:128973737-128974153	195	214	0	2	GGACATGTACTGGCATGTTC	00000000101000000000	AT	AT	CD	4
chr1:21722883-21723485	298	317	0	3	AGGCATGTCCCAACTTGCAG	00000000001000000011	AT	TT	CCD	4
chr10:29381113-29381600	211	230	0	3	TAACATGTCTGGGCAGGTCA	10000000000000010001	AT	AG	BCC	4
chr10:82378610-82379292	391	410	0	0	AAGCAAGCCTGGACTTGTTT	00000000000000000000	AA	TT	O	4
chr11:68917105-68917472	148	167	0	1	GGACAAGCCCCAGCTAGTCT	00000000001000000000	AA	TA	C	4
chr2:44143923-44144497	399	418	0	2	AGGCATGCACCAACATGCCC	00000000101000000000	AT	AT	CD	4
chr2:91768846-91770786	1189	1208	0	3	TAACTTGTCATAACATGTCT	10000000011000000000	TT	AT	CCC	4
chr3:64261758-64262264	247	266	0	3	AAACATGTTGAAACATGTAA	00000000010000000011	AT	AT	CCD	4
chr6:129467843-129468384	313	332	0	2	GGTCATGCCAGGGCTTGTCC	00100000010000000000	AT	TT	CD	4
chr6:163808192-163808907	350	369	0	2	TGGCATGTACAAACATGTCC	10000000100000000000	AT	AT	CD	4
chr8:134077653-134078070	212	231	0	2	GGACATGTTGGCACATGCCT	00000000010100000000	AT	AT	CD	4
chr9:4788654-4789040	244	263	0	1	GAGCATGCCTGTACATGCCT	00000000000100000000	AT	AT	D	4
chrX:46402192-46402854	336	355	0	2	AGGCATGCACCAACATGCCC	00000000101000000000	AT	AT	CD	4
chr1:22160469-22160822	181	195	0	1	CAACATGCCTGGGCA	100000000000000nnnnn	AT		3Q.I-II-III.C	4
chr10:114484170-114484604	258	277	0	2	GGGCAAGTTTGGACATGAAC	00000000000000000110	AA	AT	DD	4
chr11:1676455-1676817	249	263	0	0	GGACATGCCTGGGCA	000000000000000nnnnn	AT		3Q.I-II-III	4
chr11:63313123-63313629	251	270	0	1	GGACAAGCCCAGACAAGTCG	00000000000000000001	AA	AA	C	4
chr12:100503192-100503727	210	229	0	2	GGGCATGTTGGCGCATGCCT	00000000010100000000	AT	AT	CD	4
chr14:30722030-30722702	324	343	0	1	AGATATGTCTGGGCATGTTT	00010000000000000000	AT	AT	A	4
chr14:32818555-32819010	168	187	0	3	GGACATGTCAGGGCTTGATG	00000000010000000101	AT	TT	CCD	4
chr15:36807584-36808005	267	286	0	2	AGGCATGTGCCAACATGCCC	00000000101000000000	AT	AT	CD	4
chr15:79003833-79004374	262	281	0	2	AGGCATGTTGGTGCATGCCT	00000000010100000000	AT	AT	CD	4
chr16:53045222-53045673	295	314	0	2	AGACATGCACCAACATGCCT	00000000101000000000	AT	AT	CD	4
chr17:69454510-69454920	160	179	0	1	AGACTTGCCCTGGCTTGTCT	00000000001000000000	TT	TT	C	4
chr2:88803756-88804232	283	302	0	2	GGGCATGTTGGTGCATGCCT	00000000010100000000	AT	AT	CD	4
chr20:13781433-13781823	120	139	0	0	AGGCTAGCTCAGGCTTGTTC	00000000000000000000	TA	TT	O	4
chr3:52140944-52141431	207	226	0	2	GAACATGCCTTGGCATGTGC	00000000001000000010	AT	AT	CD	4
chr3:119512769-119513202	230	249	0	2	AGGCATGCACCAACATGCCT	00000000101000000000	AT	AT	CD	4
chr4:138288509-138289094	326	345	0	1	GAACATGCTTATGCTTGTTT	00000000000100000000	AT	TT	D	4
chr7:80294822-80295291	239	258	0	3	TGGCTTGTCTTGACATGTCA	10000000001000000001	TT	AT	CCC	4
chr8:71359279-71359770	305	324	0	2	GGGCAAGCCATGACAAGCTC	00000000011000000000	AA	AA	CC	4
chr8:145535929-145536462	198	217	0	2	GGGCATGTCCGGACAGGCTG	00000000000000010001	AT	AG	BC	4
chr9:35761778-35762234	234	253	0	2	AGGCATGTTGGCACATGCCT	00000000010100000000	AT	AT	CD	4
chrUn_gl000225:44720-47436	2648	2667	0	0	AGGCAAGCCTAGGCAAGCCT	00000000000000000000	AA	AA	O	4
chr1:39943695-39944153	122	141	0	2	AGGCATGCACCAACATGCCC	00000000101000000000	AT	AT	CD	4
chr11:94798485-94798963	215	234	0	1	ATACATGTCCAAGCATGTTC	01000000000000000000	AT	AT	D	4
chr12:77001804-77002256	285	304	0	1	GGGCATGCCCAGACAAGGCC	00000000000000000100	AT	AA	D	4
chr13:101451168-101451605	306	325	0	2	GGGCATGTCTGGTCAAGTCA	00000000000010000001	AT	AA	CD	4
chr17:29000950-29001433	146	165	0	2	GGGCATGTTGGCACATGCCT	00000000010100000000	AT	AT	CD	4
chr17:77733780-77734333	335	354	0	0	GGGCAAGTTCAGGCAAGCCT	00000000000000000000	AA	AA	O	4
chr19:13574807-13575237	264	283	0	2	AGGCATGTTGGCACATGCCT	00000000010100000000	AT	AT	CD	4
chr2:60977490-60977853	167	186	0	2	AGGCATGTTGACACATGCCT	00000000010100000000	AT	AT	CD	4
chr2:203273237-203274052	393	407	0	0	TGTCTGGACATGTCT	nnnnn000000000000000		AT	3Q.II-III-IV	4
chr20:9427878-9428277	201	220	0	0	AGGCTAGTCCAGGCTTGTTC	00000000000000000000	TA	TT	O	4
chr20:13265587-13266040	209	228	0	2	AGGCATGTTGGCACATGCCT	00000000010100000000	AT	AT	CD	4
chr20:18832961-18833414	193	212	0	1	ATACATGTCCAGGCTAGCCC	01000000000000000000	AT	TA	D	4
chr22:41676111-41676471	147	166	0	1	AGGCATGTCCAGACCAGTTC	00000000000000100000	AT	CA	B	4
chr3:148909480-148910190	434	453	0	2	GAACATGTTCTGACATGTAT	00000000001000000010	AT	AT	CD	4
chr3:176934030-176934485	226	245	0	2	GGGCATGTTGGCGCATGCCT	00000000010100000000	AT	AT	CD	4
chr5:31588998-31589617	243	262	0	2	AGGCATGTTTGGTCATGTTA	00000000000010000001	AT	AT	CD	4
chr6:57465500-57466353	472	491	0	1	AGACTTGTCTGTACATGTCT	00000000000100000000	TT	AT	D	4
chr6:79844448-79844895	263	282	0	1	GGGCAGGTCTAGGCATGTCT	00000100000000000000	AG	AT	B	4
chr8:86743443-86744667	151	170	0	2	AGGCATGTACCGGCATGTCC	00000000101000000000	AT	AT	CD	4
chr8:86768469-86769339	381	400	0	2	GGACATGCCGGTACATGCCT	00000000010100000000	AT	AT	CD	4
chr9:137691618-137692246	265	284	0	0	GGGCTAGTCCAGACAAGCCT	00000000000000000000	TA	AA	O	4
chrX:140239103-140239437	206	225	0	3	AGGCATGCCGCAGCAAGCTA	00000000011000000001	AT	AA	CCC	4
chr19:11911193-11911680	285	304	0	2	AGGCATGTGCCGACATGCCC	00000000101000000000	AT	AT	CD	4
chr19:43036386-43036746	161	180	0	2	AGACATGCACCAACATGCCC	00000000101000000000	AT	AT	CD	4
chr19:45533746-45534125	166	185	0	2	AGGCATGTTGGGGCATGTGC	00000000010000000010	AT	AT	CD	4
chr20:10369211-10369618	228	247	0	1	GGGATTGCCTAAACATGTCC	00010000000000000000	TT	AT	A	4
chr20:11330916-11331383	293	312	0	1	TAGCAAGCCCAAGCAAGTTT	10000000000000000000	AA	AA	C	4
chr22:31614929-31615279	154	173	0	1	GAGCAAGTCTCAACTTGTCT	00000000001000000000	AA	TT	C	4
chr22:41072599-41073054	171	190	0	1	AAACATGTCTGATCATGTCT	00000000000010000000	AT	AT	D	4
chr5:79968865-79969430	341	360	0	2	GGGCATGTTGGCACTTGCCC	00000000010100000000	AT	TT	CD	4
chr7:34140282-34140725	192	211	0	1	ACACATGCTCAGACATGTCC	01000000000000000000	AT	AT	D	4
chr9:125300121-125300529	223	242	0	2	GGGCATGTCTATGCAAGTCA	00000000000100000001	AT	AA	CD	4
chrX:43035888-43036398	218	237	0	2	GCCCTTGTCTGGACATGCCC	01100000000000000000	TT	AT	DD	4
chr10:34186126-34186527	213	232	0	3	GGGCAAGCTGAGGCATGACA	00000000010000000101	AA	AT	CCD	4
chr10:123370426-123370846	217	236	0	1	TGACTAGTCCGGGCAAGTCC	10000000000000000000	TA	AA	C	4
chr11:70460288-70460755	271	290	0	2	AGGCGTGCCCCAACATGCCT	00001000001000000000	GT	AT	BC	4
chr12:80352420-80352865	246	265	0	2	GAGCATGTTAGCACATGTCT	00000000010100000000	AT	AT	CD	4
chr12:108747249-108747742	290	309	0	2	AGGCATGCACCAACATGCCC	00000000101000000000	AT	AT	CD	4
chr12:122479625-122480153	216	235	0	2	GGGCATGTTGGTGCATGCCT	00000000010100000000	AT	AT	CD	4
chr13:50787592-50788102	311	330	0	2	AAGCATGCCTAGACATGCAG	00000000000000000011	AT	AT	CD	4
chr15:35727471-35727905	167	186	0	2	GGTTTTGCCTGGGCATGCCT	00110000000000000000	TT	AT	AD	4
chr16:22515658-22516353	386	405	0	2	AGGCATGTCCCACCATGCCC	00000000001010000000	AT	AT	CD	4
chr2:67141322-67142007	210	229	0	2	TGACTTGTCCATGCATGCCT	10000000000100000000	TT	AT	CD	4
chr20:52152822-52153281	311	330	0	2	GGGCATGCTGGTACATGCCT	00000000010100000000	AT	AT	CD	4
chr20:56873839-56874561	428	447	0	2	AGGCATGTGCCAGCATGCCC	00000000101000000000	AT	AT	CD	4
chr3:155534808-155535207	119	138	0	2	AGGCATGCACCAACATGTCC	00000000101000000000	AT	AT	CD	4
chr4:48846464-48847180	483	502	0	1	AAACAAGTCTGTACATGTTT	00000000000100000000	AA	AT	D	4
chr6:83532069-83532454	152	171	0	2	GGGCATGGTGGGACATGCCT	00000001010000000000	AT	AT	CD	4
chr6:158069458-158069894	266	285	0	2	AGACATGCCTGGGCAGGTGC	00000000000000010010	AT	AG	BD	4
chr7:78363837-78364341	185	204	0	1	GAACATGCCCAGACTAGACT	00000000000000000100	AT	TA	D	4
chr7:148720706-148721489	491	510	0	2	GGGCATGTTGGTGCATGCCT	00000000010100000000	AT	AT	CD	4
chr11:78879772-78880242	167	186	0	0	GAACAAGCCCAGGCTAGTTT	00000000000000000000	AA	TA	O	4
chr12:12199245-12199848	259	278	0	1	AGGCTGGCCTGGGCATGTTC	00000100000000000000	TG	AT	B	4
chr15:56922546-56923017	206	225	0	2	ATACATGCCAGGACATGTTT	01000000010000000000	AT	AT	CD	4
chr16:89193685-89194195	227	246	0	2	AGGCATGTGCCAACATGCCC	00000000101000000000	AT	AT	CD	4
chr18:19655816-19656407	336	355	0	2	AGGCATGTGCCAACATGCCC	00000000101000000000	AT	AT	CD	4
chr15:45399628-45400049	279	298	0	2	GGGCATGTTGGTGCATGCCT	00000000010100000000	AT	AT	CD	4
chr15:80533730-80534103	137	156	0	2	AAACATGCTCAGACATGTAA	00000000000000000011	AT	AT	CD	4
chr2:134210116-134210628	217	236	0	2	GGACTTGTTTTTACATGCCC	00000000001100000000	TT	AT	CD	4
chr4:147388548-147389167	309	328	0	2	AGGCATGTACCAACATGCCC	00000000101000000000	AT	AT	CD	4
chr7:2436996-2437437	201	220	0	2	AGGCATGCACTAACATGTCC	00000000101000000000	AT	AT	CD	4
chr9:75046339-75046873	235	254	0	2	TGACTTGTCTGGACTTGTCA	10000000000000000001	TT	TT	CC	4
chr21:25629928-25630455	259	278	0	2	ATATTTGCCCAGGCATGTTT	01010000000000000000	TT	AT	AD	4
chr4:187659771-187660262	251	270	0	2	AGGCATGCGCCAACATGCCC	00000000101000000000	AT	AT	CD	4
chr17:33486582-33486937	173	187	0	0	AGCCTGAACATGCCC	nnnnn000000000000000		AT	3Q.II-III-IV	4
chr12:68805088-68805482	220	239	0	2	GGGCATGTTGGCACATGCCT	00000000010100000000	AT	AT	CD	4
chr12:93627919-93628255	156	175	0	2	AGGCATGATGGAACATGCCT	00000001010000000000	AT	AT	CD	4
chr19:16096696-16097073	151	170	0	2	AGGCATGTGCCAACATGCCT	00000000101000000000	AT	AT	CD	4
chr2:172146580-172147038	271	285	0	1	TGGCATGTCTGAACA	100000000000000nnnnn	AT		3Q.I-II-III.C	4
chr2:230841247-230841599	146	165	0	2	GGGCATGTTGGCACATGCCT	00000000010100000000	AT	AT	CD	4
chr22:37676796-37677313	354	373	0	0	AGGCTAGCCCAGGCTTGTTC	00000000000000000000	TA	TT	O	4
chr8:71522336-71522842	266	285	0	3	GTACATGCCATGACATGCTC	01000000011000000000	AT	AT	CCD	4
chr9:95750470-95750926	148	167	0	1	GGGCATGCCCAGGCAAGACC	00000000000000000100	AT	AA	D	4
chr9:140120409-140120847	162	181	0	3	GGACATGCCGGGACATGCGG	00000000010000000011	AT	AT	CCD	4
chr1:149869291-149869708	245	264	0	2	GGGCATGTTGGCACATGCCT	00000000010100000000	AT	AT	CD	4
chr1:173264900-173265475	193	212	0	3	AGACATGTTATAGCAAGTTA	00000000011000000001	AT	AA	CCC	4
chr1:194504468-194504863	192	211	0	1	GAGCATGCCCAGGCAATCTC	00000000000000001000	AT	AA	A	4
chr1:201492237-201492724	222	241	0	2	AGACATGTTCAGACATGTGA	00000000000000000011	AT	AT	CD	4
chr1:241852058-241852698	180	199	0	3	AAACGTGCCAGAACATGTTG	00001000010000000001	GT	AT	BCC	4
chr11:16797005-16797644	241	260	0	1	ACACTAGTCTGGGCATGTCT	01000000000000000000	TA	AT	D	4
chr12:87123979-87124428	201	220	0	2	AAACATGTACAAACATGCTA	00000000100000000001	AT	AT	CD	4
chr14:35964310-35964728	254	268	0	0	AAACATGCCCAGACA	000000000000000nnnnn	AT		3Q.I-II-III	4
chr18:7034954-7035454	218	232	0	0	TGCCCAGACATGCCC	nnnnn000000000000000		AT	3Q.II-III-IV	4
chr2:88491072-88491450	195	214	0	0	AGGCAAGTCTGAGCTTGTTC	00000000000000000000	AA	TT	O	4
chr2:183792791-183793350	281	300	0	1	GGACATGACCGGACTTGCTC	00000001000000000000	AT	TT	D	4
chr20:48451490-48451968	292	311	0	2	TGGCATGTACAAGCATGTTC	10000000100000000000	AT	AT	CD	4
chr22:26889488-26889917	287	301	0	1	CAGCATGCTCAGGCA	100000000000000nnnnn	AT		3Q.I-II-III.C	4
chr4:129237333-129238149	491	505	0	0	AAACATGTCCAGACA	000000000000000nnnnn	AT		3Q.I-II-III	4
chr8:5178978-5179346	161	180	0	1	GTGCAAGCCTGGGCATGTCC	01000000000000000000	AA	AT	D	4
chr8:86832370-86834662	527	546	0	2	GGACATGCCGGTACATGCCT	00000000010100000000	AT	AT	CD	4
chr1:62339180-62339572	271	290	0	1	GAGTTTGCCTAGGCATGCCC	00010000000000000000	TT	AT	A	4
chr1:202323336-202323746	219	238	0	2	AGGCATGTTGGTGCATGTCT	00000000010100000000	AT	AT	CD	4
chr11:106100681-106101158	245	264	0	2	AAACATGCCTAGACATGATA	00000000000000000101	AT	AT	CD	4
chr11:109212992-109213391	157	176	0	0	AGACTAGCCTGGGCTTGTTC	00000000000000000000	TA	TT	O	4
chr12:63613917-63614340	267	286	0	2	GGGCATGTTGGCACATGCCT	00000000010100000000	AT	AT	CD	4
chr13:21525791-21526083	144	163	0	2	AGGCAAGTACCAACATGCCC	00000000101000000000	AA	AT	CD	4
chr19:40661025-40661444	158	177	0	2	AGGCATGTTGGTGCATGCCT	00000000010100000000	AT	AT	CD	4
chr2:55305278-55305759	239	258	0	2	AGACATGTGCCAACATGCCC	00000000101000000000	AT	AT	CD	4
chr20:13435867-13436385	158	177	0	3	TAACTTGTTATAACATGTCT	10000000011000000000	TT	AT	CCC	4
chr3:73657824-73658300	252	271	0	1	GGAGATGTCCAGACATGCCC	00010000000000000000	AT	AT	A	4
chr5:83707617-83708110	179	198	0	2	AAGCATGTCTCAACTTGACC	00000000001000000100	AT	TT	CD	4
chr5:94952634-94953059	242	256	0	1	CAACATGTCCAGACA	100000000000000nnnnn	AT		3Q.I-II-III.C	4
chr8:8983818-8984293	284	303	0	1	AGGCAAGTTCTGACTTGCCT	00000000001000000000	AA	TT	C	4
chr8:21909605-21910014	96	115	0	3	GTACATGTCACAGCTTGTCC	01000000011000000000	AT	TT	CCD	4
chr8:68422632-68423111	161	175	0	0	AAACATGTTTAGACA	000000000000000nnnnn	AT		3Q.I-II-III	4
chr8:86820086-86821203	620	639	0	2	GGACATGCCGGTACATGCCT	00000000010100000000	AT	AT	CD	4
chr8:120632957-120633441	264	283	0	2	GAGCATGTCCTCACTTGTCT	00000000001100000000	AT	TT	CD	4
chrX:18811752-18812130	197	216	0	1	TGACTTGTCTGGACTAGTTT	10000000000000000000	TT	TA	C	4
chr1:245652935-245653450	334	353	0	2	GAACATGCCCAAGCATTGCT	00000000000000001100	AT	AT	AD	4
chr14:37949936-37950438	268	287	0	2	AGGCATGTTGGCACATGCCT	00000000010100000000	AT	AT	CD	4
chr14:58876731-58877186	200	219	0	2	AGGCATGTACCAACATGTCT	00000000101000000000	AT	AT	CD	4
chr15:64900112-64900465	128	147	0	2	AGGCATGCGCCAACATGCCC	00000000101000000000	AT	AT	CD	4
chr15:99804373-99804795	173	187	0	1	TGGCATGTCTAGGCA	100000000000000nnnnn	AT		3Q.I-II-III.C	4
chr18:19314615-19315164	235	254	0	3	AGACATGTTATAACAAGTCA	00000000011000000001	AT	AA	CCC	4
chr21:25387080-25387477	156	175	0	2	GTGCATGTTGAGACATGCCT	01000000010000000000	AT	AT	CD	4
chr21:29357178-29357718	296	315	0	2	TGGCCTGCCTGGGCATGTCT	10001000000000000000	CT	AT	BC	4
chr5:128719037-128719530	283	302	0	2	TGACAAGTCTGTACATGTTC	10000000000100000000	AA	AT	CD	4
chr9:16860603-16861137	299	318	0	2	GGGCATGTTGGCACATGCCT	00000000010100000000	AT	AT	CD	4
chr9:124324612-124325117	124	143	0	2	GAGTCTGCCTGGACATGTTT	00011000000000000000	CT	AT	AB	4
chr1:32529883-32530357	198	217	0	2	AGGCATGTGCCAACATGCCC	00000000101000000000	AT	AT	CD	4
chr1:93687540-93688064	126	145	0	2	AAGCGTGCTTCAACATGCCT	00001000001000000000	GT	AT	BC	4
chr10:70194383-70194791	235	254	0	1	GAACAAGCCTGGACATTTCC	00000000000000001000	AA	AT	A	4
chr5:177265432-177265818	205	224	0	3	TAACATGTTATAACATGTCT	10000000011000000000	AT	AT	CCC	4
chr6:4195862-4196380	300	319	0	3	TAACTTGTTATAACATGTCT	10000000011000000000	TT	AT	CCC	4
chr1:187231820-187232281	237	256	0	2	GGACATGCTGGTGCATGTCT	00000000010100000000	AT	AT	CD	4
chr10:112816785-112817281	150	169	0	2	TAACATGTCTGAACAAGATC	10000000000000000100	AT	AA	CD	4
chr3:8757522-8757814	81	100	0	2	AGGCATGTTAGTGCATGCCT	00000000010100000000	AT	AT	CD	4
chr3:28639678-28640022	144	163	0	2	GGGCATGACGAGACTTGTCC	00000001010000000000	AT	TT	CD	4
chr4:49496888-49497292	197	216	0	2	TGTCTTGCCTGGACATGCCC	10100000000000000000	TT	AT	CD	4
chr5:61818062-61818460	192	211	0	2	AGGCATGCACCAACATGCCT	00000000101000000000	AT	AT	CD	4
chr8:86559830-86563348	801	820	0	2	GGACATGCCGGTACATGCCT	00000000010100000000	AT	AT	CD	4
chr8:86740341-86741841	168	187	0	2	AGGCATGTACCGGCATGTCC	00000000101000000000	AT	AT	CD	4
chr8:99271729-99272092	201	220	0	0	GAACAAGCCCAGGCTAGCCT	00000000000000000000	AA	TA	O	4
chr9:36973116-36973500	201	220	0	2	CTGCATGCCTAGACTTGCCT	11000000000000000000	AT	TT	CD	4
chr9:70570432-70570769	164	183	0	2	AGGCATGCACCAACATGCCT	00000000101000000000	AT	AT	CD	4
chrX:104262320-104262667	115	134	0	2	GGGCAAGTAGAAACATGTCT	00000000110000000000	AA	AT	CD	4
chr1:51816484-51816835	247	266	0	2	AGGCATGCACCAACATGCCC	00000000101000000000	AT	AT	CD	4
chr10:125298388-125298689	174	193	0	2	AAACATGCCCAGGCAAGTAG	00000000000000000011	AT	AA	CD	4
chr11:69316315-69316671	229	243	0	1	TGCCCAGGCATGCCA	nnnnn000000000000001		AT	3Q.II-III-IV.C	4
chr14:64527188-64527585	196	215	0	3	TCACATGCCCCAACAAGTCC	11000000001000000000	AT	AA	CCD	4
chr15:59104672-59105119	243	262	0	2	AGGCATGATGGAACATGCCT	00000001010000000000	AT	AT	CD	4
chr15:66106098-66106538	188	207	0	2	AGGCATGTTGGCACATGCCT	00000000010100000000	AT	AT	CD	4
chr17:30720979-30721404	298	317	0	2	AGGCATGTTGGTGCATGCCT	00000000010100000000	AT	AT	CD	4
chr18:8724393-8724850	217	236	0	1	AGACTTGCCTTGGCTTGTCT	00000000001000000000	TT	TT	C	4
chr18:29293257-29293694	224	243	0	0	GGACTTGCCCAAACTTGTCC	00000000000000000000	TT	TT	O	4
chr18:52270753-52271177	181	200	0	2	AGGCATGTGCCAGCATGCCC	00000000101000000000	AT	AT	CD	4
chr19:44781497-44781936	181	200	0	2	AGGCATGCACCAACATGCCC	00000000101000000000	AT	AT	CD	4
chr2:13836836-13837202	196	215	0	3	GGGCATGTCTTGACATGCAG	00000000001000000011	AT	AT	CCD	4
chr22:38309926-38310227	99	118	0	2	AGGCATGCACCAACATGTCC	00000000101000000000	AT	AT	CD	4
chr22:42038734-42039319	296	315	0	1	ACACTTGTCTAAACATGTTC	01000000000000000000	TT	AT	D	4
chr3:38572090-38572490	174	193	0	2	AGGCATGTACCAGCATGCCT	00000000101000000000	AT	AT	CD	4
chr3:82149575-82149943	195	214	0	0	AGGCTAGCCTGAACTTGTTC	00000000000000000000	TA	TT	O	4
chr4:57598841-57599255	269	288	0	2	AGACATGTTTTTACATGTTT	00000000001100000000	AT	AT	CD	4
chr5:14946810-14947234	262	276	0	1	CAACATGTCTAGGCA	100000000000000nnnnn	AT		3Q.I-II-III.C	4
chr7:91235030-91235607	294	313	0	3	AGACATGTTATAACAAGTTA	00000000011000000001	AT	AA	CCC	4
chr8:48735575-48735941	180	199	0	2	AGGCATGTTGGTGCATGCCT	00000000010100000000	AT	AT	CD	4
chr8:99681622-99682126	203	222	0	3	CTACATGTTCTAACATGTTC	11000000001000000000	AT	AT	CCD	4
chr8:116184981-116185376	162	181	0	1	GATCTTGCCTAAACATGCCC	00100000000000000000	TT	AT	D	4
chrX:129280581-129281246	244	263	0	1	GGACATGTCTAGGCAAGTAT	00000000000000000010	AT	AA	D	4
chr1:155411514-155411851	185	204	0	2	AGGCATGCACCAACATGCCC	00000000101000000000	AT	AT	CD	4
chr12:94866938-94867426	281	300	0	3	TAACATGTCAAGACATGCCA	10000000010000000001	AT	AT	CCC	4
chr15:36297920-36298530	23	42	0	1	GAGGAAGTCTGGACATGCTT	00010000000000000000	AA	AT	A	4
chr16:13547230-13547514	134	153	0	0	GAACAAGCCTGGGCTAGCCT	00000000000000000000	AA	TA	O	4
chr2:212766050-212766570	375	394	0	3	TGGCATGTTAGGACTTGTCA	10000000010000000001	AT	TT	CCC	4
chr8:120857308-120857740	160	179	0	2	AGGCATGCGCCAACATGCCC	00000000101000000000	AT	AT	CD	4
chr1:11086032-11086561	267	286	0	1	GAACATGCCTGGTCTTGCTT	00000000000010000000	AT	TT	D	4
chr4:114978743-114979375	275	294	0	1	AAGCAAGCCTGGGCAAGTTA	00000000000000000001	AA	AA	C	4
chr4:185616646-185617067	209	228	0	2	GGACATGTCAAGGCTTGGTT	00000000010000000100	AT	TT	CD	4
chr12:66531661-66532317	435	454	0	0	AGGCAAGTCCAAACTTGCCT	00000000000000000000	AA	TT	O	4
chr17:7409217-7409572	73	92	0	2	GGGCATGTCGGCACATGCCT	00000000010100000000	AT	AT	CD	4
chr19:14351749-14352162	251	270	0	2	AGGCATGCGCCAACATGCCC	00000000101000000000	AT	AT	CD	4
chr5:107878466-107878902	239	258	0	2	AGGCAAGTCTCTGCATGTCT	00000000001100000000	AA	AT	CD	4
chr5:142926841-142927518	507	526	0	3	AGACATGTTACAACAAGTTA	00000000011000000001	AT	AA	CCC	4
chr15:74437828-74438340	224	243	0	3	TAACTTGTTATAACATGTCT	10000000011000000000	TT	AT	CCC	4
chr16:415697-415996	194	213	0	2	AGGCATGTGTCAACATGCCT	00000000101000000000	AT	AT	CD	4
chr2:190152627-190153404	297	316	0	3	CAGCATGTTATAACAAGTTT	10000000011000000000	AT	AA	CCC	4
chr22:39171499-39171948	134	153	0	1	AGACATGTCCAGACAAGGTT	00000000000000000100	AT	AA	D	4
chr1:46822841-46823124	153	172	0	2	AGGCATGTGCCAGCATGTCC	00000000101000000000	AT	AT	CD	4
chr10:73939647-73940100	248	267	0	2	AGGCATGTTGGCACATGCCT	00000000010100000000	AT	AT	CD	4
chr12:58656530-58656928	192	211	0	1	GAACAAGCCCAGGCTAGCCA	00000000000000000001	AA	TA	C	4
chr13:36173454-36173832	182	201	0	2	GGAACTGCCTGGGCATGTCT	00011000000000000000	CT	AT	AB	4
chr13:48730559-48730962	241	260	0	1	GGCCTTGTCTGAGCATGCCC	00100000000000000000	TT	AT	D	4
chr16:22181646-22181969	113	127	0	0	TGCCTGGGCATGTCC	nnnnn000000000000000		AT	3Q.II-III-IV	4
chr22:29864889-29865371	141	160	0	2	CAACATGCCTGGTCTAGTCT	10000000000010000000	AT	TA	CD	4
chr5:70856886-70857248	200	219	0	2	GGGCATGTTGGCACATGCCT	00000000010100000000	AT	AT	CD	4
chr8:30069511-30069734	64	83	0	2	AGGCATGTGCCAACATGCCC	00000000101000000000	AT	AT	CD	4
chr9:67979192-67979469	182	201	0	3	CGGCATGTCCAGGCAAGACA	10000000000000000101	AT	AA	CCD	4
chr2:64962578-64963024	283	297	0	0	GGGCATGCCTGAACA	000000000000000nnnnn	AT		3Q.I-II-III	4
chr1:41235412-41235902	214	233	0	2	TGACATGCCCAAACTTGTGC	10000000000000000010	AT	TT	CD	4
chr11:63913482-63913832	82	96	0	0	TGCCCGGACATGTCC	nnnnn000000000000000		AT	3Q.II-III-IV	4
chr12:18502545-18502970	245	264	0	3	AAACATGTCCTGGCATGCAA	00000000001000000011	AT	AT	CCD	4
chr12:57374005-57374356	153	172	0	2	AGGCATGCACCAACATGCCC	00000000101000000000	AT	AT	CD	4
chr13:99486814-99487209	185	204	0	2	TAACATGTGTGAACATGTCC	10000000100000000000	AT	AT	CD	4
chr2:132944799-132945219	111	130	0	2	AGACATGCGCCGACATGCCC	00000000101000000000	AT	AT	CD	4
chr6:161796143-161796530	300	319	0	2	AAGCATGCCTTCACTTGTCT	00000000001100000000	AT	TT	CD	4
chr18:61029074-61029549	224	243	0	1	AAACATGTCTGAGCATGTAC	00000000000000000010	AT	AT	D	4
chr5:119602431-119602789	205	219	0	0	TGCCTGGGCATGTTT	nnnnn000000000000000		AT	3Q.II-III-IV	4
chr6:116427477-116427953	207	226	0	0	AAACAAGTTTAGACTTGCCT	00000000000000000000	AA	TT	O	4
chr8:81493851-81494151	144	163	0	1	AGACCAGCCTGGGCATGTTC	00001000000000000000	CA	AT	B	4
chr3:34058441-34058803	143	162	0	2	AGACATGTGCCAGCATGCCT	00000000101000000000	AT	AT	CD	4
chr13:51033393-51033957	381	400	0	0	GAACAAGCCTGGGCTAGCCT	00000000000000000000	AA	TA	O	4
chr17:1738651-1739128	315	334	0	2	GGTCTTGTTCAGACATGTTA	00100000000000000001	TT	AT	CD	4
chr20:20146217-20146559	164	183	0	2	GGATCTGTTTAAACATGTTC	00011000000000000000	CT	AT	AB	4
chr5:80884468-80884919	273	292	0	2	GAGCATGTTGGCACATGCCT	00000000010100000000	AT	AT	CD	4
chr15:29894710-29895166	174	193	0	2	AGGCATGCACCAACATGCCC	00000000101000000000	AT	AT	CD	4
chr4:173707528-173707904	197	211	0	0	TGTCTAGGCATGCCC	nnnnn000000000000000		AT	3Q.II-III-IV	4
chr3:98164730-98165109	116	130	0	1	TGACATGTCCAGACA	100000000000000nnnnn	AT		3Q.I-II-III.C	4
chr3:151033644-151034274	218	237	0	3	TGACATGTTTTAACATGACT	10000000001000000100	AT	AT	CCD	4
chr4:100012991-100013424	265	284	0	2	GGACTAGTATAAGCATGCCA	00000000100000000001	TA	AT	CD	4
chr5:79879872-79880197	165	184	0	2	AGGCATGCACCAACATGCCT	00000000101000000000	AT	AT	CD	4
chr7:113652587-113652946	146	165	0	2	AGGCATGTTGACACATGTCT	00000000010100000000	AT	AT	CD	4
chr8:57167321-57167709	151	170	0	2	AGGCATGTGAAAACATGTTC	00000000110000000000	AT	AT	CD	4
chr8:59848566-59848919	127	146	0	3	TAACCTGTCCTAACATGCCC	10001000001000000000	CT	AT	BCC	4
chr1:28568374-28568748	170	189	0	2	CAGCATGTCTATGCATGCCT	10000000000100000000	AT	AT	CD	4
chr1:28619193-28619526	148	167	0	2	AACATTGCCCAGACATGTCC	00110000000000000000	TT	AT	AD	4
chr12:7825075-7825496	256	275	0	2	GGGCATGTTGGTGCATGCCC	00000000010100000000	AT	AT	CD	4
chr12:57425209-57425519	161	180	0	2	AGTCAAGTCCAAACATGTCA	00100000000000000001	AA	AT	CD	4
chr12:59747529-59748147	343	362	0	2	GTACATGTTCAGGCTTGTTA	01000000000000000001	AT	TT	CD	4
chr14:25011459-25011810	132	151	0	1	AAACATGTTTACACATGTTT	00000000000100000000	AT	AT	D	4
chr15:101675175-101675570	280	299	0	2	AGGCATGTGCCAACATGCCC	00000000101000000000	AT	AT	CD	4
chr16:4351630-4352042	247	266	0	2	AGGCATGTGCCAACATGCCT	00000000101000000000	AT	AT	CD	4
chr3:150283596-150283991	129	148	0	2	AGGCATGTGCCAACATGCCC	00000000101000000000	AT	AT	CD	4
chr3:186640678-186640987	123	142	0	1	GAACATGTTCAGGCATGGTT	00000000000000000100	AT	AT	D	4
chr9:5565967-5566444	208	227	0	2	GACTTAGCCTGGACATGTCC	00110000000000000000	TA	AT	AD	4
chr11:67463300-67463758	127	146	0	2	GGAAATGCCTGGACACGTCC	00010000000000010000	AT	AC	AB	4
chr12:14652490-14652899	127	146	0	2	GGGCATGTTGGTGCATGCCT	00000000010100000000	AT	AT	CD	4
chr12:118294877-118295149	129	148	0	2	AGGCATGCACCAACATGCCT	00000000101000000000	AT	AT	CD	4
chr14:35310449-35310989	289	308	0	2	AGGCATGTGCCAACATGCCC	00000000101000000000	AT	AT	CD	4
chr14:74471654-74471975	173	192	0	2	GGGCATGATGGGACATGCCT	00000001010000000000	AT	AT	CD	4
chr16:4637677-4638072	118	137	0	2	GGGCATGATGGAACATGCCT	00000001010000000000	AT	AT	CD	4
chr16:21445262-21445701	223	242	0	2	GGGCATGGTGGGACATGCCT	00000001010000000000	AT	AT	CD	4
chr16:28641761-28642274	323	342	0	2	AGGCATGTCCCACCATGCCC	00000000001010000000	AT	AT	CD	4
chr2:32414253-32414615	250	269	0	2	AGGCATGCACCAACATGCCT	00000000101000000000	AT	AT	CD	4
chr2:216460138-216460544	184	203	0	3	TAACTTGTTATAACATGTTC	10000000011000000000	TT	AT	CCC	4
chr20:46293949-46294317	217	236	0	2	GGGCAAGCACCGGCATGTCT	00000000101000000000	AA	AT	CD	4
chr20:61460392-61460802	156	175	0	2	GGACATGTGTGAACATGTTG	00000000100000000001	AT	AT	CD	4
chr21:30525261-30525625	131	150	0	2	GGACAAGTTTGAGCATGTAA	00000000000000000011	AA	AT	CD	4
chr6:136640517-136640898	237	256	0	2	AGGCATGCTGGCACATGCCT	00000000010100000000	AT	AT	CD	4
chr7:7486231-7486631	185	204	0	1	GGGCAAGTTCAGGCATCTCT	00000000000000001000	AA	AT	A	4
chr9:10059060-10059451	157	176	0	1	GGATTAGTTTAGACATGTTC	00010000000000000000	TA	AT	A	4
chr1:189763740-189764202	230	249	0	2	AGGCATGTGCCAACATGCCC	00000000101000000000	AT	AT	CD	4
chr11:20496405-20496807	186	205	0	3	CTGCAAGCTGGGACATGCCT	11000000010000000000	AA	AT	CCD	4
chr12:123997732-123998152	127	146	0	2	ACACTTGTCCCGACATGCCC	01000000001000000000	TT	AT	CD	4
chr13:80366740-80367240	291	310	0	0	GGACAAGCCCAAACAAGCCT	00000000000000000000	AA	AA	O	4
chr18:67219031-67219433	184	203	0	1	AGGCAAGCCCGATCATGTTC	00000000000010000000	AA	AT	D	4
chr4:79721215-79721656	280	299	0	3	CAACATGTTAGGGCTAGTAT	10000000010000000010	AT	TA	CCD	4
chr4:103458429-103458915	267	286	0	3	GAACAAGCCGTAACATGTTA	00000000011000000001	AA	AT	CCC	4
chr6:127907491-127907959	153	172	0	1	GGGCATGCTCAGACAAGGCC	00000000000000000100	AT	AA	D	4
chr8:109584813-109585162	85	104	0	2	GGGCTTGCAGAGACATGCCT	00000000110000000000	TT	AT	CD	4
chr16:61967164-61967484	175	194	0	2	TAACATGTCCAGACATGTAT	10000000000000000010	AT	AT	CD	4
chr17:14523188-14523502	117	136	0	3	CTACAAGCCAAGGCATGCCT	11000000010000000000	AA	AT	CCD	4
chr2:182439666-182440048	214	233	0	2	GACCATGCCCAGGCATGCTG	00100000000000000001	AT	AT	CD	4
chr3:173846577-173847002	252	271	0	1	AAACATGTCCAAACATGTAT	00000000000000000010	AT	AT	D	4
chr5:106903955-106904380	173	187	0	0	GGACATGCCTAGGCA	000000000000000nnnnn	AT		3Q.I-II-III	4
chr4:114824939-114825531	282	301	0	2	AGGCATGCACCAACATGCCC	00000000101000000000	AT	AT	CD	4
chr11:17134288-17134662	187	206	0	2	AGGCATGCACCAACATGCCC	00000000101000000000	AT	AT	CD	4
chr11:64204876-64205230	149	168	0	2	TGACATGCCTGATCATGCCT	10000000000010000000	AT	AT	CD	4
chr11:108813190-108813548	153	172	0	1	AGACATGCCTGGGCAACTTT	00000000000000001000	AT	AA	A	4
chr22:27489873-27490225	169	188	0	2	AGACAAGCCAAGACATGACT	00000000010000000100	AA	AT	CD	4
chr3:122197266-122197745	161	180	0	2	GGACATGTTGGCACATGTCT	00000000010100000000	AT	AT	CD	4
chr6:31184110-31184422	129	148	0	3	TGCCATGCCCTGACATGTTT	10100000001000000000	AT	AT	CCD	4
chr7:56085743-56086019	152	171	0	2	GGGCATGTTGGCACATGCCT	00000000010100000000	AT	AT	CD	4
chr9:42420763-42421063	190	209	0	3	CGGCATGTCCAGGCAAGACA	10000000000000000101	AT	AA	CCD	4
chr3:147945299-147945698	223	242	0	1	TAACAAGCCCAGGCTAGCCT	10000000000000000000	AA	TA	C	4
chr13:48705608-48706053	179	198	0	2	GGTTTAGTTTGGACATGTCT	00110000000000000000	TA	AT	AD	4
chr4:24274740-24275140	241	260	0	3	AAACATGTCAAGACTTGTGA	00000000010000000011	AT	TT	CCD	4
chr14:72252768-72253165	267	286	0	2	TAACAAGTATGGACATGTCT	10000000100000000000	AA	AT	CD	4
chr8:117123694-117124219	307	326	0	2	AGGCAAGTGCCAACATGCCC	00000000101000000000	AA	AT	CD	4
chr1:17769646-17770605	480	499	0	1	AGGCATGCCTGGGCTTGGCT	00000000000000000100	AT	TT	D	4
chr1:41947515-41948728	567	586	0	2	GGGCATGCCCGGGCTTGCAG	00000000000000000011	AT	TT	CD	4
chr1:89267252-89268380	491	510	0	1	GGGCCTGTCCAGACATGCTT	00001000000000000000	CT	AT	B	4
chr1:113305068-113306265	815	834	0	2	GAACATGTCTGTGCATGTCA	00000000000100000001	AT	AT	CD	4
chr1:144009312-144011733	1526	1545	0	0	GGGCAAGTCCAAACTTGTCT	00000000000000000000	AA	TT	O	4
chr1:208386844-208387601	402	421	0	1	TAACTAGCCCAGGCTTGTCC	10000000000000000000	TA	TT	C	4
chr10:45932642-45934602	419	438	0	3	AGGCATGTCCCAGCTTGCAG	00000000001000000011	AT	TT	CCD	4
chr10:61096404-61097509	756	775	0	2	TGACTTGCCTGGGCATGTGC	10000000000000000010	TT	AT	CD	4
chr11:33082703-33083625	480	494	0	0	GGACATGCCCAGGCT	000000000000000nnnnn	AT		3Q.I-II-III	4
chr11:61064451-61065803	801	820	0	1	AGACTAGTTCGGGCATATCC	00000000000000001000	TA	AT	A	4
chr12:66408362-66409699	550	569	0	2	AGACATGCAGAGACTTGTTT	00000000110000000000	AT	TT	CD	4
chr12:93367178-93368161	426	445	0	2	GTGCATGTTGGAACTTGCCT	01000000010000000000	AT	TT	CD	4
chr12:110778329-110779147	474	493	0	1	GAGCATGTTTGAACATGTAC	00000000000000000010	AT	AT	D	4
chr12:123431004-123431875	486	505	0	2	GAGCATGCACTGGCATGTCC	00000000101000000000	AT	AT	CD	4
chr13:42376533-42377749	803	822	0	1	GGACATGTACAAACAAGCCC	00000000100000000000	AT	AA	D	4
chr14:64239962-64240955	460	479	0	2	AGGCATGCACCAACATGCCC	00000000101000000000	AT	AT	CD	4
chr14:103453183-103454210	585	604	0	1	AGACAAGTACAAGCATGTTC	00000000100000000000	AA	AT	D	4
chr15:59457527-59458731	581	600	0	2	TGGCATGTCTGGTCATGCCT	10000000000010000000	AT	AT	CD	4
chr15:75985944-75987025	592	611	0	1	GGCCATGTCTGGGCTTGCCT	00100000000000000000	AT	TT	D	4
chr16:20876552-20878139	719	738	0	1	ATACATGTCCAAACATGCCC	01000000000000000000	AT	AT	D	4
chr17:26609447-26610333	391	410	0	2	AGGCATGCACCAACATGCCT	00000000101000000000	AT	AT	CD	4
chr17:49030927-49032434	855	874	0	3	TGACAAGCCCAGACATGCAG	10000000000000000011	AA	AT	CCD	4
chr17:67603041-67605466	470	489	0	3	CTGCATGTCAGAACATGCCC	11000000010000000000	AT	AT	CCD	4
chr19:18474750-18476350	1048	1067	0	3	CTGCATGTCCCGGCATGTCT	11000000001000000000	AT	AT	CCD	4
chr19:18484186-18485733	572	591	0	1	AGACCTGCCCGGACATGTCC	00001000000000000000	CT	AT	B	4
chr19:43651952-43653500	969	983	0	1	TGTTCAAACATGTTA	nnnnn000000000000001		AT	3Q.II-III-IV.C	4
chr2:28394955-28396018	437	451	0	0	TGCCCAGGCATGTCT	nnnnn000000000000000		AT	3Q.II-III-IV	4
chr2:37856377-37857622	449	468	0	2	AGGCAAGTGCAGACATGTTG	00000000100000000001	AA	AT	CD	4
chr2:46076348-46077449	459	478	0	2	AGACATGCATGGACATGTCA	00000000100000000001	AT	AT	CD	4
chr2:46661795-46663256	573	592	0	2	TGACTTGCCCTAACTTGTTC	10000000001000000000	TT	TT	CC	4
chr2:72107749-72108800	444	463	0	2	GGACTTGTTGGGACTTGCCA	00000000010000000001	TT	TT	CC	4
chr2:106020002-106022282	869	888	0	2	AGGCAAGTCCCTGCATGCCT	00000000001100000000	AA	AT	CD	4
chr2:109061312-109062284	544	563	0	1	GGTCTTGCCTGGGCATGCCC	00100000000000000000	TT	AT	D	4
chr2:216002342-216003161	338	357	0	2	GGGCATGTTAAGACTCGCTC	00000000010000010000	AT	TC	BC	4
chr2:236550086-236551578	1068	1087	0	1	AGTCATGCCTGGACTTGTCT	00100000000000000000	AT	TT	D	4
chr20:6634981-6636053	635	654	0	3	TGGCGTGTCCTGGCATGTCC	10001000001000000000	GT	AT	BCC	4
chr20:30266200-30267015	375	394	0	1	CAACTAGTCCAGACAAGTCC	10000000000000000000	TA	AA	C	4
chr20:30286748-30287975	488	507	0	2	GGCTAAGTCCGAACATGCCT	00110000000000000000	AA	AT	AD	4
chr22:24167871-24168951	599	618	0	2	GGGCATGTTGGTACATGCCT	00000000010100000000	AT	AT	CD	4
chr3:33509084-33509945	373	392	0	1	GGGCATGCCCAGGCAAGACC	00000000000000000100	AT	AA	D	4
chr3:36973801-36975244	741	760	0	3	TTACATGTCCAGACATGCCA	11000000000000000001	AT	AT	CCD	4
chr3:58859745-58861175	487	506	0	3	CTGCATGTTCTGACATGTCT	11000000001000000000	AT	AT	CCD	4
chr3:190043527-190044711	427	446	0	1	AAACAAGTTCAGACATGCAC	00000000000000000010	AA	AT	D	4
chr3:194907872-194909576	644	663	0	1	GGACATGCCTGGACATGATT	00000000000000000100	AT	AT	D	4
chr4:109388127-109389173	388	407	0	0	AAACTAGCCTAGACTTGTTT	00000000000000000000	TA	TT	O	4
chr4:123718819-123720344	730	749	0	3	GGGCATGTCAGGACTTGCAG	00000000010000000011	AT	TT	CCD	4
chr4:153179620-153181512	704	723	0	2	GGACATGCCCGGACTTCACT	00000000000000001100	AT	TT	AD	4
chr4:157691955-157693396	808	827	0	1	GGGCAAGTCTGAACATGACC	00000000000000000100	AA	AT	D	4
chr4:168818060-168819109	415	434	0	1	GGGCATGCCCAGGCAAGACC	00000000000000000100	AT	AA	D	4
chr4:187840953-187842622	894	908	0	0	GGACATGCCCGGGCA	000000000000000nnnnn	AT		3Q.I-II-III	4
chr5:36378471-36379443	416	435	0	2	GTTCATGTCTGAACTTGTCC	01100000000000000000	AT	TT	DD	4
chr5:52323584-52324714	433	452	0	3	TCACATGTTGGGGCATGCCT	11000000010000000000	AT	AT	CCD	4
chr5:56790358-56791491	342	361	0	3	GGGCTAGTCGAGGCATGCAA	00000000010000000011	TA	AT	CCD	4
chr5:57130599-57132137	632	651	0	1	GGGCTTGCCCAGGCATGATC	00000000000000000100	TT	AT	D	4
chr5:71202278-71203878	892	911	0	2	GGGCATGCCCAGACAGGCCA	00000000000000010001	AT	AG	BC	4
chr5:76006793-76008080	719	733	0	0	TGCCTGGACATGTTC	nnnnn000000000000000		AT	3Q.II-III-IV	4
chr5:157038966-157040096	401	420	0	1	TGGCTTGTTCAGACTTGTTT	10000000000000000000	TT	TT	C	4
chr5:172719112-172719932	476	495	0	1	AGGCAAGACCAGGCATGTCC	00000001000000000000	AA	AT	D	4
chr5:173755003-173756625	868	887	0	2	GGATATGTCTGGGCAGGTCC	00010000000000010000	AT	AG	AB	4
chr6:44276405-44277357	536	555	0	1	GGACAAGCCCAGACTAGCCA	00000000000000000001	AA	TA	C	4
chr6:81245256-81247725	879	898	0	1	GGGCCTGTCCAGACATGTCT	00001000000000000000	CT	AT	B	4
chr6:116673548-116674568	397	416	0	0	GGGCAAGTCTGGGCAAGCTC	00000000000000000000	AA	AA	O	4
chr6:169623943-169624915	485	504	0	2	GAGCAAGCCCCTGCATGCCC	00000000001100000000	AA	AT	CD	4
chr7:130872885-130873813	395	414	0	1	CGGCTAGCCTGGACTTGTTC	10000000000000000000	TA	TT	C	4
chr8:8482992-8483999	473	492	0	0	AAACAAGCCTGGGCTAGCCT	00000000000000000000	AA	TA	O	4
chr9:16637035-16638254	395	414	0	2	GAACATGCAGGGGCAAGCCT	00000000110000000000	AT	AA	CD	4
chr9:72590716-72591764	668	687	0	2	GGGCATGTTCAGACACATCC	00000000000000011000	AT	AC	AB	4
chr9:110500019-110501409	509	523	0	0	AGGCATGCCCAGGCA	000000000000000nnnnn	AT		3Q.I-II-III	4
chr9:118705499-118707521	1072	1091	0	1	AGACAAGTTCAGGCATGCAC	00000000000000000010	AA	AT	D	4
chr9:124084356-124085642	449	468	0	2	GAACATGCAGAGACATGCCT	00000000110000000000	AT	AT	CD	4
chrX:17565726-17566689	325	344	0	0	AGGCTAGTCCGGGCTTGTTC	00000000000000000000	TA	TT	O	4
chrX:107365696-107367128	556	575	0	2	AGACATGCCCCAACATGTAC	00000000001000000010	AT	AT	CD	4
chr15:93345009-93345983	632	651	0	2	AGGCATGTGCCAACATGCCC	00000000101000000000	AT	AT	CD	4
chr19:18013324-18014170	345	364	0	2	AGGCATGTCTCTGCATGCCT	00000000001100000000	AT	AT	CD	4
chr22:31573279-31573997	342	361	0	2	AGACAGGCTCAGGCATGCCA	00000100000000000001	AG	AT	BC	4
chr6:149656990-149658328	923	942	0	1	GAACATGTTCAGACAGGCCT	00000000000000010000	AT	AG	B	4
chr9:97959778-97960656	338	352	0	0	AGCCTGGACATGTTC	nnnnn000000000000000		AT	3Q.II-III-IV	4
chr1:43618299-43619067	386	405	0	2	AGACATGCCTGGGCTTGAAC	00000000000000000110	AT	TT	DD	4
chr1:182612690-182613397	349	368	0	0	AGACTTGCCTGGACTTGCCC	00000000000000000000	TT	TT	O	4
chr15:80777457-80778377	466	485	0	2	GGACATGTCTGGGCAGGTTG	00000000000000010001	AT	AG	BC	4
chr2:178177878-178178868	431	450	0	2	AGGCATGCACCAACATGCCT	00000000101000000000	AT	AT	CD	4
chr3:149501349-149502281	387	406	0	1	AAACATGTTTATACATGTTT	00000000000100000000	AT	AT	D	4
chr10:99411230-99412078	446	460	0	0	GAACATGTCCGGACA	000000000000000nnnnn	AT		3Q.I-II-III	4
chr7:2209343-2210268	427	446	0	3	CTGCATGCCAGGGCTTGTCC	11000000010000000000	AT	TT	CCD	4
chr14:62431479-62432390	417	436	0	2	AAACATGTCTAAACAGGGCC	00000000000000010100	AT	AG	BD	4
chr2:46235192-46236498	499	518	0	3	TCACATGCCCTGGCATGTCC	11000000001000000000	AT	AT	CCD	4
chr22:45081302-45081938	297	311	0	0	AGACATGCCCAGGCA	000000000000000nnnnn	AT		3Q.I-II-III	4
chr4:7703653-7704438	398	417	0	2	GGGCATGTTGAGACATGCGC	00000000010000000010	AT	AT	CD	4
chr12:81171240-81172427	784	803	0	0	GAACAAGCCCAAACTAGCCT	00000000000000000000	AA	TA	O	4
chr12:124757928-124758662	406	425	0	0	GGACTAGCCTGGGCAAGTTC	00000000000000000000	TA	AA	O	4
chr19:43324012-43325114	642	661	0	3	AAACATGTTAGGACTCGCTG	00000000010000010001	AT	TC	BCC	4
chr8:32961806-32962936	617	631	0	1	TGCCTGGGCATGTTG	nnnnn000000000000001		AT	3Q.II-III-IV.C	4
chrX:153754786-153755703	335	354	0	2	AGGCATGTGCCAACATGCCC	00000000101000000000	AT	AT	CD	4
chr15:39848551-39849233	311	330	0	0	GAACAAGCCCAAACAAGCCT	00000000000000000000	AA	AA	O	4
chr19:47174118-47174742	469	483	0	0	AAACATGCCCGGGCA	000000000000000nnnnn	AT		3Q.I-II-III	4
chr5:148704252-148705237	604	618	0	0	AGGCATGTCTGGACA	000000000000000nnnnn	AT		3Q.I-II-III	4
chr6:158798743-158799431	359	378	0	0	AGGCTAGCCTGGGCTTGCTT	00000000000000000000	TA	TT	O	4
chr7:1935927-1936467	278	297	0	1	GAACATGCCTAGGCATGTGC	00000000000000000010	AT	AT	D	4
chr7:148368962-148369701	367	386	0	1	GGGCATGCCCAGGCAAGACC	00000000000000000100	AT	AA	D	4
chr1:22282022-22282795	480	499	0	0	AGACTTGCCCAAGCTTGCCC	00000000000000000000	TT	TT	O	4
chr1:224914273-224915240	523	537	0	0	TGCCCGAGCATGTCC	nnnnn000000000000000		AT	3Q.II-III-IV	4
chr12:15687825-15688887	604	623	0	1	AGACATGTTCGGGCACGTTC	00000000000000010000	AT	AC	B	4
chr13:25223610-25224324	225	244	0	2	GGGCATGCCTGGGCAAGGTA	00000000000000000101	AT	AA	CD	4
chr2:161552135-161552726	247	266	0	3	CATCATGCCCTAACAAGTTT	10100000001000000000	AT	AA	CCD	4
chr3:186193754-186194800	454	473	0	2	TAACATGTCTGGGCATGCAT	10000000000000000010	AT	AT	CD	4
chr4:140164289-140165143	474	493	0	2	GTACCAGTCCAAACATGTCC	01001000000000000000	CA	AT	BD	4
chr5:171535641-171536191	290	309	0	2	AGGCATGTGCCGACATGCCC	00000000101000000000	AT	AT	CD	4
chr8:26450003-26450455	131	150	0	2	AGGCATGCACCAACATGCCC	00000000101000000000	AT	AT	CD	4
chr9:113307754-113308403	321	340	0	0	GAACAAGCCTGGGCTAGCCT	00000000000000000000	AA	TA	O	4
chr1:222544654-222545723	670	689	0	3	AGACATGTTGAAACATGCGG	00000000010000000011	AT	AT	CCD	4
chr16:66961527-66962549	461	480	0	1	AGACATGGCCGGGCATGTTC	00000001000000000000	AT	AT	D	4
chr17:19656323-19657095	319	338	0	2	GGACATGCCAGGGCACGCTT	00000000010000010000	AT	AC	BC	4
chr2:37880948-37882062	462	481	0	2	GAACATGTCCCCGCATGTTC	00000000001100000000	AT	AT	CD	4
chr3:177308966-177309629	413	427	0	1	TGACATGTTCAGACA	100000000000000nnnnn	AT		3Q.I-II-III.C	4
chr4:103730851-103731641	310	329	0	2	GAACATGCCTGAACATATGC	00000000000000001010	AT	AT	AD	4
chr5:38427009-38428009	472	491	0	1	AAACTTGTCCTGACTTGTCC	00000000001000000000	TT	TT	C	4
chr5:118658928-118660403	629	648	0	1	AGACTTGTTGAGACTTGTCT	00000000010000000000	TT	TT	C	4
chr7:45073090-45073907	543	562	0	2	TGTCATGTCCAAACTTGTCC	10100000000000000000	AT	TT	CD	4
chr7:115225040-115225885	434	453	0	1	AGACATGCCTAGGCCTGCCC	00000000000000100000	AT	CT	B	4
chr7:130535895-130536790	410	429	0	3	TTACATGTCTCAACATGTTC	11000000001000000000	AT	AT	CCD	4
chr11:20071967-20072505	273	292	0	3	CAGCAAGTTGTAACATGCCC	10000000011000000000	AA	AT	CCC	4
chr14:23005690-23006803	391	410	0	2	AGTCATGCCGAGGCATGTCT	00100000010000000000	AT	AT	CD	4
chr17:39777289-39777836	252	271	0	3	GAACAAGCCAGAACATGTAG	00000000010000000011	AA	AT	CCD	4
chr17:65209192-65209903	404	423	0	2	GGGCATGTTGGCGCATGCCT	00000000010100000000	AT	AT	CD	4
chr18:29888311-29889085	302	321	0	1	GAACATGTTTGCACAAGTTT	00000000000100000000	AT	AA	D	4
chr19:3397436-3398028	303	317	0	0	GGACATGCCCAGGCA	000000000000000nnnnn	AT		3Q.I-II-III	4
chr3:53295586-53296178	334	353	0	1	GGGCATGCCTGGGCCAGCCT	00000000000000100000	AT	CA	B	4
chr7:40882825-40883890	600	619	0	2	TGACATGACTGGACTTGTTT	10000001000000000000	AT	TT	CD	4
chrX:6961727-6962688	662	676	0	1	TGTTCAAACATGTTA	nnnnn000000000000001		AT	3Q.II-III-IV.C	4
chr1:16819023-16819757	397	416	0	2	GGGCATGTTGGTGCATGCCT	00000000010100000000	AT	AT	CD	4
chr10:126775992-126776589	314	333	0	3	CAGCATGCCACAACATGCCT	10000000011000000000	AT	AT	CCC	4
chr14:69454433-69455672	654	673	0	2	AGACATGTACCAACATGCCC	00000000101000000000	AT	AT	CD	4
chr16:14494252-14494762	231	250	0	3	AGACATGTCGAGACATGACA	00000000010000000101	AT	AT	CCD	4
chr18:44203169-44203878	369	388	0	2	GCACATGCCCTGACATGCCC	01000000001000000000	AT	AT	CD	4
chr18:52443425-52444214	588	607	0	2	TGGCATGGTCAGGCATGCCC	10000001000000000000	AT	AT	CD	4
chr19:43492205-43493312	732	746	0	1	TGTTCAAACATGTTA	nnnnn000000000000001		AT	3Q.II-III-IV.C	4
chr2:26231756-26232200	154	173	0	1	AGACAAGCCAGGGCTTGCTC	00000000010000000000	AA	TT	C	4
chr2:122345891-122346411	268	282	0	0	TGCCTGGGCATGCCT	nnnnn000000000000000		AT	3Q.II-III-IV	4
chr5:149507571-149508274	382	401	0	2	GCACGTGCCTGAACATGCCC	01001000000000000000	GT	AT	BD	4
chr6:43636008-43636532	384	398	0	1	TGCCCAGGCATGCCA	nnnnn000000000000001		AT	3Q.II-III-IV.C	4
chr7:79780212-79780826	306	325	0	2	AGTCCTGCCCAGGCATGTTC	00101000000000000000	CT	AT	BD	4
chr1:30182235-30183249	604	623	0	3	TTGCTTGCCCCAGCATGCCC	11000000001000000000	TT	AT	CCD	4
chr1:99142786-99143487	328	347	0	3	AGACAAGCCATGACATGTCA	00000000011000000001	AA	AT	CCC	4
chr10:100025103-100025769	200	219	0	2	AGGCATGCGCCAACATGCCC	00000000101000000000	AT	AT	CD	4
chr12:59434415-59435925	669	688	0	3	TGACATGCTCTAACAAGTCA	10000000001000000001	AT	AA	CCC	4
chr12:78550661-78551732	538	557	0	2	GGGCATGTTGGTACATGCCT	00000000010100000000	AT	AT	CD	4
chr13:41719246-41720333	575	589	0	0	TGTCTGGGCATGCCT	nnnnn000000000000000		AT	3Q.II-III-IV	4
chr13:50160989-50161752	475	494	0	1	GAACTTGTGTAAACATGTCT	00000000100000000000	TT	AT	D	4
chr15:52156478-52157369	397	416	0	0	AGGCAAGTTTGAACAAGTTT	00000000000000000000	AA	AA	O	4
chr15:52369083-52369701	289	303	0	0	AGTCTGAACATGTCT	nnnnn000000000000000		AT	3Q.II-III-IV	4
chr15:72962515-72963272	473	492	0	1	AGAGTTGTCTGAGCATGTCC	00010000000000000000	TT	AT	A	4
chr6:20370843-20371591	392	411	0	1	AGTCATGCCCAAACATGTCT	00100000000000000000	AT	AT	D	4
chr8:125292625-125293768	854	873	0	2	CCGCATGTCTGGGCAAGCCT	11000000000000000000	AT	AA	CD	4
chr8:128911106-128912007	323	342	0	3	GAGGTTGTTGAGGCATGTTA	00010000010000000001	TT	AT	ACC	4
chr1:178247137-178247719	297	316	0	2	GGCCATGTCTGGGCAAGTCA	00100000000000000001	AT	AA	CD	4
chr1:180554585-180555344	229	248	0	1	GAGCATGTCTGACCTTGTTC	00000000000010000000	AT	TT	D	4
chr1:223895430-223896455	534	553	0	3	CAGCATGCCCAGACTTGCAA	10000000000000000011	AT	TT	CCD	4
chr10:15165715-15166376	352	371	0	2	CGACATGTCTAAGCAAGCAC	10000000000000000010	AT	AA	CD	4
chr10:126729560-126730006	232	251	0	2	AGGCATGTGCCAACATGCCT	00000000101000000000	AT	AT	CD	4
chr13:74731878-74732571	357	376	0	1	GGGCATGTTTGGGCTTGACT	00000000000000000100	AT	TT	D	4
chr14:77404081-77404978	592	611	0	1	GAACTGGCCCAGGCATGTCC	00000100000000000000	TG	AT	B	4
chr15:86160312-86160961	305	324	0	2	AGGCATGTGCCAACATGCCT	00000000101000000000	AT	AT	CD	4
chr17:36184087-36184870	464	478	0	0	AAACATGTCCAGGCA	000000000000000nnnnn	AT		3Q.I-II-III	4
chr17:75281610-75282679	715	729	0	0	AGGCATGCCCAGGCA	000000000000000nnnnn	AT		3Q.I-II-III	4
chr19:55855818-55856431	269	283	0	0	TGTCCAGACATGCCC	nnnnn000000000000000		AT	3Q.II-III-IV	4
chr2:20555763-20556510	302	321	0	0	AGGCTAGCTCAGGCTTGTTC	00000000000000000000	TA	TT	O	4
chr2:178338831-178339555	439	458	0	1	GGGCATGCCCAGACAAGGCC	00000000000000000100	AT	AA	D	4
chr2:217415886-217417195	735	754	0	1	GGGCATGTTCGGGCCAGTCT	00000000000000100000	AT	CA	B	4
chr22:28115412-28115945	260	279	0	1	ACGCTAGCCCAGGCATGTCC	01000000000000000000	TA	AT	D	4
chr3:10412702-10413188	235	254	0	0	GAACAAGCCCAGGCTAGCCT	00000000000000000000	AA	TA	O	4
chr4:123697992-123698679	308	327	0	2	AAACACGCCCAGACATGTTG	00000100000000000001	AC	AT	BC	4
chr5:148808449-148809083	287	301	0	0	AGTCTGGGCATGTCC	nnnnn000000000000000		AT	3Q.II-III-IV	4
chr6:11143818-11144347	243	262	0	3	AGAAAAGCTTCGACATGCCG	00010000001000000001	AA	AT	ACC	4
chr7:112060473-112061049	56	70	0	0	AGCCTGAACATGTCT	nnnnn000000000000000		AT	3Q.II-III-IV	4
chr8:41627421-41628400	221	240	0	2	AGGCATGCACCAACATGCCC	00000000101000000000	AT	AT	CD	4
chr9:33296167-33296924	424	443	0	2	AGGCATGTTAGCACATGCCT	00000000010100000000	AT	AT	CD	4
chr9:135936447-135937027	263	277	0	0	TGCCTGGGCATGCCC	nnnnn000000000000000		AT	3Q.II-III-IV	4
chrX:2628375-2628905	339	358	0	2	GGACTTGCCCTGACTTGCTG	00000000001000000001	TT	TT	CC	4
chr1:27187572-27188162	250	269	0	2	GCATTAGCCCAGACATGTCC	01010000000000000000	TA	AT	AD	4
chr10:29865424-29865999	192	211	0	2	AGGCATGTGCCAACATGCCT	00000000101000000000	AT	AT	CD	4
chr11:32102308-32103490	602	621	0	1	GCACATGCCTGGGCTAGCCT	01000000000000000000	AT	TA	D	4
chr11:93752154-93752792	311	330	0	2	AGGCATGCACCAACATGCCC	00000000101000000000	AT	AT	CD	4
chr11:95842574-95843231	331	345	0	1	AGTTTGGGCATGTTG	nnnnn000000000000001		AT	3Q.II-III-IV.C	4
chr14:53976251-53977048	535	549	0	1	TGACATGCCCAGGCA	100000000000000nnnnn	AT		3Q.I-II-III.C	4
chr14:102656996-102657541	200	219	0	2	GGGCATGTTGGTGCATGCCT	00000000010100000000	AT	AT	CD	4
chr15:86307131-86307586	252	266	0	0	AGGCATGCCCGGGCA	000000000000000nnnnn	AT		3Q.I-II-III	4
chr19:1210114-1210833	478	497	0	1	GGGCATGTTCGGTCATGCCT	00000000000010000000	AT	AT	D	4
chr19:30159314-30159926	171	190	0	2	AGGCATGTTGGTGCATGCCT	00000000010100000000	AT	AT	CD	4
chr2:74166469-74166982	280	299	0	2	AGACTTGTTTCGACATGACC	00000000001000000100	TT	AT	CD	4
chr2:239298549-239299406	526	545	0	2	GAACTTGCCTGGACATGACA	00000000000000000101	TT	AT	CD	4
chr20:25276395-25276978	274	293	0	2	GAGACTGCCTGGGCATGTCC	00011000000000000000	CT	AT	AB	4
chr21:46792786-46793346	306	325	0	1	AGACTAGCCTGGGCATGGTC	00000000000000000100	TA	AT	D	4
chr3:137767701-137768534	313	332	0	1	GAAAATGTTTGGGCATGCCT	00010000000000000000	AT	AT	A	4
chr5:149698143-149698661	311	330	0	2	GGCCATGTTAAAACATGTTC	00100000010000000000	AT	AT	CD	4
chr7:101656898-101657564	364	383	0	2	AGGCATGCATCAACATGCCC	00000000101000000000	AT	AT	CD	4
chr9:124155537-124156017	230	249	0	2	AGACATGTTGAGGCTGGTTC	00000000010000010000	AT	TG	BC	4
chr1:29565732-29566204	200	219	0	1	AGGCTTGTCTGGGCATCCCT	00000000000000001000	TT	AT	A	4
chr11:3636778-3637807	641	660	0	1	GGACATGTCCGGGCCTGCCT	00000000000000100000	AT	CT	B	4
chr11:12087348-12088161	318	337	0	1	GTGCATGTCCAAGCTTGCCC	01000000000000000000	AT	TT	D	4
chr15:67397594-67398373	595	614	0	1	GGTCTTGCTTGAGCATGTCC	00100000000000000000	TT	AT	D	4
chr17:4757520-4758175	295	314	0	3	TGTCATGTCCTGACTTGTTT	10100000001000000000	AT	TT	CCD	4
chr2:39295346-39295883	285	304	0	2	GGGCATGTCTCATCAAGTTC	00000000001010000000	AT	AA	CD	4
chr2:54349808-54350492	407	421	0	0	GGACATGCCTGGGCT	000000000000000nnnnn	AT		3Q.I-II-III	4
chr2:144859463-144860560	677	696	0	3	GAGGTTGCTTTGACATGTCA	00010000001000000001	TT	AT	ACC	4
chr2:179283171-179283730	277	296	0	2	GGGCTAGCCCACACATGTTA	00000000000100000001	TA	AT	CD	4
chr20:23135492-23136157	342	361	0	2	TAACCTGTCTAAACATGCCT	10001000000000000000	CT	AT	BC	4
chr3:196046913-196047402	201	220	0	0	AGACAAGCCCAGGCAAGCTT	00000000000000000000	AA	AA	O	4
chr4:114620473-114621245	465	484	0	2	AAACATGTCTTAACTTGTAT	00000000001000000010	AT	TT	CD	4
chr5:16778186-16778903	430	449	0	2	GGGCTTGTCTGGGCATCCCA	00000000000000001001	TT	AT	AC	4
chr6:16921466-16922222	377	396	0	2	AAGCATGCTTCTGCATGTCT	00000000001100000000	AT	AT	CD	4
chr7:77185208-77185810	312	331	0	1	AGGCATGTGTGAACATGCCT	00000000100000000000	AT	AT	D	4
chr7:115701726-115702641	531	550	0	2	AGGCATGTGCCAACATGCCT	00000000101000000000	AT	AT	CD	4
chrX:45671209-45672162	519	538	0	2	GGGCATGTTGGTACATGCTT	00000000010100000000	AT	AT	CD	4
chr1:230220015-230220802	157	171	0	1	TGGCATGTCTGGGCA	100000000000000nnnnn	AT		3Q.I-II-III.C	4
chr10:13912826-13913476	320	339	0	1	AGACATGTTCAGGCCTGCCC	00000000000000100000	AT	CT	B	4
chr11:57555745-57556248	301	320	0	2	AGGCTAGTCCCCACATGTCT	00000000001100000000	TA	AT	CD	4
chr12:109192024-109192673	307	326	0	1	GGGCTTGCCCTGACTTGCCC	00000000001000000000	TT	TT	C	4
chr14:103824069-103824774	349	368	0	1	GGACATGTCTGTGCATGCCT	00000000000100000000	AT	AT	D	4
chr15:40294420-40295166	364	383	0	1	GGACTTGTCAAGACTTGTTT	00000000010000000000	TT	TT	C	4
chr16:12601197-12601722	300	314	0	0	GGACATGTCTGGACT	000000000000000nnnnn	AT		3Q.I-II-III	4
chr17:17092730-17093341	331	350	0	2	AAACAAGTTGTAACTTGCCC	00000000011000000000	AA	TT	CC	4
chr17:38698901-38699580	365	379	0	0	TGCCTGGGCATGTCT	nnnnn000000000000000		AT	3Q.II-III-IV	4
chr17:78725296-78726249	589	603	0	1	TGACATGCCCAGGCA	100000000000000nnnnn	AT		3Q.I-II-III.C	4
chr20:3873585-3874626	663	682	0	3	AGGCATGTTGTAGCATGCCA	00000000011000000001	AT	AT	CCC	4
chr20:17830509-17831438	472	491	0	1	AGGCTGGCCCAGGCATGTTC	00000100000000000000	TG	AT	B	4
chr6:44029709-44030680	586	605	0	2	AGACATGCCCCATCTTGCCC	00000000001010000000	AT	TT	CD	4
chr8:42979621-42980376	398	417	0	1	AGGCCTGCTCAGGCATGTCT	00001000000000000000	CT	AT	B	4
chr9:81640938-81641902	466	485	0	2	AGACATGCAAGGGCATGTCT	00000000110000000000	AT	AT	CD	4
chr11:9823693-9824449	306	325	0	2	GGACAAGCCTAGGCATATGT	00000000000000001010	AA	AT	AD	4
chr12:5249057-5249737	293	312	0	2	GGGCATGCCCAGGCAAGAAT	00000000000000000110	AT	AA	DD	4
chr12:88938837-88939560	372	391	0	1	GAACAAGCTGGGGCAAGCCC	00000000010000000000	AA	AA	C	4
chr14:24865297-24865999	391	410	0	2	AGACATGCCTAGACATATCG	00000000000000001001	AT	AT	AC	4
chr15:75566615-75567100	223	242	0	1	AGAGTTGTCTGAGCATGTCC	00010000000000000000	TT	AT	A	4
chr16:11656208-11656792	263	277	0	1	TGCCCAGGCATGTTG	nnnnn000000000000001		AT	3Q.II-III-IV.C	4
chr16:47646442-47647103	306	325	0	2	AGGCAAGACCTGGCATGCCC	00000001001000000000	AA	AT	CD	4
chr16:55511210-55511861	248	267	0	0	AGACAAGCCTGAACTTGTCT	00000000000000000000	AA	TT	O	4
chr17:76787915-76788743	413	432	0	1	GGAGATGCCTGAACATGTTC	00010000000000000000	AT	AT	A	4
chr19:43392136-43393120	508	527	0	3	AAACATGTTAGGACTCGCTG	00000000010000010001	AT	TC	BCC	4
chr21:34633765-34634379	274	293	0	2	AGGCATGCTGGCACATGCCT	00000000010100000000	AT	AT	CD	4
chr3:184484134-184485035	411	430	0	1	GGATTTGCCTAGACATGCTT	00010000000000000000	TT	AT	A	4
chr4:88740342-88740938	241	255	0	0	AGGCATGTCTGAGCT	000000000000000nnnnn	AT		3Q.I-II-III	4
chr5:108759792-108760346	243	262	0	3	ATGCATGTTGAGACTTGTTG	01000000010000000001	AT	TT	CCD	4
chr8:13124348-13125067	292	311	0	2	TTACATGTTCAAACTTGTTT	11000000000000000000	AT	TT	CD	4
chr9:101368637-101369370	268	287	0	2	AGGCATGTGCCAACATGCCC	00000000101000000000	AT	AT	CD	4
chr9:136753180-136754001	422	441	0	1	AGGCAGGCCCAGACATGTCT	00000100000000000000	AG	AT	B	4
chrX:31230847-31231538	342	356	0	1	TGCCCAGGCATGCCA	nnnnn000000000000001		AT	3Q.II-III-IV.C	4
chrY:2578375-2578947	339	358	0	2	GGACTTGCCCTGACTTGCTG	00000000001000000001	TT	TT	CC	4
chr2:9798918-9799454	272	286	0	0	TGCCTGGGCATGCCT	nnnnn000000000000000		AT	3Q.II-III-IV	4
chr7:33847379-33848072	344	363	0	2	AAACATGTTCAAACACATTC	00000000000000011000	AT	AC	AB	4
chrX:22140672-22141161	255	274	0	2	CGGCTAGCCTGTGCATGTTC	10000000000100000000	TA	AT	CD	4
chr11:59340682-59341536	442	461	0	1	AAACTTGTACAAACATGTTC	00000000100000000000	TT	AT	D	4
chr16:89508386-89508945	252	271	0	2	GAACATGCCAGGTCATGTCT	00000000010010000000	AT	AT	CD	4
chr19:45639473-45640013	245	264	0	1	GGGCATGCATGGGCTTGTCC	00000000100000000000	AT	TT	D	4
chr5:131429349-131430290	417	436	0	2	GGGCATGCAGAAACATGTCT	00000000110000000000	AT	AT	CD	4
chr1:15059389-15060228	378	397	0	1	AAGCAAGTCAGGACAAGTCC	00000000010000000000	AA	AA	C	4
chr12:65028135-65029182	520	539	0	3	AGACATGTTATGACAAGTTA	00000000011000000001	AT	AA	CCC	4
chr2:113450034-113450763	288	307	0	2	CAGCATGCCTGAACTTGACC	10000000000000000100	AT	TT	CD	4
chr20:50573467-50574344	371	390	0	2	AGGCATGTGCCAACATGCCC	00000000101000000000	AT	AT	CD	4
chr3:112097701-112098416	310	329	0	1	AGGCATGACTAAACATGCTT	00000001000000000000	AT	AT	D	4
chr3:159538575-159539450	484	503	0	1	CAGCAAGTCTGGACAAGTCT	10000000000000000000	AA	AA	C	4
chr7:29028382-29029123	253	272	0	3	CAGCATGTTCTGGCATGTTA	10000000001000000001	AT	AT	CCC	4
chr7:138993024-138993626	337	356	0	2	GGGCATGTTTGGACAAGTAG	00000000000000000011	AT	AA	CD	4
chr1:109740513-109741142	276	295	0	3	TATCAAGCCAGAACATGTCT	10100000010000000000	AA	AT	CCD	4
chr10:82230645-82231235	338	357	0	2	GAACATGTAGAAACAAGTCT	00000000110000000000	AT	AA	CD	4
chr10:99309640-99310324	289	308	0	1	GAGCAAGCCCAGACTTGTCA	00000000000000000001	AA	TT	C	4
chr13:111967268-111967961	299	313	0	1	TAACATGTCTGGACA	100000000000000nnnnn	AT		3Q.I-II-III.C	4
chr15:72495599-72496113	230	249	0	2	AAACATGCCCAGGCTGGGCC	00000000000000010100	AT	TG	BD	4
chr16:19019589-19020027	247	266	0	0	AGGCTAGCTCAGGCTTGTTC	00000000000000000000	TA	TT	O	4
chr16:68125396-68126207	367	381	0	1	TGCCCAGGCATGCCA	nnnnn000000000000001		AT	3Q.II-III-IV.C	4
chr17:48864285-48865033	314	333	0	1	AGGCCTGCCCGGGCATGTTC	00001000000000000000	CT	AT	B	4
chr2:9389640-9390140	218	232	0	0	AGGCATGCCCGGGCT	000000000000000nnnnn	AT		3Q.I-II-III	4
chr2:159749394-159750225	421	440	0	2	CGGCTTGTCCTGGCAAGTTC	10000000001000000000	TT	AA	CC	4
chr5:6675975-6676673	317	336	0	1	GGACATGTCTAAGCATGCAC	00000000000000000010	AT	AT	D	4
chr5:73495234-73496073	595	609	0	1	TGCCCAGACATGCTG	nnnnn000000000000001		AT	3Q.II-III-IV.C	4
chr9:90488938-90489578	369	388	0	1	AGACATGCCTGAGCAGGTCT	00000000000000010000	AT	AG	B	4
chr17:78667757-78668434	335	354	0	1	AGGCATGCCCGGGCATGGCC	00000000000000000100	AT	AT	D	4
chr19:46135450-46136157	402	416	0	1	TGCCTGGACATGCCA	nnnnn000000000000001		AT	3Q.II-III-IV.C	4
chr5:14809738-14810971	865	884	0	1	GAGCATGTTTGTACATGCCT	00000000000100000000	AT	AT	D	4
chr17:79280222-79280656	229	243	0	0	GGACATGCCTGGACA	000000000000000nnnnn	AT		3Q.I-II-III	4
chr2:88338799-88339311	266	285	0	2	GGGCATGTTGGCACATGCCT	00000000010100000000	AT	AT	CD	4
chr2:144155910-144156822	524	543	0	1	AAACAAGCCTGAACATGTGT	00000000000000000010	AA	AT	D	4
chr20:57639207-57639682	312	331	0	2	TAACATGCCTAGACTTGACC	10000000000000000100	AT	TT	CD	4
chr4:169724774-169725512	337	351	0	0	TGTTCAGGCATGTCT	nnnnn000000000000000		AT	3Q.II-III-IV	4
chr6:680403-681253	429	448	0	1	GGGCTTGCCTGGGCTTGTCA	00000000000000000001	TT	TT	C	4
chr1:153498466-153499128	323	342	0	1	GCACATGTTTAGGCAAGCCC	01000000000000000000	AT	AA	D	4
chr1:206686946-206687601	456	475	0	2	GGGCCTGTTCTAGCATGCCT	00001000001000000000	CT	AT	BC	4
chr14:96681952-96683013	490	509	0	2	AGGCAAGCTCATGCATGTCA	00000000000100000001	AA	AT	CD	4
chr20:1396596-1397369	639	653	0	0	TGCCCAGACATGCCT	nnnnn000000000000000		AT	3Q.II-III-IV	4
chr7:2510718-2511478	444	463	0	2	GGGCTTGTCAGTGCATGTCT	00000000010100000000	TT	AT	CD	4
chr9:98096928-98097905	333	352	0	2	GGGCATGTTGGTGCATGCCT	00000000010100000000	AT	AT	CD	4
chr1:21210149-21211536	315	334	0	2	GTAGAAGCCCAGACATGTCC	01010000000000000000	AA	AT	AD	4
chr18:56811542-56812027	274	293	0	2	AGGCATGCCAGCACATGCCT	00000000010100000000	AT	AT	CD	4
chr3:12277228-12277839	286	305	0	3	GAACATGTTATGGCAAATCC	00000000011000001000	AT	AA	ACC	4
chr4:109755143-109755788	335	354	0	3	AAACATGTCAGAGCAAGACA	00000000010000000101	AT	AA	CCD	4
chr1:179008136-179008589	217	236	0	1	GAGCAAGCCTGTGCATGTTT	00000000000100000000	AA	AT	D	4
chr11:12830369-12830873	318	337	0	2	TGGCAAGTGTGAACATGTCT	10000000100000000000	AA	AT	CD	4
chr16:11283666-11284146	209	228	0	2	AGGCATGCACCAACATGCCC	00000000101000000000	AT	AT	CD	4
chr22:32079157-32079662	222	241	0	2	AAACATGCCTGGACAAGGGC	00000000000000000110	AT	AA	DD	4
chr8:145673590-145674097	206	225	0	2	AGACATGCTGGGGCCTGTCC	00000000010000100000	AT	CT	BC	4
chr1:8730357-8731114	412	426	0	1	TGGCATGTCCAGGCA	100000000000000nnnnn	AT		3Q.I-II-III.C	4
chr10:4713519-4714116	240	254	0	0	AGTTCAGGCATGCCT	nnnnn000000000000000		AT	3Q.II-III-IV	4
chr10:59948968-59949489	304	323	0	1	AGAAATGCCTGGGCTAGCCT	00010000000000000000	AT	TA	A	4
chr12:57775789-57776329	383	402	0	2	AGGCATGCACCAACATGCCC	00000000101000000000	AT	AT	CD	4
chr18:29962852-29963411	262	281	0	3	AAACCAGTTCTAACATGTTG	00001000001000000001	CA	AT	BCC	4
chr2:43332703-43333180	245	264	0	1	GGGCATGGCTGGGCATGCTC	00000001000000000000	AT	AT	D	4
chr4:6887071-6887772	234	253	0	3	AGACATGTTATAACAAGTTA	00000000011000000001	AT	AA	CCC	4
chr1:120147725-120148105	179	198	0	3	GAGCCTGCCAGGACATGTCG	00001000010000000001	CT	AT	BCC	4
chr4:141658426-141658898	311	330	0	2	AGACAAGCACTAACATGTTT	00000000101000000000	AA	AT	CD	4
chr6:84019037-84019571	240	254	0	1	AGTCTGGACATGTTA	nnnnn000000000000001		AT	3Q.II-III-IV.C	4
chr1:32219156-32219647	189	208	0	3	AGACATGCCCTGACATGTGG	00000000001000000011	AT	AT	CCD	4
chr10:29733030-29733660	240	259	0	1	GGGCATGCTCAGACAAGGCC	00000000000000000100	AT	AA	D	4
chr11:111590172-111590753	243	262	0	3	CCACAAGTCTTGACATGTTT	11000000001000000000	AA	AT	CCD	4
chr15:84854398-84854745	200	219	0	1	AGGCAAGCCCAGACATGGCC	00000000000000000100	AA	AT	D	4
chr16:27419828-27420489	445	464	0	2	GAACATGCTGGTACATGTCT	00000000010100000000	AT	AT	CD	4
chr2:114087636-114088291	211	225	0	0	GGACATGCCCAAGCT	000000000000000nnnnn	AT		3Q.I-II-III	4
chr1:238225377-238225883	286	305	0	1	AAGCATGCCTGGACTTCTCT	00000000000000001000	AT	TT	A	4
chr2:3706694-3707287	144	163	0	1	AGACTTGCCTGGTCATGCCT	00000000000010000000	TT	AT	D	4
chr6:37206548-37207039	216	235	0	2	AGGCATGTTGGCACATGCCT	00000000010100000000	AT	AT	CD	4
chr9:96873169-96873794	315	334	0	2	AGGCTAGTCTCCACATGTCC	00000000001100000000	TA	AT	CD	4
chr4:90043779-90044221	169	183	0	0	AGTCCGGACATGTCC	nnnnn000000000000000		AT	3Q.II-III-IV	4
chr13:108395118-108395751	241	255	0	0	TGCCTGAGCATGTTT	nnnnn000000000000000		AT	3Q.II-III-IV	4
chr2:135163197-135163692	205	219	0	1	TGTCCAGGCATGCCA	nnnnn000000000000001		AT	3Q.II-III-IV.C	4
chr14:35312209-35312800	412	431	0	2	GAACAAGTTAGGGCTAGTCG	00000000010000000001	AA	TA	CC	4
chr19:8482748-8483148	41	60	0	2	AGGCATGCGCCAACATGCCT	00000000101000000000	AT	AT	CD	4
chr21:38474882-38475424	273	292	0	2	GGGCATGTTGGTGCATGCCT	00000000010100000000	AT	AT	CD	4
chr11:65617104-65617490	217	236	0	2	GTGCATGCCCAGACTTGCTG	01000000000000000001	AT	TT	CD	4
chr1:8971576-8971951	182	201	0	2	GGGCATGCTTCCACAAGTTC	00000000001100000000	AT	AA	CD	4
chr13:110282593-110283009	236	255	0	2	TACCATGCCTGGGCAAGTCT	10100000000000000000	AT	AA	CD	4
chr9:135956951-135957441	326	340	0	0	TGCCTGGGCATGCCC	nnnnn000000000000000		AT	3Q.II-III-IV	4
chr10:93110917-93111474	232	251	0	0	AGACTAGTCTAGACTAGTCT	00000000000000000000	TA	TA	O	4
chr4:177937719-177938348	259	278	0	3	TGGCAAGTTTTAACATGTTG	10000000001000000001	AA	AT	CCC	4
chr8:49064374-49064635	49	68	0	2	AGGCATGTACCAACATGCCC	00000000101000000000	AT	AT	CD	4
chr1:200180169-200180611	92	111	0	2	AGGCATGTTGGCGCTTGCCT	00000000010100000000	AT	TT	CD	4
chr2:221007788-221008412	245	264	0	3	GATCTTGTTGAAACATGTCA	00100000010000000001	TT	AT	CCD	4
chr6:160320915-160321353	196	210	0	1	TGGCATGTCTGGGCA	100000000000000nnnnn	AT		3Q.I-II-III.C	4
chr14:51288354-51288686	144	163	0	3	AAACAAGTTGCAACATGTGT	00000000011000000010	AA	AT	CCD	4
chr18:46258998-46259576	326	345	0	1	AGACAAGATTGGGCATGTTC	00000001000000000000	AA	AT	D	4
chr4:153382045-153382494	250	269	0	2	AGACATGTTGGTGCATGTCT	00000000010100000000	AT	AT	CD	4
chr5:78270940-78271402	133	147	0	0	GGGCATGCTCAGGCA	000000000000000nnnnn	AT		3Q.I-II-III	4
chr19:31644716-31645285	301	320	0	1	GAACATGCCTGGGCTTACCT	00000000000000001000	AT	TT	A	4
chr20:38525679-38526453	423	442	0	2	TGACAAGCTTACACATGTTC	10000000000100000000	AA	AT	CD	4
chr17:40559504-40559899	218	237	0	3	GGGCATGCTGGGACTTGTAG	00000000010000000011	AT	TT	CCD	4
chr16:73073960-73074492	367	386	0	2	AAACAAGCCAGGACAAGTCA	00000000010000000001	AA	AA	CC	4
chr18:33036480-33036875	209	223	0	0	AGGCATGCCTGGGCA	000000000000000nnnnn	AT		3Q.I-II-III	4
chr1:22301262-22301632	127	141	0	0	AAACATGTCCGGGCA	000000000000000nnnnn	AT		3Q.I-II-III	4
chr1:68204134-68204543	226	240	0	0	AGACATGCCTGGGCA	000000000000000nnnnn	AT		3Q.I-II-III	4
chr1:92116257-92116762	205	224	0	3	CAAGATGCTGAGACATGTCT	10010000010000000000	AT	AT	ACC	4
chr2:180320197-180320786	280	299	0	2	AGGCATGTTGGCGCATGCCT	00000000010100000000	AT	AT	CD	4
chr10:24753103-24753751	454	473	0	2	AGGCATGCACCAGCATGCCC	00000000101000000000	AT	AT	CD	4
chr10:13714739-13715363	300	319	0	3	CATCTTGCCCTGACATGTTC	10100000001000000000	TT	AT	CCD	4
chr13:99878673-99879147	133	152	0	2	AAACATGTCCAATCATGTTA	00000000000010000001	AT	AT	CD	4
chr3:123442205-123442728	180	199	0	2	AAACATGTGCTGACAAGCCT	00000000101000000000	AT	AA	CD	4
chr21:36167915-36168487	395	414	0	2	AGCAATGTCTGGACATGCTC	00110000000000000000	AT	AT	AD	4
chr1:8284663-8285252	164	183	0	2	AGACATGGTGGGGCATGTCT	00000001010000000000	AT	AT	CD	4
chr12:66047949-66048540	311	330	0	2	AGGCATGCCCCACCATGCCC	00000000001010000000	AT	AT	CD	4
chr1:28699826-28700292	118	137	0	2	AGGCATGTGCCAACATGCCT	00000000101000000000	AT	AT	CD	4
chr12:19249712-19250252	295	309	0	0	AGACATGTCTGAACA	000000000000000nnnnn	AT		3Q.I-II-III	4
chr12:94424104-94424515	129	148	0	2	GGGCATGATGGGGCATGCCT	00000001010000000000	AT	AT	CD	4
chr7:44794340-44794726	249	268	0	1	GGGCATGTCTGGGCCTGCTT	00000000000000100000	AT	CT	B	4
chr1:183248917-183249384	156	170	0	1	TGCTCAGGCATGTTG	nnnnn000000000000001		AT	3Q.II-III-IV.C	4
chr8:62604974-62605442	301	320	0	3	GGGCTTGTTAAGACATGATG	00000000010000000101	TT	AT	CCD	4
chr3:138494135-138494496	141	160	0	2	AGACTAGCGGAGGCATGTCT	00000000110000000000	TA	AT	CD	4
chr4:2773122-2773464	185	204	0	2	AGACATGCCTGGGCAAGATG	00000000000000000101	AT	AA	CD	4
chr5:37866712-37867105	173	192	0	3	AGACAAGTCAGGGCATGTGA	00000000010000000011	AA	AT	CCD	4
chr9:83978975-83979311	193	207	0	0	AGCTTAGACATGCCT	nnnnn000000000000000		AT	3Q.II-III-IV	4
chr17:56011944-56012282	267	286	0	2	AGGCATGCCCCACCATGCCC	00000000001010000000	AT	AT	CD	4
chr17:65503913-65504263	170	189	0	2	GGATGTGTTTAAACATGTCC	00011000000000000000	GT	AT	AB	4
chr1:9241051-9243481	1153	1172	0	0	GAACAAGCCCAGGCAAGCCC	00000000000000000000	AA	AA	O	4
chr1:16478517-16479772	508	527	0	1	GGATTTGTTCAGACATGCCC	00010000000000000000	TT	AT	A	4
chr1:45265233-45266209	364	378	0	1	TAACATGCCCGGGCA	100000000000000nnnnn	AT		3Q.I-II-III.C	4
chr1:116381404-116382631	632	651	0	2	GGCCAAGTCCGGGCATGTCG	00100000000000000001	AA	AT	CD	4
chr1:203274254-203276132	1563	1577	0	1	TGCCTGGACATGCCA	nnnnn000000000000001		AT	3Q.II-III-IV.C	4
chr1:211750124-211751462	588	607	0	1	AAACATGCCCAGACAGGTCC	00000000000000010000	AT	AG	B	4
chr10:90749844-90751852	1223	1242	0	2	GGACAAGCCCTGACAAGCCA	00000000001000000001	AA	AA	CC	4
chr11:5710753-5712544	1029	1048	0	3	TGACATGTCTAGGCATGTAG	10000000000000000011	AT	AT	CCD	4
chr11:65188275-65190054	517	536	0	1	GAGCAAGCCTGGGCTTGCCA	00000000000000000001	AA	TT	C	4
chr12:125422560-125424967	714	733	0	1	GGACGTGCCCAGGCATGTCC	00001000000000000000	GT	AT	B	4
chr13:114539847-114541243	549	568	0	1	GGACACGCCTGGGCATGTCC	00000100000000000000	AC	AT	B	4
chr15:89164191-89165766	347	366	0	2	GGGCTTGCCCGGGCATGTGG	00000000000000000011	TT	AT	CD	4
chr16:53085883-53087011	657	676	0	2	GACTTTGCCCAGGCATGCTT	00110000000000000000	TT	AT	AD	4
chr16:67999676-68001197	590	609	0	1	GGGCAGGTCTGGACATGCCT	00000100000000000000	AG	AT	B	4
chr17:79212976-79214145	680	699	0	2	GGGCTTGTCCCTGCATGTTT	00000000001100000000	TT	AT	CD	4
chr19:9731754-9733696	960	979	0	2	GGACCAGTTCAGGCATGCCA	00001000000000000001	CA	AT	BC	4
chr19:46635829-46638016	1004	1023	0	2	GGGCCTGTTCAGGCATGCCA	00001000000000000001	CT	AT	BC	4
chr19:47733594-47736404	2232	2251	0	2	GGACATGCCTGGGCAGACCC	00000000000000011000	AT	AG	AB	4
chr20:5099627-5101326	1195	1214	0	2	GAACAAGTCCGGGCATATGT	00000000000000001010	AA	AT	AD	4
chr5:52786109-52787549	590	609	0	1	GGACCTGCCCAGACATGTCC	00001000000000000000	CT	AT	B	4
chr5:148205266-148206229	466	485	0	2	GTATAAGTCTGAGCATGTCT	01010000000000000000	AA	AT	AD	4
chr6:10718698-10719819	372	391	0	1	GGGCCTGTCCAGACATGCCT	00001000000000000000	CT	AT	B	4
chr6:106545295-106547523	1164	1183	0	1	GTGCAAGTCTGGACATGTTT	01000000000000000000	AA	AT	D	4
chr8:22925172-22926836	964	983	0	2	CGTCTTGCCCGGACATGCCC	10100000000000000000	TT	AT	CD	4
chr8:23020714-23021757	462	476	0	0	TGCCCAGACATGCCC	nnnnn000000000000000		AT	3Q.II-III-IV	4
chr8:95002531-95004120	733	752	0	1	AGACATGCCCAGGCAAACCC	00000000000000001000	AT	AA	A	4
chr8:128806639-128808985	1379	1398	0	2	CGACAAGTTGAGACTTGTTC	10000000010000000000	AA	TT	CC	4
chr8:143896088-143898111	1160	1179	0	1	ATGCTTGCCCAGGCATGTCC	01000000000000000000	TT	AT	D	4
chr9:94909090-94910543	639	658	0	0	AGACTTGCCTGGGCTTGTTC	00000000000000000000	TT	TT	O	4
chr9:139001251-139002126	420	439	0	3	CGGCATGCCCGGGCACGCTG	10000000000000010001	AT	AC	BCC	4
chrX:65857943-65859091	613	632	0	1	GGACACGTCCAGGCATGTTC	00000100000000000000	AC	AT	B	4
chr4:153273250-153274252	523	542	0	2	GGACATGCTCAGGCACGTCA	00000000000000010001	AT	AC	BC	4
chr8:23081747-23082852	400	414	0	0	TGCCCGGACATGCCC	nnnnn000000000000000		AT	3Q.II-III-IV	4
chr2:222394417-222395313	543	562	0	3	GTACATGTCTCAGCAAGTCG	01000000001000000001	AT	AA	CCD	4
chr17:71338750-71339665	458	472	0	0	AGGCATGTCCGGACT	000000000000000nnnnn	AT		3Q.I-II-III	4
chr7:100769655-100770619	571	590	0	2	ACACATGCCTCAGCAAGTCC	01000000001000000000	AT	AA	CD	4
chr17:48288229-48288992	369	388	0	3	CAGCATGTCTGGGCATTTCA	10000000000000001001	AT	AT	ACC	4
chr10:102981079-102981989	415	434	0	2	GAACATGCCCTTGCTAGTCC	00000000001100000000	AT	TA	CD	4
chr19:19887081-19887932	377	396	0	3	TTACATGTCCTAGCATGCTC	11000000001000000000	AT	AT	CCD	4
chr19:41767523-41768616	532	546	0	0	AAACATGCTCAGGCA	000000000000000nnnnn	AT		3Q.I-II-III	4
chr5:98175226-98175826	312	331	0	1	GGGCATGCCCAGACAGGTTC	00000000000000010000	AT	AG	B	4
chr11:72953651-72954257	358	377	0	3	CAACATGCCCTGACTTGCCA	10000000001000000001	AT	TT	CCC	4
chr15:25103712-25104450	341	360	0	3	TTGCATGCCCGGACATGCCA	11000000000000000001	AT	AT	CCD	4
chr16:4675744-4676337	279	298	0	2	AGACATGCCAGGGCCTGCCT	00000000010000100000	AT	CT	BC	4
chr11:13483636-13484217	301	320	0	3	CAGCATGTCTGGACTAGTGA	10000000000000000011	AT	TA	CCD	4
chr11:100560470-100561132	281	300	0	2	CCACTAGCCCAGACATGTCC	11000000000000000000	TA	AT	CD	4
chr11:133989949-133990865	325	344	0	1	AGACATGCATAAACTAGTTC	00000000100000000000	AT	TA	D	4
chr12:10869090-10870721	1081	1100	0	2	GGACACGTCCTAACATGCCT	00000100001000000000	AC	AT	BC	4
chr19:38894130-38894779	342	361	0	3	GAGCATGTTGGGGCAAGCAG	00000000010000000011	AT	AA	CCD	4
chr1:109756748-109757382	292	311	0	3	GGGGTTGCCAGAACATGCCG	00010000010000000001	TT	AT	ACC	4
chr18:8750785-8751516	449	463	0	1	CGACATGTTTGGACA	100000000000000nnnnn	AT		3Q.I-II-III.C	4
chr4:128704045-128705238	620	639	0	2	AAACATGTTTCCACATGTTC	00000000001100000000	AT	AT	CD	4
chr9:119449117-119449928	390	409	0	3	CGACAAGCCCCAGCATGCTG	10000000001000000001	AA	AT	CCC	4
chr1:38412268-38413029	499	518	0	3	CTGCAAGTCCCAGCATGCCC	11000000001000000000	AA	AT	CCD	4
chr19:18335188-18335761	304	323	0	1	GGGCTAGTTCGGGCATCTCC	00000000000000001000	TA	AT	A	4
chr2:220549318-220549788	158	177	0	2	AGGCATGTCTCTGCATGCCT	00000000001100000000	AT	AT	CD	4
chr8:22960295-22961283	508	522	0	0	GGGCATGTCCGGGCA	000000000000000nnnnn	AT		3Q.I-II-III	4
chr16:11875184-11876165	535	549	0	0	TGCCCGGACATGTCC	nnnnn000000000000000		AT	3Q.II-III-IV	4
chr16:30961402-30961916	260	279	0	3	AGGCATGTCAGAGCAGGTCA	00000000010000010001	AT	AG	BCC	4
chr19:56112228-56113103	546	565	0	2	TGGCATGTCTGGGCAAGTAC	10000000000000000010	AT	AA	CD	4
chr20:17949484-17951075	871	885	0	1	TGTCCAAACATGTCG	nnnnn000000000000001		AT	3Q.II-III-IV.C	4
chr6:106442539-106443402	596	615	0	2	TAACTAGGCTGGGCATGTTC	10000001000000000000	TA	AT	CD	4
chr1:173174791-173175441	356	375	0	2	AAACAAGCCCAGGCATTTGC	00000000000000001010	AA	AT	AD	4
chr6:48078561-48079445	374	393	0	0	GGGCAAGTCTGGGCAAGCCT	00000000000000000000	AA	AA	O	4
chr14:77422131-77423305	221	235	0	0	AGTTCAGGCATGTCC	nnnnn000000000000000		AT	3Q.II-III-IV	4
chr19:13051096-13051643	265	284	0	1	GGACAAGCCCGAGCATATCC	00000000000000001000	AA	AT	A	4
chr17:25783128-25783893	269	288	0	3	CTACAAGTCCCAGCATGCCC	11000000001000000000	AA	AT	CCD	4
chr1:24745137-24746045	468	487	0	2	AGGCATGATAGGACTTGTTT	00000001010000000000	AT	TT	CD	4
chr11:102139033-102139581	360	379	0	3	CGGAATGCCAGGGCATGCCC	10010000010000000000	AT	AT	ACC	4
chr22:36726779-36727832	524	538	0	1	TGCCCAGACATGCCG	nnnnn000000000000001		AT	3Q.II-III-IV.C	4
chr4:83808428-83808946	164	183	0	2	GGGCTTGTTCATACATGCCA	00000000000100000001	TT	AT	CD	4
chr19:4977457-4978326	331	345	0	1	CAGCATGTCTGGGCA	100000000000000nnnnn	AT		3Q.I-II-III.C	4
chr4:57977787-57978857	415	434	0	2	AGGCATGCACCAACATGCCC	00000000101000000000	AT	AT	CD	4
chr8:144960210-144960626	276	290	0	0	TGCCCGGGCATGTCT	nnnnn000000000000000		AT	3Q.II-III-IV	4
chr20:32890489-32891057	343	362	0	3	GGGCATGCTGGGACTTGTAG	00000000010000000011	AT	TT	CCD	4
chr5:83677263-83677981	200	219	0	1	GGACATGTCTAGACATTTTT	00000000000000001000	AT	AT	A	4
chr12:27165724-27166270	262	281	0	2	AGCCAAGCCCGGGCATGTTG	00100000000000000001	AA	AT	CD	4
chr1:223902855-223903772	742	761	0	2	GTGCTTGCCAGGGCATGTTT	01000000010000000000	TT	AT	CD	4
chr11:12109511-12110120	363	382	0	1	GAACAAGCTGGGGCTAGCCT	00000000010000000000	AA	TA	C	4
chr17:3570381-3570822	114	133	0	2	GGGCATGCTGGTGCATGCCT	00000000010100000000	AT	AT	CD	4
chr3:46671431-46671907	307	326	0	3	TGACATGTCAGGACAGGCCT	10000000010000010000	AT	AG	BCC	4
chr17:74697175-74697575	228	242	0	0	GGACATGTCTGGGCT	000000000000000nnnnn	AT		3Q.I-II-III	4
chr1:23493954-23494395	138	157	0	2	AAACAAGCCACAACAAGCTC	00000000011000000000	AA	AA	CC	4
chr19:10572232-10572688	333	347	0	0	GGACATGTCCAAGCA	000000000000000nnnnn	AT		3Q.I-II-III	4
chr1:146642153-146642598	148	167	0	2	AGGCATGCACCAGCATGCCC	00000000101000000000	AT	AT	CD	4
chr15:64647117-64647639	186	205	0	2	AGCCTTGCCTCAACATGTCT	00100000001000000000	TT	AT	CD	4
chr15:89456734-89457184	281	300	0	1	GAACAGGTCCAAGCATGCTT	00000100000000000000	AG	AT	B	4
chr9:124888212-124888540	83	97	0	0	GGACATGCCTGGACA	000000000000000nnnnn	AT		3Q.I-II-III	4
chr7:100798448-100798728	127	141	0	0	AGCCTGGGCATGTCC	nnnnn000000000000000		AT	3Q.II-III-IV	4
chr1:65467881-65468497	194	213	0	3	TGGCATGTCGAGACAAACCT	10000000010000001000	AT	AA	ACC	4
chr11:28542211-28543510	622	641	0	3	TGACATGTCAGGGCCTGTCC	10000000010000100000	AT	CT	BCC	3
chr12:25863899-25864923	480	499	0	1	GAACTTGCCTGGGCCTGTCC	00000000000000100000	TT	CT	B	3
chr12:75571113-75572347	791	805	0	1	AGGCATGTCCTGGCA	000000000010000nnnnn	AT		3Q.I-II-III.C	3
chr12:88952977-88954200	611	631	1	1	TGGCATGCCTGGGACAAGTTC	1000000000n0000000000	AT	AA	C	3
chr21:19080474-19081456	481	501	1	1	GGGCATGTCATGGGCATGTCC	0000000001n0000000000	AT	AT	C	3
chr7:123885715-123887237	929	949	1	0	GAACATGTCTGGGACATGTTC	0000000000n0000000000	AT	AT	O	3
chr8:93547337-93548202	332	351	0	1	GAACTTGCCTGGGCTTGACC	00000000000000000100	TT	TT	D	3
chr13:43576847-43577740	484	503	0	3	GTTCATGTTTGGACTTGTTG	01100000000000000001	AT	TT	CDD	3
chr4:119338385-119339102	363	382	0	1	AGACCTGTTCAGGCTTGCCT	00001000000000000000	CT	TT	B	3
chr11:61863566-61864506	353	373	1	1	GGGCATGCCCATGACATGTCT	0000000000n1000000000	AT	AT	C	3
chr11:61866385-61867380	499	519	1	1	AGACATGTCATGGGCATGCCC	0000000001n0000000000	AT	AT	C	3
chr13:94997398-94998255	376	395	0	0	GAACATGAAAGAACATGCCC	00000nnnnn0000000000		AT	3Q.I-III-IV	3
chr7:99334889-99335824	635	654	0	3	TAACATGTAGGGACTTGCCT	10000000110000000000	AT	TT	CCD	3
chr7:138116072-138116745	349	368	0	2	AGACACGTCTAGGCAAGTCA	00000100000000000001	AC	AA	BC	3
chr13:34514836-34515591	352	366	0	1	TGTCAGGGCATGCCC	nnnnn000010000000000		AT	3Q.II-III-IV.C	3
chr6:31984933-31985676	260	279	0	3	CAGCATGCACAGACATGTTG	10000000100000000001	AT	AT	CCD	3
chr7:46500702-46501649	470	490	1	0	AGGCATGTCTTAGGCAAGCCC	0000000000n0000000000	AT	AA	O	3
chr2:108980655-108981697	604	618	0	1	TGCCCTGGCATGCCT	nnnnn000001000000000		AT	3Q.II-III-IV.C	3
chr19:4624548-4625182	360	379	0	1	AGGCATGAGCCAACATGCCC	00000nnnnn1000000000		AT	3Q.I-III-IV.C	3
chr3:170710059-170711237	728	747	0	2	GGACATGAACAGACATGTCC	00000001100000000000	AT	AT	DD	3
chrX:47675066-47675741	388	408	1	0	GGGCATGCTCTGGGCATGTCC	0000000000n0000000000	AT	AT	O	3
chr11:9631238-9632081	451	470	0	2	AGGCATGTCCCAACACGCCT	00000000001000010000	AT	AC	BC	3
chr13:24362776-24363413	316	335	0	3	AGGCATGCAGCAACATGCCC	00000000111000000000	AT	AT	CCD	3
chr15:80460661-80461323	251	270	0	2	GGGCATGTGTGGACATGCGC	00000000100000000010	AT	AT	DD	3
chr17:17199446-17200332	395	414	0	0	AGACATGTTCCCTTCTGTTC	0000000000nnnnn00000	AT		3Q.I-II-IV	3
chr4:113193283-113193816	251	270	0	2	GGGCATGACCAGACATGCGC	00000001000000000010	AT	AT	DD	3
chr10:9867267-9867851	281	301	1	0	GGGCTTGCCTAAGACATGCCC	0000000000n0000000000	TT	AT	O	3
chr10:82937639-82938162	251	270	0	1	AGACTTGCCTGGGCCTGTCT	00000000000000100000	TT	CT	B	3
chr11:111237894-111238666	408	422	0	0	TGCCCGAGCAAGTCC	nnnnn000000000000000		AA	3Q.II-III-IV	3
chr18:38446076-38446664	279	298	0	1	GGGCTTGTCTGGGCACGCCT	00000000000000010000	TT	AC	B	3
chr20:21477025-21477508	239	253	0	1	TGCCTGGACTTGTTG	nnnnn000000000000001		TT	3Q.II-III-IV.C	3
chr4:126466456-126467052	253	272	0	2	GAACTTGCCCAGGCAGTTCC	00000000000000011000	TT	AG	AB	3
chr9_gl000199_random:39955-41828	1103	1123	1	2	AAGAGTGTTTCAAACATGCTC	0001100000n0000000000	GT	AT	AB	3
chr1:89771779-89772452	297	316	0	2	GGATATGTCCTGACATGCCC	00010000001000000000	AT	AT	AC	3
chr10:13118238-13119022	442	463	2	0	GGACATGCTCACAGACATGTCC	0000000000nn0000000000	AT	AT	O	3
chr11:86046297-86047264	335	349	0	1	AGGCATGTCCCAACA	000000000010000nnnnn	AT		3Q.I-II-III.C	3
chr16:27735171-27735802	265	284	0	3	GGGCATGTCTCTGCTTGCCA	00000000001100000001	AT	TT	CCD	3
chr2:13821859-13822549	394	413	0	2	AGGCATGTCTTGGCAGGCCC	00000000001000010000	AT	AG	BC	3
chr2:62186869-62187599	340	359	0	3	AGGCGTGCCAGAGCAAGCTA	00001000010000000001	GT	AA	BCC	3
chr2:151315677-151316258	292	312	1	0	AGACTTGTTTGAGGCATGTTT	0000000000n0000000000	TT	AT	O	3
chr3:138942406-138942963	349	368	0	2	GGGCATGCCCGTGCGTGTCT	00000000000100100000	AT	GT	BD	3
chr5:54120642-54121722	426	445	0	2	GGGCTTGTCCAGACTTGTAA	00000000000000000011	TT	TT	CD	3
chr5:81151174-81152061	432	451	0	3	TAACATGTTTTTACATGTTT	10000000001100000000	AT	AT	CCD	3
chr6:152086505-152087172	297	311	0	1	TGCCTGGGCTTGTCA	nnnnn000000000000001		TT	3Q.II-III-IV.C	3
chrX:99869941-99870555	427	446	0	2	GGGCAAGCCAGGGCCTGTCC	00000000010000100000	AA	CT	BC	3
chr13:41976549-41977271	287	306	0	2	GGACGTGTCCTGACTTGCCT	00001000001000000000	GT	TT	BC	3
chr16:64471298-64472477	428	447	0	1	AAACAGGCCCAGGCAAGTCT	00000100000000000000	AG	AA	B	3
chr3:27132986-27133521	293	312	0	2	AGATTTGCCTGGGCATGCAT	00010000000000000010	TT	AT	AD	3
chr5:173310990-173311791	389	408	0	1	ATACTTGTCCAGACTTGTCT	01000000000000000000	TT	TT	D	3
chr7:77714198-77714830	371	390	0	1	GGGCATGTTGGCTCATGCCT	0000000001nnnnn00000	AT		3Q.I-II-IV.C	3
chr1:41878269-41878772	267	286	0	2	GGGCCGGTCTGGGCTTGCCC	00001100000000000000	CG	TT	BB	3
chr10:92736998-92737680	311	331	1	0	GAACATGCCTGGGACATGTTT	0000000000n0000000000	AT	AT	O	3
chr2:62188350-62188878	251	270	0	3	AGGCGTGCCAGAGCAAGCTA	00001000010000000001	GT	AA	BCC	3
chr2:167966090-167966961	399	418	0	2	AGACATGTCTGTTCATGTCC	00000000000110000000	AT	AT	DD	3
chr9:91134773-91135426	230	249	0	1	GGGCATGTTGGCTCATGCCT	0000000001nnnnn00000	AT		3Q.I-II-IV.C	3
chr9:130057167-130057969	327	341	0	1	AGGCATGTCAGAACA	000000000100000nnnnn	AT		3Q.I-II-III.C	3
chr9_gl000199_random:83894-87253	536	556	1	2	AAGAGTGTTTCAAACATGCTC	0001100000n0000000000	GT	AT	AB	3
chrX:40864338-40864912	299	318	0	2	GAGCATGTCTGCACATGTAT	00000000000100000010	AT	AT	DD	3
chr11:17400109-17400730	254	274	1	0	AGGCTTGCCTTAGACATGTCC	0000000000n0000000000	TT	AT	O	3
chr2:171177850-171178548	325	345	1	0	AGGCATGTCTGGGACATGCCT	0000000000n0000000000	AT	AT	O	3
chr2:190450053-190450642	218	237	0	2	ATTCAAGCCTAGACTTGTCT	01100000000000000000	AA	TT	DD	3
chr5:115001651-115002186	291	305	0	0	AAACAAGTCCAGACT	000000000000000nnnnn	AA		3Q.I-II-III	3
chr5:135443643-135444571	364	378	0	1	TGTCTTGGCATGTCC	nnnnn000001000000000		AT	3Q.II-III-IV.C	3
chr7:19275140-19275672	327	346	0	1	AGGCATGAACCAACATGCCC	00000nnnnn1000000000		AT	3Q.I-III-IV.C	3
chr8:96785126-96785771	352	371	0	1	GGGCTTGCCTGGGCTTGACC	00000000000000000100	TT	TT	D	3
chr9:69647595-69648061	235	254	0	1	AGGCATGAGCCAACATGCCC	00000nnnnn1000000000		AT	3Q.I-III-IV.C	3
chr9_gl000199_random:133287-143930	807	827	1	2	AGGAGTGTTTCAAACATGCTC	0001100000n0000000000	GT	AT	AB	3
chr9_gl000199_random:143960-147741	2196	2216	1	2	AAGAGTGTTTCAAACATGCTC	0001100000n0000000000	GT	AT	AB	3
chrUn_gl000225:91773-93849	1821	1840	0	2	AAACTTGTCTAGGCTTTGCC	00000000000000001100	TT	TT	AD	3
chrX:53410368-53410960	287	306	0	2	ATGCATGTCTGGGCTTGTGC	01000000000000000010	AT	TT	DD	3
chr1:187475768-187476304	244	264	1	1	AGACATGTCTTGGGCTTGTTG	0000000000n0000000001	AT	TT	C	3
chr10:24544789-24545313	334	353	0	3	TGGCATGTCCCATCTTGTTC	10000000001010000000	AT	TT	CCD	3
chr10:49684369-49684804	227	246	0	2	ATGCATGCCCAGACACGTCT	01000000000000010000	AT	AC	BD	3
chr11:61748632-61749141	253	272	0	2	AAACACGTTAAAACATGCCC	00000100010000000000	AC	AT	BC	3
chr12:46501280-46501877	294	313	0	2	CCACAAGTCCAGACTTGTCT	11000000000000000000	AA	TT	CD	3
chr13:40907416-40907819	147	161	0	1	GGGCATGTCGGGGCA	000000000100000nnnnn	AT		3Q.I-II-III.C	3
chr13:40959543-40960167	268	287	0	2	AGGCGTGTCTCAACTTGTCC	00001000001000000000	GT	TT	BC	3
chr13:57086439-57086757	180	199	0	2	TGGCTTACTCAGGCATGTCT	10000010000000000000	TT	AT	AC	3
chr14:52235920-52236458	262	281	0	2	GGGCGTGCTGGGGCATGCCT	00001000010000000000	GT	AT	BC	3
chr15:52632657-52633252	346	365	0	2	AGGCGTGTTGGGGCATGCCT	00001000010000000000	GT	AT	BC	3
chr18:59208757-59209334	238	252	0	1	TGACAAGTCCAGACA	100000000000000nnnnn	AA		3Q.I-II-III.C	3
chr2:38843442-38843909	266	285	0	2	GAACATGAGCAGACTTGTTC	00000001100000000000	AT	TT	DD	3
chr3:154937877-154938524	290	309	0	2	AGACATGTCTGTTCATGTCC	00000000000110000000	AT	AT	DD	3
chr4:38571526-38572161	304	323	0	3	TAACATGTCAGTACATGTCC	10000000010100000000	AT	AT	CCD	3
chr4:103586562-103587105	255	274	0	2	GGACAGATTCAGACATGTCC	00000110000000000000	AG	AT	AB	3
chr4:157577329-157578044	331	350	0	2	AGACATGTACAGGCATGCAC	00000000100000000010	AT	AT	DD	3
chr5:126447769-126448553	392	411	0	2	GGACATGAACAGACATGTCT	00000001100000000000	AT	AT	DD	3
chr5:132134969-132135519	333	352	0	2	AGACATGCCTGGGCCAGATC	00000000000000100100	AT	CA	BD	3
chr6:20188806-20189354	253	273	1	0	GGGCATGTCTTAGGCAAGCCC	0000000000n0000000000	AT	AA	O	3
chr9:3508726-3509481	514	533	0	2	GGGCAAGTCTCAGCTTGTAC	00000000001000000010	AA	TT	CD	3
chr9:27362407-27362876	209	223	0	1	AGTTGAGACATGTTC	nnnnn000010000000000		AT	3Q.II-III-IV.C	3
chr1:77384620-77385400	523	543	1	0	AGGCATGTCTCAGGCATGTTC	0000000000n0000000000	AT	AT	O	3
chr1:80883119-80883738	329	348	0	1	AGGCATGTTGGTTCATGCTT	0000000001nnnnn00000	AT		3Q.I-II-IV.C	3
chr1:152140210-152140778	213	232	0	1	GGACTAGCCCAGACAAGTGC	00000000000000000010	TA	AA	D	3
chr1:219759090-219759641	152	171	0	2	GAGCATGCCCATGCATGGCT	00000000000100000100	AT	AT	DD	3
chr11:109566932-109567349	209	228	0	1	ATGCTTGCCTGGACTAGCCC	01000000000000000000	TT	TA	D	3
chr13:74087867-74088339	233	252	0	2	GGACTTGCATTAACAAGTTC	00000000101000000000	TT	AA	CD	3
chr16:68309523-68310105	206	225	0	3	TGACAGGTTGGGGCATGTCT	10000100010000000000	AG	AT	BCC	3
chr17:54299942-54300649	397	416	0	2	GGATTTGTTAGGACATGTCC	00010000010000000000	TT	AT	AC	3
chr18:33441784-33442549	432	452	1	0	AGGCTTGCCTAAGACATGCCC	0000000000n0000000000	TT	AT	O	3
chr2:16833930-16834670	429	448	0	1	AGACAAGCCTGGGCCTGTCC	00000000000000100000	AA	CT	B	3
chr2:31613163-31613680	171	190	0	2	AAGCATGCCTGTGCAGGTTT	00000000000100010000	AT	AG	BD	3
chr3:20119614-20120546	393	412	0	3	AGACATGCAGCAACATGCCC	00000000111000000000	AT	AT	CCD	3
chr3:143320754-143321364	306	326	1	1	TGGCATGTCCAGGGCTTGTTC	1000000000n0000000000	AT	TT	C	3
chr5:115854100-115854573	223	242	0	2	AGGCATGCCTAGGCGTGTCA	00000000000000100001	AT	GT	BC	3
chr5:123981913-123982831	386	405	0	2	GATCAAGCCCAGACATGTAT	00100000000000000010	AA	AT	DD	3
chr6:26348496-26348904	225	244	0	1	AGACAAGCCTGGGCAAGACC	00000000000000000100	AA	AA	D	3
chr7:110171112-110171817	364	383	0	2	GAACATGTACAGACATATTT	00000000100000001000	AT	AT	AD	3
chr9:67285626-67286169	263	282	0	1	AGGCATGAGCCAACATGCCC	00000nnnnn1000000000		AT	3Q.I-III-IV.C	3
chr9:107018315-107018700	176	195	0	1	GGACAGGCCCAGGCAAGTCT	00000100000000000000	AG	AA	B	3
chrX:142675545-142675919	151	170	0	1	AGACTTGCCTGGGCCTGTCC	00000000000000100000	TT	CT	B	3
chr1:77874761-77875609	468	487	0	2	AGACATGTCTGTTCATGTCC	00000000000110000000	AT	AT	DD	3
chr1:234871950-234872537	360	379	0	2	AAACAGGTCAGGGCATGTTC	00000100010000000000	AG	AT	BC	3
chr11:93845662-93846221	291	310	0	2	AGGCAAGTCTGGGCTTGAAT	00000000000000000110	AA	TT	DD	3
chr11:115458289-115458898	232	251	0	2	GGGCATTTCCAGGCAAGTCA	00000010000000000001	AT	AA	AC	3
chr11:124510552-124510975	209	228	0	1	GGACGTGCCTGGGCTAGCCT	00001000000000000000	GT	TA	B	3
chr12:47950033-47950496	218	237	0	2	TGACTTGCCCAGACACGCCC	10000000000000010000	TT	AC	BC	3
chr14:66970209-66970681	192	211	0	2	ACACAAGTCCAGACTTGTTA	01000000000000000001	AA	TT	CD	3
chr17:77224157-77224750	299	318	0	1	GAACACGCCCGGACAAGCCT	00000100000000000000	AC	AA	B	3
chr2:17996715-17997569	393	413	1	0	AGGCATGTTCCGGGCATGTCT	0000000000n0000000000	AT	AT	O	3
chr6:85545934-85546428	198	217	0	2	AGACATGTCTGGTCATGTAT	00000000000010000010	AT	AT	DD	3
chr8:60596030-60596949	514	533	0	2	AGACATGAACAGACATGTCT	00000001100000000000	AT	AT	DD	3
chr9:80903244-80903911	339	358	0	3	GGGCAAGACAGGGCATGTCA	00000001010000000001	AA	AT	CCD	3
chr9_gl000199_random:36701-39068	786	806	1	2	AAGAGTGTTTCAAACATGCTC	0001100000n0000000000	GT	AT	AB	3
chr18:10687417-10688011	329	348	0	1	GAAGAAGCCTGGGCTTGTCT	00010000000000000000	AA	TT	A	3
chr19:14123268-14123878	260	279	0	2	GGACATGAATAGACATGTCT	00000001100000000000	AT	AT	DD	3
chr2:219199412-219200115	321	340	0	2	GGGCATGTCTGCTCATGCCT	00000000000110000000	AT	AT	DD	3
chr22:47525431-47525925	256	270	0	1	TGCCTGGACTTGTCA	nnnnn000000000000001		TT	3Q.II-III-IV.C	3
chr3:15824804-15825437	256	275	0	2	GGACTTGTACACACATGTTC	00000000100100000000	TT	AT	DD	3
chr6:13248200-13249013	741	760	0	1	AAGCATGCCTTTAGCTGCCG	0000000000nnnnn00001	AT		3Q.I-II-IV.C	3
chr7:78417000-78418116	370	384	0	1	AGACATGCCCTGACA	000000000010000nnnnn	AT		3Q.I-II-III.C	3
chr7:80162554-80163058	247	261	0	1	CAGCAAGTCCAGACA	100000000000000nnnnn	AA		3Q.I-II-III.C	3
chr9:42861267-42861722	236	255	0	1	GGGCATGTTGGCTCATGCCT	0000000001nnnnn00000	AT		3Q.I-II-IV.C	3
chrX:29231538-29231974	227	246	0	2	ATACATGTCTGTGCATGCCT	01000000000100000000	AT	AT	DD	3
chr1:56397202-56397757	331	350	0	2	TGACAAGTCCAGTCTTGTTT	10000000000010000000	AA	TT	CD	3
chr14:71543076-71543729	314	333	0	2	GGGCATGTACAGGCATGCAC	00000000100000000010	AT	AT	DD	3
chr11:86377136-86377715	299	318	0	2	TTGCTTGCCCAGACTTGTTC	11000000000000000000	TT	TT	CD	3
chr11:104208584-104209521	578	592	0	0	GGACAAGTCTAAACT	000000000000000nnnnn	AA		3Q.I-II-III	3
chr12:59300661-59301215	234	253	0	2	GTACATGCCCAGGCATCTTC	01000000000000001000	AT	AT	AD	3
chr15:21925980-21926536	169	188	0	2	GAACAAGTAAGAACTTGTCT	00000000110000000000	AA	TT	CD	3
chr17:34442727-34443142	254	273	0	2	AAACATGTTTGTGCATGTAT	00000000000100000010	AT	AT	DD	3
chr17:60793705-60794469	481	500	0	2	GTACATGTCTAGACTTGTAC	01000000000000000010	AT	TT	DD	3
chr3:142967604-142968356	458	477	0	2	AGACAAGTCCAGACACATCT	00000000000000011000	AA	AC	AB	3
chr6:2506817-2507891	611	630	0	2	ATACATGTCTGTGCATGCCC	01000000000100000000	AT	AT	DD	3
chr1:182931656-182932358	284	303	0	2	GGGCAAGCTCGGACACATTT	00000000000000011000	AA	AC	AB	3
chr13:21807144-21807935	337	351	0	1	GGACATGTCAGAACA	000000000100000nnnnn	AT		3Q.I-II-III.C	3
chr13:34767838-34768347	222	241	0	2	AAACAAGTATGAACATGTAC	00000000100000000010	AA	AT	DD	3
chr15:44937265-44938317	734	753	0	2	GGACATGAACAGACATGTCC	00000001100000000000	AT	AT	DD	3
chr4:28975195-28975929	253	272	0	2	GAGCAAGACAGAACTTGCCT	00000001010000000000	AA	TT	CD	3
chr10:49625065-49626034	522	541	0	1	GGTCAAGTTCAGGCTTGTCC	00100000000000000000	AA	TT	D	3
chr11:87315232-87315636	21	40	0	0	AGACATGCTCATCTGTGCCT	0000000000nnnnn00000	AT		3Q.I-II-IV	3
chr15:52359768-52360341	211	230	0	1	AGGCATGAATCAACATGCCC	00000nnnnn1000000000		AT	3Q.I-III-IV.C	3
chr2:171046241-171046951	216	230	0	0	AGTCTGGGCTTGTTT	nnnnn000000000000000		TT	3Q.II-III-IV	3
chr20:32145191-32145685	264	283	0	2	GGGCATGCCCCAACACGCCT	00000000001000010000	AT	AC	BC	3
chr5:172063920-172064361	257	276	0	2	GGGCCTGCCAGGGCATGCCC	00001000010000000000	CT	AT	BC	3
chr6:145834190-145834657	192	211	0	2	GGACATGAACAGACATGTCT	00000001100000000000	AT	AT	DD	3
chr8:79472724-79473438	277	291	0	1	GGGCATGTCCTAACA	000000000010000nnnnn	AT		3Q.I-II-III.C	3
chr9:98699158-98700032	447	466	0	3	GGGCATGTAGAGACATGTCA	00000000110000000001	AT	AT	CCD	3
chr12:7146415-7147185	504	523	0	3	CGACTTGTTCTTACATGTTC	10000000001100000000	TT	AT	CCD	3
chr3:14367107-14367777	370	389	0	1	AGGCATGAACCAACATGCCT	00000nnnnn1000000000		AT	3Q.I-III-IV.C	3
chr1:173606218-173606843	360	374	0	1	TGCCCTGGCATGCCT	nnnnn000001000000000		AT	3Q.II-III-IV.C	3
chr12:103917417-103918037	322	341	0	3	GGACATGTGGGGACATGCCA	00000000110000000001	AT	AT	CCD	3
chr17:67426425-67427263	345	364	0	1	AAACAAGCCCGGACTTATCT	00000000000000001000	AA	TT	A	3
chr3:112619436-112620528	698	717	0	2	GGACATGAACAGACATGTCT	00000001100000000000	AT	AT	DD	3
chr1:39812404-39813181	321	341	1	0	GAACATGCCCAGGACTTGTCC	0000000000n0000000000	AT	TT	O	3
chr1:171871573-171872171	290	309	0	4	TGACATGTTATGACATGTTG	10000000011000000001	AT	AT	CCCC	3
chr13:22212675-22213292	335	354	0	2	TAACAAGTTCAGACAAGTAT	10000000000000000010	AA	AA	CD	3
chr2:51483773-51484280	260	279	0	2	GGACATGAATGGACATGTCT	00000001100000000000	AT	AT	DD	3
chr4:81714837-81715203	92	111	0	2	ATACATGCACAAACATGTTT	01000000100000000000	AT	AT	DD	3
chr12:93845279-93845609	128	142	0	1	AGCTGGGACATGCCT	nnnnn000010000000000		AT	3Q.II-III-IV.C	3
chr12:98739209-98739521	79	99	1	1	GGGCTTGCCGAAGACATGCCC	0000000001n0000000000	TT	AT	C	3
chr12:118656116-118656594	266	285	0	2	AAAAAAGTCTATACATGTTC	00010000000100000000	AA	AT	AD	3
chr7:43385321-43385731	228	247	0	2	AAACATGCCTGTGCAAGTAT	00000000000100000010	AT	AA	DD	3
chr8:42607068-42607497	148	167	0	2	AGGCTTGCCTGGACACGTCA	00000000000000010001	TT	AC	BC	3
chr8:105084612-105085399	507	526	0	2	AGGCATGTACAGACATGATT	00000000100000000100	AT	AT	DD	3
chrX:61841794-61842371	180	201	2	2	AGAGCAGTTTTGAAACATGCTT	0001100000nn0000000000	CA	AT	AB	3
chr1:119405994-119406241	199	220	2	2	GAAAGTGTCTGTGAGCATGTCC	0001100000nn0000000000	GT	AT	AB	3
chr12:44422835-44423460	352	371	0	2	AGGCATGTACAGGCATGTAC	00000000100000000010	AT	AT	DD	3
chr20:43269961-43270382	190	210	1	0	GGGCATGTCTTGGGCAAGTTT	0000000000n0000000000	AT	AA	O	3
chr22:28711902-28712331	232	246	0	1	TGTTTGGGCAAGTCA	nnnnn000000000000001		AA	3Q.II-III-IV.C	3
chr5:93702427-93703079	364	378	0	1	AAACATGCCAGGGCA	000000000100000nnnnn	AT		3Q.I-II-III.C	3
chr9:20276819-20277152	190	210	1	1	TGACATGCCCTAGACATGTTC	1000000000n0000000000	AT	AT	C	3
chr13:49193196-49193580	156	176	1	0	GGGCTTGCCTAAGACATGCCC	0000000000n0000000000	TT	AT	O	3
chr15:49798508-49799082	242	261	0	3	AAACAAGTCTCAACACGTTG	00000000001000010001	AA	AC	BCC	3
chr15:100172555-100173128	300	314	0	1	AGTTAAGACATGTCC	nnnnn000010000000000		AT	3Q.II-III-IV.C	3
chr17:8484563-8485004	211	230	0	2	GGACATGCTTCAACGTGTCC	00000000001000100000	AT	GT	BC	3
chr2:118532338-118532701	171	190	0	2	AGACATGTACGAAAATGTTT	00000000100001000000	AT	AT	AD	3
chr2:169309237-169309742	235	254	0	4	TGACATGTCATGACATGTCA	10000000011000000001	AT	AT	CCCC	3
chr22:21266958-21267439	233	252	0	1	AGGCATGAGCCAACATGCCC	00000nnnnn1000000000		AT	3Q.I-III-IV.C	3
chr4:78849095-78849669	304	318	0	1	GAACATGTTAGAACA	000000000100000nnnnn	AT		3Q.I-II-III.C	3
chr4:80843149-80843655	214	233	0	1	ATGCAAGTCTAAACAAGCCT	01000000000000000000	AA	AA	D	3
chr7:107353322-107353824	239	258	0	2	AAACTTGTCTGAACTTGTAG	00000000000000000011	TT	TT	CD	3
chr9:87466829-87467199	150	169	0	2	GGACAGGTCTGGGCAAGTCA	00000100000000000001	AG	AA	BC	3
chr9_gl000199_random:130192-131425	837	857	1	2	AAGAGTGTTTCAAACATGCTC	0001100000n0000000000	GT	AT	AB	3
chr10:4953271-4953640	197	216	0	2	GGTCTTGTCTGCACATGCCC	00100000000100000000	TT	AT	DD	3
chr12:48858822-48859376	214	233	0	2	GGACATGAACAGACATGTCT	00000001100000000000	AT	AT	DD	3
chr16:66221757-66222363	329	348	0	1	AGACTTGCCCAGGCCTGCCC	00000000000000100000	TT	CT	B	3
chr16:83670447-83670906	223	242	0	2	AGACATGTCTGTTCATGTCC	00000000000110000000	AT	AT	DD	3
chr3:57049083-57049500	242	261	0	3	CAACATGTCTCTACTTGTTT	10000000001100000000	AT	TT	CCD	3
chr5:32990933-32991459	398	412	0	1	CAGCAAGCCCGGGCA	100000000000000nnnnn	AA		3Q.I-II-III.C	3
chr6:156908910-156909239	125	144	0	1	GGGCATGTTGGCTCATGCCT	0000000001nnnnn00000	AT		3Q.I-II-IV.C	3
chr7:151779529-151779963	113	132	0	3	GGACTAGTAAAAGCATGCCA	00000000110000000001	TA	AT	CCD	3
chr8:70060602-70061021	241	260	0	2	GGCCATGTTCAGACTTGTGC	00100000000000000010	AT	TT	DD	3
chr9:67034185-67034656	318	337	0	1	GGGCATGTTGGCTCATGCCT	0000000001nnnnn00000	AT		3Q.I-II-IV.C	3
chr10:34450740-34451318	355	374	0	2	GAGTTTGCCTGAACACGCCC	00010000000000010000	TT	AC	AB	3
chr14:31931574-31932035	152	166	0	0	AGACAAGCCTGGGCA	000000000000000nnnnn	AA		3Q.I-II-III	3
chr17:54436972-54437368	118	137	0	2	GGACTGGTCAGGGCATGTCT	00000100010000000000	TG	AT	BC	3
chr8:131317976-131318571	277	296	0	3	GGGCAAGTCATGACTTGTTA	00000000011000000001	AA	TT	CCC	3
chrUn_gl000214:119734-124594	3493	3512	0	1	AGACATGTCACCGGTAGTTT	0000000001nnnnn00000	AT		3Q.I-II-IV.C	3
chr5:46333204-46334935	976	996	1	1	GAGCATGCTTCTGACTAGTTT	0000000000n1000000000	AT	TA	C	3
chr9_gl000199_random:129203-130177	636	656	1	2	AAGAGTGTTTCAAACATGCTC	0001100000n0000000000	GT	AT	AB	3
chr5:70084887-70085431	272	286	0	0	TGCCTGGGCTTGTCC	nnnnn000000000000000		TT	3Q.II-III-IV	3
chr20:8626551-8627064	246	265	0	2	AAACATGTCCAGGGATGCAT	00000000000001000010	AT	AT	AD	3
chr7:12849019-12849462	249	268	0	2	AGTCATGCACAGACATGTCT	00100000100000000000	AT	AT	DD	3
chr1:116420058-116420442	218	237	0	2	GGGCTTGTCTGTGCATGCAC	00000000000100000010	TT	AT	DD	3
chr17:71610281-71610783	334	354	1	0	AAACATGTCCTGGGCATGTTT	0000000000n0000000000	AT	AT	O	3
chr8:102257577-102258064	168	187	0	1	ATGCAAGCCTGGACTAGCCT	01000000000000000000	AA	TA	D	3
chrUn_gl000225:118125-120899	80	99	0	2	AAACTTGTCTAGGCTTTGCC	00000000000000001100	TT	TT	AD	3
chr1:210494921-210495396	125	144	0	2	AGGCATGTCCGGTCACGTCT	00000000000010010000	AT	AC	BD	3
chr16:3788669-3789092	280	294	0	0	TGTTCAGACTTGTCT	nnnnn000000000000000		TT	3Q.II-III-IV	3
chr20:52410327-52410762	167	187	1	0	GGACATGCTCAAGACTTGTCC	0000000000n0000000000	AT	TT	O	3
chr4:40680297-40680834	302	316	0	1	TGTTAGGGCATGTCT	nnnnn000010000000000		AT	3Q.II-III-IV.C	3
chr5:19784331-19784704	176	190	0	1	GGGCATGTTGAGACA	000000000100000nnnnn	AT		3Q.I-II-III.C	3
chr6:43392026-43392394	188	207	0	1	AGGCATGTTGGCTCATGTCT	0000000001nnnnn00000	AT		3Q.I-II-IV.C	3
chr9_gl000199_random:87683-96978	1675	1695	1	2	AAGAGTGTTTCAAACATGCTC	0001100000n0000000000	GT	AT	AB	3
chr11:129511716-129512197	291	310	0	3	AGACAAGTAGTGACATGCTC	00000000111000000000	AA	AT	CCD	3
chr19:23470353-23470888	345	359	0	1	AGACATGTCAGGGCA	000000000100000nnnnn	AT		3Q.I-II-III.C	3
chr2:150467585-150468100	330	349	0	3	TGACATGTTTTTACATGCCC	10000000001100000000	AT	AT	CCD	3
chr4:84140534-84141016	225	239	0	1	GGACATGCCAGGGCA	000000000100000nnnnn	AT		3Q.I-II-III.C	3
chr9:128272599-128273063	158	177	0	2	AGACATGACCAGACATGATC	00000001000000000100	AT	AT	DD	3
chrUn_gl000216:158171-161343	1028	1047	0	2	AAACTTGTCTAGGCTTTGCC	00000000000000001100	TT	TT	AD	3
chr11:3554275-3554578	85	104	0	1	GAACAAGCCCAGGCCAGCCT	00000000000000100000	AA	CA	B	3
chr12:104872622-104873049	209	228	0	2	TGGCATTTCCAAACTTGCCT	10000010000000000000	AT	TT	AC	3
chr19:55757799-55758231	139	158	0	3	GGGCATGTCGTCACATGCCT	00000000011100000000	AT	AT	CCD	3
chr21:44957693-44958110	253	272	0	1	AAACTTGCCTGGACAACTCC	00000000000000001000	TT	AA	A	3
chr5:69209859-69210292	250	264	0	0	TGCCTGGGCTTGTCC	nnnnn000000000000000		TT	3Q.II-III-IV	3
chr6:36938602-36939204	248	267	0	2	GGGCAAGTCCAGGCTTATCG	00000000000000001001	AA	TT	AC	3
chrX:2703611-2703979	156	175	0	2	GTTCTTGCCCAGGCTAGCCC	01100000000000000000	TT	TA	DD	3
chr12:78888703-78889211	232	246	0	0	TGCCTGGACTTGTTT	nnnnn000000000000000		TT	3Q.II-III-IV	3
chr19:54459184-54459572	114	133	0	3	GGGCATGTTGCTGCATGTCT	00000000011100000000	AT	AT	CCD	3
chr6:49191861-49192299	273	292	0	3	GGGCATGTTGTTGCATGCCT	00000000011100000000	AT	AT	CCD	3
chr9:89958956-89959374	167	186	0	2	GGTCATGTCTGAACATGCAC	00100000000000000010	AT	AT	DD	3
chrUn_gl000212:41635-42566	427	446	0	2	AGACATGTTCATACTGGCCT	00000000000100010000	AT	TG	BD	3
chr1:223595071-223595384	145	164	0	1	AGACAGGCCTAGACAAGTTT	00000100000000000000	AG	AA	B	3
chr11:101304923-101305395	262	281	0	1	AGTCTAGCTCAAGCTTGTCC	00100000000000000000	TA	TT	D	3
chrUn_gl000225:19807-22347	254	273	0	2	GGCAAAGCCTAGACAAGTTT	00110000000000000000	AA	AA	AD	3
chr14:96946604-96947065	257	276	0	3	GGACATGTTTCTGCATGTTG	00000000001100000001	AT	AT	CCD	3
chr2:165577067-165577437	149	168	0	3	GCTCATGTCCAGGCAAGCCA	01100000000000000001	AT	AA	CDD	3
chr4:87479911-87480409	218	237	0	2	TGGCTTGTTCAGGCTTGTGT	10000000000000000010	TT	TT	CD	3
chr6:17233789-17234118	115	134	0	2	GAACAGGCCCAGGCTAGCTG	00000100000000000001	AG	TA	BC	3
chr7:2276896-2277224	154	168	0	0	GGACAAGCCCAGGCA	000000000000000nnnnn	AA		3Q.I-II-III	3
chr7:123211808-123212146	234	253	0	1	GATCTTGCCCAGGCTAGTCT	00100000000000000000	TT	TA	D	3
chrUn_gl000225:111435-114337	1153	1172	0	2	GGCAAAGCCTAGACAAGTTT	00110000000000000000	AA	AA	AD	3
chr11:28161392-28161756	190	209	0	2	GTGCATGTGCAGACATGTCC	01000000100000000000	AT	AT	DD	3
chr15:99810770-99811198	170	189	0	1	GAACATGAATGGACATGTTG	00000nnnnn0000000001		AT	3Q.I-III-IV.C	3
chr2:50752893-50753200	149	163	0	1	TGCCCTAACATGTCC	nnnnn000001000000000		AT	3Q.II-III-IV.C	3
chr22:25457615-25458010	201	220	0	2	GCGCATGCCCAGGCAAGACC	01000000000000000100	AT	AA	DD	3
chr8:128281014-128281416	233	252	0	3	CAACAAGTCGGGACTTGTAT	10000000010000000010	AA	TT	CCD	3
chr2:29861565-29861905	133	152	0	2	ATACATGTTTATACATGTTT	01000000000100000000	AT	AT	DD	3
chr22:40737436-40737783	201	220	0	1	GGGCATGTTGGCTCATGCCT	0000000001nnnnn00000	AT		3Q.I-II-IV.C	3
chr6:10431625-10432016	178	197	0	2	GGGCAAGTTTCATCTTGTCT	00000000001010000000	AA	TT	CD	3
chr6:23300678-23301086	149	169	1	0	AGGCTTGCCTGAGGCATGCCC	0000000000n0000000000	TT	AT	O	3
chr13:85682461-85682889	223	242	0	1	CAGCTGGGCCAGGCATGCCC	10000nnnnn0000000000		AT	3Q.I-III-IV.C	3
chr17:60809595-60810047	191	210	0	2	GGGCCTGTTGAGGCATGTTC	00001000010000000000	CT	AT	BC	3
chr9:114895916-114896392	271	290	0	2	AGACATGAACAGACATGTCT	00000001100000000000	AT	AT	DD	3
chr20:11619531-11619945	183	202	0	2	GAACATGAACAGACATGTCT	00000001100000000000	AT	AT	DD	3
chr9:74535531-74536056	344	363	0	2	GAACAGGTCAAGACATGCCT	00000100010000000000	AG	AT	BC	3
chrUn_gl000225:80417-84635	2716	2735	0	2	AAACTTGTCTAGGCTTTGCT	00000000000000001100	TT	TT	AD	3
chrX:61817725-61819311	363	384	2	2	AGAGCAGTTTTGAAACATGCTT	0001100000nn0000000000	CA	AT	AB	3
chr1:43187652-43187960	126	145	0	1	GGGCATGTTGGCTCATGCCT	0000000001nnnnn00000	AT		3Q.I-II-IV.C	3
chr15:49051984-49052469	225	244	0	3	TAACATGTATCAACATGTTT	10000000101000000000	AT	AT	CCD	3
chr8:68401967-68402758	217	236	0	2	AGACTTGTCAGAACGTGTTC	00000000010000100000	TT	GT	BC	3
chr5:131100900-131101287	149	168	0	2	AGGCAAATGTAAGCATGCTT	00000010100000000000	AA	AT	AD	3
chr1:234528835-234529294	220	239	0	2	GTACATGTGCGGGCTTGTTT	01000000100000000000	AT	TT	DD	3
chrUn_gl000225:75198-77487	1641	1660	0	2	AAACTTGTCTAGGCTTTGCC	00000000000000001100	TT	TT	AD	3
chr11:4888302-4888632	202	221	0	2	GGACATGAACAGACATGTCT	00000001100000000000	AT	AT	DD	3
chrUn_gl000216:150788-156006	2924	2943	0	2	GGCAAAGCCTAGACAAGTTT	00110000000000000000	AA	AA	AD	3
chr15:99717857-99718303	251	270	0	1	GGGCATGCTGGCTCATGCCT	0000000001nnnnn00000	AT		3Q.I-II-IV.C	3
chr20:8837535-8837977	236	255	0	1	AGACACGCCCAGGCTTGTTC	00000100000000000000	AC	TT	B	3
chr9:115359627-115360174	333	352	0	2	AGACACGTACAGACATGCTT	00000100100000000000	AC	AT	BD	3
chr1:201956076-201956347	165	184	0	1	AGACTTGCCCAGGCCTGCCT	00000000000000100000	TT	CT	B	3
chr10:115100962-115101220	113	132	0	2	AGGCATGTCTGGGCCTGCTG	00000000000000100001	AT	CT	BC	3
chr11:126146778-126147096	124	143	0	1	AAACAAGTCTGGGCCTGTCC	00000000000000100000	AA	CT	B	3
chrUn_gl000225:93898-96248	923	937	0	0	AGACTTGCCTAGGCT	000000000000000nnnnn	TT		3Q.I-II-III	3
[truncated: 1,453 more rows]

## Sheet: Miscellaneous PMID 24120139
p53retriever analysis on a set of 228 miscellaneous REs based on heterogeneous experimental approaches, collected from literature in PMID 24120139
[truncated: 229 more rows]

[truncated: 1 more sheets: Miscellaneous PMID 19602281]
