# Supplementary material for: Whole-genome cartography of p53 response elements ranked on transactivation potential
Source: BMC Genomics. 2015 Jun 17;16(1):464. doi: 10.1186/s12864-015-1643-9 (PMC4470028; doi:10.1186/s12864-015-1643-9)
Supplement: Additional file 5: — Gene lists from data curated Ingenuity Pathway (TP53 Canonical Pathway) were compared to prediction and functional ranking of p53 REs. The RE grade is stated in the name of the various worksheets. A) Grade four and grade five. B) All grade 3, 4, and 5. [file 12864_2015_1643_MOESM5_ESM.xlsx]

## Sheet: A. score45
© 2000-2014 Ingenuity Systems, Inc. All rights reserved.
Ingenuity Canonical Pathways	-log(B-H p-value)	Ratio	Molecules
cAMP-mediated signaling	2,73E00	2,43E-01	PRKACB,RAF1,HCAR3,PDE6G,CAMK1D,ADRBK1,RXFP4,PDE6A,TDP2,GRM6,PDE11A,CHRM2,ADORA3,PDE2A,GRM8,OPRM1,RGS4,PDE4B,DRD2,CREB5,RAP1A,CNGA1,MC4R,FPR1,AKAP13,PKIG,PDE6D,PDE7A,AKAP8,HTR4,PDE4A,RAPGEF4,CHRM1,AKAP2,PDE3B,DRD3,ADRB2,CNGA2,HTR6,PDE4C,PDE9A,FPR2,PRKAR2A,ADCY6,PDE4D,OPRD1,CALM1 (includes others),P2RY14,GPER1,CCR4,AKAP10,ADORA2A,AKAP1
tRNA Splicing	1,94E00	4E-01	PDE2A,PDE6G,PDE4C,PDE7A,PDE9A,PDE4A,PDE4B,PDE4D,PDE6A,TSEN34,PDE3B,TDP2,PDE11A,PDE6D
Cardiac β-adrenergic Signaling	1,94E00	2,43E-01	PRKACB,PDE6G,AKAP8,ADRBK1,PDE7A,PPP1R3C,GNB2L1,PDE4A,GNB5,ATP2A2,AKAP2,PDE6A,CACNA1E,PDE3B,TDP2,PDE11A,PDE2A,PDE4C,PDE9A,PPP2R5D,RYR2,ADCY6,PRKAR2A,PDE4B,PDE4D,CACNA1A,PPP2R5A,AKAP13,PPP2R3A,AKAP10,PRKAG2,PDE6D,PKIG,AKAP1
RhoGDI Signaling	1,94E00	2,16E-01	MYL6,MYL6B,ARHGEF7,GNB2L1,ACTA2,RHOT2,GNB5,LIMK2,CDC42,CDH7,ITGA3,WASL,RHOT1,RHOD,RHOU,ARHGEF2,GNA13,CDH16,DLC1,PI4KA,ARHGAP6,CFL1,RHOC,ARPC5L,ARHGEF15,ACTB,ARHGAP4,GRIP1,ARHGAP5,ROCK1,DGKZ,MYL12A,MYL12B,CDH10,CD44,CDH8,PPP1R12B,PAK7,ARHGEF18,WASF2,ESR1
G-Protein Coupled Receptor Signaling	1,68E00	2,07E-01	PRKACB,RAF1,HCAR3,PDE6G,ADRBK1,PIK3R1,RXFP4,HRH1,PDE6A,TDP2,GRM6,PDE11A,CHRM2,ADORA3,PDE2A,GRM8,OPRM1,RGS4,PDE4B,DRD2,CREB5,RAP1A,MC4R,FPR1,ADRA1D,PDE6D,FYN,PDE7A,HTR4,NFKBIE,PDE4A,RAPGEF4,CHRM1,PDE3B,PRKCE,DRD3,ADRB2,HTR6,PDE4C,GRB2,PDE9A,PRKAR2A,ADCY6,PIK3C2G,FPR2,PDE4D,GRM5,OPRD1,P2RY14,GPER1,CCR4,CALCR,PRKAG2,ADORA2A
α-tocopherol Degradation	1,6E00	1E00	CYP4F3,CYP4F12,CYP4A11,CYP4F2
Noradrenaline and Adrenaline Degradation	1,49E00	3,75E-01	ADH5,ALDH1B1,ADH1A,ADH7,RDH14,DHRS9,ALDH1A3,ALDH3A2,ADH1C,ALDH3A1,DHRS4,MAOA
Signaling by Rho Family GTPases	1,49E00	1,94E-01	RAF1,MYL6,SEPT9,MYL6B,ARHGEF7,PIK3R1,DIAPH3,RHOT2,ACTA2,GNB2L1,GNB5,LIMK2,CDC42,SLC9A1,PTK2,MAP3K10,CDH7,ITGA3,ARFIP2,WASL,RHOT1,RHOD,RHOU,CYBB,ARHGEF2,GNA13,CDH16,PI4KA,SEPT14,SEPT8,MAP2K7,NOX4,CFL1,RHOC,ARPC5L,ACTB,ARHGEF15,PIK3C2G,CDC42EP3,ROCK1,MYL12A,MYL12B,CYFIP1,CDH10,PPP1R12B,CDH8,MAPK10,ARHGEF18,PAK7
p53 Signaling	1,4E00	2,5E-01	WT1,HDAC9,TP73,PIK3R1,PLAGL1,TNFRSF10B,PIAS1,RRM2B,PIK3C2G,PERP,C12orf5,GML,FAS,SERPINE2,PCNA,MDM4,BBC3,GADD45A,CDKN1A,ADCK3,GNL3,GSK3B,SERPINB5,SFN,TNFRSF10A
Ethanol Degradation II	1,3E00	3,67E-01	ADH5,ALDH1B1,ADH1A,ADH7,RDH14,DHRS9,ALDH1A3,ALDH3A2,ADH1C,ALDH3A1,DHRS4
Leukocyte Extravasation Signaling	1,28E00	2,09E-01	RAP1B,MYL6,PIK3R1,CLDN19,ACTA2,CTNNA3,CXCL12,CTNNA1,RAPGEF4,CDC42,PTK2,ITGA3,WASL,CYBA,MMP8,CYBB,PRKCE,RASSF5,DLC1,ACTN1,VASP,ITK,VCAM1,ARHGAP6,ACTB,ITGA6,ARHGAP4,PIK3C2G,PLCG1,THY1,MMP2,RAP1A,ARHGAP5,ROCK1,F11R,MMP23B,EDIL3,CLDN1,MAPK10,CD44,CLDN2
Integrin Signaling	1,27E00	2E-01	RAP1B,RAP2B,RAF1,FYN,RALA,TSPAN7,ARHGEF7,PIK3R1,ACTA2,RHOT2,NCK1,CDC42,PTK2,NCK2,ITGA3,WASL,ITGA11,RHOD,RHOT1,RHOU,ITGAV,GSK3B,ACTN1,VASP,ARPC5L,GRB2,RHOC,ACTB,ITGA6,PIK3C2G,PLCG1,BCAR3,RAP1A,ARHGAP5,ROCK1,MYL12A,MYL12B,PPP1R12B,ZYX,PAK7,CAPN2
LPS/IL-1 Mediated Inhibition of RXR Function	1,14E00	1,94E-01	PPARA,CHST4,GSTM5,IL1RL1,ABCC2,IL1F10,CES2,HMGCS2,HS3ST3A1,CETP,IL1R2,ALDH1L1,ALDH1A3,ALDH3A2,HS6ST2,FABP3,ALDH3A1,ALDH1B1,GSTM1,MAP2K7,FMO3,CPT1A,MAP3K1,SLCO1A2,CHST12,ACSBG2,SULT2A1,IL36B,IL18RAP,TRAF6,TRAF2,NR1H2,IL1RN,SULT1A1,NCOA1,CPT2,HS3ST6,CYP2B6,ABCC3,CYP4A11,NDST1,HS3ST5,MAOA
Protein Kinase A Signaling	1,01E00	1,8E-01	PRKACB,MYH4,RAF1,PDE6G,MYL6,NFATC3,GNB2L1,GNB5,PTK2,PDE6A,PHKB,PTPRO,TDP2,DUSP7,GNA13,GSK3B,PDE11A,PHKG1,PTPRE,PDE2A,PDE4B,PLCL2,CREB5,RAP1A,PTP4A1,PTPDC1,CNGA1,AKAP13,MYL12A,MYL12B,PTPRB,EBI3,PDE6D,RAP1B,PDE7A,AKAP8,MYL6B,NFKBIE,PPP1R3C,PDE4A,AKAP2,NFAT5,PDE3B,TGFB2,PRKCE,VASP,CNGA2,PTPRK,PDE4C,PDE9A,MAP3K1,RYR2,ADCY6,PRKAR2A,PLCG1,TCF7L1,PDE4D,ROCK1,CALM1 (includes others),PTPRU,AKAP10,PRKAG2,A…
Ephrin Receptor Signaling	1,01E00	1,83E-01	RAP1B,RAF1,FYN,RGS3,GNB2L1,CXCL12,GNB5,LIMK2,NCK1,CDC42,PGF,NCK2,PTK2,ITGA3,WASL,SORBS1,EFNB1,FIGF,EFNB3,GNA13,GRIN1,CFL1,ANGPT1,ARPC5L,GRB2,ARHGEF15,PIK3C2G,CREB5,RAP1A,EFNA1,ROCK1,EPHA6,ABI1,PAK7,MAP4K4,EPHA2
Heme Biosynthesis II	1E00	5,56E-01	UROD,PPOX,ALAS2,CPOX,HMBS
Actin Nucleation by ARP-WASP Complex	8,47E-01	2,27E-01	RHOC,ARPC5L,GRB2,RHOT2,NCK1,CDC42,NCK2,ROCK1,ITGA3,WASL,RHOT1,RHOD,PPP1R12B,RHOU,VASP
Serotonin Degradation	7,72E-01	2,69E-01	ALDH1B1,RDH14,ADH1C,CSGALNACT1,ADH5,ADH1A,ADH7,DHRS9,ALDH1A3,ALDH3A2,SULT1A1,ALDH3A1,MAOA,DHRS4
PXR/RXR Activation	7,7E-01	2,5E-01	PRKACB,PPARA,GSTM1,CPT1A,ABCC2,PRKAR2A,CES2,HMGCS2,NR3C1,SULT2A1,PCK2,ALDH3A2,NCOA1,PRKAG2,CYP2B6,ABCC3
Mineralocorticoid Biosynthesis	7,18E-01	5,71E-01	CYP11B1,HSD3B2,CYP11B2,CYP21A2
Heme Biosynthesis from Uroporphyrinogen-III I	7,01E-01	7,5E-01	UROD,PPOX,CPOX
Regulation of Actin-based Motility by Rho	6,86E-01	2,21E-01	MYL6,CFL1,RHOC,ARPC5L,MYL6B,ACTB,ACTA2,RHOT2,CDC42,ROCK1,MYL12A,WASL,RHOD,RHOT1,MYL12B,RHOU,PPP1R12B,PAK7,PI4KA
Netrin Signaling	6,64E-01	2,44E-01	PRKACB,NCK2,NFAT5,NFATC3,RYR2,PRKAR2A,PRKAG2,NFATC2,ABLIM2,NCK1,ABLIM1
Relaxin Signaling	6,02E-01	1,86E-01	RAP1B,PRKACB,PDE6G,PDE7A,PIK3R1,NFKBIE,GNB2L1,GNB5,PDE4A,PDE6A,PDE3B,TDP2,GNA13,PDE11A,PDE2A,PDE4C,PDE9A,PRKAR2A,ADCY6,PIK3C2G,PDE4B,PDE4D,RAP1A,NPR1,PRKAG2,RLN3,PDE6D
Gαi Signaling	6,02E-01	1,95E-01	PRKACB,RAF1,ADORA3,RALA,OPRM1,GRB2,GRM8,GNB2L1,FPR2,ADCY6,PRKAR2A,GNB5,RXFP4,RGS4,DRD2,RAP1A,FPR1,OPRD1,P2RY14,CCR4,PRKAG2,GRM6,DRD3,RALGDS,CHRM2
Glucocorticoid Biosynthesis	5,79E-01	5E-01	CYP11B1,HSD3B2,CYP11B2,CYP21A2
Semaphorin Signaling in Neurons	5,48E-01	2,5E-01	FYN,CFL1,DPYSL3,RHOC,RHOT2,LIMK2,PTK2,ROCK1,MET,RHOT1,RHOD,RHOU,PAK7
Formaldehyde Oxidation II (Glutathione-dependent)	5,01E-01	1E00	ADH5,ESD
Retinoic acid Mediated Apoptosis Signaling	4,98E-01	2,3E-01	FADD,TNKS,RARB,TNFRSF10B,IFNB1,ZC3HAV1,TNFRSF10C,PARP12,TNFRSF10D,CASP8,RXRB,TNFRSF10A,IFNAR1,PARP14
PAK Signaling	4,98E-01	1,83E-01	RAF1,MYL6,CFL1,GRB2,MYL6B,ARHGEF7,PIK3R1,PIK3C2G,LIMK2,NCK1,CDC42,NCK2,PTK2,MYL12A,ITGA3,WASL,MYL12B,MAPK10,PAK7
Sperm Motility	4,7E-01	1,92E-01	PRKACB,CNGA2,PDE2A,PDE4C,ZP3,SLC12A2,PRKAR2A,PDE4A,PLCG1,PDE4B,PLCL2,PDE4D,PLA2G7,CNGA1,PTK2,CALM1 (includes others),PLA2G2E,PLA2G2F,NPR1,PRKAG2,PRKCE,RARRES3,PLA2G4F
Activation of IRF by Cytosolic Pattern Recognition Receptors	4,69E-01	2,22E-01	TRAF6,IFIH1,FADD,TRAF3,PPIB,NFKBIE,MAPK10,IFNB1,STAT2,TBK1,IRF9,PIN1,IFIT2,IFNAR1
April Mediated Signaling	4,69E-01	2,38E-01	TRAF6,TRAF2,TRAF3,MAP2K7,NFAT5,NFATC3,NFKBIE,MAP3K1,MAPK10,NFATC2
Purine Nucleotides Degradation II (Aerobic)	4,56E-01	3,33E-01	CECR1,NT5C3A,GDA,NT5E,IMPDH1,NT5C
Retinoate Biosynthesis I	3,71E-01	2,67E-01	ADH7,RDH14,DHRS9,RDH11,ALDH1A3,ADH1C,RDH12,DHRS4
Tumoricidal Function of Hepatic Natural Killer Cells	3,71E-01	2,92E-01	M6PR,FADD,PRF1,CASP8,FAS,FASLG,AIFM1
B Cell Activating Factor Signaling	3,71E-01	2,27E-01	TRAF6,TRAF2,TRAF3,MAP2K7,NFAT5,NFATC3,NFKBIE,MAP3K1,MAPK10,NFATC2
Cellular Effects of Sildenafil (Viagra)	3,67E-01	1,9E-01	PRKACB,MYH4,PDE2A,MYL6,PDE4C,MYL6B,ACTB,ACTA2,ADCY6,PRKAR2A,PDE4A,PLCG1,MYH7,PLCL2,PDE4B,PDE4D,CACNA1A,CALM1 (includes others),MYL12A,CACNA1E,PDE3B,MYL12B,PPP1R12B,PRKAG2
Death Receptor Signaling	3,49E-01	2,1E-01	FADD,TRAF2,MAP2K7,NFKBIE,TNFRSF10B,HTRA2,TBK1,CASP8,MAP4K4,TNFRSF10A,FASLG,FAS,CASP10
Role of RIG1-like Receptors in Antiviral Innate Immunity	3,49E-01	2,22E-01	IFIH1,TRAF6,FADD,TRAF2,TRAF3,NFKBIE,IFNB1,TBK1,CASP8,CASP10
Dermatan Sulfate Biosynthesis (Late Stages)	3,49E-01	2,44E-01	CHST4,SULT1A1,HS6ST2,CHST12,HS3ST6,NDST1,HS3ST5,HS3ST3A1,SULT2A1,DSE
Telomere Extension by Telomerase	3,49E-01	3,12E-01	TNKS,PINX1,TERF1,POT1,NBN
Fatty Acid α-oxidation	3,49E-01	3,33E-01	ALDH1B1,ALOX12B,ALDH1A3,ALDH3A2,ALDH3A1
Induction of Apoptosis by HIV1	3,34E-01	2,06E-01	SLC25A13,MAP2K7,NFKBIE,SLC25A3,SLC25A5,FAS,FADD,TRAF2,BBC3,MAPK10,HTRA2,CASP8,FASLG
Gαs Signaling	3,34E-01	1,83E-01	PRKACB,HTR6,CNGA2,HCAR3,HTR4,RYR2,GNB2L1,ADCY6,GNB5,PRKAR2A,RAPGEF4,CREB5,CNGA1,MC4R,CHRM1,RAP1A,GPER1,PRKAG2,ADD1,ADORA2A,ADRB2
Retinol Biosynthesis	3,23E-01	2,5E-01	CEL,DHRS9,RDH11,LIPF,PNLIPRP1,RDH12,CES2,ESD
Axonal Guidance Signaling	3,17E-01	1,48E-01	PRKACB,SLIT3,KLC1,RAF1,MYL6,ADAM22,NFATC3,PIK3R1,GNB2L1,GNB5,CXCL12,SEMA4F,LIMK2,NCK1,NCK2,PTK2,ITGA3,SEMA6D,SEMA3D,FIGF,ABLIM2,GNA13,EFNB3,GSK3B,CFL1,ARHGEF15,MMP2,PLCL2,RAP1A,EPHA6,MYL12A,ADAM12,MYL12B,PAK7,EPHA2,RAP1B,FYN,RGS3,MYL6B,BDNF,ARHGEF7,CDC42,ABLIM1,ADAM21,PGF,NFAT5,WASL,RHOD,MMP8,EFNB1,PRKCE,RASSF5,ERBB2,VASP,WNT9B,ARPC5L,GRB2,PRKAR2A,PIK3C2G,PLCG1,HKR1,EFNA1,ROCK1,WNT10A,PRKAG2,NFAT…
Phospholipase C Signaling	3,17E-01	1,6E-01	RAP1B,RAF1,FYN,RALA,MYL6,NFATC3,MYL6B,ARHGEF7,GNB2L1,RHOT2,GNB5,ITGA3,NFAT5,PLA2G2F,RHOD,RHOT1,RHOU,PRKCE,ARHGEF2,PLA2G4F,GNA13,RALGDS,ITK,HDAC9,GRB2,RHOC,ARHGEF15,ADCY6,PLCG1,CREB5,RAP1A,CALM1 (includes others),MYL12A,PLA2G2E,MYL12B,ZAP70,PPP1R12B,NFATC2,ARHGEF18
Dopamine Degradation	3,17E-01	2,86E-01	ALDH1B1,ALDH1A3,ALDH3A2,SULT1A1,ALDH3A1,MAOA
Mismatch Repair in Eukaryotes	3,17E-01	2,5E-01	PCNA,MSH3,SLC19A1,RPA1,EXO1
Tryptophan Degradation X (Mammalian, via Tryptamine)	3,17E-01	3,12E-01	ALDH1B1,ALDH1A3,ALDH3A2,ALDH3A1,MAOA
Putrescine Degradation III	3,17E-01	3,12E-01	ALDH1B1,ALDH1A3,ALDH3A2,ALDH3A1,MAOA
Role of CHK Proteins in Cell Cycle Checkpoint Control	3,11E-01	2,11E-01	PCNA,PPP2R3A,PPP2R5D,CDKN1A,SLC19A1,TLK1,RPA1,E2F3,CDK1,PPP2R5A,RAD1,NBN
Hepatic Fibrosis / Hepatic Stellate Cell Activation	2,93E-01	1,79E-01	MYH4,CCR5,MYL6,IL1RL1,MYL6B,ACTA2,FAS,PGF,IL1R2,TGFB2,FIGF,SERPINE1,FASLG,IL4R,VCAM1,CXCL9,EDNRB,IL6R,MMP2,MYH7,IL18RAP,MET,COL1A1,CCL21,IFNAR1
Calcium Signaling	2,93E-01	1,6E-01	RAP1B,PRKACB,RAP2B,MYH4,CAMK1D,MYL6,MYL6B,NFATC3,ACTA2,TRPC5,ATP2A2,NFAT5,ASPH,CASQ2,HDAC9,CALR,GRIN1,RYR2,TRDN,GRIA2,PRKAR2A,TRPC4,MYH7,CREB5,RAP1A,TRPC7,CALM1 (includes others),PRKAG2,NFATC2,CHRNB3
Chondroitin Sulfate Biosynthesis (Late Stages)	2,93E-01	2,27E-01	CHST4,SULT1A1,HS6ST2,CHST12,CSGALNACT1,HS3ST6,NDST1,HS3ST5,HS3ST3A1,SULT2A1
Granulocyte Adhesion and Diapedesis	2,89E-01	1,75E-01	FPR3,IL1RL1,CLDN19,CXCL12,IL1F10,CCL3,IL1R2,HRH1,ITGA3,ICAM2,MMP8,XCL2,XCL1,CCL15,VCAM1,CXCL9,FPR2,ITGA6,THY1,MMP2,FPR1,IL36B,IL18RAP,MMP23B,IL1RN,CLDN1,CCL21,CCL3L1/CCL3L3,CLDN2
Histamine Degradation	2,74E-01	3,33E-01	ALDH1B1,ALDH1A3,ALDH3A2,ALDH3A1
Guanosine Nucleotides Degradation III	2,74E-01	3,33E-01	NT5C3A,GDA,NT5E,NT5C
Glioma Invasiveness Signaling	2,74E-01	2,03E-01	PTK2,F2R,RHOT1,RHOD,RHOC,PIK3R1,RHOT2,ITGAV,CD44,RHOU,PIK3C2G,MMP2
Phototransduction Pathway	2,74E-01	2,04E-01	PRKACB,RGS9,PDE6G,PDE6A,GNGT1,GNB5,PRKAR2A,PRKAG2,SAG,CNGA1,PDE6D
RhoA Signaling	2,74E-01	1,83E-01	SEPT14,SEPT8,ARHGAP6,MYL6,CFL1,SEPT9,MYL6B,ARPC5L,ACTB,ACTA2,ARHGAP4,CDC42EP3,LIMK2,ARHGAP5,ROCK1,PTK2,MYL12A,MYL12B,PPP1R12B,GNA13,DLC1,PI4KA
Tec Kinase Signaling	2,5E-01	1,54E-01	FYN,PIK3R1,ACTA2,RHOT2,GNB2L1,GNB5,FAS,PTK2,ITGA3,RHOT1,RHOD,RHOU,PRKCE,GNA13,TNFRSF10A,FASLG,ITK,STAT5A,RHOC,ACTB,TNFRSF10B,PIK3C2G,PLCG1,FADD,MAPK10,PAK7,STAT2
Role of PKR in Interferon Induction and Antiviral Response	2,5E-01	2,05E-01	TRAF6,FADD,TRAF2,TRAF3,NFKBIE,IFNB1,EIF2AK2,TLR3,CASP8
Sphingosine and Sphingosine-1-phosphate Metabolism	2,5E-01	3,75E-01	ASAH2B,SGPP2,ASAH1
Sonic Hedgehog Signaling	2,5E-01	2,26E-01	PRKACB,ADRBK1,PRKAR2A,PRKAG2,GSK3B,HKR1,CDK1
Valine Degradation I	2,5E-01	2,78E-01	HIBCH,ECHS1,ABAT,ACADSB,DBT
Cdc42 Signaling	2,5E-01	1,61E-01	RAF1,FGD3,RALA,MYL6,CFL1,MYL6B,ARPC5L,DIAPH3,LIMK2,HLA-DQB1,EXOC6,CDC42,APC,MYL12A,ITGA3,EXOC8,WASL,MYL12B,PPP1R12B,MAPK10,EXOC5,GSK3B,ITK
Rac Signaling	2,5E-01	1,62E-01	RAF1,NOX4,MAP2K7,CFL1,ARPC5L,PIK3R1,MAP3K1,PIK3C2G,LIMK2,CDC42,ANK1,PTK2,ITGA3,ARFIP2,CYFIP1,CYBB,CD44,PAK7,PI4KA
IL-6 Signaling	2,5E-01	1,72E-01	RAF1,MAP2K7,IL1RL1,GRB2,NFKBIE,PIK3R1,IL6R,PIK3C2G,IL1F10,CEBPB,IL18RAP,IL36B,IL1R2,TRAF6,COL1A1,CSNK2A2,TRAF2,IL1RN,MAPK10,CSNK2A1,MAP4K4
ATM Signaling	2,5E-01	1,97E-01	SMC3,MDM4,GADD45A,TP73,H2AFX,CDKN1A,MAPK10,TLK1,TDP1,CREB5,CDK1,NBN
Urate Biosynthesis/Inosine 5'-phosphate Degradation	2,5E-01	3,08E-01	NT5C3A,NT5E,IMPDH1,NT5C
Actin Cytoskeleton Signaling	2,5E-01	1,52E-01	RAF1,MYH4,FGD3,F2R,MYL6,MYL6B,PIK3R1,DIAPH3,ARHGEF7,ACTA2,LIMK2,CDC42,SLC9A1,PTK2,ITGA3,WASL,GNA13,FGF3,ARHGAP24,ACTN1,CFL1,GRB2,ARPC5L,ACTB,PIK3C2G,MYH7,APC,ROCK1,FGF17,MYL12A,MYL12B,CYFIP1,PPP1R12B,PAK7,WASF2
Regulation of IL-2 Expression in Activated and Anergic T Lymphocytes	2,5E-01	1,79E-01	FYN,RAF1,MAP2K7,GRB2,NFATC3,NFKBIE,MAP3K1,PLCG1,TOB1,CALM1 (includes others),NFAT5,ZAP70,MAPK10,TGFB2,NFATC2
Phenylalanine Degradation I (Aerobic)	2,29E-01	5E-01	PCBD2,QDPR
Dermatan Sulfate Biosynthesis	2,26E-01	2,04E-01	CHST4,SULT1A1,HS6ST2,CHST12,CSGALNACT1,HS3ST6,NDST1,HS3ST5,HS3ST3A1,SULT2A1,DSE
Cardiac Hypertrophy Signaling	2,26E-01	1,57E-01	PRKACB,RAF1,MYL6,MYL6B,PIK3R1,GNB2L1,RHOT2,GNB5,MAP3K10,CACNA1E,RHOT1,RHOD,TGFB2,RHOU,GSK3B,GNA13,ADRB2,MAP2K7,RHOC,GRB2,IL6R,MAP3K1,ADCY6,PIK3C2G,PRKAR2A,PLCG1,PLCL2,CACNA1A,ADRA1D,ROCK1,CALM1 (includes others),MYL12A,MYL12B,MAPK10,PRKAG2,GATA4
Ephrin A Signaling	2,26E-01	2E-01	PTK2,ROCK1,EPHA6,FYN,CFL1,PIK3R1,PIK3C2G,CDC42,EPHA2,EFNA1
Gαq Signaling	2,26E-01	1,59E-01	RAF1,ADRBK1,NFATC3,NFKBIE,PIK3R1,GNB2L1,RHOT2,GNB5,CHRM1,HRH1,RHOT1,RHOD,RHOU,PRKCE,GSK3B,RHOC,PIK3C2G,PLCG1,RGS4,ADRA1D,ROCK1,GRM5,CALM1 (includes others),CALCR,NFATC2
Paxillin Signaling	2,26E-01	1,64E-01	GRB2,ACTB,ARHGEF7,PIK3R1,ACTA2,PIK3C2G,ITGA6,NCK1,CDC42,PTK2,NCK2,ITGA3,ARFIP2,ITGA11,MAPK10,ITGAV,PAK7,ACTN1
Tight Junction Signaling	2,26E-01	1,66E-01	PRKACB,MYH4,MYL6,MYL6B,CLDN19,ACTA2,PVRL3,CTNNA1,CDC42,CGN,TGFB2,CSTF2,ARHGEF2,VASP,PPP2R5D,ACTB,PRKAR2A,YBX3,MYH7,PPP2R5A,F11R,CLDN1,PPP2R3A,PRKAG2,CLDN2,CSTF3
nNOS Signaling in Skeletal Muscle Cells	2,09E-01	2,11E-01	CALM1 (includes others),RYR2,DMD,DAG1
CTLA4 Signaling in Cytotoxic T Lymphocytes	2,09E-01	1,74E-01	FYN,AP2M1,AP2A1,GRB2,PPP2R5D,PIK3R1,TRAT1,PIK3C2G,PLCG1,CD8B,PPP2R5A,AP2S1,AP1S1,PPP2R3A,ZAP70,AP1S3
IL-10 Signaling	2,09E-01	1,81E-01	TRAF6,IL1R2,CCR5,IL4R,SP1,IL1RN,IL1RL1,NFKBIE,IL10RB,IL1F10,MAP4K4,IL18RAP,IL36B
Pathogenesis of Multiple Sclerosis	2,09E-01	3,33E-01	CCR5,CXCL9,CCL3
Agranulocyte Adhesion and Diapedesis	2,09E-01	1,65E-01	MYH4,MYL6,MYL6B,CLDN19,ACTA2,CXCL12,IL1F10,CCL3,HRH1,ITGA3,ICAM2,MMP8,XCL2,XCL1,CCL15,PODXL,VCAM1,CXCL9,ACTB,ITGA6,MMP2,MYH7,IL36B,MMP23B,IL1RN,CLDN1,CCL21,CCL3L1/CCL3L3,CLDN2
Germ Cell-Sertoli Cell Junction Signaling	2,06E-01	1,66E-01	MAP2K7,RHOC,ACTB,PIK3R1,MAP3K1,PVRL3,RHOT2,ACTA2,PIK3C2G,ITGA6,CTNNA1,LIMK2,CDC42,PTK2,MAP3K10,ITGA3,WASL,SORBS1,RHOT1,RHOD,MAPK10,TGFB2,RHOU,ZYX,PAK7,ACTN1
Apoptosis Signaling	1,99E-01	1,74E-01	GAS2,RAF1,MAP2K7,NFKBIE,PLCG1,CDK1,FAS,ROCK1,PRKCE,CAPN2,HTRA2,CASP8,MAP4K4,FASLG,AIFM1,CASP10
Glutamate Receptor Signaling	1,99E-01	1,8E-01	GRM5,CALM1 (includes others),GRIN1,SLC1A4,GRM8,GRIA2,GRM6,GLUL,GRIP1,SLC17A1,HOMER3
Hepatic Cholestasis	1,9E-01	1,63E-01	PRKACB,PPARA,IL1RL1,NFKBIE,ABCC2,ADCY6,PRKAR2A,SLCO1A2,IL1F10,IL36B,CETP,IL18RAP,ATP8B1,TRAF6,IL1R2,TRAF2,IL1RN,ABCC1,MAPK10,PRKAG2,PRKCE,ABCC3,ESR1
Serotonin Receptor Signaling	1,89E-01	2,19E-01	HTR6,TPH1,HTR4,SLC18A1,HTR3E,QDPR,MAOA
Adenosine Nucleotides Degradation II	1,89E-01	2,67E-01	CECR1,NT5C3A,NT5E,NT5C
Oxidative Ethanol Degradation III	1,89E-01	1,48E-01	ALDH1B1,ALDH1A3,ALDH3A2,ALDH3A1
PPAR Signaling	1,89E-01	1,6E-01	PPARG,PPARA,STAT5A,RAF1,IL1RL1,GRB2,NFKBIE,IL1F10,IL36B,IL18RAP,IL1R2,TRAF6,TRAF2,IL1RN,NCOA1,MAP4K4
VDR/RXR Activation	1,89E-01	1,79E-01	WT1,IGFBP6,IL1RL1,CEBPB,SULT2A1,SP1,GADD45A,CDKN1A,CSNK2A1,NCOA1,TGFB2,PRKCE,VDR,RXRB
Gα12/13 Signaling	1,89E-01	1,63E-01	RAF1,MAP2K7,MYL6,F2R,MYL6B,NFKBIE,PIK3R1,MAP3K1,PIK3C2G,CDC42,PTK2,ROCK1,CDH7,MYL12A,MYL12B,CDH10,MAPK10,CDH8,GNA13,CDH16
Glutamine Biosynthesis I	1,89E-01	1E00	GLUL
D-mannose Degradation	1,89E-01	1E00	MPI
Tetrapyrrole Biosynthesis II	1,89E-01	4E-01	ALAS2,HMBS
GDP-glucose Biosynthesis	1,89E-01	4E-01	PGM3,GCK
dTMP De Novo Biosynthesis	1,89E-01	4E-01	SHMT1,DHFR
Tyrosine Degradation I	1,89E-01	4E-01	HPD,HGD
Folate Polyglutamylation	1,89E-01	4E-01	MTHFD1L,SHMT1
NAD Salvage Pathway II	1,89E-01	2,38E-01	NT5C3A,NT5E,NUDT12,NT5C,ACPP
PEDF Signaling	1,89E-01	1,69E-01	PPARG,RAF1,GDNF,BDNF,PIK3R1,NFKBIE,PIK3C2G,FAS,TCF12,ROCK1,WASF2,CASP8,FASLG
Glycine Betaine Degradation	1,89E-01	3E-01	PIPOX,SHMT1,SDSL
Xenobiotic Metabolism Signaling	1,86E-01	1,52E-01	RAF1,CHST4,GSTM5,CAMK1D,ABCC2,PIK3R1,MAF,CES2,HS3ST3A1,ARNT,MAP3K10,ALDH1L1,ALDH1A3,ALDH3A2,HS6ST2,PRKCE,UGT2B11,UGT2B28,ALDH3A1,GSTM1,ALDH1B1,MAP2K7,FMO3,PPP2R5D,MAP3K1,PIK3C2G,GRIP1,CHST12,SULT2A1,PPP2R5A,ESD,PPP2R3A,SULT1A1,NCOA1,HS3ST6,CYP2B6,ABCC3,NDST1,HS3ST5,MAOA
Chondroitin Sulfate Biosynthesis	1,86E-01	1,92E-01	CHST4,SULT1A1,HS6ST2,CHST12,CSGALNACT1,HS3ST6,NDST1,HS3ST5,HS3ST3A1,SULT2A1
ErbB Signaling	1,75E-01	1,72E-01	RAF1,BTC,GRB2,PIK3R1,PIK3C2G,PLCG1,NCK1,CDC42,AREG/AREGB,NCK2,MAPK10,PRKCE,PAK7,ERBB2,GSK3B
HGF Signaling	1,64E-01	1,67E-01	RAP1B,RAF1,MAP2K7,GRB2,PIK3R1,MAP3K1,PIK3C2G,PLCG1,CDC42,RAP1A,PTK2,MET,MAP3K10,CDKN1A,MAPK10,PRKCE,ELF5
Reelin Signaling in Neurons	1,64E-01	1,71E-01	MAP3K10,APBB1,FYN,ITGA3,MAP2K7,NDEL1,PIK3R1,ARHGEF15,MAPK10,PIK3C2G,ITGA6,ARHGEF2,GSK3B,MAPK8IP3
Ephrin B Signaling	1,51E-01	1,65E-01	RGS3,CFL1,GNB2L1,GNB5,CXCL12,CDC42,PTK2,NCK2,ROCK1,ABI1,EFNB1,GNA13,EFNB3
fMLP Signaling in Neutrophils	1,51E-01	1,51E-01	FPR3,RAF1,NOX4,ARPC5L,NFATC3,NFKBIE,PIK3R1,GNB2L1,FPR2,PIK3C2G,GNB5,CDC42,FPR1,CALM1 (includes others),NFAT5,CYBB,NFATC2,PRKCE
NF-κB Signaling	1,51E-01	1,53E-01	PRKACB,RAF1,TRAF3,NFKBIE,PIK3R1,IL1F10,IL1R2,CSNK2A1,TDP2,GSK3B,TLR3,CASP8,MAP2K7,MAP3K1,PIK3C2G,TBK1,IL36B,FADD,TRAF6,CSNK2A2,TRAF2,GHR,TLR5,IL1RN,ZAP70,EIF2AK2,MAP4K4
Clathrin-mediated Endocytosis Signaling	1,51E-01	1,52E-01	AP2A1,RAB5C,RAB4A,F2R,APOF,PICALM,PIK3R1,ACTA2,CDC42,PGF,WASL,RAB11B,AMPH,CSNK2A1,AAK1,FIGF,FGF3,SH3KBP1,AP2M1,GRB2,ARPC5L,ACTB,PIK3C2G,AP2S1,MET,FGF17,CSNK2A2,LDLR,APOD
IL-8 Signaling	1,51E-01	1,51E-01	RAF1,PIK3R1,RHOT2,GNB2L1,GNB5,LIMK2,PGF,RAB11FIP2,PTK2,RHOT1,RHOD,ITGAV,CYBB,RHOU,FIGF,PRKCE,GNA13,VASP,NOX4,VCAM1,ANGPT1,RHOC,PIK3C2G,MMP2,TRAF6,ROCK1,MYL12B,MAPK10,MAP4K4
Agrin Interactions at Neuromuscular Junction	1,51E-01	1,79E-01	PTK2,ITGA3,ARHGEF7,ACTB,ACTA2,LAMA2,MAPK10,ITGA6,PAK7,DAG1,ERBB2,CDC42
Sphingosine-1-phosphate Signaling	1,51E-01	1,57E-01	ASAH2B,RHOC,PIK3R1,RHOT2,PIK3C2G,ADCY6,PLCG1,PLCL2,ASAH1,S1PR4,PTK2,RHOD,RHOT1,SPHK1,RHOU,GNA13,CASP8,CASP10
Heparan Sulfate Biosynthesis (Late Stages)	1,51E-01	1,88E-01	CHST4,SULT1A1,HS6ST2,CHST12,HS3ST6,NDST1,HS3ST5,HS3ST3A1,SULT2A1
GDNF Family Ligand-Receptor Interactions	1,51E-01	1,71E-01	RAF1,PDLIM7,GDNF,GRB2,DOK2,PIK3R1,MAPK10,PIK3C2G,PLCG1,NCK1,DOK3,CDC42
Ethanol Degradation IV	1,51E-01	2,35E-01	ALDH1B1,ALDH1A3,ALDH3A2,ALDH3A1
Nitric Oxide Signaling in the Cardiovascular System	1,51E-01	1,57E-01	PRKACB,PDE2A,PIK3R1,RYR2,PRKAR2A,PIK3C2G,CHRM1,ATP2A2,CACNA1A,PGF,CALM1 (includes others),CACNA1E,PDE3B,PRKAG2,PRKCE,FIGF
Dopamine Receptor Signaling	1,51E-01	1,71E-01	PRKACB,PPP2R5D,PPP1R3C,PRKAR2A,ADCY6,DRD2,PPP2R5A,PPP2R3A,PRKAG2,SLC18A1,DRD3,MAOA,QDPR
Glucose and Glucose-1-phosphate Degradation	1,51E-01	3,33E-01	PGM3,GCK
Superpathway of Serine and Glycine Biosynthesis I	1,51E-01	3,33E-01	PSPH,SHMT1
Pentose Phosphate Pathway (Non-oxidative Branch)	1,51E-01	3,33E-01	TKT,RPIA
UDP-N-acetyl-D-glucosamine Biosynthesis II	1,51E-01	3,33E-01	FMO3,PGM3
Ceramide Degradation	1,51E-01	3,33E-01	ASAH2B,ASAH1
Zymosterol Biosynthesis	1,51E-01	3,33E-01	TM7SF2,LBR
Aspartate Degradation II	1,51E-01	3,33E-01	MDH1,MDH2
GDP-mannose Biosynthesis	1,51E-01	3,33E-01	PMM2,MPI
Aldosterone Signaling in Epithelial Cells	1,46E-01	1,54E-01	RAF1,ASIC2,PIK3R1,SLC12A2,DNAJC19,PIK3C2G,PLCG1,PLCL2,DNAJA1,SLC9A1,HSPA2,HSPA1L,DNAJC5G,DNAJC21,DNAJC24,SCNN1G,HSPA12B,DNAJC8,HSPB11,PRKCE,DNAJB5,PI4KA,HSPA4L,AHCY
VEGF Signaling	1,46E-01	1,58E-01	RAF1,GRB2,ACTB,PIK3R1,ACTA2,PIK3C2G,PLCG1,PGF,ARNT,PTK2,ROCK1,EIF2S2,FIGF,SFN,ACTN1
Lipid Antigen Presentation by CD1	1,19E-01	1,85E-01	CALR,AP2M1,AP2A1,CD1A,AP2S1
Cleavage and Polyadenylation of Pre-mRNA	1,19E-01	2,5E-01	PAPOLA,CSTF2,CSTF3
Ubiquinol-10 Biosynthesis (Eukaryotic)	1,19E-01	2,5E-01	MICAL2,URAD,ECHDC1
Amyloid Processing	1,19E-01	1,7E-01	PRKACB,CSNK2A2,CSNK2A1,PRKAR2A,PRKAG2,PRKCE,BACE1,CAPN2,GSK3B
mTOR Signaling	1,07E-01	1,48E-01	PRKAB2,PIK3R1,RHOT2,PRR5L,RPS17/RPS17L,RPS23,PGF,RHOT1,RHOD,RPS9,RHOU,PRKCE,FIGF,DDIT4,RHOC,PPP2R5D,STK11,PIK3C2G,EIF3J,MLST8,PPP2R5A,EIF3G,DGKZ,FAU,RPS26,PPP2R3A,PRKAG2,PRR5
Breast Cancer Regulation by Stathmin1	9,64E-02	1,47E-01	PRKACB,RAF1,CAMK1D,PIK3R1,PPP1R3C,ARHGEF7,GNB2L1,GNB5,LIMK2,TRPC5,E2F3,CDC42,PRKCE,ARHGEF2,GNA13,GRB2,PPP2R5D,ARHGEF15,PIK3C2G,PRKAR2A,ADCY6,PPP2R5A,CDK1,ROCK1,CALM1 (includes others),PPP2R3A,CDKN1A,PRKAG2,ARHGEF18
Neuropathic Pain Signaling In Dorsal Horn Neurons	9,64E-02	1,57E-01	PRKACB,GRIN1,CAMK1D,BDNF,GRM8,PIK3R1,GRIA2,PRKAR2A,PIK3C2G,PLCG1,PLCL2,TACR1,GRM5,PRKAG2,PRKCE,GRM6
Pyrimidine Ribonucleotides Interconversion	9,64E-02	2E-01	CMPK2,AK9,NME7,CTPS1,ENTPD7
tRNA Charging	9,64E-02	1,84E-01	LARS2,AARS2,EARS2,SARS,VARS,IARS,FARSA
Molecular Mechanisms of Cancer	9,64E-02	1,35E-01	PRKACB,RAP2B,RAF1,PIK3R1,CDKN2C,PTK2,RASGRF1,BBC3,GNA13,GSK3B,SMAD1,FASLG,RALGDS,CASP10,ARHGEF15,RAP1A,APC,MAPK10,ARHGEF18,PAK7,RAP1B,FYN,RALA,ARHGEF7,NFKBIE,RHOT2,CTNNA1,E2F3,CDC42,FAS,RHOT1,RHOD,RHOU,TGFB2,PRKCE,ARHGEF2,CASP8,GRB2,RHOC,PRKAR2A,ADCY6,PIK3C2G,SMAD6,NBN,FADD,NF1,CDKN1A,PRKAG2,BMP7
NRF2-mediated Oxidative Stress Response	9,64E-02	1,44E-01	GSTM1,RAF1,MAP2K7,GSTM5,PPIB,ACTB,ABCC2,PIK3R1,MAP3K1,DNAJC19,ACTA2,MAF,PIK3C2G,DNAJA4,DNAJA1,DNAJC21,DNAJC5G,ERP29,ABCC1,DNAJC8,CYP4Z1,UBE2K,PRKCE,GSK3B,ENC1,DNAJB5,EPHX1
Cardiomyocyte Differentiation via BMP Receptors	9,64E-02	2E-01	SMAD6,MYH7,BMP7,GATA4
GADD45 Signaling	9,64E-02	1,9E-01	PCNA,GADD45A,CDKN1A,CDK1
SAPK/JNK Signaling	9,64E-02	1,5E-01	MAP2K7,GRB2,NFATC3,PIK3R1,MAP3K1,PIK3C2G,CDC42,MAPK8IP3,FADD,MAP3K10,TRAF2,GADD45A,MAPK10,GNA13,MAP4K4
HIF1α Signaling	9,64E-02	1,57E-01	EPO,MAPK15,PIK3R1,MAPK6,PIK3C2G,MMP2,SLC2A4,SLC2A3,PGF,ARNT,MMP23B,EGLN1,MMP8,MAPK10,NCOA1,FIGF
Dolichol and Dolichyl Phosphate Biosynthesis	9,64E-02	5E-01	DOLK
Trehalose Degradation II (Trehalase)	9,64E-02	5E-01	GCK
β-alanine Degradation I	9,64E-02	5E-01	ABAT
Proline Degradation	9,64E-02	5E-01	PRODH
Putrescine Biosynthesis III	9,64E-02	5E-01	ADC
Glycine Biosynthesis I	9,64E-02	5E-01	SHMT1
Glutamine Degradation I	9,64E-02	5E-01	GLS2
NF-κB Activation by Viruses	9,64E-02	1,52E-01	RAF1,TRAF2,ITGA3,CCR5,PIK3R1,NFKBIE,MAP3K1,ITGAV,ITGA6,PIK3C2G,PRKCE,EIF2AK2
Prolactin Signaling	9,64E-02	1,56E-01	FYN,RAF1,STAT5A,SP1,GRB2,PIK3R1,PIK3C2G,PRKCE,PLCG1,CEBPB,PRLR,NR3C1
Glucocorticoid Receptor Signaling	9,64E-02	1,37E-01	PRKACB,RAF1,PRKAB2,NFATC3,PIK3R1,NFKBIE,CCL3,NR3C1,HSPA1L,KRT36,IL1R2,NFAT5,PCK2,ANXA1,TGFB2,SERPINE1,TAF2,ADRB2,POLR2J2/POLR2J3,STAT5A,VCAM1,MAP2K7,GRB2,MAP3K1,PIK3C2G,CEBPB,HSPA2,TRAF6,TAF4B,KRT35,TRAF2,IL1RN,CDKN1A,MAPK10,NCOA1,PRKAG2,NFATC2,ESR1
Role of Osteoblasts, Osteoclasts and Chondrocytes in Rheumatoid Arthritis	9,52E-02	1,42E-01	NFATC3,IL1RL1,PIK3R1,NFKBIE,IL1F10,IL1R2,ITGA3,NFAT5,MMP8,GSK3B,SMAD1,MAP2K7,WNT9B,SMAD6,PIK3C2G,DKKL1,TCF7L1,APC,IL36B,IL18RAP,TRAF6,COL1A1,CALM1 (includes others),TRAF2,WNT10A,IL1RN,MAPK10,CALCR,DKK4,NFATC2,BMP7,SFRP1
GABA Receptor Signaling	9,43E-02	1,74E-01	AP2M1,AP2A1,GABRB3,GABRG1,ABAT,GABRE,AP2S1,GABRB2
CXCR4 Signaling	9,43E-02	1,44E-01	RAF1,MYL6,RHOC,MYL6B,PIK3R1,RHOT2,GNB2L1,PIK3C2G,ADCY6,GNB5,CXCL12,ROCK1,PTK2,MYL12A,RHOD,RHOT1,MYL12B,MAPK10,RHOU,PRKCE,PAK7,GNA13,ELMO1
Epithelial Adherens Junction Signaling	9,43E-02	1,53E-01	RAP1B,MYH4,MYL6,LMO7,MYL6B,ARPC5L,ACTB,ACTA2,PVRL3,CTNNA1,MYH7,ACVR2B,TCF7L1,CDC42,RAP1A,APC,MET,WASL,SORBS1,TGFB2,ZYX,ACTN1
Thrombin Signaling	9,43E-02	1,42E-01	RAF1,CAMK1D,F2R,MYL6,MYL6B,PIK3R1,GNB2L1,RHOT2,GNB5,PTK2,RHOT1,RHOD,RHOU,PRKCE,ARHGEF2,GNA13,RHOC,GRB2,ARHGEF15,ADCY6,PIK3C2G,PLCG1,PLCL2,ROCK1,MYL12A,MYL12B,PPP1R12B,GATA4
Maturity Onset Diabetes of Young (MODY) Signaling	8,43E-02	1,82E-01	CACNA1E,GCK,CACNA1A,PDX1
ILK Signaling	8,13E-02	1,46E-01	MYH4,MYL6,MYL6B,PIK3R1,ACTA2,RHOT2,CDC42,PGF,PTK2,NCK2,RHOT1,RHOD,RHOU,FIGF,GSK3B,ACTN1,CFL1,RHOC,IRS4,PPP2R5D,ACTB,PIK3C2G,MYH7,CREB5,PPP2R5A,PPP2R3A,MAPK10
eNOS Signaling	8,13E-02	1,47E-01	PRKACB,CNGA2,PRKAB2,PIK3R1,PIK3C2G,ADCY6,PRKAR2A,PLCG1,HSPA2,CNGA1,NOSTRIN,HSPA1L,PGF,CALM1 (includes others),STUB1,PRKAG2,FIGF,CASP8,ESR1
Eicosanoid Signaling	8,13E-02	1,64E-01	LTA4H,ALOX12B,PLA2G2E,PLA2G2F,FPR2,RARRES3,PLA2G4F,GGT1,CYSLTR2,PLA2G7
Chemokine Signaling	8,13E-02	1,62E-01	PTK2,CALM1 (includes others),RAF1,CCR5,CAMK1D,CFL1,CXCL12,PPP1R12B,PIK3C2G,PLCG1,LIMK2
DNA Double-Strand Break Repair by Non-Homologous End Joining	8,13E-02	1,88E-01	XRCC4,XRCC1,NBN
Phenylalanine Degradation IV (Mammalian, via Side Chain)	8,13E-02	2,14E-01	HPD,ALDH3A2,MAOA
Pyrimidine Ribonucleotides De Novo Biosynthesis	8,13E-02	1,85E-01	CMPK2,AK9,NME7,CTPS1,ENTPD7
Airway Pathology in Chronic Obstructive Pulmonary Disease	7,98E-02	2,5E-01	MMP8,MMP2
Citrulline Biosynthesis	7,98E-02	2,5E-01	PRODH,GLS2
UDP-N-acetyl-D-galactosamine Biosynthesis II	7,98E-02	2,5E-01	PGM3,GCK
Interferon Signaling	7,98E-02	1,76E-01	MX1,PIAS1,IFNB1,STAT2,IRF9,IFNAR1
Heparan Sulfate Biosynthesis	7,98E-02	1,64E-01	CHST4,SULT1A1,HS6ST2,CHST12,HS3ST6,NDST1,HS3ST5,HS3ST3A1,SULT2A1
Pyrimidine Deoxyribonucleotides De Novo Biosynthesis I	7,98E-02	1,9E-01	CMPK2,RRM2B,AK9,NME7
Intrinsic Prothrombin Activation Pathway	7,98E-02	1,56E-01	COL1A1,KLK1,F5,COL10A1,F13B
ERK/MAPK Signaling	7,98E-02	1,36E-01	RAP1B,PRKACB,RAF1,FYN,PIK3R1,PPP1R3C,RAPGEF4,PTK2,ITGA3,PLA2G2F,PRKCE,PLA2G4F,PPARG,GRB2,PPP2R5D,PRKAR2A,PIK3C2G,PLCG1,CREB5,RAP1A,PPP2R5A,PLA2G2E,PPP2R3A,PRKAG2,PAK7,ESR1,ELF5
Hypoxia Signaling in the Cardiovascular System	7,98E-02	1,56E-01	EPO,UBE2G1,NFKBIE,UBE2D4,UBE2V2,CREB5,SLC2A4,UBE2L6,UBE2F,ARNT
EGF Signaling	7,98E-02	1,55E-01	RAF1,CSNK2A2,MAP2K7,GRB2,PIK3R1,MAP3K1,CSNK2A1,PIK3C2G,PLCG1
CD28 Signaling in T Helper Cells	7,98E-02	1,39E-01	FYN,ARPC5L,GRB2,NFATC3,NFKBIE,PIK3R1,MAP3K1,PIK3C2G,PLCG1,HLA-DQB1,CDC42,CALM1 (includes others),NFAT5,ZAP70,MAPK10,NFATC2,ITK
The Visual Cycle	7,98E-02	1,88E-01	DHRS9,RDH11,RDH12
TR/RXR Activation	7,98E-02	1,46E-01	LDLR,AKR1C1/AKR1C2,NCOA6,PDE3B,DIO1,PIK3R1,NCOA1,PIK3C2G,NCOA4,STRBP,THRA,TBL1XR1,RXRB
RAR Activation	7,98E-02	1,4E-01	PRKACB,STAT5A,RDH14,RDH11,PIK3R1,MAP3K1,SMAD6,ADCY6,PRKAR2A,ADH1C,CSNK2A2,ADH7,DHRS9,ALDH1A3,RARB,PRKAG2,NCOA1,MAPK10,CSNK2A1,TGFB2,PRKCE,RDH12,NR2F6,RXRB,SMAD1
Type II Diabetes Mellitus Signaling	7,98E-02	1,34E-01	PPARG,MAP2K7,PRKAB2,IRS4,NFKBIE,PIK3R1,MAP3K1,PIK3C2G,CEBPB,ACSBG2,SLC2A4,TRAF2,GCK,MAPK10,PRKAG2,PRKCE,PDX1
Corticotropin Releasing Hormone Signaling	7,98E-02	1,4E-01	RAP1B,PRKACB,RAF1,CRHR2,BDNF,PRKAR2A,ADCY6,PLCG1,CREB5,RAP1A,CALM1 (includes others),NPR1,PRKAG2,PRKCE,IVL,FASLG
Fcγ Receptor-mediated Phagocytosis in Macrophages and Monocytes	7,98E-02	1,47E-01	FYN,ARPC5L,ACTB,PIK3R1,ACTA2,PIK3C2G,PLCG1,NCK1,CDC42,FYB,NCK2,RAB11B,PRKCE,VASP
HMGB1 Signaling	7,98E-02	1,44E-01	MAP2K7,VCAM1,RHOC,PIK3R1,RHOT2,PIK3C2G,CDC42,SP1,RHOT1,RHOD,MAPK10,RHOU,SERPINE1,KAT6B
Folate Transformations I	7,98E-02	2,22E-01	MTHFD1L,SHMT1
FAK Signaling	7,98E-02	1,33E-01	FYN,RAF1,GRB2,ARHGEF7,PIK3R1,ACTB,ACTA2,PIK3C2G,PLCG1,PTK2,ITGA3,CAPN2,PAK7
RANK Signaling in Osteoclasts	7,98E-02	1,41E-01	TRAF6,MAP3K10,CALM1 (includes others),RAF1,TRAF2,MAP2K7,MITF,NFKBIE,PIK3R1,MAP3K1,MAPK10,PIK3C2G,NFATC2
Colorectal Cancer Metastasis Signaling	7,98E-02	1,35E-01	PRKACB,SIAH1,ADRBK1,MSH3,PIK3R1,GNB2L1,RHOT2,GNB5,PGF,RHOT1,RHOD,MMP8,TGFB2,RHOU,FIGF,TLR3,GSK3B,RALGDS,WNT9B,RHOC,GRB2,IL6R,PIK3C2G,PRKAR2A,ADCY6,MMP2,TCF7L1,APC,MMP23B,WNT10A,TLR5,MAPK10,PRKAG2
Caveolar-mediated Endocytosis Signaling	7,98E-02	1,36E-01	FYN,ITGA3,RAB5C,ITGA11,ACTB,ACTA2,ITGAV,ITGA6,CD48,PTRF,COPG1
Diphthamide Biosynthesis	7,98E-02	3,33E-01	EEF2
PRPP Biosynthesis I	7,98E-02	3,33E-01	PRPS2
Methylglyoxal Degradation I	7,98E-02	3,33E-01	HAGH
Thyronamine and Iodothyronamine Metabolism	7,98E-02	3,33E-01	DIO1
Inosine-5'-phosphate Biosynthesis II	7,98E-02	3,33E-01	ATIC
Thyroid Hormone Metabolism I (via Deiodination)	7,98E-02	3,33E-01	DIO1
Tyrosine Biosynthesis IV	7,98E-02	3,33E-01	PCBD2
4-aminobutyrate Degradation I	7,98E-02	3,33E-01	ABAT
L-serine Degradation	7,98E-02	3,33E-01	SDSL
N-acetylglucosamine Degradation I	7,98E-02	3,33E-01	AMDHD2
Cholecystokinin/Gastrin-mediated Signaling	7,98E-02	1,49E-01	RAF1,RHOC,GRB2,RHOT2,IL1F10,IL36B,PTK2,ROCK1,RHOT1,RHOD,IL1RN,MAPK10,RHOU,PRKCE,GNA13
Angiopoietin Signaling	7,98E-02	1,41E-01	PTK2,STAT5A,ANGPT1,GRB2,DOK2,PIK3R1,NFKBIE,PIK3C2G,PAK7,NCK1
Non-Small Cell Lung Cancer Signaling	7,98E-02	1,37E-01	RAF1,GRB2,PIK3R1,RARB,PIK3C2G,PLCG1,RASSF5,ERBB2,RXRB,RASSF1
Myc Mediated Apoptosis Signaling	7,98E-02	1,5E-01	FADD,GRB2,PIK3R1,MAPK10,PIK3C2G,CASP8,SFN,FAS,FASLG
Wnt/β-catenin Signaling	7,98E-02	1,41E-01	SOX7,AXIN2,GJA1,CSNK1G1,WNT9B,PPP2R5D,SOX12,DKKL1,TCF7L1,ACVR2B,SOX13,APC,PPP2R5A,CSNK2A2,WNT10A,PPP2R3A,RARB,CD44,CSNK2A1,TGFB2,DKK4,SFRP1,PIN1,GSK3B
RAN Signaling	7,98E-02	1,67E-01	CSE1L,TNPO1,RANGAP1
Methionine Degradation I (to Homocysteine)	7,98E-02	1,88E-01	AHCYL1,SUV39H2,AHCY
Synaptic Long Term Potentiation	7,98E-02	1,45E-01	RAP1B,PRKACB,GRIN1,RAF1,GRM8,PPP1R3C,GRIA2,PRKAR2A,PLCG1,PLCL2,CREB5,RAP1A,GRM5,CALM1 (includes others),PRKAG2,PRKCE,GRM6
p38 MAPK Signaling	7,98E-02	1,47E-01	IL1RL1,HMGN1,IL1F10,CREB5,FAS,IL36B,IL18RAP,FADD,IL1R2,TRAF6,TRAF2,PLA2G2E,PLA2G2F,IL1RN,TGFB2,PLA2G4F,FASLG
CDK5 Signaling	7,98E-02	1,46E-01	PRKACB,RAF1,BDNF,PPP2R5D,PPP1R3C,ITGA6,PRKAR2A,ADCY6,CACNA1A,PPP2R5A,ITGA3,PPP2R3A,PRKAG2
Graft-versus-Host Disease Signaling	7,98E-02	1,52E-01	PRF1,IL1RN,IL1F10,HLA-DQB1,FAS,FASLG,IL36B
Natural Killer Cell Signaling	7,98E-02	1,44E-01	FYN,RAF1,GRB2,PIK3R1,PIK3C2G,SH3BP2,PLCG1,NCK1,LILRB1,SH2D1A,INPP5B,ZAP70,PRKCE,PAK7,KIR2DL4,SH2D1B
IL-4 Signaling	7,98E-02	1,47E-01	IL4R,NFAT5,IL13RA1,GRB2,NFATC3,INPP5B,PIK3R1,PIK3C2G,NFATC2,HLA-DQB1,NR3C1
Remodeling of Epithelial Adherens Junctions	7,98E-02	1,52E-01	MET,RAB5C,RALA,ARPC5L,ACTB,ACTA2,CTNNA1,ZYX,ACTN1,APC
iCOS-iCOSL Signaling in T Helper Cells	7,98E-02	1,34E-01	GRB2,NFATC3,NFKBIE,PIK3R1,TRAT1,PIK3C2G,PLCG1,HLA-DQB1,PLEKHA4,CALM1 (includes others),NFAT5,ZAP70,ICOS,NFATC2,ITK
Role of Macrophages, Fibroblasts and Endothelial Cells in Rheumatoid Arthritis	7,98E-02	1,29E-01	RAF1,TRAF3,NFATC3,IL1RL1,PIK3R1,NFKBIE,CXCL12,IL1F10,PGF,IL1R2,NFAT5,FIGF,PRKCE,TLR3,GSK3B,VCAM1,MAP2K7,WNT9B,IL6R,PIK3C2G,PLCG1,DKKL1,PRSS1,CEBPB,PLCL2,TCF7L1,CREB5,APC,IL36B,IL18RAP,ROCK1,TRAF6,CALM1 (includes others),TRAF2,TLR5,WNT10A,IL1RN,DKK4,NFATC2,SFRP1
Role of Wnt/GSK-3β Signaling in the Pathogenesis of Influenza	7,98E-02	1,43E-01	SIAH1,CSNK1G1,WNT9B,WNT10A,NCOA1,IFNB1,NCOA4,TCF7L1,GSK3B,IFNAR1,APC
BMP signaling pathway	7,98E-02	1,41E-01	PRKACB,RAF1,MAGED1,GRB2,MAPK10,PRKAR2A,PRKAG2,SMAD6,GREM1,BMP7,SMAD1
Telomerase Signaling	7,98E-02	1,41E-01	HDAC9,RAF1,GRB2,PPP2R5D,PIK3R1,DKC1,PIK3C2G,PPP2R5A,SP1,PPP2R3A,CDKN1A,POT1,TERF1,ELF5
T Cell Receptor Signaling	7,98E-02	1,37E-01	FYN,RAF1,GRB2,NFATC3,PIK3R1,MAP3K1,PIK3C2G,PLCG1,CD8B,CALM1 (includes others),NFAT5,ZAP70,NFATC2,ITK
Aryl Hydrocarbon Receptor Signaling	7,98E-02	1,35E-01	ALDH1B1,GSTM1,GSTM5,TP73,FAS,ARNT,ALDH1L1,SP1,ALDH1A3,ALDH3A2,NFIA,CDKN1A,RARB,TGFB2,DHFR,RXRB,ALDH3A1,ESR1,FASLG
CCR5 Signaling in Macrophages	7,98E-02	1,23E-01	CALM1 (includes others),CCR5,GNB2L1,GNB5,MAPK10,PRKCE,PLCG1,CCL3,FAS,FASLG
Virus Entry via Endocytic Pathways	7,98E-02	1,41E-01	FYN,AP2M1,AP2A1,PIK3R1,ACTB,ACTA2,ITGA6,PIK3C2G,PLCG1,CDC42,AP2S1,ITGA3,PRKCE
Ketogenesis	7,98E-02	2E-01	BDH1,HMGCS2
Pentose Phosphate Pathway	7,98E-02	2E-01	TKT,RPIA
Cytotoxic T Lymphocyte-mediated Apoptosis of Target Cells	7,98E-02	1,47E-01	FADD,PRF1,CASP8,FAS,FASLG
IL-22 Signaling	7,98E-02	1,67E-01	STAT5A,IL10RB,MAPK10,IL22RA2
Role of JAK1, JAK2 and TYK2 in Interferon Signaling	7,98E-02	1,54E-01	RAF1,IFNB1,STAT2,IFNAR1
Estrogen-mediated S-phase Entry	7,98E-02	1,48E-01	CDKN1A,E2F3,ESR1,CDK1
Triacylglycerol Degradation	7,98E-02	1,67E-01	CEL,LIPF,PNLIPRP1,NDST1
Role of BRCA1 in DNA Damage Response	7,98E-02	1,43E-01	GADD45A,CDKN1A,BARD1,SLC19A1,RPA1,UIMC1,FANCC,E2F3,NBN
Mitochondrial L-carnitine Shuttle Pathway	7,98E-02	1,67E-01	CPT1A,CPT2,ACSBG2
Amyotrophic Lateral Sclerosis Signaling	7,98E-02	1,4E-01	GRIN1,RAB5C,GDNF,PIK3R1,PIK3C2G,GRIA2,CACNA1A,PGF,CCS,CACNA1E,HECW1,FIGF,GLUL,CAPN2
IGF-1 Signaling	7,98E-02	1,37E-01	PRKACB,RAF1,IGFBP6,GRB2,PIK3R1,PRKAR2A,PIK3C2G,IGFBP7,IGFBP2,PTK2,CSNK2A2,CSNK2A1,PRKAG2,SFN
Production of Nitric Oxide and Reactive Oxygen Species in Macrophages	7,98E-02	1,34E-01	PPARA,RAP1B,MAP2K7,RHOC,APOF,PPP2R5D,PIK3R1,PPP1R3C,NFKBIE,MAP3K1,RHOT2,PIK3C2G,PLCG1,RAP1A,PPP2R5A,MAP3K10,PPP2R3A,RHOD,RHOT1,CYBA,MAPK10,RHOU,CYBB,PRKCE,APOD
Dopamine-DARPP32 Feedback in cAMP Signaling	7,98E-02	1,38E-01	PRKACB,GRIN1,CSNK1G1,PPP2R5D,PPP1R3C,KCNJ15,ADCY6,PRKAR2A,PLCG1,PLCL2,DRD2,CREB5,ATP2A2,CACNA1A,PPP2R5A,CALM1 (includes others),CACNA1E,PPP2R3A,KCNJ5,PRKAG2,PRKCE,DRD3
Role of PI3K/AKT Signaling in the Pathogenesis of Influenza	7,98E-02	1,34E-01	CCR5,PIK3R1,NFKBIE,PIK3C2G,IFNB1,ZNF346,GSK3B,PLAC8,IFNAR1
Synaptic Long Term Depression	7,98E-02	1,36E-01	RAF1,GRM8,PPP2R5D,RYR2,GRIA2,PLCG1,PLCL2,PLA2G7,PPP2R5A,GRM5,PLA2G2E,PLA2G2F,PPP2R3A,NPR1,PRKCE,RARRES3,GRM6,PLA2G4F,GNA13
Role of JAK2 in Hormone-like Cytokine Signaling	7,98E-02	1,47E-01	EPO,STAT5A,GHR,IRS4,PRLR
HER-2 Signaling in Breast Cancer	7,98E-02	1,38E-01	GRB2,PIK3R1,CDKN1A,PIK3C2G,PRKCE,PLCG1,MMP2,ERBB2,GSK3B,CDC42,AREG/AREGB
VEGF Family Ligand-Receptor Interactions	7,98E-02	1,41E-01	RAF1,PLA2G2E,PLA2G2F,GRB2,PIK3R1,PIK3C2G,PRKCE,PLCG1,FIGF,PLA2G4F,PGF
Role of Pattern Recognition Receptors in Recognition of Bacteria and Viruses	7,98E-02	1,37E-01	OAS2,PIK3R1,PIK3C2G,IFNB1,C1QB,OAS3,IFIH1,TRAF6,TLR5,MAPK10,PRKCE,TLR3,EIF2AK2
IL-1 Signaling	7,98E-02	1,27E-01	TRAF6,PRKACB,MAP2K7,TOLLIP,NFKBIE,MAP3K1,GNB2L1,PRKAG2,MAPK10,ADCY6,PRKAR2A,GNB5,GNA13
Renal Cell Carcinoma Signaling	7,98E-02	1,41E-01	MET,RAF1,GRB2,PIK3R1,PIK3C2G,PAK7,CDC42,FH,RAP1A,ARNT
TNFR1 Signaling	7,98E-02	1,37E-01	FADD,TRAF2,NFKBIE,MAP3K1,PAK7,CDC42,CASP8
D-myo-inositol (1,4,5)-trisphosphate Degradation	7,98E-02	1,67E-01	INPP5B,SEC16A,INPP5A
Cysteine Biosynthesis III (mammalia)	7,98E-02	1,67E-01	AHCYL1,SUV39H2,AHCY
Estrogen-Dependent Breast Cancer Signaling	7,98E-02	1,34E-01	STAT5A,HSD17B3,SP1,PIK3R1,PIK3C2G,HSD17B12,CREB5,ESR1,HSD17B8
Serine Biosynthesis	7,98E-02	2,5E-01	PSPH
Branched-chain α-keto acid Dehydrogenase Complex	7,98E-02	2,5E-01	DBT
Spermine and Spermidine Degradation I	7,98E-02	2,5E-01	PAOX
Phenylethylamine Degradation I	7,98E-02	2,5E-01	ALDH3A2
Methylmalonyl Pathway	7,98E-02	2,5E-01	PCCA
Melatonin Degradation II	7,98E-02	2,5E-01	MAOA
Lactose Degradation III	7,98E-02	2,5E-01	GLB1
N-acetylglucosamine Degradation II	7,98E-02	2,5E-01	AMDHD2
Neuroprotective Role of THOP1 in Alzheimer's Disease	7,98E-02	1,43E-01	PRKACB,PDYN,NTS,PRKAR2A,PRKAG2,SERPINA3
Cyclins and Cell Cycle Regulation	7,98E-02	1,26E-01	HDAC9,RAF1,PPP2R3A,PPP2R5D,CDKN1A,TGFB2,CDKN2C,GSK3B,E2F3,CDK1,PPP2R5A
PDGF Signaling	7,98E-02	1,39E-01	RAF1,CSNK2A2,GRB2,INPP5B,PIK3R1,MAP3K1,CSNK2A1,SPHK1,PIK3C2G,PLCG1,EIF2AK2
Salvage Pathways of Pyrimidine Ribonucleotides	7,98E-02	1,41E-01	APOBEC1,CMPK2,APOBEC2,MAPK6,GRK5,LIMK2,NME7,CDK1,PRKCE,UCK1,PAK7,EIF2AK2,AK9
Acyl-CoA Hydrolysis	7,98E-02	1,82E-01	THEM5,ACOT1
Purine Nucleotides De Novo Biosynthesis II	7,98E-02	1,82E-01	IMPDH1,ATIC
Thrombopoietin Signaling	7,98E-02	1,36E-01	RAF1,STAT5A,MPL,GRB2,PIK3R1,PIK3C2G,PRKCE,PLCG1
Regulation of Cellular Mechanics by Calpain Protease	7,98E-02	1,14E-01	PTK2,CNGA2,ITGA3,GRB2,CAPN2,CNGA1,CDK1,ACTN1
Toll-like Receptor Signaling	7,98E-02	1,4E-01	PPARA,TRAF6,TOLLIP,TLR5,MAP3K1,EIF2AK2,TLR3,MAP4K4
TWEAK Signaling	7,98E-02	1,35E-01	FADD,TRAF2,TRAF3,NFKBIE,CASP8
MIF-mediated Glucocorticoid Regulation	7,98E-02	1,35E-01	PLA2G2E,PLA2G2F,NFKBIE,PLA2G4F,NR3C1
α-Adrenergic Signaling	7,98E-02	1,3E-01	PRKACB,CALM1 (includes others),RAF1,PHKB,GNB2L1,GNB5,PRKAR2A,ADCY6,PRKAG2,PLCG1,PRKCE,PHKG1
Glioblastoma Multiforme Signaling	7,96E-02	1,27E-01	RAF1,WNT9B,RHOC,GRB2,PIK3R1,RHOT2,PIK3C2G,PLCG1,PLCL2,CDC42,E2F3,APC,IGF2,WNT10A,NF1,RHOD,RHOT1,CDKN1A,RHOU,GSK3B
Role of Hypercytokinemia/hyperchemokinemia in the Pathogenesis of Influenza	6,9E-02	1,46E-01	CCR5,IL1RN,IFNB1,IL1F10,CCL3,IL36B
ErbB2-ErbB3 Signaling	6,89E-02	1,38E-01	RAF1,STAT5A,SP1,GRB2,PIK3R1,PIK3C2G,ERBB2,GSK3B
1D-myo-inositol Hexakisphosphate Biosynthesis II (Mammalian)	6,79E-02	1,58E-01	INPP5B,SEC16A,INPP5A
D-myo-inositol (1,3,4)-trisphosphate Biosynthesis	6,79E-02	1,58E-01	INPP5B,SEC16A,INPP5A
DNA damage-induced 14-3-3σ Signaling	6,79E-02	1,43E-01	SFN,CDK1,RAD1
Stearate Biosynthesis I (Animals)	6,79E-02	1,47E-01	THEM5,ACOT1,ELOVL2,DBT,ACSBG2
CNTF Signaling	6,79E-02	1,35E-01	LIFR,RAF1,GRB2,CNTF,PIK3R1,CNTFR,PIK3C2G
Factors Promoting Cardiogenesis in Vertebrates	6,79E-02	1,32E-01	NODAL,NOX4,TDGF1,TGFB2,PRKCE,BMP7,TCF7L1,ACVR2B,GSK3B,SMAD1,GATA4,APC
TGF-β Signaling	6,79E-02	1,29E-01	TRAF6,RAF1,NODAL,GRB2,TGFB2,SMAD6,BMP7,ACVR2B,VDR,CDC42,SERPINE1,SMAD1
Chondroitin Sulfate Degradation (Metazoa)	6,79E-02	1,67E-01	HYAL2,CD44
Androgen Biosynthesis	6,79E-02	1,67E-01	HSD17B3,HSD3B2
3-phosphoinositide Degradation	6,79E-02	1,22E-01	PPP2R5D,PPFIA3,NUDT12,MTMR14,MTMR1,PPIP5K1,FIG4,STYXL1,PPFIA2,PPP2R5A,INPP4A,PPP2R3A,PTPRO,INPP5B,PPM1H,DUSP14,PALD1,NUDT4
G Beta Gamma Signaling	6,79E-02	1,2E-01	PRKACB,RAF1,GRB2,KCNJ5,GNB2L1,GNB5,PRKAR2A,PRKAG2,PRKCE,PLCG1,GNA13,CDC42
Cell Cycle Regulation by BTG Family Proteins	6,79E-02	1,39E-01	PPP2R3A,PPP2R5D,BTG2,E2F3,PPP2R5A
IL-17A Signaling in Fibroblasts	6,79E-02	1,28E-01	TRAF6,NFKBIE,CEBPB,GSK3B,NFKBIZ
Leptin Signaling in Obesity	6,79E-02	1,32E-01	PRKACB,GRB2,PDE3B,PIK3R1,PRKAR2A,ADCY6,PIK3C2G,PRKAG2,PLCG1,PLCL2
Calcium-induced T Lymphocyte Apoptosis	6,79E-02	1,31E-01	CALM1 (includes others),ZAP70,PRKCE,PLCG1,NFATC2,CAPN2,HLA-DQB1,ATP2A2
Role of Lipids/Lipid Rafts in the Pathogenesis of Influenza	6,79E-02	1,5E-01	RSAD2,IFNB1,IFNAR1
Altered T Cell and B Cell Signaling in Rheumatoid Arthritis	6,79E-02	1,28E-01	TRAF3,TLR5,PRTN3,IL1RN,CCL21,IL1F10,HLA-DQB1,TLR3,FAS,FASLG,IL36B
PPARα/RXRα Activation	6,79E-02	1,26E-01	PRKACB,PPARA,RAF1,MAP2K7,NCOA6,PRKAB2,IL1RL1,GRB2,NFKBIE,ADCY6,PRKAR2A,PLCG1,ACVR2B,PLCL2,IL18RAP,TRAF6,IL1R2,GHR,TGFB2,PRKAG2,MAP4K4,MED24
Protein Citrullination	6,79E-02	2E-01	PADI4
Tetrahydrofolate Salvage from 5,10-methenyltetrahydrofolate	6,79E-02	2E-01	MTHFD1L
Serotonin and Melatonin Biosynthesis	6,79E-02	2E-01	TPH1
Lysine Degradation V	6,79E-02	2E-01	PIPOX
2-oxobutanoate Degradation I	6,79E-02	2E-01	PCCA
Glutamate Degradation III (via 4-aminobutyrate)	6,79E-02	2E-01	ABAT
Role of MAPK Signaling in the Pathogenesis of Influenza	6,79E-02	1,36E-01	RAF1,MAP2K7,PLA2G2E,PLA2G2F,MAPK10,IFNB1,RARRES3,PLA2G4F,PLA2G7
Sertoli Cell-Sertoli Cell Junction Signaling	6,79E-02	1,26E-01	PRKACB,RAF1,MAP2K7,ACTB,CLDN19,ACTA2,PVRL3,MAP3K1,PRKAR2A,CTNNA1,YBX3,CDC42,F11R,MAP3K10,ITGA3,CLDN1,SORBS1,CGN,MAPK10,PRKAG2,CLDN2,GSK3B,ACTN1
Hereditary Breast Cancer Signaling	6,79E-02	1,26E-01	POLR2J2/POLR2J3,HDAC9,PIK3R1,BARD1,PIK3C2G,RPA1,FANCC,CDK1,NBN,GADD45A,H2AFX,CDKN1A,XPC,SLC19A1,SFN
TNFR2 Signaling	6,79E-02	1,25E-01	TRAF2,NFKBIE,MAP3K1,TBK1
CD27 Signaling in Lymphocytes	6,79E-02	1,27E-01	MAP3K10,TRAF2,MAP2K7,NFKBIE,MAP3K1,MAPK10,CASP8
Atherosclerosis Signaling	6,79E-02	1,22E-01	VCAM1,ALOX12B,APOF,CXCL12,IL1F10,PLA2G7,IL36B,COL1A1,PLA2G2E,PLA2G2F,IL1RN,COL10A1,RARRES3,PLA2G4F,CCR2,APOD
Insulin Receptor Signaling	6,79E-02	1,3E-01	PRKACB,FYN,RAF1,ASIC2,GRB2,IRS4,PPP1R3C,PIK3R1,PIK3C2G,PRKAR2A,NCK1,SLC2A4,SCNN1G,PDE3B,INPP5B,PRKAG2,GSK3B
CCR3 Signaling in Eosinophils	6,79E-02	1,24E-01	RAF1,CFL1,PIK3R1,GNB2L1,PIK3C2G,GNB5,LIMK2,ROCK1,CALM1 (includes others),PLA2G2E,PLA2G2F,PPP1R12B,PRKCE,PAK7,PLA2G4F
Assembly of RNA Polymerase III Complex	6,79E-02	1,43E-01	GTF3C1,BRF1
Cholesterol Biosynthesis I	6,79E-02	1,54E-01	TM7SF2,LBR
Dermatan Sulfate Degradation (Metazoa)	6,79E-02	1,54E-01	HYAL2,CD44
Cholesterol Biosynthesis II (via 24,25-dihydrolanosterol)	6,79E-02	1,54E-01	TM7SF2,LBR
Cholesterol Biosynthesis III (via Desmosterol)	6,79E-02	1,54E-01	TM7SF2,LBR
Erythropoietin Signaling	6,79E-02	1,22E-01	EPO,RAF1,STAT5A,GRB2,PIK3R1,NFKBIE,PIK3C2G,PRKCE,PLCG1
Melatonin Signaling	6,79E-02	1,32E-01	PRKACB,CALM1 (includes others),RAF1,MAP2K7,PRKAR2A,PRKAG2,PRKCE,PLCG1,PLCL2
Neurotrophin/TRK Signaling	6,79E-02	1,29E-01	RAF1,MAP2K7,BDNF,GRB2,PIK3R1,PIK3C2G,PLCG1,CDC42,CREB5
Endometrial Cancer Signaling	6,47E-02	1,27E-01	RAF1,GRB2,PIK3R1,CTNNA1,PIK3C2G,ERBB2,GSK3B
Pancreatic Adenocarcinoma Signaling	6,47E-02	1,22E-01	RAF1,RALA,GRB2,PIK3R1,CDKN1A,MAPK10,TGFB2,PIK3C2G,FIGF,ERBB2,E2F3,CDC42,RALGDS,PGF
NGF Signaling	6,47E-02	1,26E-01	RAP1B,RAF1,GRB2,PIK3R1,MAP3K1,PIK3C2G,PLCG1,CDC42,CREB5,RAP1A,ROCK1,TRAF6,MAP3K10,MAPK10
Role of JAK1 and JAK3 in γc Cytokine Signaling	6,21E-02	1,27E-01	STAT5A,IL4R,GRB2,IRS4,PIK3R1,IL21R,PIK3C2G,TSLP
MSP-RON Signaling Pathway	6,14E-02	1,28E-01	KLK1,PIK3R1,ACTB,ACTA2,PIK3C2G,CCR2
IL-2 Signaling	6,14E-02	1,25E-01	RAF1,CSNK2A2,STAT5A,GRB2,PIK3R1,CSNK2A1,PIK3C2G
DNA Double-Strand Break Repair by Homologous Recombination	6,14E-02	1,25E-01	RPA1,NBN
Isoleucine Degradation I	6,14E-02	1,43E-01	ECHS1,ACADSB
Superpathway of Citrulline Metabolism	6,14E-02	1,43E-01	PRODH,GLS2
Leukotriene Biosynthesis	6,14E-02	1,43E-01	LTA4H,GGT1
Colanic Acid Building Blocks Biosynthesis	6,14E-02	1,43E-01	PMM2,MPI
Vitamin-C Transport	6,14E-02	1,43E-01	SLC2A4,SLC2A3
TCA Cycle II (Eukaryotic)	6,14E-02	1,36E-01	MDH1,FH,MDH2
Proline Biosynthesis II (from Arginine)	6,14E-02	1,67E-01	PADI4
Chondroitin and Dermatan Biosynthesis	6,14E-02	1,67E-01	CSGALNACT1
Ceramide Biosynthesis	6,14E-02	1,67E-01	KDSR
Acetyl-CoA Biosynthesis I (Pyruvate Dehydrogenase Complex)	6,14E-02	1,67E-01	DBT
Selenocysteine Biosynthesis II (Archaea and Eukaryotes)	6,14E-02	1,67E-01	SARS
Adenine and Adenosine Salvage III	6,14E-02	1,67E-01	CECR1
Purine Ribonucleosides Degradation to Ribose-1-phosphate	6,14E-02	1,67E-01	CECR1
Glycogen Biosynthesis II (from UDP-D-Glucose)	6,14E-02	1,67E-01	GYG2
Pregnenolone Biosynthesis	6,14E-02	1,67E-01	MICAL2
Sucrose Degradation V (Mammalian)	2,43E-02	1,43E-01	TPI1
Inositol Pyrophosphates Biosynthesis	2,43E-02	1,43E-01	PPIP5K1
Tryptophan Degradation to 2-amino-3-carboxymuconate Semialdehyde	2,43E-02	1,43E-01	HAAO

## Sheet: B. score345
© 2000-2014 Ingenuity Systems, Inc. All rights reserved.
Ingenuity Canonical Pathways	-log(B-H p-value)	Ratio	Molecules
cAMP-mediated signaling	2,87E00	7,16E-01	HCAR3,RAF1,PDE6G,CAMK1,RXFP4,ADRB3,MC5R,FFAR3,PDE6A,HTR1E,HTR7,RGS10,TDP2,ADORA2B,PKIA,APEX1,MC2R,PDE6B,CHRM2,GRK4,ADORA3,PDE2A,GRM8,CREB3,CREBBP,PDE6C,CREB5,RAP1A,CNGA3,PDE1C,ATF2,PDE8A,S1PR3,AKAP13,PKIB,CREM,DUSP4,PTGER2,RPS6KA1,GNAL,PDE6D,PKIG,AKAP12,AKAP8,HTR5A,PDE7A,HTR4,MC3R,HTR1D,AKAP7,EP300,AKAP11,MPPE1,AKAP2,ADRB1,CXCR2,PDE3B,CAMK1G,DRD4,ADORA1,HCAR2,PPP3CA,CALML5,ADCY6,DRD5,CRHR1,XCR1,C…
Cardiac β-adrenergic Signaling	2,44E00	7,07E-01	CACNA1S,PDE6G,PPP2CA,ATP2A2,GNB4,PDE6A,PPM1J,TDP2,PKIA,APEX1,GNG12,PDE6B,PDE2A,PLN,ADRBK2,PDE6C,CACNA1A,PDE1C,GNG10,PDE8A,AKAP13,PPP2R3A,PKIB,PPP2R2B,GNB2,SLC8A1,PDE6D,PKIG,AKAP12,AKAP8,PDE7A,PPP2R2A,PPP1R3C,AKAP7,MPPE1,AKAP11,AKAP2,ADRB1,PDE3B,GNB1L,CACNA1D,PPP2R5D,ADCY6,PPP2R5A,PPP1R14D,PPP2R5E,AKAP1,ENPP6,PRKACB,ADRBK1,PPP2R5B,GNB2L1,GNB5,AKAP3,CACNA1E,GNB3,PPP1R7,MRAS,PDE11A,PPP1CA,PPP1R14C,P…
Regulation of IL-2 Expression in Activated and Anergic T Lymphocytes	2,32E00	7,38E-01	CD247,MAP2K4,RAF1,TGFBR1,MAPK1,CD3E,NFATC3,SMAD3,KRAS,TGFBR2,IKBKB,IKBKG,MAP2K2,TGFB1,MAPK3,MRAS,NFKBIB,SMAD2,RRAS,RAC1,MALT1,CD3G,CARD11,PLCG2,ZAP70,LAT,TGFB3,MAPK10,VAV1,RELA,FYN,CAMK4,NFKBIE,NFKB1,NFATC1,PPP3R2,NFKBIA,JUN,NFAT5,IL2,SOS1,TGFB2,SMAD4,MAP2K1,PPP3CA,VAV2,CALML5,MAP2K7,NRAS,GRB2,MAP3K1,MAPK8,TOB1,PLCG1,MAPK9,CD3D,CALM1 (includes others),FOS,RRAS2,CD80,BCL10,NFATC2
Protein Kinase A Signaling	2,32E00	6,6E-01	SHH,MYH10,RAF1,PDE6G,DUSP8,TGFBR1,PTPLA,MYL5,GSK3A,NTN1,PTPRC,GYS1,PDE6A,DUSP11,DUSP7,GNA13,CDC16,GNG12,PDE6B,PLN,PRKCQ,YWHAG,ADD2,PDE6C,PTPN3,RAP1A,PTP4A1,ATF2,GNG10,MYL9,EYA3,ANAPC5,HIST1H1D,DUSP4,PTPRA,PDE6D,ANAPC2,PTPN2,AKAP8,PTPN14,MYLK3,DUSP2,MPPE1,DUSP5,PTPN4,CALML5,ADCY6,DUSP21,FLNC,PPP1R14D,DUSP18,SFN,EYA1,TCF7L2,CDC27,AKAP1,ENPP6,PRKACB,YWHAH,SMAD3,PHKG2,GNB2L1,AKAP3,PTEN,TGFBR2,MAP2K2,…
G-Protein Coupled Receptor Signaling	2,17E00	6,7E-01	HCAR3,RAF1,PDE6G,PIK3R1,RXFP4,KRAS,ADRB3,MC5R,HRH1,FFAR3,PDE6A,GNA15,HTR1E,PIK3CG,RGS10,HTR7,TDP2,PLCB1,ADORA2B,NFKBIB,APEX1,MC2R,PDE6B,CHRM2,ADORA3,GRK4,PDE2A,AKT2,GRM8,RRAS,CREB3,CREBBP,PDE6C,CREB5,RAP1A,ADRA1D,PDE1C,ATF2,PDE8A,S1PR3,DUSP4,PIK3CD,PTGER2,RPS6KA1,GNAL,PDE6D,FYN,PIK3CA,HTR4,PDE7A,HTR5A,MC3R,GNA11,HTR1D,AVPR1A,EP300,MPPE1,SYNGAP1,ADRB1,AKT1,CXCR2,PDE3B,SOS1,PRKCE,DRD4,PIK3R2,ADORA1…
Gαs Signaling	1,81E00	6,96E-01	PRKACB,HCAR3,MAPK1,GNB2L1,LHCGR,GNB5,ADRB3,GNB4,MC5R,GNB3,MAP2K2,MAPK3,HTR7,MRAS,ADORA2B,GNG12,MC2R,HRH2,ADD2,GNG2,CREB3,CREBBP,RAPGEF3,GNG3,CREB5,RAP1A,CNGA1,MC4R,CNGA3,ATF2,CHRM5,GNG10,ADCY9,PRKACG,GNB2,PTGER2,ADCY10,HTR4,HTR5A,MSR1,MC3R,PTGDR,TAAR1,RAPGEF4,CNGB1,CHRM1,CHRM3,PRKAG1,EP300,BRAF,ADRB1,FSHR,PRKAR1B,HCK,RYR1,ADCY8,GNB1L,HCAR2,MAP2K1,PTGER4,ADRB2,CNGA2,HTR6,ADCY2,GNAS,RYR2,PRKAR2A,AD…
Molecular Mechanisms of Cancer	1,81E00	6,14E-01	RAPGEF1,SHH,RAF1,RAC2,TGFBR1,APH1B,AXIN1,PIK3R1,KRAS,GSK3A,BMPR1B,CCND3,GNA15,GNA13,SMAD2,AKT2,PRKCQ,STK36,RAP1A,CDH1,APH1A,ARHGEF18,PIK3CD,CFLAR,RHOT2,GNA11,CDK4,PSEN2,JAK2,CDC42,CASP6,SOS1,PIK3R2,CASP8,PMAIP1,RHOC,GRB2,ADCY6,BAK1,FOS,CDKN2D,CCNE1,CDKN1A,BMP7,PSEN1,PRKACB,JAK1,SMAD3,TGFBR2,MYC,CTNNA2,CASP9,RHOG,MAP2K2,GNAT1,RHOB,TGFB1,MAPK3,SMAD1,E2F2,TAB1,SMAD9,ARHGEF15,RAPGEF3,GNAZ,APC,BMP10,A…
Noradrenaline and Adrenaline Degradation	1,79E00	8,75E-01	HSD17B10,ALDH4A1,ADH1C,ADH5,ALDH2,ADH1A,MAOB,AKR1A1,ALDH1A1,ALDH1A3,COMT,ALDH3A2,SMOX,ALDH3A1,ALDH7A1,ALDH1B1,PNMT,RDH14,DHRS2,ADH7,DHRS9,ALDH1A2,PECR,ADHFE1,LRTOMT,MAOA,DHRS4,ADH4
Phospholipase C Signaling	1,72E00	6,35E-01	RAF1,MYL6,MYL5,KRAS,GNB4,LCK,ITGA3,HDAC7,PLCB1,PLA2G4F,GNA13,GNG12,ITGA4,ARHGEF4,PLD3,PRKCQ,RRAS,CREBBP,CREB3,RALB,CREB5,RAP1A,PLD1,GNG10,ATF2,MYL9,MYL12A,SYK,PLCG2,GNB2,ARHGEF18,ARHGEF10,LCP2,RAP1B,FYN,NAPEPLD,RALA,PLA2G10,ARHGEF7,RHOT2,PRKCZ,EP300,ARHGEF19,RHOD,SOS1,RHOU,PRKCE,ARHGEF3,PLA2G12B,GNB1L,PPP3CA,ITGB1,CALML5,CD79B,RHOC,GRB2,FCGR2A,ITGA2,GNAQ,ADCY6,PLCG1,PLA2G2A,MYL1,PRKCG,CALM1 (incl…
Leukocyte Extravasation Signaling	1,64E00	6,79E-01	RAC2,MYL6,PIK3R1,MAPK13,MAP3K4,CLDN6,MMP24,ITGB3,ITGA3,TXK,PIK3CG,CYBA,ARHGAP12,ITGA4,PRKCQ,CRKL,ITGA6,THY1,MMP2,RAP1A,MMP27,ARHGAP5,NCF1,CDH5,PLCG2,NCF2,ARHGAP35,ITGA1,VAV1,PIK3CD,ARHGAP1,RAP1B,CD99,PIK3CA,CTNNA3,CTNNA1,CDC42,PRKCZ,CLDN4,MMP25,MMP8,PRKCE,PIK3R2,RASSF5,CTNNB1,MMP17,ITGB1,ARHGAP6,ACTB,ACTN2,ITGA2,PIK3C2G,MAPK8,ARHGAP4,MMP10,PLCG1,PRKCG,F11R,GNAI3,EDIL3,ARHGAP9,CD44,CLDN3,CLDN22,PR…
TGF-β Signaling	1,64E00	6,99E-01	MAP2K4,RAF1,INHA,NODAL,BMP4,TGFBR1,MAPK1,SMAD3,KRAS,MAPK13,BMPR1B,TLX2,TGFBR2,MAP2K2,TGFB1,RUNX2,MAPK3,MRAS,HNF4A,SERPINE1,TFE3,SMAD1,AMHR2,TAB1,SMAD2,SMAD9,FOXH1,RRAS,CREBBP,PITX2,ACVR1B,TRAF6,ZNF423,IRF7,AMH,TGFB3,SMURF2,MAP2K3,MAP2K6,HOXC9,ACVR2B,CDC42,TGIF1,EP300,JUN,BMPR1A,SOS1,TGFB2,SMAD4,VDR,ACVR1C,MAP2K1,RUNX3,NRAS,GRB2,HDAC1,ACVR1,MAPK8,SMAD7,SMAD6,MAPK9,NKX2-5,FOS,RRAS2,BMP7
p70S6K Signaling	1,64E00	6,97E-01	RAF1,JAK1,YWHAH,MAPK1,F2R,PPP2CA,PIK3R1,PPP2R5B,PDPK1,KRAS,F2,PLCE1,MAP2K2,PIK3CG,PPM1J,MAPK3,MRAS,PLCB1,RPS6KB1,IL2RG,AKT2,IL4R,PRKCQ,YWHAG,EEF2,RRAS,PLCL2,PLD1,RPS6,PPP2R1A,PPP2R3A,MAPT,PLCG2,PRKCD,IRS1,SYK,PPP2R2B,PIK3CD,PRKCH,AGTR1,F2RL2,PIK3CA,PPP2R2A,PIK3R5,CD79A,PRKCZ,PLCD1,AKT1,F2RL1,SOS1,AKT3,PRKCE,PPP2R5C,PPP2R2C,PIK3R2,EEF2K,BCAP31,MAP2K1,PLCD4,EGFR,AGT,IL4,SRC,NRAS,CD79B,PIK3C2A,GRB2,…
Ethanol Degradation II	1,64E00	8,67E-01	HSD17B10,ALDH4A1,ADH1C,ADH5,ALDH2,ADH1A,AKR1A1,ACSS3,ALDH1A1,ALDH1A3,ALDH3A2,ACSS2,ALDH3A1,ALDH7A1,ALDH1B1,RDH14,DHRS2,ACSS1,ADH7,DHRS9,ALDH1A2,PECR,ADHFE1,ACSL1,DHRS4,ADH4
Glucocorticoid Receptor Signaling	1,64E00	6,25E-01	RAF1,TAF11,POLR2F,TGFBR1,PRKAB1,PRKAB2,SGK1,PIK3R1,KRAS,POMC,GTF2E2,MAPK13,KRT32,KRT36,FGG,PIK3CG,NFKBIB,SERPINE1,STAT5A,SMAD2,AKT2,RRAS,MED1,CREBBP,TAT,PCK1,TRAF6,TAF4B,HSPA8,POU2F1,ERCC3,PIK3CD,POLR2I,TNF,PIK3CA,PRL,POU2F2,HSPA6,JAK2,CCL5,HSPA1L,EP300,GTF2A2,JUN,AKT1,CCL2,NCOA2,SOS1,CEBPA,GTF2H5,NCOR1,PIK3R2,FKBP5,PPP3CA,POLR2J2/POLR2J3,GRB2,PIK3C2G,MAPK8,CCL11,IL13,TSG101,HSPA2,FOS,TRAF2,VIPR1…
RhoGDI Signaling	1,59E00	6,26E-01	MYL6,MYL5,GNB4,ITGA3,PAK1,GNA15,ARHGAP12,GNA13,CDH13,GNG12,ITGA4,ARHGEF4,CFL1,CREBBP,GNG10,ARHGAP5,MYL9,MYL12A,CDH1,CDH12,CDH5,GNB2,ARHGAP35,ARHGEF18,PAK7,WASF2,ARHGEF10,ARHGAP1,PIP4K2A,ESR2,GNAL,PIP4K2C,PPP1R12C,CDH18,ARPC1B,ARHGEF7,RHOT2,GNA11,CDC42,EP300,ARHGEF19,CDH7,ACTR3,CDH3,RHOD,RHOU,PIP5KL1,ARHGEF3,GNB1L,PI4KA,ITGB1,ARHGAP6,RHOC,ACTB,ITGA2,GNAQ,ARHGAP4,GDI2,MYL1,CDH19,GNAI3,DGKZ,PAK3,ARH…
ERK/MAPK Signaling	1,58E00	6,38E-01	RAC2,RAF1,RAPGEF1,PPP2CA,PIK3R1,HSPB2,KRAS,ITGA3,PAK1,PIK3CG,PPM1J,PLA2G4F,ITGA4,ETS1,YWHAG,RRAS,CRKL,CREBBP,CREB3,HIST2H3C (includes others),CREB5,RAP1A,ATF2,PPP2R3A,PLCG2,PPP2R2B,HSPB7,PAK7,DUSP4,PIK3CD,RPS6KA1,RAP1B,FYN,PIK3CA,PPP2R2A,PLA2G10,PPP1R3C,EIF4E,DUSP2,EP300,EIF4EBP1,SOS1,PRKCE,PIK3R2,PLA2G12B,ITGB1,MYCN,GRB2,PPP2R5D,ITGA2,PIK3C2G,PLCG1,PPP2R5A,PLA2G2A,PRKCG,FOS,PLA2G4A,PLA2G2E,PAK3,…
Erythropoietin Signaling	1,57E00	6,89E-01	RAF1,SOCS3,MAPK1,PIK3R1,PDPK1,KRAS,MAP2K2,PIK3CG,MAPK3,MRAS,NFKBIB,STAT5A,RPS6KB1,PTPN6,AKT2,PRKCQ,EPOR,RRAS,CBL,PLCG2,PRKCD,PRKCH,PIK3CD,EPO,RELA,PIK3CA,NFKBIE,PIK3R5,JAK2,NFKB1,PRKCZ,AKT1,JUN,NFKBIA,SOS1,PRKCE,AKT3,PIK3R2,STAT5B,MAP2K1,SRC,NRAS,PIK3C2A,GRB2,PIK3C2G,PLCG1,PRKCG,FOS,RRAS2,PRKCI,PRKCB
Agrin Interactions at Neuromuscular Junction	1,57E00	7,61E-01	MAP2K4,RAC2,GABPB1,CHRNA1,NRG2,PKLR,MAPK1,ARHGEF7,ACTA2,KRAS,CDC42,ITGB3,NRG1,PTK2,PAK1,ITGA3,JUN,ERBB4,MAPK3,MRAS,ERBB2,DAG1,ACTC1,EGFR,ITGA4,ITGB1,SRC,PXN,NRAS,PAK6,RRAS,ACTB,ITGA2,DVL1,LAMA2,MAPK8,RAC1,ITGA6,MAPK9,NRG4,ERBB3,ITGAL,RRAS2,PAK3,NRG3,MAPK10,GABPA,ITGA1,PAK7,AGRN,CTTN
Sertoli Cell-Sertoli Cell Junction Signaling	1,57E00	6,5E-01	RAF1,AXIN1,TGFBR3,KRAS,GSK3A,MAPK13,MAP3K4,CLDN6,OCLN,MAP3K10,ITGA3,SPTB,ITGA4,MAP3K2,PLS1,AKT2,GUCY1A3,RRAS,ATF2,MAP3K12,CDH1,MAP2K3,TNF,CTNNA1,ILK,SYMPK,MAP3K5,CDC42,TUBB2B,AKT1,JUN,CLDN4,TUBA8,SORBS1,PPAP2B,TUBA3C/TUBA3D,TUBB4A,TUBA3E,CTNNB1,ITGB1,TJP1,ACTN2,ACTB,ITGA2,MAPK8,F11R,CLDN22,CLDN3,MAP2K4,PRKACB,MAP3K11,MAPK1,CLDN19,IGSF5,CLDN7,TUBB,PTEN,MPP6,CTNNA2,TJAP1,MAP2K2,MAPK3,CGN,MRAS,MTMR2…
LPS/IL-1 Mediated Inhibition of RXR Function	1,57E00	6,4E-01	CHST4,LIPC,SLC27A2,APOC4,CYP3A7,SULT1A2,CHST2,ALDH1L1,NR1I2,CYP2A13,RARA,CYP2A6,GSTA1,SULT1C3,ALDH3A1,ALDH6A1,ALDH7A1,ALDH1B1,GSTM3,NR1H3,NDST4,TRAF6,HS3ST3B1,SULT4A1,SLC27A6,SLC27A1,PLTP,CYP2B6,ALDH16A1,ACOX3,TNF,NDST1,HS3ST5,ECSIT,GAL3ST2,ALDH4A1,APOE,SLC10A1,GSTM5,CYP2C19,NR1H4,IL1RL1,ABCC2,HS3ST3A1,GSTT1,IL36G,JUN,ALDH1A3,SULT1E1,FABP3,TNFRSF1B,GSTM1,FMO3,MGMT,ACOX1,MAPK8,SULT2B1,IL36B,TRAF2,…
Calcium Signaling	1,57E00	6,22E-01	RAP2B,MYH10,MYH4,CAMK1,MYL6,TNNC1,TNNT2,CHRNB1,MYL5,ATP2A2,MYH7B,GRIA4,HDAC7,CASQ1,TPM4,CHRNA3,CASQ2,GRIK1,TNNC2,CREBBP,CREB3,TPM3,MYH7,CREB5,RAP1A,ATF2,MYL9,HTR3A,SLC8A1,RAP1B,GRIA1,MYH11,EP300,TRPV6,CAMK1G,RYR1,ASPH,CHRNA5,PPP3CA,MYH1,GRIN3B,CALML5,LETM1,TRPC4,MCU,MYL1,ATP2B2,CALM1 (includes others),CHRNB2,ATP2B3,MEF2D,CAMKK1,MYH9,CHRNE,TNNI1,PRKACB,CHRNA1,GRIN2A,MAPK1,CAMK1D,ATP2B1,NFATC3,TPM1…
CDK5 Signaling	1,57E00	7,19E-01	PRKACB,RAF1,MAPK1,PPP2CA,PPP2R5B,KRAS,CDK5R1,ITGA3,MAP2K2,PPP1R7,PPM1J,MAPK3,MRAS,PPP1CA,PPP1R14C,RRAS,CABLES1,ITGA6,CACNA1A,ADCY9,PPP2R1A,PPP2R3A,MAPT,CAPN1,PRKACG,PPP2R2B,PPP1R12A,ADCY10,GNAL,PPP1CC,BDNF,PPP2R2A,PPP1R3C,ABL1,PPP1CB,NGF,PRKAG1,CDK5,PPP1R10,PRKAR1B,PPP2R2C,PPP2R5C,ADCY8,MAP2K1,ITGB1,ADCY2,GNAS,NRAS,EGR1,PPP2R5D,ITGA2,ADCY6,PRKAR2A,DRD5,PPP2R5A,PPP1R3D,RRAS2,NTRK2,PPP1R14D,PRKAG2,…
Dopamine Degradation	1,57E00	9,05E-01	ALDH4A1,ALDH1B1,SULT1A2,ALDH2,MAOB,ALDH1A1,ALDH1A3,ALDH3A2,COMT,SULT1A1,SULT1A3/SULT1A4,ALDH1A2,SMOX,SULT1C3,ALDH3A1,SULT1B1,LRTOMT,ALDH7A1,MAOA
Ephrin Receptor Signaling	1,56E00	5,99E-01	RAC2,RAF1,RAPGEF1,AXIN1,KRAS,NCK1,VEGFA,NCK2,GNB4,ITGA3,EPHB1,PAK1,GNA15,PIK3CG,FIGF,GNA13,GNG12,ITGA4,AKT2,CFL1,KALRN,RRAS,CRKL,CREB3,CREBBP,CREB5,RAP1A,GNG10,ATF2,ACP1,GNB2,PAK7,DOK1,PDGFD,EPHA2,GNAL,RAP1B,FYN,RGS3,ARPC1B,GNA11,EPHA4,JAK2,CDC42,EP300,EFNB2,ACTR3,AKT1,SORBS1,EFNA5,SOS1,GNB1L,ITGB1,EPHB4,GRIN3B,ANGPT1,GRB2,ITGA2,GNAQ,PIK3C2G,EFNA1,GNAI3,PAK3,ABI1,ADAM10,EPHA5,GRIN2A,MAPK1,GNB2L1,…
Production of Nitric Oxide and Reactive Oxygen Species in Macrophages	1,49E00	6,56E-01	APOB,PPP2CA,PIK3R1,APOC4,MAP3K4,MAPK13,PON1,MAP3K10,PIK3CG,PPM1J,CYBA,NFKBIB,MAP3K2,AKT2,PRKCQ,CREBBP,PCYOX1,RAP1A,IRF1,MAP3K12,NCF1,PPP2R3A,PLCG2,PPP2R2B,NCF2,PIK3CD,TNF,APOD,RAP1B,APOE,PIK3CA,PPP2R2A,PPP1R3C,RHOT2,JAK2,MAP3K5,PRKCZ,LYZ,AKT1,JUN,RHOD,RHOU,PRKCE,PIK3R2,TNFRSF1B,RHOC,PPP2R5D,MAPK8,PIK3C2G,PLCG1,SAA4,PPP2R5A,PRKCG,FOS,PPP1R14D,PPP2R5E,JAK3,PRKCB,PPARA,MAP2K4,MAP3K11,JAK1,MAPK1,DIRA…
Chemokine Signaling	1,45E00	7,5E-01	CCR3,RAF1,CCR5,CAMK1,CAMK1D,MAPK1,CXCL12,KRAS,LIMK2,MAPK13,NOX1,LIMK1,PTK2,ROCK2,MAP2K2,MAPK3,PIK3CG,MRAS,PLCB1,CFL1,RRAS,CCL4,RHOA,PLCG2,PPP1R12B,PPP1R12A,CAMK4,PPP1CB,CCL24,CCL5,JUN,CCL13,CCL2,CAMK1G,MAP2K1,SRC,CALML5,NRAS,CXCR4,GNAQ,MAPK8,GNAI1,PIK3C2G,PLCG1,CCL11,GNAI3,CALM1 (includes others),FOS,PLCB4,RRAS2,PRKCB
Germ Cell-Sertoli Cell Junction Signaling	1,45E00	6,75E-01	RAC2,TGFBR1,AXIN1,PIK3R1,KRAS,MAP3K4,MAP3K10,PAK1,ITGA3,PIK3CG,MAP3K2,PLS1,RRAS,ITGA6,LAMC3,MAP3K12,CDH1,ZYX,PIK3CD,PAK7,MAP2K3,TNF,MAP2K6,PIK3CA,RHOT2,ILK,CTNNA1,MAP3K5,CDC42,TUBB2B,AKT1,TUBA8,SORBS1,RHOD,PPAP2B,RHOU,TUBA3C/TUBA3D,TUBB4A,TUBA3E,PIK3R2,CTNNB1,ITGB1,TJP1,RHOC,ACTB,ACTN2,ITGA2,MAPK8,PIK3C2G,PAK3,CTNND1,MAP2K4,MAP3K11,MAPK1,DIRAS3,PDPK1,LIMK2,TUBB,LIMK1,TGFBR2,PTK2,CTNNA2,RHOG,RHOB,…
G Beta Gamma Signaling	1,45E00	6,4E-01	PRKACB,RAF1,MAPK1,GNB2L1,GNB5,PDPK1,KRAS,GNB4,PAK1,GNB3,GNA15,GNAT1,PIK3CG,MAPK3,CAV1,MRAS,GNA13,CAV3,GNG12,DNM2,AKT2,PRKCQ,RRAS,GNG2,GNG3,GNAZ,GNG10,PRKCD,KCNJ5,PLCG2,PRKACG,KCNJ9,GNB2,GNAT2,PRKCH,GNAL,GNA11,CDC42,PRKCZ,PRKAG1,AKT1,SOS1,PRKAR1B,AKT3,PRKCE,GNB1L,EGFR,SRC,ADCY2,NRAS,GNAS,GRB2,PRKAR2A,GNAI1,GNAQ,PLCG1,PRKCG,BTK,GNAI3,RRAS2,PRKCI,PRKAG2,PRKAR1A,PRKCB
CXCR4 Signaling	1,44E00	6,5E-01	RAF1,MYL6,PIK3R1,MYL5,KRAS,GNB4,PAK1,GNA15,PIK3CG,PLCB1,GNA13,GNG12,AKT2,PRKCQ,RRAS,GNG10,MYL9,MYL12A,GNB2,PIK3CD,PAK7,ELMO2,GNAL,PIK3CA,GNA11,RHOT2,PRKCZ,ELMO3,AKT1,JUN,RHOD,RHOU,PRKCE,PIK3R2,GNB1L,RHOC,EGR1,GNAQ,PIK3C2G,ADCY6,MAPK8,MYL1,PRKCG,FOS,GNAI3,PAK3,LYN,PRKCB,MAP2K4,MAPK1,CD4,DIRAS3,GNB2L1,CXCL12,GNB5,ROCK2,PTK2,GNB3,RHOG,RHOB,GNAT1,MAP2K2,MAPK3,MRAS,ARHGEF11,ITPR2,GNG2,RAC1,RHOJ,GNAZ,G…
T Cell Receptor Signaling	1,43E00	6,76E-01	CD247,MAP2K4,RAF1,MAPK1,CD3E,NFATC3,CD4,PIK3R1,KRAS,CD8A,CD8B,PTPRC,IKBKB,IKBKG,LCK,TXK,MAP2K2,PIK3CG,MAPK3,MRAS,ITK,PRKCQ,RRAS,RAC1,BMX,MALT1,CD3G,CBL,CARD11,ZAP70,LAT,PIK3CD,VAV1,LCP2,RELA,FYN,PIK3CA,CAMK4,PIK3R5,NFKB1,CTLA4,NFATC1,PPP3R2,NFKBIA,JUN,NFAT5,SOS1,PIK3R2,MAP2K1,PPP3CA,VAV2,CALML5,NRAS,PIK3C2A,GRB2,MAP3K1,MAPK8,PIK3C2G,PLCG1,CD3D,BTK,TEC,CALM1 (includes others),SHB,FOS,RRAS2,BCL10,P…
Ephrin B Signaling	1,43E00	6,84E-01	RAC2,MAPK1,AXIN1,GNB2L1,CXCL12,GNB5,LIMK1,ROCK2,PTK2,NCK2,GNB4,PAK1,EPHB1,GNB3,GNAT1,CFL2,GNA15,MAPK3,MRAS,GNA13,EFNB3,GNG12,CFL1,KALRN,GNG2,RAC1,GNAZ,GNG3,GNG10,CBL,RHOA,ACP1,GNB2,GNAT2,VAV1,GNAL,RGS3,GNA11,CDC42,EPHB6,EFNB2,EFNB1,CTNNB1,GNB1L,VAV2,EPHB4,PXN,GNAS,CXCR4,GNAI1,GNAQ,ROCK1,GNAI3,ABI1
Colorectal Cancer Metastasis Signaling	1,43E00	6,31E-01	TGFBR1,WNT10B,AXIN1,PIK3R1,KRAS,MMP24,VEGFA,GNB4,TLR10,PIK3CG,FIGF,WNT5B,GNG12,SMAD2,AKT2,RRAS,ADRBK2,MMP2,TLR9,GNG10,MMP27,CDH1,GNB2,PIK3CD,PTGER2,TNF,WNT1,SIAH1,PIK3CA,TCF4,RHOT2,LRP6,JAK2,APPL1,AKT1,JUN,MMP25,RHOD,MMP8,SOS1,TLR7,DCC,RHOU,PIK3R2,TLR3,GNB1L,CTNNB1,MMP17,EGFR,RHOC,GRB2,PIK3C2G,MAPK8,ADCY6,MMP10,FOS,WNT3A,JAK3,TCF7L2,MAP2K4,PRKACB,JAK1,WNT3,MAPK1,ADRBK1,MMP3,MSH3,SMAD3,DIRAS3,GNB2…
mTOR Signaling	1,43E00	6,51E-01	PRKAB1,PRKAB2,PPP2CA,PIK3R1,KRAS,RICTOR,RPS11,VEGFA,EIF4G2,EIF3B,PIK3CG,PPM1J,TSC2,FIGF,RHEB,AKT2,PLD3,PRKCQ,DDIT4,RRAS,PLD1,RPS6,RPS4X,PPP2R3A,IRS1,PPP2R2B,RPS25,PIK3CD,RPS6KA1,TSC1,PIK3CA,NAPEPLD,ULK1,PPP2R2A,RHOT2,FKBP1A,RPS21,EIF4G1,RPS17/RPS17L,PRKCZ,EIF4E,EIF4EBP1,AKT1,RHOD,RPS9,RHOU,PRKCE,PIK3R2,RPS6KA2,GNB1L,RPS24,MAPKAP1,RHOC,PPP2R5D,PIK3C2G,RPS19,PPP2R5A,PRKCG,EIF3G,DGKZ,PPP2R5E,PRKCB,M…
ErbB4 Signaling	1,43E00	7,1E-01	RAF1,PIK3CA,ADAM17,NRG2,APH1B,MAPK1,PIK3R1,PIK3R5,NCSTN,PDPK1,KRAS,PSEN2,PRKCZ,NRG1,AKT1,MAP2K2,MAPK3,ERBB4,PIK3CG,SOS1,MRAS,PRKCE,PIK3R2,MAP2K1,PRKCQ,NRAS,YAP1,PIK3C2A,GRB2,RRAS,PIK3C2G,PLCG1,NRG4,PRKCG,PRKCI,RRAS2,NRG3,APH1A,PRKCD,PLCG2,PRKCH,PIK3CD,PSEN1,PRKCB
Semaphorin Signaling in Neurons	1,43E00	7,69E-01	FYN,RND1,MAPK1,DPYSL3,DIRAS3,RHOT2,LIMK2,LIMK1,ROCK2,PTK2,PAK1,RHOG,RHOB,CDK5,CFL2,RHOD,RHOT1,MAPK3,RHOU,PLXNB1,ITGB1,PLXNA1,ARHGEF12,PAK6,FES,CFL1,RHOC,RAC1,RHOJ,DPYSL5,MET,ROCK1,SEMA3A,CRMP1,SEMA4D,RHOQ,PAK3,RHOA,PAK7,ARHGAP1
Serotonin Degradation	1,43E00	7,69E-01	HSD17B10,ALDH4A1,UGT1A6,ADH1C,SULT1A2,ADH5,ALDH2,ADH1A,AKR1A1,MAOB,ALDH1A1,UGT2A1,ALDH1A3,ALDH3A2,SULT1A3/SULT1A4,SMOX,SULT1C3,UGT3A1,ALDH3A1,ALDH7A1,ALDH1B1,UGT2B17,RDH14,DHRS2,CSGALNACT1,UGT1A1,ADH7,UGT3A2,DHRS9,UGT2A3,SULT1A1,ALDH1A2,UGT2B15,PECR,ADHFE1,SULT1B1,UGT1A9 (includes others),DHRS4,ADH4,MAOA
Gα12/13 Signaling	1,41E00	6,67E-01	MAP2K4,RAF1,LPAR4,MYL6,MAPK1,F2R,PIK3R1,MYL5,KRAS,F2,PTK2,ROCK2,IKBKB,IKBKG,MAP2K2,PIK3CG,MAPK3,MRAS,GNA13,CDH16,NFKBIB,CDH13,AKT2,RRAS,MYL7,MEF2B,MYL9,MYL12A,CDH1,CDH12,CDH5,MYL12B,RHOA,CDH8,MAPK10,PIK3CD,VAV1,MAPK7,RELA,F2RL2,PIK3CA,CDH18,MYL6B,NFKBIE,TBXA2R,PIK3R5,MAP3K5,CDC42,NFKB1,CDH7,JUN,AKT1,NFKBIA,F2RL1,CDH3,AKT3,PIK3R2,CTNNB1,MAP2K1,VAV2,SRC,PXN,MAP2K7,NRAS,MEF2BNB-MEF2B,PIK3C2A,MAP3K1,…
Tight Junction Signaling	1,41E00	6,62E-01	MYH10,MYH4,TGFBR1,MYL6,CRB3,PPP2CA,MYL5,CLDN6,MYH7B,OCLN,PPM1J,CSTF2,SAFB,AKT2,RAB13,HSF1,MYH7,MYL9,PPP2R3A,PPP2R2B,TNF,F2RL2,PPP2R2A,CDK4,CTNNA1,SYMPK,MYH11,CDC42,PRKCZ,AKT1,JUN,CLDN4,CEBPA,TNFRSF1B,CTNNB1,MYH1,TJP1,ACTB,PPP2R5D,CASK,MYL1,PPP2R5A,FOS,F11R,MYH9,CPSF3,PPP2R5E,CSTF3,CLDN22,CLDN3,PRKACB,CLDN19,PPP2R5B,IGSF5,CLDN7,PTEN,TGFBR2,CPSF6,TGFB1,CGN,TJP2,RAC1,MYL7,TJP3,PPP2R1A,RHOA,PRKACG,MY…
Signaling by Rho Family GTPases	1,39E00	6,09E-01	RAF1,MYL6,PIK3R1,MYL5,SLC9A1,CLIP1,MAP3K10,GNB4,ITGA3,PAK1,GNA15,PIK3CG,GNA13,CDH13,GNG12,ITGA4,SEPT14,ARHGEF4,CFL1,DES,PLD1,GNG10,MYL9,MAP3K12,CDH1,MYL12A,CDH12,CDH5,NCF2,GNB2,ARHGEF18,PAK7,PIK3CD,SEPT12,PIP4K2A,ARHGEF10,PIP4K2C,GNAL,PIK3CA,PPP1R12C,ARPC1B,CDH18,SEPT3,ARHGEF7,RHOT2,WASF3,GNA11,SEPT11,CDC42,PRKCZ,ARHGEF19,CDH7,ACTR3,JUN,RHOD,CDH3,RHOU,PIP5KL1,ARHGEF3,PIK3R2,GNB1L,PI4KA,ITGB1,RHOC…
HIF1α Signaling	1,39E00	6,96E-01	MAPK1,MMP3,PIK3R1,MMP13,KRAS,MAPK13,TCEB1,MMP24,ARNT,VEGFA,MAPK3,PIK3CG,MRAS,FIGF,APEX1,SLC2A5,EGLN2,AKT2,MAPK4,RRAS,COPS5,CREBBP,MMP2,SLC2A4,MMP27,EGLN1,MMP23B,RBX1,NCOA1,MAPK10,HSP90AA1,PIK3CD,MAPK7,VHL,LDHA,EPO,NOS1,PIK3CA,MMP14,MAPK15,MMP15,PIK3R5,HIF1A,PDGFC,LDHC,SLC2A3,PGF,EP300,JUN,AKT1,MMP25,EDN1,MMP8,SLC2A2,AKT3,EGLN3,PIK3R2,NOS2,MMP17,MMP19,NRAS,MMP28,PIK3C2A,MAPK8,PIK3C2G,MAPK6,MAPK9,M…
Renin-Angiotensin Signaling	1,38E00	6,73E-01	MAP2K4,PRKACB,RAF1,MAPK1,PIK3R1,KRAS,MAPK13,NOX1,PTK2,PAK1,MAP2K2,PIK3CG,MAPK3,MRAS,PTPN6,PRKCQ,ITPR2,RRAS,RAC1,ATF2,ADCY9,PLCG2,PRKCD,PRKACG,SHC2,MAPK10,PIK3CD,PRKCH,PAK7,PTGER2,ADCY10,TNF,AGTR1,RELA,PIK3CA,PIK3R5,CCL5,JAK2,NFKB1,PRKAG1,PRKCZ,JUN,CCL2,SOS1,PRKAR1B,PRKCE,PIK3R2,STAT1,ADCY8,MAP2K1,ACE,AGT,ADCY2,NRAS,GNAS,PAK6,PIK3C2A,GRB2,MAP3K1,MAPK8,REN,PRKAR2A,ADCY6,PIK3C2G,GNAQ,MAPK9,PLCG1,PRK…
Aldosterone Signaling in Epithelial Cells	1,37E00	6,6E-01	RAF1,CRYAB,ASIC2,SGK1,DNAJB4,PIK3R1,HSPB2,ASIC3,KRAS,SLC9A1,PIK3CG,PLCB1,DNAJC30,DNAJC22,DNAJC16,AHCY,DNAJB12,PRKCQ,DNAJC9,DNAJC27,PLCL2,HSPA8,SCNN1G,PLCG2,HSPB11,DNAJC14,DNAJC5B,HSPB7,PIK3CD,PIP4K2A,PIP4K2C,PIK3CA,HSPA6,DNAJC13,DNAJA1,HSPA1L,PRKCZ,DNAJB13,PLCD1,SOS1,PRKCE,PIP5KL1,PIK3R2,PI4KA,DNAJB8,PIK3C2G,PLCG1,HSPA2,PRKCG,PLCZ1,DNAJC24,PRKCB,ICMT,HSPA14,MAPK1,HSPA1A/HSPA1B,PIKFYVE,PDPK1,DNAJC…
Granulocyte Adhesion and Diapedesis	1,37E00	6,69E-01	CCL20,CLDN6,MMP24,CCL4L1/CCL4L2,ITGB3,CXCL10,HRH1,ITGA3,CXCL13,PPBP,CCL25,CCL15,ITGA4,ITGA6,THY1,MMP2,CSF3,MMP27,CCL4,CDH5,ITGA1,TNF,CD99,IL1RL1,CCL22,CCL14,CCL5,CXCL5,SDC3,IL36G,CLDN4,CCL2,MMP25,CXCR2,MMP8,XCL2,XCL1,TNFRSF1B,MMP17,CCL1,ITGB1,CXCL11,C5AR1,ITGA2,MMP10,C5,CCL11,IL36B,GLG1,GNAI3,CCL21,HRH4,CLDN3,CLDN22,MMP3,CLDN19,CXCL12,CCL17,MMP13,CLDN7,SDC4,IL1R2,IL1RAP,CCL27,CSF3R,IL8,HRH2,CXCL9…
Relaxin Signaling	1,37E00	6,28E-01	PRKACB,ENPP6,PDE6G,MAPK1,PIK3R1,GNB2L1,GNB5,VEGFA,GNB4,PDE6A,GNB3,GNAT1,GNA15,PIK3CG,MAPK3,MRAS,TDP2,GNA13,PDE11A,NFKBIB,APEX1,PDE6B,GNG12,AKT2,PDE2A,GUCY1A3,PDE10A,GNG2,PDE6C,GNG3,PDE4B,GNAZ,RAP1A,PDE1C,GNG10,PDE8A,ADCY9,TULP2,NPR1,PRKACG,GUCY1A2,GNB2,GNAT2,PIK3CD,RLN3,ADCY10,NPR2,GNAL,PDE6D,RAP1B,RELA,PIK3CA,PDE7A,NFKBIE,GNA11,PDE4A,PIK3R5,NFKB1,PRKCZ,PRKAG1,MPPE1,BRAF,JUN,AKT1,NFKBIA,PDE3B,PRK…
CCR3 Signaling in Eosinophils	1,37E00	6,53E-01	CCR3,RAF1,MAPK1,PIK3R1,GNB2L1,GNB5,LIMK2,KRAS,MAPK13,LIMK1,ROCK2,GNB4,PAK1,GNB3,MAP2K2,CFL2,PIK3CG,MAPK3,PLA2G5,MRAS,PLCB1,PLA2G4F,GNG12,PRKCQ,CFL1,ITPR2,RRAS,GNG2,RAC1,GNG3,GNG10,PLA2G2D,RHOA,PRKCD,PLA2G4B,GNB2,PPP1R12B,PPP1R12A,PIK3CD,PRKCH,PAK7,PIK3CA,CAMK4,PLA2G10,PIK3R5,PPP1CB,CCL24,MYLK,PRKCZ,PLA2G2F,PRKCE,PIK3R2,PLA2G12B,GNB1L,MAP2K1,CALML5,GNAS,NRAS,PAK6,PIK3C2A,PLA2G4C,GNAI1,PLA2G1B,PIK3…
BMP signaling pathway	1,37E00	6,92E-01	MAP2K4,PRKACB,RAF1,BMP15,MAGED1,BMP4,MAPK1,KRAS,MAPK13,BMPR1B,TLX2,MAP2K2,RUNX2,MAPK3,MRAS,SMAD1,BMP8B,TAB1,SMAD9,RRAS,CREBBP,PITX2,BMP10,ATF2,ZNF423,PRKACG,MAPK10,RELA,CAMK4,HOXC9,NFKB1,NOG,PRKAG1,CHRD,JUN,BMPR1A,SOS1,PRKAR1B,SMAD4,MAP2K1,BMP1,NRAS,GRB2,SMAD6,MAPK8,SMAD7,PRKAR2A,GREM1,MAPK9,NKX2-5,RRAS2,PRKAG2,BMP7,PRKAR1A
AMPK Signaling	1,31E00	6,29E-01	ADRA2B,PRKACB,CAB39,MAPK1,PRKAB2,PRKAB1,AK8,PPP2CA,CPT1B,PIK3R1,PPP2R5B,CHRNB1,LIPE,PDPK1,MAPK13,ADRB3,PPM1D,AK1,GYS1,PIK3CG,PPM1J,FASN,TSC2,MRAS,CHRNA3,AK7,TAF9,PFKFB3,RPS6KB1,AKT2,CPT1A,ACACB,STK11,CHRNA9,AK3,PFKM,ADRA1D,PPP2R1A,ADRA2A,PPP2R3A,SMARCA2,IRS1,PRKACG,PPP2R2B,CPT2,PIK3CD,MAP2K3,ACACA,MLYCD,AK2,PPAT,TSC1,PIK3CA,LEP,PPP2R2A,ADIPOQ,PIK3R5,CHRNB4,PRKAG1,EIF4EBP1,AKT1,ADRB1,PRKAA2,PRKAR1…
Gαi Signaling	1,3E00	6,48E-01	ADRA2B,PRKACB,RAF1,MAPK1,GNB2L1,GNB5,RXFP4,KRAS,GNB4,FFAR3,GNB3,HTR1E,MAPK3,CNR2,RGS10,CAV1,MRAS,GRM6,GNG12,RALGDS,CHRM2,ADORA3,APLNR,OPRM1,RRAS,GRM8,GNG2,RALB,RGS4,GNG3,DRD2,RAP1A,FPR1,GNG10,S1PR3,ADCY9,ADRA2A,RAP1GAP,PRKACG,GNB2,ADCY10,AGTR1,GRM2,RALA,PTGER3,TBXA2R,HTR1D,RGS12,PRKAG1,OPRL1,CXCR2,SOS1,PRKAR1B,DRD4,ADORA1,ADCY8,DRD3,GNB1L,HCAR2,SRC,ADCY2,NRAS,GNAS,NPY1R,GRB2,GNAI1,PRKAR2A,ADCY6,F…
Integrin Signaling	1,3E00	6,29E-01	RAP2B,RAC2,RAF1,RAPGEF1,PIK3R1,MYL5,KRAS,NCK1,ITGB3,ITGAE,NCK2,PAK1,ITGA3,PIK3CG,CAV1,ITGB4,ITGA4,CAPN5,CAPN6,AKT2,RRAS,CRKL,RALB,ITGA6,RAP1A,MYL9,ARHGAP5,MYL12A,PLCG2,CAPN1,ZYX,ITGA1,PAK7,PIK3CD,CAPN7,TSPAN6,RAP1B,FYN,PIK3CA,RALA,TSPAN7,ARPC1B,ARHGEF7,RHOT2,MYLK3,ILK,ITGB8,CDC42,ITGB7,AKT1,ACTR3,RHOD,SOS1,RHOU,PIK3R2,CAPN10,ITGB1,RHOC,GRB2,ACTB,ACTN2,ITGA2,PIK3C2G,MAPK8,PLCG1,PAK3,LIMS1,MAP2K4,M…
Prolactin Signaling	1,29E00	6,88E-01	RAF1,SOCS3,MAPK1,PIK3R1,SOCS6,PDPK1,KRAS,TCF7,MYC,MAP2K2,PIK3CG,MAPK3,MRAS,PRLR,STAT5A,PRKCQ,RRAS,CREBBP,IRF1,IRS1,PRKCD,PLCG2,PRKCH,PIK3CD,FYN,PIK3CA,PRL,SOCS2,PIK3R5,JAK2,NR3C1,PRKCZ,EP300,JUN,SP1,SOS1,PRKCE,PIK3R2,STAT5B,STAT1,MAP2K1,NRAS,PIK3C2A,GRB2,PIK3C2G,PLCG1,CEBPB,PRKCG,FOS,RRAS2,PRKCI,CSN2,PRKCB
Cardiac Hypertrophy Signaling	1,27E00	6,29E-01	RAF1,CACNA1S,TGFBR1,MYL6,PIK3R1,MYL5,KRAS,MAPK13,MAP3K4,ADRB3,MAP3K10,GNB4,GNA15,PIK3CG,PLCB1,GNA13,GNG12,MAP3K2,RRAS,CREBBP,PLCL2,CACNA1A,ADRA1D,ATF2,GNG10,MYL9,MAP3K12,MYL12A,IRS1,PLCG2,GNB2,MAP2K3,PIK3CD,RPS6KA1,GNAL,MAP2K6,PIK3CA,RHOT2,GNA11,MAP3K5,EIF4E,EP300,PLCD1,AKT1,JUN,ADRB1,IGF1,RHOD,SOS1,RHOU,PIK3R2,GNB1L,PPP3CA,CALML5,CACNA1D,RHOC,GRB2,GNAQ,PIK3C2G,MAPK8,ADCY6,PLCG1,MYL1,PLCZ1,CALM1 …
Role of NFAT in Regulation of the Immune Response	1,27E00	6,02E-01	RAF1,PIK3R1,KRAS,GSK3A,HLA-DQB1,GNB4,LCK,GNA15,PIK3CG,PLCB1,GNA13,NFKBIB,GNG12,AKT2,PRKCQ,RRAS,ATF2,GNG10,PLCG2,SYK,GNB2,CD86,PIK3CD,GNAL,LCP2,FYN,PIK3CA,GNA11,AKT1,JUN,SOS1,PIK3R2,GNB1L,PPP3CA,ORAI1,CALML5,CD79B,FCGR2A,GRB2,CSNK1G3,PIK3C2G,GNAQ,PLCG1,FOS,CALM1 (includes others),GNAI3,CD80,MEF2D,LYN,CD247,FCGR2C,CSNK1G1,CD3E,MAPK1,NFATC3,CD4,GNB2L1,GNB5,FCER1A,CSNK1A1,FCGR1A,IKBKB,IKBKG,GNB3,GNAT…
Rac Signaling	1,27E00	6,15E-01	MAP2K4,RAF1,MAP3K11,MAPK1,PIK3R1,PIKFYVE,LIMK2,KRAS,PIP5K1B,NOX1,CDK5R1,LIMK1,ANK1,PTK2,ITGA3,PAK1,MAP2K2,CFL2,PIK3CG,MAPK3,CYBB,MRAS,IQGAP3,ITGA4,RPS6KB1,NOX4,CFL1,RRAS,RAC1,WASF1,PLD1,PIP5K1A,CYFIP1,RHOA,NCF2,PIK3CD,PAK7,PIP4K2A,PIP4K2C,ELK4,RELA,PIK3CA,ARPC1B,PIK3R5,IQGAP1,NFKB1,CDC42,PRKCZ,IQGAP2,ARFIP2,ACTR3,JUN,PIP5KL1,PIK3R2,MAP2K1,PI4KA,NCKAP1,ITGB1,MAP2K7,NRAS,PAK6,PIK3C2A,ARPC5L,MAP3K1,…
Neuregulin Signaling	1,22E00	6,42E-01	RAF1,BTC,MAPK1,PIK3R1,PDPK1,KRAS,CDK5R1,PTEN,MYC,ITGA3,MAP2K2,MAPK3,MRAS,ITGA4,MATK,RPS6KB1,STAT5A,AKT2,PRKCQ,RRAS,CRKL,DCN,NRG4,AREG/AREGB,RPS6,PRKCD,PLCG2,HSP90AA1,PRKCH,ADAM17,NRG2,PRKCZ,NRG1,AKT1,CDK5,ERBB4,SOS1,RPS6KB2,AKT3,PRKCE,ERRFI1,ERBB2,PIK3R2,STAT5B,MAP2K1,EGFR,ITGB1,SRC,NRAS,GRB2,ERBB2IP,ITGA2,PLCG1,ERBB3,PRKCG,RRAS2,PICK1,PRKCI,NRG3,PSEN1,PRKCB
Agranulocyte Adhesion and Diapedesis	1,22E00	6,59E-01	MYH10,MYH4,MYL6,MYL5,CCL20,CLDN6,MYH7B,MMP24,CCL4L1/CCL4L2,CXCL10,HRH1,ITGA3,CXCL13,PPBP,CCL25,CCL15,ITGA4,PODXL,ITGA6,MMP2,MYH7,MMP27,MYL9,CCL4,PODXL2,CDH5,ITGA1,TNF,CD99,FN1,CCL22,CCL14,CCL5,MYH11,CXCL5,ITGB7,IL36G,CLDN4,CCL2,MMP25,CXCR2,MMP8,XCL2,XCL1,MMP17,MYH1,CCL1,ITGB1,CXCL11,C5AR1,ACTB,ITGA2,MMP10,C5,CCL11,MYL1,IL36B,GLG1,GNAI3,CCL21,MYH9,CLDN3,CLDN22,MMP3,CLDN19,CXCL12,CCL17,MMP13,CXCR1,…
Role of MAPK Signaling in the Pathogenesis of Influenza	1,2E00	7,27E-01	MAP2K4,MAP2K6,RAF1,MAPK1,PLA2G10,IFNB1,KRAS,MAPK13,MAP3K5,CCL5,PLA2G7,PRDX6,CXCL10,AKT1,LCAT,MAP2K2,PLA2G2F,CCL2,MAPK3,PLB1,PLA2G5,MRAS,AKT3,PLA2G4F,PLA2G12B,MAP2K1,AKT2,MAP2K7,NRAS,CASP3,RRAS,PLA2G4C,MAPK8,PLA2G1B,MAPK9,BAX,PLA2G2A,ATF2,PLA2G4A,PLA2G4D,RRAS2,PLA2G2E,PLA2G2D,PLA2G4B,MAPK10,RARRES3,MAP2K3,TNF
Role of Pattern Recognition Receptors in Recognition of Bacteria and Viruses	1,2E00	6,74E-01	MAP2K4,MAPK1,PIK3R1,TLR8,C1QA,C1QC,C1QB,IFIH1,MAPK3,PIK3CG,TLR1,IFNA5,C3,PRKCQ,TLR9,IFNA1/IFNA13,TRAF6,NOD2,IRF7,SYK,PRKCD,PLCG2,DDX58,MAPK10,PIK3CD,PRKCH,C3AR1,TNF,RELA,PIK3CA,IL12A,IFNB1,PIK3R5,CCL5,NFKB1,EIF2S1,RNASEL,PRKCZ,MBL2,IL2,TICAM1,TLR7,CASP1,PRKCE,CLEC6A,TLR3,PIK3R2,NLRC4,OAS1,C5AR1,OAS2,PIK3C2A,MAPK8,PIK3C2G,MAPK9,C5,OAS3,PRKCG,CLEC7A,PRKCI,TLR5,MAVS,EIF2AK2,PRKCB
P2Y Purigenic Receptor Signaling Pathway	1,2E00	6,48E-01	PRKACB,RAF1,MAPK1,PIK3R1,GNB2L1,GNB5,KRAS,ITGB3,MYC,GNB4,PLCE1,GNB3,MAP2K2,PIK3CG,MAPK3,MRAS,PLCB1,GNG12,AKT2,PRKCQ,RRAS,GNG2,CREB3,CREBBP,GNG3,PLCL2,CREB5,ATF2,GNG10,ADCY9,PRKCD,PLCG2,PRKACG,GNB2,PIK3CD,PRKCH,ADCY10,RELA,PIK3CA,P2RY11,PIK3R5,NFKB1,PRKAG1,PRKCZ,EP300,PLCD1,JUN,AKT1,PRKAR1B,PRKCE,AKT3,PIK3R2,ADCY8,GNB1L,MAP2K1,PLCD4,ADCY2,NRAS,P2RY4,GNAS,PIK3C2A,GNAI1,PRKAR2A,ADCY6,PIK3C2G,GNAQ,PL…
ILK Signaling	1,2E00	6,49E-01	MYH10,MYH4,MYL6,PPP2CA,PIK3R1,MYL5,GSK3A,RICTOR,MYH7B,ITGB3,VEGFA,NCK2,PIK3CG,PPM1J,FIGF,ITGB4,TESK1,AKT2,CFL1,CREBBP,SNAI1,CREB3,MYH7,CREB5,ATF2,MYL9,CDH1,PPP2R3A,IRS1,PPP2R2B,PIK3CD,TNF,MAP2K6,PIK3CA,SNAI2,FN1,PPP2R2A,RHOT2,ILK,ITGB8,MYH11,CDC42,ITGB7,EP300,AKT1,JUN,RHOD,PPAP2B,RHOU,PIK3R2,CTNNB1,MYH1,ITGB1,LIMS2,RHOC,ACTB,ACTN2,PPP2R5D,MAPK8,PIK3C2G,PPP2R5A,MYL1,FOS,LIMS1,FLNC,MYH9,PPP2R5E,MAP…
Pathogenesis of Multiple Sclerosis	1,2E00	1E00	CXCL10,CCR1,CXCL11,CCR5,CXCL9,CCL4,CXCR3,CCL5,CCL3
Heme Biosynthesis II	1,2E00	1E00	UROD,PPOX,UROS,FECH,ALAD,ALAS2,ALAS1,CPOX,HMBS
PPARα/RXRα Activation	1,19E00	6,32E-01	RAF1,TGFBR1,PRKAB1,PRKAB2,TGFBR3,KRAS,GNA15,PLCB1,NFKBIB,SMAD2,RRAS,MED1,CREBBP,PLCL2,MED12,TRAF6,ACADL,IRS1,PLCG2,SLC27A1,MAP2K3,ADIPOR2,MAP2K6,CYP2C19,IL1RL1,GNA11,ADIPOQ,JAK2,ACVR2B,GK,EP300,PLCD1,JUN,SOS1,NCOR1,ACVR1C,GRB2,ACOX1,ADCY6,MAPK8,GNAQ,PLCG1,TGS1,PLCZ1,CYP2C18,NCOR2,PRKCB,PPARA,PRKACB,MAP2K4,NCOA6,MAPK1,SMAD3,CPT1B,AP2A2,TGFBR2,IL1R2,IKBKB,IKBKG,PLCE1,MAP2K2,TGFB1,FASN,MAPK3,LPL,MRA…
α-Adrenergic Signaling	1,19E00	6,52E-01	PRKACB,RAF1,MAPK1,PHKG2,GNB2L1,GNB5,KRAS,GNB4,PHKB,GNB3,GYS1,MAP2K2,MAPK3,MRAS,GNG12,PHKG1,PRKCQ,ITPR2,RRAS,GNG2,GNG3,GNG10,ADCY9,ADRA2A,PLCG2,PRKCD,PRKACG,GNB2,PRKCH,SLC8A1,ADCY10,CAMK4,PRKCZ,PRKAG1,PRKAR1B,PRKCE,GNB1L,ADCY8,MAP2K1,ADCY2,CALML5,GNAS,NRAS,GNAQ,SLC8A3,GNAI1,PRKAR2A,ADCY6,PLCG1,PYGB,PYGL,PRKCG,GNAI3,CALM1 (includes others),RRAS2,PRKCI,PRKAG2,ADCY7,PRKAR1A,PRKCB
ErbB Signaling	1,19E00	6,9E-01	MAP2K4,RAF1,BTC,MAPK1,PIK3R1,PDPK1,KRAS,NCK1,MAPK13,NCK2,PAK1,MAP2K2,MAPK3,PIK3CG,MRAS,GSK3B,RPS6KB1,PRKCQ,RRAS,NRG4,AREG/AREGB,PLCG2,PRKCD,MAPK10,PIK3CD,PRKCH,PAK7,MAP2K3,MAP2K6,PIK3CA,NRG2,PIK3R5,CDC42,PRKCZ,NRG1,JUN,AKT1,ERBB4,SOS1,PRKCE,ERBB2,PIK3R2,MAP2K1,EGFR,NRAS,PIK3C2A,PAK6,GRB2,MAPK8,PIK3C2G,MAPK9,PLCG1,ERBB3,PRKCG,FOS,RRAS2,PRKCI,PAK3,NRG3,PRKCB
D-myo-inositol (1,4,5)-Trisphosphate Biosynthesis	1,19E00	8,15E-01	CCR1,PIKFYVE,PLCG1,PIP5K1B,PLCH1,PLCD1,PLCZ1,PLD4,PIP5K1A,PLCB4,PLCE1,PI4K2A,PLCG2,CDIPT,PIP5KL1,PLCB1,PI4K2B,PIP4K2A,PLCD4,PIP4K2C,PI4KB,PI4KA
Cholecystokinin/Gastrin-mediated Signaling	1,18E00	6,93E-01	MAP2K4,RAF1,MAPK1,DIRAS3,KRAS,PTK2,ROCK2,RHOG,RHOB,MAP2K2,MAPK3,MRAS,PLCB1,GNA13,PRKCQ,ITPR2,RRAS,RHOJ,MEF2B,ATF2,IL33,IL18,GAST,RHOQ,IL1RN,RHOA,PRKCD,CREM,MAPK10,PRKCH,MAP2K3,MAPK7,TNF,MAP2K5,MAP2K6,RHOT2,EPHA4,IL1F10,BCAR1,PRKCZ,IL36G,JUN,RHOD,RHOT1,SOS1,RHOU,PRKCE,MAP2K1,CCKBR,EGFR,SRC,PXN,NRAS,MEF2BNB-MEF2B,GRB2,RHOC,MAPK8,MEF2A,GNAQ,MAPK9,CCK,PRKCG,IL36B,ROCK1,FOS,PLCB4,PRKCI,RRAS2,MEF2D,PRK…
Fc Epsilon RI Signaling	1,18E00	6,76E-01	MAP2K4,RAF1,RAC2,MAPK1,PIK3R1,FCER1A,PDPK1,KRAS,MAPK13,MAP2K2,MAPK3,PIK3CG,PLA2G5,MRAS,PLA2G4F,AKT2,PRKCQ,RRAS,RAC1,PLA2G2D,INPP5F,SYK,PLCG2,PRKCD,PLA2G4B,LAT,MAPK10,PIK3CD,PRKCH,MAP2K3,VAV1,INPP5K,TNF,LCP2,MAP2K6,FYN,PIK3CA,IL5,PLA2G10,PIK3R5,INPPL1,OCRL,PRKCZ,AKT1,PLA2G2F,INPP5B,SOS1,AKT3,PRKCE,PIK3R2,PLA2G12B,MAP2K1,IL4,VAV2,MAP2K7,NRAS,PIK3C2A,GRB2,PLA2G4C,PLA2G1B,MAPK8,PIK3C2G,MAPK9,PLCG1,IL…
Endothelin-1 Signaling	1,18E00	6,57E-01	RAF1,PIK3R1,KRAS,MAPK13,LCAT,GNA15,ECE2,PIK3CG,CASQ1,PLCB1,PLA2G4F,GNA13,CASP10,PLD3,PRKCQ,GUCY1A3,RRAS,PLCL2,PLD1,PLCG2,PIK3CD,PTGER2,MAPK7,GNAL,CASP5,NAPEPLD,PIK3CA,PLA2G10,MAPK15,GNA11,CASP4,PRKCZ,PLCD1,CASP6,JUN,SOS1,PRKCE,PIK3R2,PLA2G12B,CASP8,CASP14,GRB2,PTGS1,PIK3C2G,ADCY6,MAPK8,MAPK6,GNAQ,PLCG1,PLA2G2A,PRKCG,PLCZ1,GNAI3,PLA2G4A,FOS,PLA2G2E,PRKCB,MAPK1,PLA2G7,MYC,PLCE1,CASP9,GNAT1,MAPK3,PL…
Breast Cancer Regulation by Stathmin1	1,16E00	6,35E-01	RAF1,CAMK1,PPP2CA,PIK3R1,KRAS,GNB4,PAK1,PIK3CG,PPM1J,PLCB1,GNA13,GNG12,ARHGEF4,PRKCQ,RRAS,GNG10,PPP2R3A,E2F1,PPP2R2B,GNB2,PIK3CD,ARHGEF18,ARHGEF10,PIK3CA,PPP2R2A,ARHGEF7,PPP1R3C,CDC42,PRKCZ,TUBB2B,ARHGEF19,TUBA8,SOS1,TUBA3C/TUBA3D,CAMK1G,PRKCE,TUBB4A,TUBA3E,PIK3R2,ARHGEF3,GNB1L,CALML5,GRB2,PPP2R5D,ADCY6,PIK3C2G,GNAQ,TSG101,PPP2R5A,CDK1,PRKCG,CALM1 (includes others),GNAI3,CCNE1,PPP1R14D,CDKN1A,PPP…
Axonal Guidance Signaling	1,14E00	5,8E-01	SLIT3,SHH,RAF1,RAC2,ECEL1,PIK3R1,MYL5,SEMA4F,KRAS,NTN1,NCK2,EPHB1,GNA15,ECE2,PLXNB2,GNA13,GNG12,ITGA4,AKT2,PRKCQ,STK36,CRKL,RAP1A,GNG10,MYL9,PIK3CD,PLXNA3,ARPC1B,BDNF,GNA11,EPHA4,PLXNA2,CDC42,TUBB2B,ACTR3,MMP8,SOS1,NTRK1,PFN2,TUBB4A,PIK3R2,EPHB4,NRP2,GRB2,ITGA2,SEMA3A,WNT3A,EPHA5,BMP7,SEMA3C,NTN3,PRKACB,ADAM22,WNT3,GNB2L1,MMP13,LIMK1,MAP2K2,GNAT1,ADAM28,MAPK3,UNC5D,ADAM23,ADAMTS5,GDF7,NGEF,PAPPA,…
NF-κB Activation by Viruses	1,14E00	6,58E-01	RAF1,CCR5,MAPK1,CD4,PIK3R1,KRAS,ITGB3,IKBKB,LCK,IKBKG,ITGA3,MAPK3,PIK3CG,ITGAV,MRAS,NFKBIB,ITGA4,AKT2,PRKCQ,RRAS,ITGA6,PRKCD,PRKCH,PIK3CD,ITGA1,RELA,PIK3CA,NFKBIE,PIK3R5,NFKB1,PRKCZ,AKT1,NFKBIA,AKT3,PRKCE,PIK3R2,ITGB1,NRAS,PIK3C2A,ITGA2,MAP3K1,PIK3C2G,ITGAL,PRKCG,TRAF2,PRKCI,RRAS2,RIPK1,IKBKAP,EIF2AK2,CXCR5,PRKCB
Salvage Pathways of Pyrimidine Ribonucleotides	1,13E00	6,96E-01	MAP2K4,MAPK1,SGK1,AK8,CSNK1A1,LIMK2,CDA,LIMK1,NME6,PAK1,AK1,MAP2K2,PRPF4B,MAPK3,AK7,PYCRL,CDK18,GRK4,NME4,AKT2,PRKCQ,NME5,CMPK2,APOBEC2,CDK6,GRK5,PKN1,PRKCD,GRK6,UCK1,PRKCH,PAK7,MAP2K3,MAPK7,MAP2K6,CDK4,TTK,NME7,IRAK1,AICDA,BRAF,PRKX,NEK2,CDK5,PRKAA2,PRKCE,CMPK1,AK9,MAP2K1,APOBEC1,MAPK8,MAPK6,MAPK9,PLK1,CDK1,PAK3,APOBEC3H,AK4,G6PC,UCK2,EIF2AK2,UCKL1,A1CF,DYRK1A
Superpathway of Inositol Phosphate Compounds	1,1E00	6,04E-01	MINPP1,DUSP8,MTMR9,PIK3R1,PPFIA3,STYX,PPFIA2,SET,PTPRC,IP6K3,ITPKB,PTPRO,PDCD1,PIK3CG,PLCB1,TMEM55B,INPP5F,TMEM55A,PI4K2A,PPP2R3A,PLCG2,PPM1H,ACP1,DUSP23,PIK3CD,PIP4K2A,PIP4K2C,NUDT1,PIK3CA,PPP1R12C,PTPN2,PPM1K,INPP5A,OCRL,PLCH1,UBLCP1,DUSP2,PLCD1,MTMR6,INPP5B,PIP5KL1,PPM1F,DUSP14,PIK3R2,PI4K2B,PALD1,PPP3CA,PI4KA,PPFIA1,CCR1,PPAPDC3,PPP1R8,PPP2R5D,DUSP27,PIK3C2G,PLCG1,ITPKA,PPP4R1,PPP2R5A,PLCZ1,N…
PI3K/AKT Signaling	1,1E00	6,07E-01	RAF1,JAK1,YWHAH,MAPK1,PPP2CA,PIK3R1,PPP2R5B,PDPK1,GSK3A,KRAS,PTEN,IKBKB,IKBKG,ITGA3,GYS1,MAP2K2,PIK3CG,PPM1J,MAPK3,TSC2,MRAS,GSK3B,NFKBIB,THEM4,ITGA4,MCL1,RPS6KB1,CDC37,RHEB,AKT2,YWHAG,RRAS,PPP2R1A,NANOG,INPP5F,PPP2R3A,PPP2R2B,HSP90AA1,PIK3CD,INPP5K,RELA,TSC1,PIK3CA,PPP2R2A,NFKBIE,GDF15,ILK,INPPL1,MAP3K5,JAK2,NFKB1,OCRL,PRKCZ,H2BFM,EIF4E,EIF4EBP1,AKT1,NFKBIA,INPP5B,SOS1,FOXO3,RPS6KB2,AKT3,PPP2R5C…
Amyloid Processing	1,1E00	6,98E-01	PRKACB,APH1B,MAPK1,MARK1,CSNK1A1,NCSTN,PSEN2,MAPK13,PRKAG1,CDK5R1,AKT1,CDK5,MAPK3,CSNK2A1,PRKAR1B,AKT3,PRKCE,GSK3B,CAPN10,CAPN5,CAPN6,AKT2,PRKAR2A,BACE1,APP,CSNK2A2,CAPNS1,APH1A,MAPT,CAPN1,PRKACG,PRKAG2,CAPN2,CAPN7,PRKAR1A,CAPN3,PSEN1
Tryptophan Degradation X (Mammalian, via Tryptamine)	1,1E00	8,75E-01	ALDH4A1,ALDH1B1,DDC,ALDH2,AKR1A1,MAOB,ALDH1A1,ALDH1A3,ALDH3A2,ALDH1A2,SMOX,ALDH3A1,MAOA,ALDH7A1
Dopamine Receptor Signaling	1,1E00	6,97E-01	PRKACB,PPP2CA,DDC,PPP2R5B,MAOB,PPP1R7,COMT,PPM1J,PPP1CA,PPP1R14C,DRD2,ADCY9,PPP2R1A,PPP2R3A,PPP2R2B,PRKACG,PPP1R12A,ADCY10,PPP1CC,PPP2R2A,PPP1R3C,PPP1CB,PRKAG1,SLC6A3,PPP1R10,NCS1,PRKAR1B,SLC18A1,PPP2R2C,PPP2R5C,SMOX,DRD4,DRD3,ADCY8,QDPR,ADCY2,GNAS,PPP2R5D,PRKAR2A,ADCY6,SLC18A3,DRD5,SLC18A2,PPP2R5A,PPP1R3D,PPP1R14D,PRKAG2,SPR,PPP2R5E,ADCY7,PPP2R1B,PRKAR1A,MAOA
Chondroitin Sulfate Biosynthesis (Late Stages)	1,1E00	7,5E-01	GAL3ST2,CHST4,SULT1C4,CHST7,CHSY1,HS3ST3A1,CHST15,SULT1A2,CHST2,HS6ST1,SULT1A3/SULT1A4,SULT1E1,CHPF,HS6ST2,CHST11,SULT1C3,CHSY3,NDST4,CSGALNACT1,CHST12,SULT2A1,SULT2B1,HS3ST3B1,CHST1,SULT4A1,SULT1A1,HS3ST2,HS3ST6,NDST2,CHST13,NDST1,SULT1B1,HS3ST5
IL-8 Signaling	1,1E00	6,25E-01	RAC2,RAF1,PIK3R1,KRAS,ITGB3,VEGFA,GNB4,CCND3,PIK3CG,IL9,FIGF,GNA13,NFKBIB,GNG12,AKT2,PLD3,PRKCQ,RRAS,MMP2,PLD1,GNG10,AZU1,TRAF6,MYL9,CDH1,NCF2,GNB2,PIK3CD,NAPEPLD,PIK3CA,RHOT2,PRKCZ,EIF4EBP1,AKT1,JUN,RHOD,CXCR2,RHOU,PRKCE,PIK3R2,GNB1L,EGFR,ANGPT1,RHOC,PIK3C2G,MAPK8,IRAK3,CSTB,PRKCG,FOS,GNAI3,IRAK4,PRKCB,MAP2K4,MAPK1,DIRAS3,GNB2L1,GNB5,LIMK2,CXCR1,NOX1,LIMK1,PTK2,ROCK2,RAB11FIP2,IKBKB,IKBKG,GNB3,R…
MIF Regulation of Innate Immunity	1,1E00	6,89E-01	MAP2K4,RELA,MAPK1,PLA2G10,NFKBIE,CD74,NFKB1,JUN,NFKBIA,PLA2G2F,MAPK3,PLA2G5,PLA2G4F,PLA2G12B,NFKBIB,NOS2,MIF,PLA2G4C,MAPK8,PLA2G1B,MAPK9,PLA2G2A,FOS,PLA2G4A,LY96,PLA2G2E,PLA2G4D,PLA2G2D,PLA2G4B,MAPK10,CD14
Dermatan Sulfate Biosynthesis (Late Stages)	1,1E00	7,56E-01	GAL3ST2,CHST4,SULT1C4,CHST7,HS3ST3A1,CHST15,DSE,SULT1A2,CHST2,HS6ST1,SULT1A3/SULT1A4,SULT1E1,HS6ST2,CHST11,SULT1C3,NDST4,CHST12,SULT2A1,SULT2B1,HS3ST3B1,CHST1,SULT4A1,SULT1A1,HS3ST2,HS3ST6,NDST2,CHST13,NDST1,CHST14,SULT1B1,HS3ST5
IL-1 Signaling	1,09E00	6,18E-01	MAP2K4,PRKACB,MAPK1,GNB2L1,GNB5,MAPK13,GNB4,IKBKB,IKBKG,GNB3,GNA15,GNAT1,MRAS,GNA13,NFKBIB,IL1RAP,GNG12,TAB1,GNG2,GNAZ,GNG3,GNG10,TRAF6,ADCY9,PRKACG,GNB2,MAPK10,GNAT2,MAP2K3,ADCY10,GNAL,MAP2K6,ECSIT,RELA,TOLLIP,NFKBIE,GNA11,NFKB1,PRKAG1,IRAK1,NFKBIA,JUN,PRKAR1B,GNB1L,ADCY8,ADCY2,MAP2K7,GNAS,MAP3K1,ADCY6,PRKAR2A,GNAI1,MAPK8,GNAQ,MAPK9,IL1R1,IRAK3,GNAI3,FOS,PRKAG2,ADCY7,IRAK4,PRKAR1A
Insulin Receptor Signaling	1,08E00	6,56E-01	PRKACB,SOCS3,RAF1,RAPGEF1,FOXO4,ASIC2,JAK1,MAPK1,SGK1,PIK3R1,ASIC3,LIPE,PDPK1,KRAS,GSK3A,NCK1,PTEN,GYS1,MAP2K2,PPP1R7,PIK3CG,MAPK3,TSC2,MRAS,GSK3B,PPP1CA,PPP1R14C,RPS6KB1,AKT2,RRAS,IRS4,CRKL,EIF2B3,SLC2A4,CBL,RHOQ,SCNN1G,INPP5F,IRS1,PRKACG,ASIC1,EIF2B5,PPP1R12A,PIK3CD,INPP5K,TSC1,PPP1CC,FYN,PIK3CA,PPP1R3C,PIK3R5,PPP1CB,INPPL1,JAK2,OCRL,PRKCZ,H2BFM,PTPRF,PRKAG1,EIF4E,EIF4EBP1,AKT1,PPP1R10,PDE3B,IN…
Wnt/β-catenin Signaling	1,08E00	6,47E-01	TGFBR1,WNT10B,AXIN1,PPP2CA,TGFBR3,SOX12,TLE1,GSK3A,SOX13,RARA,PPM1J,CSNK2A1,RUVBL2,WNT5B,SFRP4,AKT2,APPL2,CREBBP,UBD,CDH1,CDH12,CDH5,PPP2R3A,PPP2R2B,DKK4,SFRP1,DVL2,WNT1,TCF4,PPP2R2A,LRP6,ILK,KREMEN1,ACVR2B,EP300,APPL1,AKT1,JUN,CDH3,RARB,CTNNB1,ACVR1C,SOX7,CSNK1G3,PPP2R5D,GNAQ,MDM2,SOX11,PPP2R5A,WNT3A,CD44,DVL3,PPP2R5E,PIN1,SOX15,TCF7L2,POU5F1,WNT3,CSNK1G1,PPP2R5B,CSNK1A1,RARG,TCF7,MYC,TGFBR2,SOX…
Renal Cell Carcinoma Signaling	1,08E00	6,9E-01	RAF1,RAPGEF1,PIK3CA,MAPK1,PIK3R1,PIK3R5,KRAS,HIF1A,CDC42,TCEB1,EP300,ARNT,VEGFA,PAK1,AKT1,JUN,MAP2K2,TGFB1,HGF,PIK3CG,MAPK3,SOS1,MRAS,EGLN3,AKT3,PIK3R2,MAP2K1,ETS1,UBB,AKT2,NRAS,PIK3C2A,PAK6,GRB2,RRAS,CREBBP,PIK3C2G,RAC1,RAP1A,MET,UBD,FOS,RRAS2,PAK3,RBX1,PIK3CD,PAK7,FH,VHL
PAK Signaling	1,08E00	5,87E-01	MAP2K4,RAF1,MYL6,MAPK1,PAK1IP1,PIK3R1,MYL5,LIMK2,KRAS,NCK1,LIMK1,PTK2,NCK2,ITGA3,PAK1,MAP2K2,CFL2,PIK3CG,MAPK3,MRAS,PDGFRB,ITGA4,ARHGAP10,CFL1,CASP3,RRAS,RAC1,MYL7,MYL9,MYL12A,MYL12B,MAPK10,PIK3CD,PAK7,PDGFD,TNF,PIK3CA,MYL6B,ARHGEF7,PIK3R5,MYLK,CDC42,PDGFC,WASL,SOS1,PIK3R2,MAP2K1,ITGB1,PXN,NRAS,PAK6,PIK3C2A,GRB2,ITGA2,MAPK8,PIK3C2G,MAPK9,GIT1,MYL1,RRAS2,PAK3
Xenobiotic Metabolism Signaling	1,08E00	6,24E-01	RAF1,CHST4,CAMK1,PPP2CA,PIK3R1,MAF,CYP3A7,KRAS,MAPK13,MAP3K4,ARNT,SULT1A2,CHST2,MAP3K10,ALDH1L1,NR1I2,PPM1J,PIK3CG,GSTA1,SULT1C3,ALDH3A1,ALDH6A1,ALDH7A1,MAP3K2,ALDH1B1,PRKCQ,UGT2B17,MED1,RRAS,GSTM3,CREBBP,NDST4,MAP3K12,HS3ST3B1,SULT4A1,PPP2R3A,PPP2R2B,CES5A,MAP2K3,PIK3CD,CYP2B6,MAPK7,ALDH16A1,TNF,NDST1,HS3ST5,MAP2K6,ALDH4A1,GAL3ST2,PIK3CA,CYP2C19,GSTM5,PPP2R2A,ABCC2,MAP3K5,HS3ST3A1,PRKCZ,EP300,AN…
Pyridoxal 5'-phosphate Salvage Pathway	1,05E00	7,14E-01	MAP2K6,MAP2K4,MAPK1,SGK1,CDK4,CSNK1A1,LIMK2,TTK,LIMK1,IRAK1,BRAF,PAK1,PRKX,NEK2,CDK5,PNPO,MAP2K2,PRPF4B,MAPK3,PRKAA2,PRKCE,MAP2K1,PDXK,CDK18,GRK4,AKT2,PRKCQ,CDK6,MAPK8,MAPK6,MAPK9,GRK5,PLK1,PKN1,CDK1,PAK3,PRKCD,GRK6,PAK7,MAP2K3,G6PC,PRKCH,MAPK7,EIF2AK2,DYRK1A
GABA Receptor Signaling	1,04E00	7,39E-01	AP2A1,GABRA5,UBQLN1,ABAT,GABRA4,GPHN,SLC6A13,AP2A2,GABRB2,GABRG3,GABRR3,GABRB3,AP1G2,GABRG1,GABRA6,GABRA1,GABRE,GABRA2,AP2B1,SLC32A1,AP2M1,UBB,GABBR1,AP2S1,GABRP,UBD,DNM1,SLC6A11,GABRG2,GABRR2,GAD1,SLC6A1,GABARAP,SLC6A12
Pancreatic Adenocarcinoma Signaling	1,04E00	6,26E-01	MAP2K4,RAF1,JAK1,TGFBR1,MAPK1,SUV39H1,PIK3R1,SMAD3,KRAS,TGFBR2,VEGFA,CASP9,MAP2K2,TGFB1,CYP2E1,PIK3CG,MAPK3,FIGF,RALGDS,E2F2,SMAD2,E2F4,AKT2,PLD3,TFDP1,RAC1,PLD1,E2F1,TGFB3,MAPK10,PIK3CD,PLD6,NOTCH1,RELA,PIK3CA,NAPEPLD,RALA,PA2G4,ABL1,PIK3R5,CDK4,JAK2,NFKB1,CDC42,E2F3,PDGFC,CDKN2B,PGF,RAD51,HMOX1,AKT1,TGFB2,SMAD4,AKT3,PIK3R2,ERBB2,STAT1,MAP2K1,EGFR,PIK3C2A,GRB2,MAPK8,PIK3C2G,MAPK9,MDM2,BIRC5,SIN3…
p53 Signaling	1,04E00	6,7E-01	TP53AIP1,TP73,PIK3R1,RRM2B,C12orf5,PTEN,CCNG1,SCO2,BBC3,PPP1R13B,PIK3CG,CCNK,SERPINB5,GSK3B,WT1,TP53INP1,AKT2,MED1,TNFRSF10B,PCNA,MDM4,E2F1,GNL3,PIK3CD,PIDD,DRAM1,PIK3CA,SNAI2,GADD45B,GADD45G,PLAGL1,PIAS1,CDK4,PIK3R5,HIF1A,ST13,GML,FAS,CHEK1,EP300,CASP6,AKT1,JUN,GADD45A,ADCK3,BAI1,AKT3,PIK3R2,CTNNB1,TNFRSF10A,CHEK2,HDAC9,PMAIP1,TP63,PIK3C2A,HDAC1,MAPK8,PERP,PIK3C2G,MDM2,BAX,BIRC5,TP53I3,SERPINE2,…
Human Embryonic Stem Cell Pluripotency	1,03E00	5,91E-01	BMP15,NODAL,WNT10B,TGFBR1,BMP4,WNT3,NTF4,AXIN1,SMAD3,PIK3R1,PDPK1,GSK3A,TCF7,FGFR3,SOX2,TGFBR2,TGFB1,PIK3CG,WNT7B,MRAS,GSK3B,SMAD1,FZD2,BMP8B,WNT5B,PDGFRB,SMAD2,AKT2,S1PR5,WNT9A,FGFR1,TDGF1,FGFR2,FZD9,APC,BMP10,S1PR3,S1PR4,NANOG,FZD6,TGFB3,PIK3CD,FZD5,FGFRL1,PDGFD,WNT1,PIK3CA,TCF4,NTF3,BDNF,PIK3R5,NGF,FOXD3,LEFTY2,HNF1A,PDGFC,NOG,H2BFM,AKT1,BMPR1A,NTRK1,SPHK1,TGFB2,SMAD4,AKT3,PIK3R2,CTNNB1,BMP1,S…
CTLA4 Signaling in Cytotoxic T Lymphocytes	1,03E00	6,52E-01	CD247,CD3E,PPP2CA,PIK3R1,PPP2R5B,TRAT1,CD8A,AP2A2,CD8B,LCK,PIK3CG,PPM1J,PTPN6,AKT2,CLTC,AP2S1,AP1S1,CD3G,PPP2R1A,PPP2R3A,SYK,CLTCL1,LAT,ZAP70,PPP2R2B,CD86,PIK3CD,LCP2,B2M,FYN,PIK3CA,AP2A1,HLA-A,PPP2R2A,PIK3R5,JAK2,CTLA4,AKT1,AP1G2,AKT3,PPP2R5C,AP1S3,PPP2R2C,PIK3R2,AP2B1,AP2M1,PIK3C2A,GRB2,AP1M1,PPP2R5D,HLA-B,PIK3C2G,PLCG1,CD3D,PPP2R5A,CD80,PPP2R5E,PPP2R1B,AP1G1,PTPN22
Factors Promoting Cardiogenesis in Vertebrates	1,03E00	6,59E-01	BMP15,NODAL,BMP4,TGFBR1,WNT3,AXIN1,TGFBR3,BMPR1B,TCF7,TGFBR2,TGFB1,GSK3B,SMAD1,FZD2,BMP8B,SMAD2,NOX4,PRKCQ,SMAD9,TDGF1,FZD9,ACVR1B,APC,BMP10,ATF2,PRKCD,FZD6,TGFB3,PRKCH,FZD5,TCF4,LRP6,ACVR2B,HNF1A,PRKCZ,NOG,BMPR1A,TGFB2,SMAD4,PRKCE,CTNNB1,ACVR1C,BMP1,CER1,CDC6,DVL1,ACVR1,TCF7L1,PRKCG,NKX2-5,FZD8,CCNE1,PRKCI,FZD4,BMP7,DKK1,TCF7L2,WNT11,GATA4,PRKCB
Oncostatin M Signaling	1,03E00	7,65E-01	MT2A,RAF1,JAK1,MAPK1,MMP3,MMP13,KRAS,JAK2,MAP2K2,MAPK3,SOS1,MRAS,OSM,OSMR,STAT1,STAT5B,MAP2K1,TIMP3,STAT5A,NRAS,RRAS,GRB2,RRAS2,PLAU,CHI3L1,JAK3
Stearate Biosynthesis I (Animals)	1,03E00	7,65E-01	THEM5,BDH2,SLC27A2,ACSL6,ELOVL1,ACSBG2,ACOT7,SLC27A4,DHCR24,ACOT2,SRD5A3,FAM213B,CYP2E1,PPT1,FASN,ACSL5,SLC27A6,ACOT1,DBT,ELOVL2,SLC27A1,ACOT4,SLC27A3,HNF4A,ACSL1,THEM4
14-3-3-mediated Signaling	1,02E00	6,61E-01	MAP2K4,RAF1,YWHAH,MAPK1,TP73,PIK3R1,GSK3A,KRAS,TUBB,SRPK2,PLCE1,MAP2K2,PIK3CG,MAPK3,TSC2,MRAS,PLCB1,GSK3B,AKT1S1,AKT2,TUBB3,PRKCQ,YWHAG,YAP1,RRAS,STK11,PLCL2,CBL,MAPT,PRKCD,PLCG2,MAPK10,PIK3CD,PRKCH,RPS6KA1,SNCA,TNF,TSC1,PIK3CA,PIK3R5,MAP3K5,H2BFM,PRKCZ,TUBB2B,PLCD1,JUN,AKT1,TUBA8,TUBA3C/TUBA3D,PRKCE,AKT3,TUBB4A,PIK3R2,TUBA3E,PDCD6IP,MAP2K1,PLCD4,SRC,NRAS,PIK3C2A,GRB2,STRADA,TUBG1,MAPK8,PIK3C2G,M…
Chronic Myeloid Leukemia Signaling	1,01E00	6,18E-01	RAF1,TGFBR1,MAPK1,SUV39H1,PIK3R1,SMAD3,KRAS,CBLC,RBL1,MYC,TGFBR2,IKBKB,IKBKG,MAP2K2,TGFB1,MAPK3,HDAC11,PIK3CG,HDAC7,MRAS,E2F2,STAT5A,RBL2,AKT2,E2F4,TFDP1,HDAC2,RRAS,CRKL,CDK6,HDAC5,HDAC3,E2F1,TGFB3,PIK3CD,RELA,PIK3CA,PA2G4,ABL1,PIK3R5,CDK4,E2F3,NFKB1,AKT1,CTBP2,SOS1,TGFB2,SMAD4,AKT3,PIK3R2,STAT5B,MAP2K1,HDAC9,NRAS,MECOM,PIK3C2A,GRB2,HDAC1,PIK3C2G,MDM2,SIN3A,RRAS2,CDKN1A
Oxidative Ethanol Degradation III	1,01E00	4,81E-01	ALDH2,ALDH1B1,ALDH4A1,ALDH1A1,ACSS3,ALDH1A3,ALDH3A2,ACSS2,ALDH1A2,ACSS1,ALDH3A1,ACSL1,ALDH7A1
Dopamine-DARPP32 Feedback in cAMP Signaling	9,96E-01	6,44E-01	CACNA1S,KCNJ2,PPP2CA,KCNJ16,ATP2A2,PPM1J,PLCB1,PRKCQ,GUCY1A3,CREBBP,CREB3,PLCL2,CREB5,CACNA1A,ATF2,PPP2R3A,PLCG2,CREM,PPP2R2B,PPP2R2A,PPP1R3C,PRKCZ,EP300,PLCD1,KCNJ4,PRKCE,DRD4,PPP3CA,CALML5,GRIN3B,CACNA1D,CSNK1G3,PPP2R5D,GNAQ,ADCY6,DRD5,PLCG1,PPP2R5A,PRKCG,PLCZ1,GNAI3,CALM1 (includes others),PPP1R14D,CAMKK1,PPP2R5E,PRKCB,PRKACB,GRIN2A,CSNK1G1,PPP2R5B,CSNK1A1,PLCE1,CACNA1E,PPP1R7,PPP1CA,PPP1R14C,…
PTEN Signaling	9,92E-01	6,03E-01	FOXO4,RAF1,RAC2,TGFBR1,YWHAH,MAPK1,TGFBR3,PIK3R1,PDPK1,GSK3A,KRAS,BMPR1B,PTEN,FGFR3,PTK2,TGFBR2,IKBKB,IKBKG,ITGA3,CASP9,MAP2K2,PIK3CG,MAPK3,MRAS,CSNK2A1,GSK3B,FASLG,ITGA4,PDGFRB,RPS6KB1,AKT2,CASP3,RRAS,FGFR1,RAC1,FGFR2,FOXG1,DDR1,CBL,INPP5F,PIK3CD,FGFRL1,INPP5K,MAGI3,MAST2,RELA,PIK3CA,PIK3R5,ILK,INPPL1,CDC42,NFKB1,BCAR1,OCRL,H2BFM,PRKCZ,AKT1,BMPR1A,INPP5B,SOS1,NTRK1,FOXO3,RPS6KB2,AKT3,PIK3R2,MCRS…
ATM Signaling	9,84E-01	6,89E-01	MAP2K4,GADD45B,TP73,GADD45G,ABL1,CCNB2,TDP1,MAPK13,CBX5,RAD50,EP300,SMC1A,CHEK1,RAD51,NFKBIA,JUN,GADD45A,BID,CHEK2,SMC3,CDC25C,CREBBP,CREB3,CCNB3,MAPK8,MAPK9,MDC1,MDM2,CREB5,CDK1,CCNB1,NBN,ATF2,MDM4,BRAT1,RAD9A,H2AFX,SMC1B,CDKN1A,MAPK10,TLK1,TLK2
Tec Kinase Signaling	9,84E-01	5,77E-01	PIK3R1,GNB4,PAK1,ITGA3,LCK,TXK,GNA15,PIK3CG,GNA13,FASLG,GNG12,FGR,ITGA4,TNFRSF21,STAT5A,PRKCQ,TNFRSF10B,GNG10,PLCG2,TNFRSF25,GNB2,PIK3CD,VAV1,PAK7,TNF,GNAL,FYN,PIK3CA,GNA11,RHOT2,TNFSF10,JAK2,PRKCZ,TNFSF12,RHOD,RHOU,PRKCE,PIK3R2,GNB1L,ITGB1,RHOC,ACTB,ITGA2,GNAQ,PIK3C2G,MAPK8,PLCG1,PRKCG,FADD,GNAI3,FOS,PAK3,LYN,JAK3,PRKCB,MAP2K4,JAK1,DIRAS3,GNB2L1,GNB5,FCER1A,PTK2,GNB3,RHOG,GNAT1,RHOB,MRAS,ITK,GNG…
Glioma Signaling	9,84E-01	6,04E-01	RAF1,CAMK1,MAPK1,CAMK1D,SUV39H1,PIK3R1,CDKN2C,KRAS,RBL1,PTEN,MAP2K2,PIK3CG,MAPK3,MRAS,E2F2,PDGFRB,E2F4,RBL2,AKT2,PRKCQ,TFDP1,RRAS,CDK6,IGF2,PLCG2,PRKCD,E2F1,PIK3CD,PRKCH,PDGFD,PIK3CA,CAMK4,PA2G4,ABL1,CDK4,PIK3R5,E2F3,PDGFC,CDKN2B,PRKCZ,AKT1,IGF1,SOS1,CAMK1G,AKT3,PRKCE,PIK3R2,MAP2K1,EGFR,CALML5,NRAS,PIK3C2A,GRB2,PIK3C2G,PLCG1,MDM2,SIN3A,PRKCG,CALM1 (includes others),CDKN2D,RRAS2,PRKCI,CDKN1A,PRKCB
Antioxidant Action of Vitamin C	9,84E-01	6,53E-01	MAP2K4,MAPK1,MAPK13,PLA2G7,IKBKB,IKBKG,PLCE1,LCAT,MAPK3,PLA2G5,PLCB1,PLA2G4F,TXN,NFKBIB,SLC2A5,STAT5A,PLD3,PLCL2,SLC23A3,SLC2A4,TXNRD1,PLD1,PLA2G2D,PLCG2,PLA2G4B,MAPK10,RARRES3,PLD6,NXN,TNF,RELA,NAPEPLD,NFKBIE,PLA2G10,JAK2,NFKB1,PRDX6,SLC2A3,PLCD1,HMOX1,SLC23A2,NFKBIA,SLC23A1,PLA2G2F,SLC2A2,PLB1,PLA2G12B,STAT5B,PLCD4,TXNDC2,PLA2G4C,MAPK8,PLA2G1B,MAPK9,PLCG1,PLA2G2A,GSTO1,PLD4,PLCZ1,PLA2G4A,PLCB4,…
Thrombin Signaling	9,79E-01	6,14E-01	RAF1,CAMK1,F2R,MYL6,PIK3R1,MYL5,KRAS,MAPK13,GNB4,GNA15,PIK3CG,PLCB1,GNA13,GNG12,ARHGEF4,AKT2,PRKCQ,RRAS,PLCL2,GNG10,MYL9,MYL12A,PLCG2,GNB2,PIK3CD,ARHGEF10,GNAL,PIK3CA,F2RL2,RHOT2,GNA11,PRKCZ,PLCD1,AKT1,RHOD,SOS1,RHOU,CAMK1G,PRKCE,PIK3R2,ARHGEF3,GNB1L,EGFR,GRB2,RHOC,PIK3C2G,ADCY6,GNAQ,PLCG1,MYL1,PRKCG,PLCZ1,GNAI3,GATA3,PRKCB,MAPK1,CAMK1D,DIRAS3,GNB2L1,GNB5,PDPK1,GATA2,F2,PTK2,ROCK2,IKBKB,PLCE1,GNB…
UVC-Induced MAPK Signaling	9,79E-01	7,38E-01	MAP2K4,RAF1,MAPK1,KRAS,MAPK13,PRKCZ,BRAF,JUN,MAP2K2,SMPD4,MAPK3,MRAS,PRKCE,MAP2K1,SMPD3,EGFR,SRC,PRKCQ,NRAS,RRAS,MAPK8,MAPK9,PRKCG,FOS,RRAS2,PRKCI,PRKCD,MAPK10,ATR,PRKCH,PRKCB
MIF-mediated Glucocorticoid Regulation	9,47E-01	6,76E-01	RELA,MIF,MAPK1,PLA2G10,NFKBIE,PLA2G4C,PLA2G1B,CD74,NFKB1,NR3C1,PLA2G2A,PLA2G4A,LY96,PLA2G2E,PLA2G4D,NFKBIA,PLA2G2D,PLA2G2F,MAPK3,PLA2G4B,PLA2G5,CD14,PLA2G4F,NFKBIB,PLA2G12B
Tumoricidal Function of Hepatic Natural Killer Cells	9,47E-01	7,92E-01	M6PR,ENDOG,CASP3,BAX,ITGAL,FAS,FADD,CASP6,PRF1,SERPINB9,CASP9,SRGN,BID,LYVE1,CASP8,CYCS,FASLG,GZMB,AIFM1
Apoptosis Signaling	9,47E-01	6,52E-01	MAP2K4,RAF1,MAPK1,KRAS,ACIN1,IKBKB,IKBKG,CASP9,MAP2K2,MAPK3,MRAS,HTRA2,NFKBIB,FASLG,MCL1,CASP10,CAPN5,CAPN6,PRKCQ,CASP3,RRAS,LMNA,PLCG2,CAPN1,CAPN2,RPS6KA1,CAPN7,SPTAN1,CYCS,TNF,CAPN3,GAS2,RELA,NFKBIE,MAP3K5,NFKB1,FAS,CASP6,NFKBIA,PRKCE,BID,CASP8,TNFRSF1B,MAP2K1,CAPN10,AIFM1,ENDOG,MAP2K7,NRAS,MAPK8,PLCG1,BAX,CDK1,BAK1,PARP1,ROCK1,CAPNS1,RRAS2,MAP4K4,BCL2L11
Role of NFAT in Cardiac Hypertrophy	9,47E-01	6,1E-01	RAF1,TGFBR1,CAMK1,PIK3R1,KRAS,MAPK13,GNB4,PIK3CG,HDAC7,PLCB1,GNG12,AKT2,PRKCQ,RRAS,PLCL2,GNG10,PLCG2,GNB2,PIK3CD,MAP2K3,SLC8A1,MAP2K6,PIK3CA,PRKCZ,EP300,PLCD1,AKT1,IGF1,SOS1,CAMK1G,PRKCE,PIK3R2,GNB1L,PPP3CA,CALML5,GRB2,PIK3C2G,ADCY6,MAPK8,GNAQ,PLCG1,PRKCG,PLCZ1,GNAI3,CALM1 (includes others),MEF2D,PRKCB,MAP2K4,PRKACB,LIF,MAPK1,CAMK1D,GNB2L1,CSNK1A1,GNB5,HAND1,TGFBR2,PLCE1,GNB3,MAP2K2,TGFB1,HDAC11,…
Synaptic Long Term Depression	9,47E-01	6,36E-01	RAF1,MAPK1,PPP2CA,PPP2R5B,KRAS,GRIA4,PLA2G7,PLCE1,GNA15,LCAT,MAP2K2,GNAT1,PPM1J,MAPK3,PLA2G5,MRAS,PLCB1,GRM6,PLA2G4F,GNA13,PRKCQ,GUCY1A3,GRM8,ITPR2,RRAS,GRIA2,PLCL2,GNAZ,PPP2R1A,PLA2G2D,PPP2R3A,PLCG2,PRKCD,NPR1,PLA2G4B,PPP2R2B,GUCY1A2,GNAT2,RARRES3,PRKCH,NPR2,GNAL,NOS1,GRM2,PPP2R2A,GRIA1,PLA2G10,GNA11,PRKCZ,PRDX6,PLCD1,PLA2G2F,IGF1,PLB1,PRKCE,PPP2R5C,RYR1,PPP2R2C,PLA2G12B,NOS2,MAP2K1,PLCD4,GNAS,N…
GNRH Signaling	9,34E-01	6,22E-01	MAP2K4,PRKACB,RAF1,MAP3K11,MAPK1,FSHB,GNRH2,KRAS,MAP3K4,MAPK13,PTK2,MAP3K10,PAK1,MAP2K2,GNA15,MAPK3,MRAS,PLCB1,DNM2,MAP3K2,PRKCQ,ITPR2,RRAS,MAP3K13,CREBBP,CREB3,RAC1,CREB5,ATF2,ADCY9,MAP3K12,PRKCD,PRKACG,MAPK10,PRKCH,MAP2K3,PAK7,MAPK7,ADCY10,MAP2K6,RELA,GNA11,MAP3K5,NFKB1,CDC42,LHB,PRKAG1,PRKCZ,EP300,JUN,SOS1,PRKAR1B,PRKCE,ADCY8,MAP2K1,EGFR,SRC,MAP2K7,ADCY2,NRAS,GNAS,PAK6,GRB2,EGR1,MAP3K1,GNAI1,M…
Gαq Signaling	9,34E-01	6,05E-01	RAF1,MAPK1,ADRBK1,NFATC3,PIK3R1,DIRAS3,GNB2L1,GNB5,ROCK2,GNB4,IKBKB,HRH1,IKBKG,RHOG,GNB3,GYS1,MAP2K2,RHOB,GNA15,PIK3CG,MAPK3,MRAS,PLCB1,GSK3B,ARHGEF25,NFKBIB,GNG12,AKT2,PRKCQ,PLD3,ITPR2,GNG2,RGS4,RHOJ,GNG3,PLD1,CHRM5,ADRA1D,GNG10,RHOQ,RHOA,PLCG2,PRKCD,GNB2,PIK3CD,PRKCH,PLD6,AGTR1,RELA,PIK3CA,NAPEPLD,CAMK4,NFKBIE,RHOT2,GNA11,PIK3R5,NFKB1,CHRM3,AVPR1A,CHRM1,PRKCZ,NFATC1,PPP3R2,HTR2C,HMOX1,AKT1,NFKB…
NGF Signaling	9,26E-01	6,4E-01	MAP2K4,RAF1,MAP3K11,MAPK1,PIK3R1,PDPK1,KRAS,MAP3K4,ROCK2,MAP3K10,IKBKB,IKBKG,RHOG,MAP2K2,SMPD4,PIK3CG,MAPK3,TRAF4,MRAS,MAP3K2,RPS6KB1,AKT2,RRAS,MAP3K13,CREBBP,CREB3,RAC1,CREB5,RAP1A,ATF2,TRAF6,MAP3K12,RPS6KA6,RHOA,PRKCD,PLCG2,MAPK10,PIK3CD,RPS6KA1,MAPK7,RAP1B,RELA,PIK3CA,PIK3R5,MAP3K5,NFKB1,CDC42,NGF,PRKCZ,EP300,AKT1,NTRK1,SOS1,RPS6KB2,AKT3,RPS6KA2,PIK3R2,MAP2K1,SMPD3,NRAS,PIK3C2A,GRB2,MAP3K1,MAP…
Thrombopoietin Signaling	9,06E-01	6,61E-01	RAF1,THPO,PIK3CA,MAPK1,PIK3R1,PIK3R5,KRAS,JAK2,PRKCZ,MYC,JUN,MPL,MAP2K2,MAPK3,PIK3CG,SOS1,MRAS,PRKCE,PIK3R2,STAT1,STAT5B,MAP2K1,STAT5A,NRAS,PRKCQ,PIK3C2A,GRB2,RRAS,PIK3C2G,PLCG1,PRKCG,FOS,PRKCI,RRAS2,PRKCD,PLCG2,PRKCH,PIK3CD,PRKCB
Toll-like Receptor Signaling	9,06E-01	6,84E-01	ECSIT,MAP2K6,PPARA,SIGIRR,MAP2K4,RELA,TOLLIP,MAPK1,TLR8,TNFAIP3,MAPK13,NFKB1,IRAK1,IKBKB,TLR10,IKBKG,NFKBIA,JUN,TICAM1,TLR1,TRAF4,TLR7,TLR3,TAB1,TRAF1,MAP3K1,MAPK8,IRAK3,TLR9,TRAF6,FOS,LY96,TLR5,CD14,MAP2K3,EIF2AK2,TIRAP,MAP4K4,IRAK4
p38 MAPK Signaling	9,04E-01	6,64E-01	MAP2K4,TGFBR1,HSPB2,MAPK13,MYC,TGFBR2,IL1R2,TGFB1,HIST3H3,PLA2G5,PLA2G4F,IL1RAP,FASLG,TAB1,RPS6KB1,CREB3,CREBBP,HIST2H3C (includes others),MAPKAPK5,CREB5,MEF2B,ATF2,TRAF6,IL33,IL18,RPS6KA6,MAX,PLA2G2D,DUSP1,IL1RN,MAPT,PLA2G4B,TGFB3,MAP2K3,HSPB7,RPS6KA1,IL1RAPL1,TNF,HSPB1,HSPB3,MAP2K6,TIFA,IL1RL1,PLA2G10,HMGN1,IL1F10,MAP3K5,FAS,EP300,IRAK1,IL36G,PLA2G2F,RPS6KB2,TGFB2,RPS6KA2,EEF2K,PLA2G12B,TNFRSF1…
Sphingosine-1-phosphate Signaling	8,95E-01	6,26E-01	MAPK1,DIRAS3,PIK3R1,PTK2,NAAA,CASP9,PLCE1,RHOG,RHOB,SMPD4,MAPK3,PIK3CG,CASQ1,PLCB1,GNA13,PDGFRB,CASP10,AKT2,CASP3,S1PR5,RAC1,RHOJ,PLCL2,ASAH1,ASAH2,S1PR3,S1PR4,ADCY9,RHOQ,RHOA,PLCG2,PIK3CD,PDGFD,ADCY10,CASP5,ASAH2B,PIK3CA,ACER2,RHOT2,PIK3R5,CASP4,PDGFC,PLCD1,CASP6,AKT1,RHOD,RHOT1,SPHK1,CASP1,RHOU,AKT3,PIK3R2,CASP8,ADCY8,SMPD3,PLCD4,CASP14,ADCY2,S1PR2,GNAS,PIK3C2A,RHOC,GNAI1,ADCY6,PIK3C2G,GNAQ,PLC…
Huntington's Disease Signaling	8,95E-01	5,98E-01	POLR2F,SGK1,PIK3R1,NAPG,MAP3K10,GNB4,GNA15,PIK3CG,HDAC7,CASQ1,VAMP3,PLCB1,NAPA,DNM2,GNG12,CASP10,CAPN5,ATP5J,CAPN6,AKT2,PRKCQ,CREBBP,CREB3,CREB5,RPH3A,GNG10,ATF2,UBD,HSPA8,CAPN1,HTT,GNB2,PIK3CD,CAPN7,SNCA,POLR2I,CASP5,PIK3CA,BDNF,GNA11,HSPA6,CASP4,VTI1B,HSPA1L,PRKCZ,EP300,CASP6,JUN,AKT1,IGF1,SOS1,NTRK1,PRKCE,NCOR1,GOSR1,PIK3R2,CASP8,GNB1L,CAPN10,NAPB,CASP14,EGFR,POLR2J2/POLR2J3,SDHA,YKT6,GRB2,SH3…
Epithelial Adherens Junction Signaling	8,95E-01	6,53E-01	MYH4,RAPGEF1,MYH10,TGFBR1,MYL6,TGFBR3,MYL5,KRAS,TUBB,MYH7B,CLIP1,TCF7,PTEN,TGFBR2,CTNNA2,MRAS,FARP2,AKT2,TUBB3,RRAS,FGFR1,ACTN3,SNAI1,RAC1,WASF1,MYH7,RAP1A,PTPRM,ACVR1B,APC,MYL7,MYL9,MET,EPN2,CDH1,RHOA,MYH3,ZYX,CLINT1,NOTCH1,RAP1B,EPN3,MYH6,TCF4,SNAI2,ARPC1B,MYL6B,MYO7A,ACTA2,PVRL3,CTNNA1,MYH11,ACVR2B,CDC42,IQGAP1,HNF1A,TUBB2B,NOTCH2,AKT1,AGGF1,WASL,ACTR3,TUBA8,SORBS1,HGF,TUBA3C/TUBA3D,TGFB2,AKT3…
April Mediated Signaling	8,95E-01	6,67E-01	MAP2K4,RELA,TRAF3,MAPK1,NFATC3,NFKBIE,MAPK13,NFKB1,NFATC1,TNFRSF17,IKBKB,IKBKG,NFKBIA,JUN,NFAT5,NFKBIB,TRAF1,MAP2K7,MAP3K1,MAPK8,MAPK9,TRAF6,FOS,TRAF2,TNFSF13,MAPK10,NFATC2,TNFRSF13B
RAR Activation	8,95E-01	6,2E-01	PIK3R1,MAPK13,VEGFA,PIK3CG,RARA,CSNK2A1,RDH13,STAT5A,SMAD2,AKT2,PRKCQ,MED1,CREBBP,CRABP1,DHRS9,ERCC3,PIK3CD,PIK3CA,MAP3K5,JAK2,PRKCZ,EP300,JUN,AKT1,ALDH1A3,PNRC1,RARB,PRKCE,GTF2H5,NCOR1,PIK3R2,NT5C1B,RXRB,RDH14,RDH11,ADCY6,MAPK8,PRKCG,FOS,GTF2H4,NRIP1,NCOR2,PRKCB,PRKACB,MAP2K4,MAPK1,AKR1C3,CYP26A1,SMAD3,PDPK1,RBP3,RARG,RBP1,PTEN,ALDH1A1,TGFB1,SMAD1,SMAD9,SDR16C5,RAC1,ADCY9,ADH7,DUSP1,SMARCA2,PRKC…
NRF2-mediated Oxidative Stress Response	8,94E-01	6,1E-01	RAF1,DNAJB4,PIK3R1,MAF,KRAS,PIK3CG,ABCC1,GSTA1,FOSL1,TXN,DNAJC16,DNAJB12,PRKCQ,DNAJC9,RRAS,GSTM3,CREBBP,JUNB,MAFF,STIP1,DNAJC14,DNAJC5B,PIK3CD,MAP2K3,MAPK7,PTPLAD1,ENC1,EPHX1,FTH1,MAP2K6,PIK3CA,GSTM5,PRDX1,ABCC2,DNAJA4,DNAJC13,MAP3K5,DNAJA1,PRKCZ,EP300,MAFG,DNAJB13,GSTT1,JUN,AKT1,UBE2K,PRKCE,PIK3R2,FKBP5,NFE2L2,GSTM1,DNAJB8,ACTB,PIK3C2G,MAPK8,PRKCG,FOS,CYP4Z1,CCT7,AOX1,PRKCB,MAP2K4,AKR7A3,MAPK1,D…
tRNA Splicing	8,87E-01	7,43E-01	ENPP6,PDE2A,PDE6G,PDE4C,PDE7A,PDE10A,PDE9A,PDE6C,PDE4A,PDE4B,PDE4D,PDE1C,MPPE1,PDE8A,TULP2,PDE6A,TSEN15,TSEN34,PDE3B,TDP2,PDE8B,TSEN2,PDE11A,APEX1,PDE6B,PDE6D
Ethanol Degradation IV	8,87E-01	8,24E-01	ALDH2,ALDH1B1,ALDH4A1,ALDH1A1,ACSS3,ALDH1A3,ALDH3A2,ACSS2,CAT,ALDH1A2,ACSS1,ALDH3A1,ACSL1,ALDH7A1
HER-2 Signaling in Breast Cancer	8,87E-01	6,5E-01	PIK3R1,KRAS,PARD6G,GSK3A,ITGB3,CASP9,PIK3CG,TSC2,MRAS,ITGB4,GSK3B,AKT2,PRKCQ,RRAS,CDK6,MMP2,AREG/AREGB,PRKCD,PRKCH,PIK3CD,TSC1,PIK3CA,PIK3R5,PARD6B,MAP3K5,ITGB8,CDC42,PRKCZ,H2BFM,ITGB7,NRG1,AKT1,SOS1,AKT3,PRKCE,PIK3R2,ERBB2,EGFR,ITGB1,NRAS,PIK3C2A,GRB2,PIK3C2G,PLCG1,MDM2,ERBB3,PRKCG,CCNE1,RRAS2,PRKCI,CDKN1A,PRKCB
VEGF Family Ligand-Receptor Interactions	8,87E-01	6,67E-01	RAF1,MAPK1,PIK3R1,KRAS,VEGFA,MAP2K2,PIK3CG,MAPK3,PLA2G5,MRAS,FIGF,PLA2G4F,AKT2,PRKCQ,RRAS,PLA2G2D,PLCG2,PRKCD,PLA2G4B,PRKCH,PIK3CD,PIK3CA,PLA2G10,PIK3R5,PRKCZ,PGF,AKT1,PLA2G2F,SOS1,AKT3,PRKCE,PIK3R2,PLA2G12B,MAP2K1,NRAS,PIK3C2A,NRP2,GRB2,PLA2G4C,PLA2G1B,PIK3C2G,PLCG1,PLA2G2A,PRKCG,PLA2G4A,FOS,PLA2G2E,RRAS2,PRKCI,PLA2G4D,KDR,PRKCB
Androgen Signaling	8,82E-01	5,57E-01	PRKACB,POLR2F,POLR2D,MAPK1,SMAD3,GNB2L1,GNB5,GTF2E2,GNB4,GNB3,GNA15,GNAT1,MAPK3,MRAS,POLR2H,GNA13,GNG12,PRKCQ,KAT7,GNG2,CREBBP,GNAZ,GNG3,GNG10,POLR2E,ERCC3,PRKCD,PRKACG,NCOA1,GNB2,GNAT2,HSP90AA1,PRKCH,POLR2I,GNAL,RELA,CAMK4,GNA11,GTF2A1,NFKB1,PRKCZ,PRKAG1,EP300,TGFB1I1,GTF2B,POLR2C,JUN,NCOA2,PRKAR1B,NCOA4,PRKCE,GTF2H5,DNAJB1,GNB1L,TAF2,POLR2J2/POLR2J3,SRC,CALR,CALML5,GNAS,PRKAR2A,GNAI1,GNAQ,PRKCG…
Regulation of the Epithelial-Mesenchymal Transition Pathway	8,82E-01	6,12E-01	RAF1,TGFBR1,WNT10B,APH1B,AXIN1,PIK3R1,NCSTN,PARD6G,KRAS,MAML1,PIK3CG,FGF12,WNT5B,PDGFRB,ETS1,SMAD2,AKT2,TWIST2,RRAS,SNAI1,FGFR2,MMP2,ZEB1,MET,CDH1,CDH12,APH1A,MAP2K3,PIK3CD,DVL2,PDGFD,NOTCH1,WNT1,MAP2K6,TCF4,ADAM17,PIK3CA,SNAI2,PARD6B,PSEN2,JAK2,AKT1,SOS1,FGF23,PIK3R2,FGF3,FGF7,EGFR,GRB2,EGR1,FGF14,PIK3C2G,WNT3A,DVL3,JAK3,CLDN3,TCF7L2,PSEN1,MAP2K4,JAK1,WNT3,MAPK1,SMAD3,TCF7,TGFBR2,FGFR3,MAP2K2,FG…
Virus Entry via Endocytic Pathways	8,78E-01	6,52E-01	RAC2,PIK3R1,KRAS,AP2A2,ITGB3,ITGA3,PIK3CG,MRAS,CAV1,ITGB4,DNM2,ITGA4,PRKCQ,RRAS,CLTC,ITGA6,RAC1,AP2S1,PLCG2,PRKCD,CLTCL1,TFRC,PRKCH,PIK3CD,ITGA1,B2M,FYN,PIK3CA,AP2A1,HLA-A,ACTA2,ABL1,PIK3R5,ITGB8,CDC42,PRKCZ,ITGB7,AP1G2,PRKCE,PIK3R2,ACTC1,ITGB1,AP2B1,SRC,AP2M1,NRAS,PIK3C2A,ACTB,HLA-B,ITGA2,PIK3C2G,PLCG1,ITGAL,FOLR1,PRKCG,DNM1,RRAS2,PRKCI,FLNC,PRKCB
B Cell Receptor Signaling	8,78E-01	6,23E-01	MAP2K4,FCGR2C,RAC2,RAF1,MAP3K11,MAPK1,NFATC3,PIK3R1,PDPK1,KRAS,GSK3A,MAPK13,MAP3K4,BCL6,PTEN,PAX5,PTPRC,IKBKB,MAP3K10,IKBKG,MAP2K2,MAPK3,PIK3CG,MRAS,GSK3B,NFKBIB,MAP3K2,ETS1,RPS6KB1,PTPN6,AKT2,PRKCQ,RRAS,MAP3K13,CREBBP,CREB3,RAC1,MALT1,CREB5,ATF2,MAP3K12,INPP5F,PLCG2,SYK,PIK3CD,VAV1,MAP2K3,INPP5K,BLNK,MAP2K6,RELA,PIK3CA,CAMK4,POU2F2,NFKBIE,ABL1,PIK3R5,INPPL1,MAP3K5,NFKB1,CDC42,OCRL,NFATC1,CD79A,H…
Dermatan Sulfate Biosynthesis	8,57E-01	7,04E-01	GAL3ST2,CHST4,SULT1C4,CHST7,CHSY1,HS3ST3A1,CHST15,SULT1A2,DSE,CHST2,B4GALT7,HS6ST1,SULT1A3/SULT1A4,SULT1E1,CHPF,HS6ST2,CHST11,SULT1C3,CHSY3,CSGALNACT1,CHST12,NDST4,SULT2A1,SULT2B1,HS3ST3B1,CHST1,XYLT2,SULT4A1,SULT1A1,HS3ST2,B3GAT1,HS3ST6,NDST2,CHST13,NDST1,CHST14,SULT1B1,HS3ST5
FAK Signaling	8,57E-01	5,92E-01	RAF1,MAPK1,PIK3R1,PDPK1,TLN1,KRAS,PTEN,PTK2,PAK1,ITGA3,MAP2K2,MAPK3,PIK3CG,MRAS,ITGA4,CAPN5,AKT2,CAPN6,RRAS,RAC1,TLN2,PLCG2,CAPN1,PIK3CD,CAPN2,PAK7,CAPN7,TNS1,CAPN3,FYN,PIK3CA,ARHGEF7,ACTA2,PIK3R5,BCAR1,AKT1,SOS1,AKT3,PIK3R2,ACTC1,MAP2K1,CAPN10,EGFR,ITGB1,SRC,PXN,NRAS,PAK6,PIK3C2A,GRB2,ASAP1,ACTB,ITGA2,PIK3C2G,PLCG1,CAPNS1,RRAS2,PAK3
Embryonic Stem Cell Differentiation into Cardiac Lineages	8,56E-01	9E-01	SOX2,HOXB5,NKX2-5,NANOG,ISL1,T,GATA4,POU5F1,SP4
Methylglyoxal Degradation III	8,56E-01	9E-01	AKR7A3,AKR1A1,AKR1C1/AKR1C2,AKR1B10,FAM213B,AKR1C3,CYP2E1,AKR1B1,ADH4
Role of Macrophages, Fibroblasts and Endothelial Cells in Rheumatoid Arthritis	8,56E-01	5,79E-01	RAF1,WNT10B,AXIN1,PIK3R1,LTB,KRAS,VEGFA,TLR10,PIK3CG,TRAF4,PLCB1,FIGF,NFKBIB,WNT5B,SFRP4,AKT2,PRKCQ,RRAS,CREBBP,CREB3,PLCL2,TLR9,CREB5,ATF2,TRAF6,PLCG2,DKK4,MAP2K3,PIK3CD,SFRP1,PDGFD,TNF,WNT1,MAP2K6,PIK3CA,TCF4,FN1,IL1RL1,LRP6,CEBPD,JAK2,CCL5,PRKCZ,PRSS3,EP300,PLCD1,IL36G,AKT1,JUN,CCL2,F2RL1,CEBPA,TLR7,PRKCE,TLR3,PIK3R2,CTNNB1,TNFRSF1B,PPP3CA,TRAF1,TNFSF11,CALML5,C5AR1,IL15,DAAM1,GNAQ,PIK3C2G,PLC…
Role of PKR in Interferon Induction and Antiviral Response	8,56E-01	6,59E-01	MAP2K6,RELA,TRAF3,NFKBIE,IFNB1,NFKB1,EIF2S1,RNASEL,FCGR1A,IKBKB,IKBKG,NFKBIA,AKT1,CASP9,BID,TLR3,CASP8,STAT1,NFKBIB,CASP3,IRF1,ATF2,FADD,TRAF6,TRAF2,MAP2K3,EIF2AK2,CYCS,TNF
B Cell Activating Factor Signaling	8,56E-01	6,59E-01	MAP2K4,RELA,TRAF3,MAPK1,NFATC3,NFKBIE,MAPK13,NFKB1,NFATC1,TNFRSF17,IKBKB,IKBKG,NFKBIA,JUN,NFAT5,NFKBIB,TNFSF13B,TRAF1,MAP2K7,MAP3K1,MAPK8,MAPK9,TRAF6,FOS,TRAF2,MAPK10,NFATC2,IKBKAP,TNFRSF13B
Mechanisms of Viral Exit from Host Cells	8,56E-01	7,25E-01	SNF8,ACTA2,SH3GLB1,SH3GL2,LMNB1,VPS37C,VPS4A,PRKCZ,VPS25,CHMP2B,PRKCE,XPO1,PDCD6IP,ACTC1,CHMP3,PRKCQ,ACTB,SH3GL3,CHMP4B,TSG101,PRKCG,CHMP6,NEDD4,PRKCI,PRKCD,VPS36,LMNB2,PRKCH,PRKCB
Nicotine Degradation II	8,56E-01	7,06E-01	CYP2C19,UGT1A6,CYP2U1,CYP3A7,FMO5,POR,CYP1A2,UGT2A1,CYP2E1,CYP19A1,CYP3A5,CYP4X1,CYP2A6,FMO1,UGT3A1,FMO4,CYP1A1,FMO3,FMO2,UGT2B17,CYP2A7,CSGALNACT1,INMT,UGT1A1,CYP1B1,CYP2F1,ADH7,UGT3A2,CYP4B1,UGT2A3,UGT2B15,CYP2C18,AOX1,CYP2B6,UGT1A9 (includes others),CYP2S1
Phototransduction Pathway	8,56E-01	6,67E-01	PRKACB,RGS9,PDE6G,GNGT1,GNB5,GUCA1B,CNGB1,PRKAG1,GUCA2B,GNB3,PDE6A,ARR3,GNAT1,PDC,PRKAR1B,SAG,OPN4,GNGT2,PDE6B,GUCA1A,GUCY1A3,GUCA1C,OPN1LW,PDE6C,PRKAR2A,OPN3,CNGA1,CNGA3,RGR,PRKACG,GUCY1A2,PRKAG2,RGS9BP,GNAT2,PRKAR1A,PDE6D
Telomerase Signaling	8,48E-01	6,46E-01	RAF1,MAPK1,PPP2CA,PIK3R1,PPP2R5B,PDPK1,KRAS,MYC,MAP2K2,ETS2,MAPK3,HDAC11,PIK3CG,PPM1J,HDAC7,MRAS,ETS1,AKT2,IL2RG,HDAC2,RRAS,DKC1,HDAC5,TERF2,PPP2R1A,HDAC3,PPP2R3A,E2F1,PPP2R2B,HSP90AA1,PIK3CD,ELK3,ELF5,PIK3CA,PPP2R2A,TERT,ABL1,PIK3R5,AKT1,SP1,IL2,SOS1,AKT3,PPP2R5C,PPP2R2C,PIK3R2,POT1,TERF1,MAP2K1,EGFR,HDAC9,NRAS,PIK3C2A,GRB2,PPP2R5D,HDAC1,PIK3C2G,PPP2R5A,RRAS2,CDKN1A,TEP1,TPP1,PPP2R5E,PPP2R1B
CCR5 Signaling in Macrophages	8,48E-01	5,68E-01	MAP2K4,CD247,CCR5,CAMK4,CD3E,MAPK1,CD4,GNB2L1,GNB5,MAPK13,CCL5,CCL3,FAS,PRKCZ,GNB4,JUN,GNB3,MRAS,PRKCE,GNB1L,FASLG,GNG12,CALML5,GNAS,PRKCQ,GNG2,MAPK8,GNAI1,MAPK9,PLCG1,GNG3,CD3D,PRKCG,GNG10,GNAI3,CALM1 (includes others),CD3G,FOS,PRKCI,CCL4,PRKCD,PLCG2,GNB2,MAPK10,PRKCH,PRKCB
Neurotrophin/TRK Signaling	8,48E-01	6,57E-01	MAP2K4,MAP2K6,RAF1,NTF3,PIK3CA,NTF4,MAPK1,BDNF,PIK3R1,PIK3R5,PDPK1,KRAS,MAP3K5,NGF,CDC42,EP300,AKT1,JUN,MAP2K2,MAPK3,PIK3CG,NTRK1,SOS1,MRAS,PIK3R2,MAP2K1,MAP2K7,NRAS,PIK3C2A,GRB2,RRAS,CREB3,CREBBP,MAPK8,PIK3C2G,PLCG1,CREB5,ATF2,FOS,NTRK2,RRAS2,SPRY2,MAP2K3,PIK3CD,RPS6KA1,MAP2K5
Hepatic Fibrosis / Hepatic Stellate Cell Activation	8,47E-01	6,36E-01	MYH4,MYH10,CCR5,TGFBR1,CTGF,MYL6,SMAD3,MYL5,MMP13,MYH7B,IL1R2,TGFBR2,VEGFA,CYP2E1,TGFB1,FIGF,SERPINE1,IL1RAP,FASLG,PDGFRB,IL8,SMAD2,IL4R,CXCL9,FGFR1,IL6R,FGFR2,MYH7,MMP2,IFNAR2,IFNA1/IFNA13,MYL7,MYL9,MET,TGFB3,MYH3,IGFBP3,CD14,IL1RAPL1,TNF,AGTR1,IFNAR1,RELA,IGFBP4,MYH6,FN1,LEP,LEPR,MYL6B,IL1RL1,ACTA2,CXCR3,MYH11,CCL5,NFKB1,PDGFC,FAS,PGF,CCL2,IGF1,EDN1,TIMP1,HGF,TGFB2,SMAD4,STAT1,TNFRSF1B,MYH1,EGF…
Ceramide Biosynthesis	8,47E-01	1E00	SPTLC1,SPTLC2,DEGS2,SPTLC3,SPTSSA,KDSR
Ceramide Degradation	8,47E-01	1E00	ASAH2B,NAAA,ACER1,ACER2,ASAH1,ASAH2
ErbB2-ErbB3 Signaling	8,35E-01	6,72E-01	RAF1,PIK3CA,NRG2,MAPK1,PIK3R1,PIK3R5,PDPK1,KRAS,GSK3A,H2BFM,PTEN,MYC,NRG1,JUN,AKT1,SP1,MAP2K2,MAPK3,PIK3CG,SOS1,MRAS,GSK3B,ERBB2,PIK3R2,STAT5B,MAP2K1,STAT5A,NRAS,PIK3C2A,GRB2,RRAS,PIK3C2G,NRG4,ERBB3,RRAS2,NRG3,ETV4,PIK3CD,JAK3
IL-17 Signaling	8,35E-01	6,62E-01	MAP2K6,MAP2K4,RELA,PIK3CA,JAK1,MAPK1,MMP3,PIK3R1,PIK3R5,KRAS,JAK2,CXCL5,MAPK13,NFKB1,CXCL10,AKT1,JUN,TRAF3IP2,CCL2,MAP2K2,TIMP1,MAPK3,PIK3CG,MRAS,AKT3,PIK3R2,GSK3B,NOS2,IL17F,MAP2K1,IL8,CXCL11,AKT2,NRAS,PIK3C2A,RRAS,PIK3C2G,MAPK8,MAPK9,CEBPB,CCL11,IL17A,ATF2,TRAF6,IL19,RRAS2,MAPK10,MAP2K3,PIK3CD
Urate Biosynthesis/Inosine 5'-phosphate Degradation	8,25E-01	8,46E-01	NT5C3A,IMPDH2,NT5E,IMPDH1,NT5C1A,XDH,NT5M,PNP,NT5C,NT5C1B,AOX1
4-1BB Signaling in T Lymphocytes	8,25E-01	6,57E-01	MAP2K4,RELA,MAPK1,NFKBIE,MAPK8,MAPK9,MAPK13,MAP3K5,NFKB1,ATF2,IKBKB,IKBKG,TRAF2,JUN,NFKBIA,MAP2K2,MAPK3,TNFSF9,MAPK10,IKBKAP,NFKBIB,MAP2K1,TRAF1
PDGF Signaling	8,2E-01	6,58E-01	MAP2K4,RAF1,JAK1,MAPK1,PIK3R1,KRAS,MYC,MAP2K2,PIK3CG,MAPK3,CSNK2A1,CAV1,MRAS,CAV3,PDGFRB,RRAS,CRKL,INPP5F,PLCG2,ACP1,PIK3CD,INPP5K,PDGFD,PIK3CA,PIK3R5,ABL1,INPPL1,JAK2,OCRL,PDGFC,JUN,INPP5B,SOS1,SPHK1,PIK3R2,STAT1,MAP2K1,SRC,NRAS,PIK3C2A,GRB2,MAP3K1,MAPK8,PIK3C2G,PLCG1,CSNK2A2,FOS,RRAS2,ABL2,EIF2AK2,JAK3,PRKCB
Protein Ubiquitination Pathway	8,17E-01	6,05E-01	CRYAB,PSMA7,DNAJB4,HSPB2,UBR2,USP48,PAN2,UBE2D4,DNAJC30,DNAJC22,PSMC2,PSMA2,ANAPC11,DNAJC16,DNAJB12,UBE2Q1,DNAJC9,DNAJC27,USP19,THOP1,USP26,UBD,UBE2G2,HSPA8,TRAF6,USP31,PSMB7,PSMB2,PSMA5,DNAJC14,HSPB11,ANAPC5,DNAJC5B,HSPB7,SMURF2,ANAPC2,USP24,USP18,PSMD7,HLA-A,PSMB10,PSMD9,CUL1,HSPA6,DNAJC13,DNAJA1,USP39,HSPA1L,DNAJB13,UCHL1,PSMC6,PSMD14,PARK2,AMFR,DNAJB8,UCHL3,MED20,HLA-B,USP30,MDM2,HSPA2,USP33,…
NF-κB Signaling	8,12E-01	6,14E-01	RAF1,TGFBR1,BMP4,TGFBR3,PIK3R1,KRAS,BMPR1B,LCK,TLR10,PIK3CG,CSNK2A1,TDP2,NFKBIB,PDGFRB,AKT2,PRKCQ,RRAS,CREBBP,FGFR2,TBK1,TLR9,DDR1,TRAF6,PLCG2,PIK3CD,TNF,MAP2K6,SIGIRR,AZI2,PIK3CA,PRKCZ,EP300,IL36G,AKT1,CARD10,NTRK1,TLR7,PIK3R2,TLR3,TNFRSF1B,CASP8,EGFR,TNFSF11,PIK3C2G,MAPK8,IRAK3,IL36B,FADD,TRAF2,BCL10,LTA,TIRAP,IRAK4,PRKCB,PRKACB,TRAF3,TLR8,TNFRSF17,TGFBR2,FGFR3,IL1R2,IKBKB,IKBKG,TLR1,MRAS,GSK3B…
Putrescine Degradation III	8,1E-01	8,12E-01	ALDH4A1,ALDH1B1,SAT1,ALDH2,MAOB,ALDH1A1,ALDH1A3,ALDH3A2,ALDH1A2,SMOX,ALDH3A1,MAOA,ALDH7A1
IL-17A Signaling in Gastric Cells	8,1E-01	7,6E-01	MAP2K4,RELA,IL8,CXCL11,MAPK1,MAPK8,CCL20,MAPK9,MAPK13,CCL5,NFKB1,IL17A,CXCL10,FOS,JUN,MAPK3,MAPK10,TNF,EGFR
Sperm Motility	8,1E-01	6,17E-01	PRKACB,MAP3K11,TWF1,ATP1A4,CACNA1H,PLA2G7,PTK2,TXK,PLCE1,LCAT,PLA2G5,MRAS,PLCB1,PLA2G4F,PDE2A,PRKCQ,GUCY1A3,ITPR2,PDE4B,PLCL2,CNGA1,CNGA3,PDE1C,PLA2G2D,PLCG2,PRKCD,NPR1,PRKACG,PLA2G4B,GUCY1A2,RARRES3,PRKCH,ADCY10,CAMK4,ZP3,PLA2G10,PDE4A,CNGB1,PRDX6,PRKAG1,PRKCZ,PLCD1,PLA2G2F,PLB1,PRKAR1B,PRKCE,CATSPER2,PLA2G12B,PLCD4,CNGA2,CALML5,GNAS,PDE4C,SLC12A2,PLA2G4C,NPPC,PLA2G1B,PRKAR2A,PLCG1,PDE4D,PLA2G2A…
PI3K Signaling in B Lymphocytes	7,97E-01	6,25E-01	RAF1,MAPK1,NFATC3,PIK3R1,PDPK1,KRAS,PLEKHA4,PTEN,PTPRC,IKBKB,IKBKG,PLCE1,MAP2K2,PIK3CG,MAPK3,MRAS,PLCB1,NFKBIB,AKT2,IL4R,C3,ATF3,IRS4,RRAS,ITPR2,RAC1,MALT1,PLCL2,ATF2,CBL,CD180,IRS1,PLCG2,SYK,PIK3CD,VAV1,BLNK,RELA,FYN,PIK3CA,CAMK4,ATF7,NFKBIE,ABL1,NFKB1,NFATC1,PRKCZ,CD79A,PLCD1,PPP3R2,JUN,NFAT5,AKT1,NFKBIA,CARD10,FOXO3,AKT3,PIK3R2,MAP2K1,PLCD4,PPP3CA,IL4,VAV2,CALML5,NRAS,ATF1,CD79B,PLCG1,PLCZ1,BT…
Netrin Signaling	7,97E-01	6,22E-01	PRKACB,RAC2,UNC5A,NFATC3,UNC5B,NCK1,ABLIM1,NFATC1,PRKAG1,NTN1,PPP3R2,NCK2,ENAH,NFAT5,UNC5D,PRKAR1B,DCC,RYR1,ABLIM2,PPP3CA,RYR2,RAC1,PRKAR2A,PRKG1,PRKACG,PRKAG2,NFATC2,PRKAR1A
D-myo-inositol-5-phosphate Metabolism	7,9E-01	5,85E-01	SOCS3,DUSP8,MTMR9,PTPN23,EPHX2,PPP2R5B,PPFIA3,PPFIBP2,STYX,STYXL1,PPFIA2,SET,PTEN,SACM1L,MTMR8,PTPRC,PLCE1,PPP1R7,PDCD1,PTPRO,PPP1R13B,PGAM5,PLCB1,MTMR2,PTPN6,TMEM55B,PTPN20A/PTPN20B,PAWR,FIG4,PTPRM,ITPK1,TMEM55A,PPP2R3A,DUSP1,PLCG2,PPM1H,ACP1,TPTE2,DUSP23,PPP1R12A,MTMR7,PIP4K2A,SIRPA,PIP4K2C,NUDT1,PPP1R12C,PTPN2,NUDT3,NUDT12,PPIP5K1,PPM1K,PTPRF,UBLCP1,PLCH1,DUSP2,PLCD1,MTMR6,PPM1F,ILKAP,PALD1,DU…
RhoA Signaling	7,77E-01	6,5E-01	LPAR4,MYL6,SEPT9,MYL5,PIKFYVE,LIMK2,PIP5K1B,LIMK1,ROCK2,PTK2,CFL2,ARHGAP12,CDC42EP1,ARHGEF11,GNA13,DLC1,SEPT14,SEPT8,NGEF,CFL1,RDX,SEPT4,WASF1,PKN1,PLD1,MYL7,MYL9,ARHGAP5,MYL12A,PIP5K1A,MYL12B,RHOA,SEPT10,PPP1R12B,ARHGAP35,PPP1R12A,SEPT12,PIP4K2A,ARHGAP1,PIP4K2C,ARPC1B,MYL6B,SEPT3,RHPN1,ACTA2,MYLK3,PPP1CB,RAPGEF6,MYLK,SEPT11,ACTR3,IGF1,CIT,PFN2,PIP5KL1,ACTC1,SEMA3F,PI4KA,PLXNA1,ARHGAP6,ARHGEF12,N…
PXR/RXR Activation	7,77E-01	6,72E-01	PPARA,PRKACB,SCD,RELA,CYP2C19,ABCC2,CYP3A7,CES2,ALAS1,HMGCS2,NR3C1,PRKAG1,AKT1,CYP1A2,ALDH1A1,GSTM2,PCK2,CYP3A5,NR1I2,ALDH3A2,FOXO3,PRKAR1B,ABCB11,AKT3,GSTA1,CYP2A6,HNF4A,GSTM1,AKT2,CPT1A,PRKAR2A,UGT1A1,SULT2A1,PAPSS2,PRKACG,NCOA1,PRKAG2,G6PC,CYP2B6,ABCC3,TNF,UGT1A9 (includes others),PRKAR1A
Regulation of Cellular Mechanics by Calpain Protease	7,77E-01	5,43E-01	MAPK1,CDK4,KRAS,TLN1,CNGB1,PTK2,ITGA3,MAPK3,MRAS,CAST,ACTN1,CAPN10,ITGA4,EGFR,CAPN5,ITGB1,CNGA2,SRC,PXN,CAPN6,NRAS,RRAS,GRB2,ACTN2,ITGA2,ACTN3,CDK6,CNGA1,CDK1,CNGA3,CCNE1,TLN2,RRAS2,CAPNS1,CAPN1,CAPN2,CAPN7,CAPN3
Corticotropin Releasing Hormone Signaling	7,67E-01	6,14E-01	PRKACB,SHH,RAF1,MAPK1,POMC,MAPK13,VEGFA,MAP2K2,MAPK3,KRT1,FASLG,PTCH2,PRKCQ,GUCY1A3,ITPR2,PTCH1,CREB3,CREBBP,CREB5,RAP1A,MEF2B,ATF2,ADCY9,PLCG2,PRKCD,NPR1,PRKACG,GUCY1A2,PRKCH,ADCY10,NPR2,RAP1B,NOS1,CRHR2,CAMK4,BDNF,PRKCZ,PRKAG1,EP300,BRAF,JUN,UCN,PRKAR1B,PRKCE,NOS2,ADCY8,MAP2K1,CALML5,ADCY2,GNAS,MEF2BNB-MEF2B,MEF2A,ADCY6,PRKAR2A,GNAI1,GNAQ,PLCG1,CRHR1,PRKCG,GNAI3,CALM1 (includes others),FOS,PRKC…
Endometrial Cancer Signaling	7,53E-01	6,55E-01	RAF1,PIK3CA,MAPK1,AXIN1,PIK3R1,CTNNA1,PIK3R5,ILK,PDPK1,KRAS,PTEN,MYC,CTNNA2,AKT1,CASP9,MAP2K2,PIK3CG,MAPK3,FOXO3,SOS1,MRAS,AKT3,PIK3R2,GSK3B,ERBB2,CTNNB1,MAP2K1,AKT2,NRAS,PIK3C2A,GRB2,RRAS,PIK3C2G,CDH1,RRAS2,PIK3CD
Chondroitin Sulfate Biosynthesis	7,53E-01	6,92E-01	GAL3ST2,CHST4,SULT1C4,CHST7,CHSY1,HS3ST3A1,CHST15,SULT1A2,CHST2,B4GALT7,HS6ST1,SULT1A3/SULT1A4,SULT1E1,CHPF,HS6ST2,CHST11,SULT1C3,CHSY3,CSGALNACT1,CHST12,NDST4,SULT2A1,SULT2B1,HS3ST3B1,CHST1,XYLT2,SULT4A1,SULT1A1,HS3ST2,B3GAT1,HS3ST6,NDST2,CHST13,NDST1,SULT1B1,HS3ST5
HGF Signaling	7,53E-01	6,37E-01	MAP2K4,RAPGEF1,RAF1,MAP3K11,MAPK1,PIK3R1,KRAS,MAP3K4,PTK2,MAP3K10,PAK1,MAP2K2,ETS2,PIK3CG,MAPK3,MRAS,MAP3K2,ETS1,AKT2,PRKCQ,RRAS,CRKL,MAP3K13,RAC1,RAP1A,ATF2,MET,MAP3K12,PRKCD,PLCG2,MAPK10,PIK3CD,PRKCH,ELK3,ELF5,RAP1B,PIK3CA,PIK3R5,MAP3K5,CDC42,PRKCZ,JUN,AKT1,HGF,SOS1,AKT3,PRKCE,PIK3R2,MAP2K1,MAP2K7,PXN,NRAS,PIK3C2A,GRB2,MAP3K1,MAPK8,PIK3C2G,MAPK9,PLCG1,PRKCG,FOS,RRAS2,PRKCI,CDKN1A,PRKCB
Calcium Transport I	7,49E-01	8,89E-01	ATP2B3,ATP2C1,ATP2B1,ATP2A3,ATP2C2,ATP2A2,ATP2B2,ATP2A1
LPS-stimulated MAPK Signaling	7,49E-01	6,2E-01	MAP2K6,MAP2K4,RELA,RAF1,PIK3CA,MAPK1,NFKBIE,PIK3R1,PIK3R5,KRAS,MAP3K5,MAPK13,NFKB1,CDC42,PRKCZ,IKBKB,PAK1,IKBKG,NFKBIA,JUN,MAP2K2,MAPK3,PIK3CG,MRAS,PRKCE,PIK3R2,NFKBIB,MAP2K1,NRAS,PRKCQ,PIK3C2A,ATF1,RRAS,PIK3C2G,MAPK8,RAC1,MAPK9,PRKCG,ATF2,FOS,RRAS2,PRKCI,PRKCD,MAPK10,CD14,MAP2K3,PRKCH,PIK3CD,PRKCB
FcγRIIB Signaling in B Lymphocytes	7,43E-01	5,92E-01	MAP2K4,BLNK,PIK3CA,PIK3R1,PIK3R5,PDPK1,KRAS,CD79A,AKT1,PIK3CG,SOS1,MRAS,PIK3R2,NRAS,PIK3C2A,CD79B,RRAS,GRB2,PIK3C2G,MAPK8,MAPK9,BTK,RRAS2,SYK,PLCG2,MAPK10,LYN,PIK3CD,DOK1
eNOS Signaling	7,28E-01	6,2E-01	PRKACB,LPAR4,HSPA14,PRKAB2,PRKAB1,HSPA1A/HSPA1B,PIK3R1,CHRNB1,PDPK1,AQP8,VEGFA,CASP9,PIK3CG,CAV1,FIGF,CHRNA3,DNM2,AQP7,AKT2,CASP3,GUCY1A3,ITPR2,HSPA9,CHRNA9,AQP1,CNGA1,CNGA3,HSPA8,ADCY9,PLCG2,PRKACG,GUCY1A2,HSP90AA1,PIK3CD,ADCY10,ESR1,ESR2,PIK3CA,CAMK4,PIK3R5,HSPA6,CHRNB4,CNGB1,PDGFC,PRKAG1,HSPA1L,PGF,BDKRB2,AKT1,STUB1,PRKAA2,PRKAR1B,AKT3,PIK3R2,CHRNA5,ADCY8,CASP8,CNGA2,CALML5,ADCY2,GNAS,PIK3C2A,…
Mitotic Roles of Polo-Like Kinase	7,14E-01	6,56E-01	KIF23,FZR1,ANAPC2,CDC20,PPP2R2A,PPP2CA,PLK3,PPP2R5B,CDC7,CCNB2,SMC1A,TGFB1,PLK2,CDC26,PPM1J,PPP2R2C,PPP2R5C,ANAPC11,CDC16,CHEK2,SMC3,CDC25C,PPP2R5D,CCNB3,PLK1,ANAPC13,CDK1,PPP2R5A,CCNB1,PPP2R1A,PPP2R3A,CAPN1,PPP2R2B,ANAPC5,PKMYT1,HSP90AA1,FBXO5,PPP2R5E,PPP2R1B,KIF11,STAG2,CDC27
Estrogen-Dependent Breast Cancer Signaling	7,14E-01	6,27E-01	HSD17B10,RELA,PIK3CA,HSD17B13,MAPK1,PIK3R1,TERT,PIK3R5,KRAS,NFKB1,HSD17B8,EP300,AKT1,JUN,SP1,IGF1,CYP19A1,MAPK3,PIK3CG,MRAS,AKT3,HSD17B12,PIK3R2,STAT5B,EGFR,SRC,STAT5A,AKT2,HSD17B3,NRAS,PIK3C2A,RRAS,CREB3,CREBBP,PIK3C2G,CREB5,ATF2,FOS,RRAS2,PIK3CD,ESR1,HSD17B14
IL-6 Signaling	7,12E-01	6,15E-01	MAP2K4,RAF1,SOCS3,MAPK1,HSPB2,PIK3R1,KRAS,MAPK13,VEGFA,IL1R2,IKBKB,IKBKG,MAP2K2,PIK3CG,MAPK3,CSNK2A1,MRAS,NFKBIB,IL1RAP,TAB1,MCL1,IL8,AKT2,RRAS,IL6R,TRAF6,IL33,IL18,IL1RN,MAPK10,CD14,PIK3CD,MAP2K3,HSPB7,IL1RAPL1,TNF,HSPB1,MAP2K6,HSPB3,RELA,PIK3CA,IL1RL1,NFKBIE,PIK3R5,JAK2,IL1F10,NFKB1,IL36G,JUN,AKT1,NFKBIA,CYP19A1,SOS1,AKT3,PIK3R2,TNFRSF1B,MAP2K1,MAP2K7,NRAS,PIK3C2A,GRB2,MAPK8,PIK3C2G,MAPK9,CEBPB…
Guanosine Nucleotides Degradation III	7,12E-01	8,33E-01	NT5C3A,GDA,NT5E,NT5C1A,XDH,NT5M,PNP,NT5C,NT5C1B,AOX1
Fcγ Receptor-mediated Phagocytosis in Macrophages and Monocytes	7,12E-01	6,42E-01	RAC2,MAPK1,PIK3R1,TLN1,NCK1,FCGR1A,PTEN,NCK2,PAK1,RAB11B,MAPK3,PIK3CG,VAMP3,FGR,RPS6KB1,AKT2,PRKCQ,PLD3,RAC1,FYB,PLD1,PIP5K1A,NCF1,CBL,TLN2,PRKCD,SYK,RAB11A,PRKCH,VAV1,PLD6,LCP2,FYN,NAPEPLD,ARPC1B,ACTA2,CDC42,PRKCZ,HMOX1,AKT1,ACTR3,HCK,RPS6KB2,PRKCE,AKT3,PIK3R2,ACTC1,VASP,VAV2,SRC,PXN,FCGR2A,ARPC5L,ACTB,PIK3C2G,PLCG1,PRKCG,PLD4,PRKCI,LYN,PRKCB
NAD Salvage Pathway II	7,1E-01	7,62E-01	ACP2,NUDT12,NMNAT1,NT5C,ACPL2,NT5C3A,NT5E,NMRK1,NT5C1A,ACP6,NT5M,ACP1,NMNAT2,NMRK2,NT5C1B,ACPP
Ceramide Signaling	7,07E-01	6,31E-01	MAP2K4,RAF1,PPP2CA,PIK3R1,PPP2R5B,KRAS,CTSD,SMPD4,PIK3CG,PPM1J,MAPK3,MRAS,AKT2,S1PR5,CNKSR1,RRAS,S1PR3,S1PR4,PPP2R1A,PPP2R3A,PPP2R2B,PIK3CD,CYCS,TNF,RELA,PIK3CA,PPP2R2A,PIK3R5,NFKB1,PRKCZ,JUN,AKT1,SPHK1,AKT3,PPP2R5C,PPP2R2C,PIK3R2,TNFRSF1B,SMPD3,MAP2K1,NRAS,S1PR2,PIK3C2A,PPP2R5D,MAP3K1,MAPK8,PIK3C2G,CERK,PPP2R5A,FOS,RRAS2,PPP2R5E,PPP2R1B
Gap Junction Signaling	7,07E-01	6,15E-01	PRKACB,RAF1,MAPK1,CSNK1G1,PIK3R1,CSNK1A1,KRAS,TUBB,PLCE1,MAP2K2,MAPK3,PIK3CG,CAV1,MRAS,PLCB1,MAP3K2,AKT2,TUBB3,PRKCQ,GUCY1A3,CSNK1G2,RRAS,ITPR2,PLCL2,DRD2,ADCY9,PLCG2,PRKCD,NPR1,PRKACG,GUCY1A2,PIK3CD,PRKCH,MAPK7,ADCY10,NPR2,MAP2K5,PIK3CA,ACTA2,PIK3R5,PRKAG1,PRKCZ,TUBB2B,PPP3R2,PLCD1,HTR2C,AKT1,ADRB1,SP3,TUBA8,SP1,SOS1,PRKAR1B,TUBA3C/TUBA3D,AKT3,PRKCE,TUBB4A,PIK3R2,TUBA3E,ADCY8,CTNNB1,ACTC1,MAP2K1…
Purine Nucleotides Degradation II (Aerobic)	7,07E-01	7,78E-01	GDA,IMPDH2,XDH,NT5C,CECR1,NT5C3A,NT5E,IMPDH1,NT5C1A,NT5M,PNP,ADA,AOX1,NT5C1B
CD27 Signaling in Lymphocytes	6,97E-01	6,36E-01	MAP2K6,MAP2K4,RELA,MAP3K11,NFKBIE,MAP3K5,MAP3K4,NFKB1,MAP3K10,IKBKB,IKBKG,NFKBIA,CASP9,JUN,MAP2K2,BID,CASP8,NFKBIB,MAP2K1,MAP3K2,MAP2K7,CASP3,MAP3K13,MAP3K1,MAPK8,MAPK9,MAP3K12,FOS,TRAF2,CD70,MAPK10,IKBKAP,MAP2K3,CYCS,MAP2K5
Tetrapyrrole Biosynthesis II	6,97E-01	1E00	UROS,ALAD,ALAS2,ALAS1,HMBS
CMP-N-acetylneuraminate Biosynthesis I (Eukaryotes)	6,97E-01	1E00	GNE,NAGK,CMAS,NANP,NANS
Mouse Embryonic Stem Cell Pluripotency	6,93E-01	6,26E-01	RAF1,BMP4,JAK1,LIF,T,MAPK1,AXIN1,PIK3R1,KRAS,MAPK13,TCF7,SOX2,LIFR,MYC,MAP2K2,MAPK3,PIK3CG,MRAS,GSK3B,SMAD1,FZD2,TAB1,AKT2,SMAD9,RRAS,CREBBP,FZD9,APC,NANOG,FZD6,PIK3CD,FZD5,DVL2,PIK3CA,TCF4,PIK3R5,JAK2,FOXD3,HNF1A,AKT1,BMPR1A,SOS1,AKT3,SMAD4,PIK3R2,CTNNB1,MAP2K1,ZFP42,NRAS,PIK3C2A,GRB2,DVL1,PIK3C2G,TCF7L1,FZD8,RRAS2,FZD4,WNT3A,DVL3,JAK3,TCF7L2,POU5F1
Inhibition of Angiogenesis by TSP1	6,93E-01	7,19E-01	HSPG2,MAP2K4,FYN,AKT2,TGFBR1,MAPK1,GUCY1A3,CASP3,CD36,MAPK8,MAPK9,MAPK13,VEGFA,TGFBR2,JUN,AKT1,SDC2,TGFB1,MAPK10,GUCY1A2,AKT3,KDR,MMP9
Thyroid Cancer Signaling	6,8E-01	6,83E-01	TCF4,NTF3,MAPK1,GDNF,NTF4,BDNF,KRAS,NGF,HNF1A,TCF7,BRAF,MYC,CXCL10,MAP2K2,MAPK3,NTRK1,MRAS,CTNNB1,RXRB,MAP2K1,PPARG,NRAS,RRAS,TCF7L1,CDH1,RRAS2,NTRK2,TCF7L2
Neuroprotective Role of THOP1 in Alzheimer's Disease	6,8E-01	6,67E-01	MME,PRKACB,HLA-A,NTS,TAC1,SERPINA3,GNRH2,IDE,PRKAG1,HLA-G,NFYA,ECE2,PRKAR1B,HLA-F,ACE,AGT,PDYN,HLA-B,PRKAR2A,THOP1,APP,MAPT,PRKACG,PRKAG2,PNOC,HLA-E,MMP9,PRKAR1A
Ephrin A Signaling	6,8E-01	6,6E-01	FYN,PIK3CA,PIK3R1,PIK3R5,EPHA4,CDC42,BCAR1,LIMK1,ROCK2,PTK2,PAK1,EPHA8,CFL2,PIK3CG,EFNA5,PIK3R2,VAV2,NGEF,PIK3C2A,CFL1,EFNA3,RAC1,PIK3C2G,EFNA4,EFNA1,ROCK1,EPHA6,RHOA,ADAM10,EPHA5,VAV1,PIK3CD,EPHA2
Melatonin Degradation I	6,8E-01	6,88E-01	CYP2C19,UGT1A6,CYP2U1,CYP3A7,SULT1A2,POR,CYP1A2,UGT2A1,CYP19A1,CYP2E1,CYP3A5,SULT1A3/SULT1A4,CYP4X1,CYP2A6,SULT1C3,UGT3A1,CYP1A1,UGT2B17,CYP2A7,CSGALNACT1,UGT1A1,CYP1B1,CYP2F1,UGT3A2,CYP4B1,SULT1A1,UGT2A3,UGT2B15,CYP2C18,CYP2B6,UGT1A9 (includes others),SULT1B1,CYP2S1
IGF-1 Signaling	6,66E-01	6,18E-01	PRKACB,RAF1,SOCS3,JAK1,CTGF,YWHAH,MAPK1,PIK3R1,SOCS6,PDPK1,KRAS,PTK2,CASP9,MAP2K2,MAPK3,PIK3CG,CSNK2A1,MRAS,RPS6KB1,IGFBP6,AKT2,YWHAG,RRAS,IGFBP2,IRS1,PRKACG,IGFBP3,PIK3CD,CYR61,IGFBP4,PIK3CA,SOCS2,PIK3R5,IGFBP7,JAK2,PRKCZ,PRKAG1,JUN,AKT1,IGF1,FOXO3,SOS1,RPS6KB2,PRKAR1B,AKT3,PIK3R2,MAP2K1,PXN,NRAS,PIK3C2A,GRB2,PRKAR2A,MAPK8,PIK3C2G,CSNK2A2,FOS,NEDD4,NOV,RRAS2,PRKCI,PRKAG2,SFN,PRKAR1A
Reelin Signaling in Neurons	6,64E-01	6,34E-01	MAP2K4,MAP3K11,PIK3R1,DAB1,CDK5R1,ITGB3,MAP3K10,LCK,ITGA3,PIK3CG,CNR2,ARHGEF11,GSK3B,FGR,ITGA4,ARHGEF4,ARHGEF15,CRKL,ITGA6,MAPK8IP3,APBB1,ARHGEF16,MAPT,MAPK10,PIK3CD,ITGA1,ARHGEF10,PAFAH1B2,FYN,APOE,PIK3CA,PIK3R5,AKT1,CDK5,HCK,ARHGEF2,PIK3R2,ARHGEF3,ITGB1,SRC,MAP2K7,ARHGEF12,PIK3C2A,ITGA2,MAPK8,PIK3C2G,MAPK9,RELN,ITGAL,APP,NDEL1,LYN
fMLP Signaling in Neutrophils	6,64E-01	5,8E-01	RAF1,MAPK1,NFATC3,PIK3R1,GNB2L1,GNB5,KRAS,NOX1,GNB4,GNB3,MAP2K2,PIK3CG,MAPK3,CYBB,MRAS,PLCB1,NFKBIB,GNG12,NOX4,PRKCQ,ITPR2,RRAS,GNG2,RAC1,GNG3,FPR1,GNG10,NCF1,PRKCD,NCF2,GNB2,PIK3CD,PRKCH,RELA,FPR3,PIK3CA,CAMK4,ARPC1B,NFKBIE,PIK3R5,NFKB1,CDC42,PRKCZ,NFATC1,PPP3R2,NFKBIA,ACTR3,NFAT5,PRKCE,PIK3R2,GNB1L,MAP2K1,PPP3CA,CALML5,NRAS,GNAS,PIK3C2A,ARPC5L,GNAI1,PIK3C2G,FPR2,PRKCG,GNAI3,CALM1 (includes othe…
Superpathway of Melatonin Degradation	6,64E-01	6,79E-01	CYP2C19,UGT1A6,CYP2U1,CYP3A7,SULT1A2,POR,MAOB,CYP1A2,UGT2A1,CYP2E1,CYP19A1,CYP3A5,SULT1A3/SULT1A4,CYP4X1,SMOX,CYP2A6,SULT1C3,UGT3A1,CYP1A1,UGT2B17,CYP2A7,CSGALNACT1,UGT1A1,CYP1B1,CYP2F1,UGT3A2,CYP4B1,SULT1A1,UGT2A3,UGT2B15,CYP2C18,CYP2B6,UGT1A9 (includes others),SULT1B1,CYP2S1,MAOA
IL-2 Signaling	6,64E-01	6,43E-01	RAF1,PIK3CA,JAK1,MAPK1,PIK3R1,PIK3R5,KRAS,LCK,AKT1,JUN,MAP2K2,IL2,MAPK3,PIK3CG,SOS1,MRAS,CSNK2A1,AKT3,PIK3R2,STAT5B,MAP2K1,STAT5A,IL2RG,AKT2,NRAS,PIK3C2A,GRB2,RRAS,MAPK8,PIK3C2G,CSNK2A2,FOS,RRAS2,SYK,PIK3CD,JAK3
Acetone Degradation I (to Methylglyoxal)	6,61E-01	7,31E-01	CYP1A1,CYP2C19,CYP2U1,CYP2A7,CYP3A7,CYP1B1,POR,CYP2F1,CYP1A2,FAM213B,CYP2E1,CYP3A5,CYP19A1,CYP4B1,CYP4X1,CYP2A6,CYP2C18,CYP2B6,CYP2S1
PEDF Signaling	6,5E-01	6,1E-01	RAF1,RELA,PIK3CA,TCF4,GDNF,MAPK1,BDNF,PIK3R1,NFKBIE,PIK3R5,KRAS,MAPK13,NFKB1,NGF,HNF1A,FAS,TCF7,TCF12,ROCK2,IKBKB,IKBKG,NFKBIA,AKT1,PIK3CG,MAPK3,MRAS,AKT3,PIK3R2,CASP8,NFKBIB,FASLG,PPARG,AKT2,NRAS,PIK3C2A,RRAS,RAC1,PIK3C2G,ZEB1,ROCK1,HNF1B,RRAS2,RHOA,DOCK3,PIK3CD,WASF2,CFLAR
Death Receptor Signaling	6,5E-01	6,29E-01	HSPB3,MAP2K4,RELA,HSPB2,NFKBIE,TNFSF10,MAP3K5,NFKB1,FAS,CASP6,IKBKB,IKBKG,NFKBIA,CASP9,TNFSF12,BID,HTRA2,TNFRSF1B,CASP8,NFKBIB,TNFRSF10A,FASLG,CASP10,TNFRSF21,MAP2K7,CASP3,TNFRSF10B,MAPK8,TBK1,FADD,TRAF2,RIPK1,TNFRSF25,HSPB7,CFLAR,CYCS,MAP4K4,TNF,HSPB1
CREB Signaling in Neurons	6,41E-01	5,73E-01	RAF1,POLR2F,PIK3R1,KRAS,GRIA4,GNB4,GNA15,PIK3CG,PLCB1,GNA13,GNG12,GRIK1,AKT2,PRKCQ,GRM8,RRAS,CREBBP,CREB3,PLCL2,CREB5,ATF2,GNG10,PLCG2,GNB2,PIK3CD,RPS6KA1,POLR2I,GNAL,PIK3CA,GRIA1,GNA11,PRKCZ,EP300,PLCD1,AKT1,SOS1,PRKCE,PIK3R2,GNB1L,POLR2J2/POLR2J3,CALML5,GRB2,PIK3C2G,ADCY6,GNAQ,PLCG1,PRKCG,PLCZ1,GRM5,GNAI3,CALM1 (includes others),GRIK4,PRKCB,PRKACB,GRIN2A,POLR2D,MAPK1,GNB2L1,GNB5,GNB3,PLCE1,GRIK…
Role of NANOG in Mammalian Embryonic Stem Cell Pluripotency	6,41E-01	6,19E-01	BMP15,RAF1,WNT10B,LIF,BMP4,JAK1,WNT3,MAPK1,T,AXIN1,PIK3R1,KRAS,BMPR1B,SOX2,LIFR,MAP2K2,WNT7B,PIK3CG,MAPK3,MRAS,GSK3B,SMAD1,FZD2,BMP8B,WNT5B,AKT2,SMAD9,RRAS,WNT9A,FZD9,BMP10,APC,NANOG,FZD6,PIK3CD,FZD5,WNT1,PIK3CA,PIK3R5,JAK2,FOXD3,AKT1,BMPR1A,SOS1,AKT3,SMAD4,GATA6,PIK3R2,CTNNB1,MAP2K1,BMP1,ZFP42,NRAS,WNT9B,PIK3C2A,GRB2,DVL1,PIK3C2G,TCF7L1,FZD8,RRAS2,FZD4,WNT3A,WNT10A,BMP7,JAK3,GATA4,WNT11,POU5F1,S…
ERK5 Signaling	6,4E-01	6,56E-01	LIF,YWHAH,SGK1,KRAS,NGF,PRKCZ,EP300,MYC,AKT1,NTRK1,FOXO3,MRAS,RPS6KB2,FOSL1,GNA13,RPS6KA2,EGFR,MAP3K2,SH2D2A,RPS6KB1,SRC,YWHAG,NRAS,MEF2BNB-MEF2B,RRAS,CREB3,CREBBP,MEF2A,GNAQ,CREB5,MEF2B,ATF2,FOS,RPS6KA6,RRAS2,MEF2D,RPS6KA4,MAPK7,RPS6KA1,SFN,MAP2K5,ELK4
Melanoma Signaling	6,4E-01	6,59E-01	RAF1,PIK3CA,MAPK1,PIK3R1,CDK4,PIK3R5,KRAS,PTEN,BRAF,AKT1,MAP2K2,PIK3CG,MAPK3,MRAS,AKT3,PIK3R2,MAP2K1,AKT2,NRAS,PIK3C2A,RRAS,MITF,PIK3C2G,MDM2,CDH1,RRAS2,CDKN1A,E2F1,PIK3CD
Bladder Cancer Signaling	6,38E-01	6,29E-01	RAF1,MMP3,MAPK1,SUV39H1,MMP13,KRAS,MMP24,MYC,VEGFA,FGFR3,MAP2K2,FGF18,MAPK3,FGF12,MRAS,FIGF,IL8,TFDP1,RRAS,MMP2,FGF17,MMP27,CDH1,MMP23B,E2F1,PA2G4,MMP14,MMP15,ABL1,CDK4,PDGFC,FGF13,PGF,FGF10,MMP25,MMP8,FGF23,ERBB2,FGF3,MAP2K1,FGF7,MMP17,RASSF1,EGFR,MMP19,NRAS,MMP28,FGF14,MMP10,MDM2,SIN3A,FGF1,RRAS2,CDKN1A,FGF20,MMP9
IL-10 Signaling	6,38E-01	6,25E-01	MAP2K4,MAP2K6,SOCS3,FCGR2C,RELA,CCR5,JAK1,MAPK1,IL1RL1,NFKBIE,ARG2,MAPK13,IL1F10,NFKB1,IL1R2,IKBKB,HMOX1,IKBKG,IL36G,NFKBIA,JUN,SP1,NFKBIB,IL1RAP,TAB1,CCR1,IL4R,FCGR2A,BLVRA,MAPK8,BLVRB,IL1R1,IL36B,IL18RAP,IL33,TRAF6,FOS,IL18,IL1RN,IL10RB,CD14,MAP2K3,IL1RAPL1,TNF,MAP4K4
Growth Hormone Signaling	6,38E-01	6,34E-01	SOCS3,PIK3CA,MAPK1,PIK3R1,SOCS6,SOCS2,PIK3R5,PDPK1,JAK2,PRKCZ,IGF1,MAPK3,PIK3CG,CEBPA,RPS6KB2,PRKCE,RPS6KA2,PIK3R2,STAT1,STAT5B,STAT5A,RPS6KB1,PTPN6,PRKCQ,PIK3C2A,IGFALS,PIK3C2G,PLCG1,SLC2A4,PRKCG,FOS,IGF2,RPS6KA6,GHR,PRKCI,PRKCD,IRS1,PLCG2,IGFBP3,RPS6KA4,PRKCH,PIK3CD,RPS6KA1,A2M,PRKCB
Role of CHK Proteins in Cell Cycle Checkpoint Control	6,38E-01	6,49E-01	PPP2R2A,PPP2CA,PPP2R5B,E2F3,RAD50,CHEK1,PPM1J,RAD17,SLC19A1,PPP2R5C,PPP2R2C,E2F2,CHEK2,CDC25C,E2F4,PPP2R5D,MDC1,RPA1,PLK1,PPP2R5A,CDK1,NBN,RAD1,PCNA,PPP2R1A,RAD9A,PPP2R3A,PPP2R2B,CDKN1A,E2F1,TLK1,CLSPN,ATR,TLK2,PPP2R5E,PPP2R1B,RFC3
Phospholipases	6,38E-01	6,73E-01	NAPEPLD,LIPC,PLA2G10,PLA2G7,PLCH1,PRDX6,PLCD1,HMOX1,PLCE1,PLA2G2F,LCAT,PLB1,PLA2G5,PLCB1,LIPG,PLA2G4F,PLA2G12B,PLCD4,CCR1,PLD3,PLA2G4C,PLA2G1B,PLCG1,PLCL2,PLD1,PLA2G2A,PLCZ1,PLD4,PLA2G4A,PLCB4,PLA2G4D,PLA2G2E,PLA2G2D,PLCG2,PLA2G4B,RARRES3,PLD6
Sphingosine and Sphingosine-1-phosphate Metabolism	6,38E-01	8,75E-01	ASAH2B,NAAA,ACER1,ACER2,SGPP2,ASAH1,ASAH2
Ketolysis	6,38E-01	8,75E-01	BDH2,HADHB,BDH1,ACAT2,ACAT1,HADHA,OXCT2
Ovarian Cancer Signaling	6,3E-01	6,01E-01	PRKACB,RAF1,WNT10B,WNT3,MAPK1,AXIN1,SUV39H1,PIK3R1,FSHB,LHCGR,KRAS,TCF7,PTEN,VEGFA,MAP2K2,WNT7B,PIK3CG,MAPK3,MRAS,FIGF,GSK3B,FZD2,WNT5B,RPS6KB1,GJA1,AKT2,TFDP1,RRAS,WNT9A,FZD9,MMP2,APC,PRKACG,E2F1,FZD6,PIK3CD,FZD5,WNT1,TCF4,PIK3CA,PA2G4,ABL1,CDK4,PIK3R5,PDGFC,HNF1A,LHB,PRKAG1,PGF,RAD51,BRAF,AKT1,EDN1,FSHR,PRKAR1B,RPS6KB2,AKT3,PIK3R2,CTNNB1,MAP2K1,EGFR,SRC,NRAS,WNT9B,PIK3C2A,PTGS1,DVL1,PRKAR2A,PIK…
Activation of IRF by Cytosolic Pattern Recognition Receptors	6,3E-01	6,35E-01	MAP2K4,RELA,TRAF3,PPIB,NFKBIE,ZBP1,IFNB1,NFKB1,IFNA6,IFIH1,IKBKB,IKBKG,NFKBIA,JUN,NFKBIB,STAT1,IFNA5,CREBBP,MAPK8,MAPK9,TBK1,IRF9,ADAR,IFNA1/IFNA13,ISG15,ATF2,TRAF6,FADD,IRF7,RIPK1,LTA,DDX58,MAPK10,MAVS,IKBKAP,STAT2,PIN1,IFIT2,TNF,IFNAR1
Role of JAK1 and JAK3 in γc Cytokine Signaling	6,3E-01	6,35E-01	BLNK,SOCS3,PIK3CA,IL15RA,JAK1,MAPK1,PIK3R1,IL21R,PIK3R5,KRAS,JAK2,IL7R,IL2,MAPK3,PIK3CG,IL9,MRAS,PIK3R2,STAT1,STAT5B,IL4,IL21,STAT5A,IL2RG,IL4R,NRAS,FES,PIK3C2A,GRB2,IRS4,RRAS,IL9R,IL15,PIK3C2G,TSLP,RRAS2,SYK,IRS1,PIK3CD,JAK3
γ-linolenate Biosynthesis II (Animals)	6,3E-01	7,65E-01	SLC27A2,ACSL5,ACSL6,CYB5R3,FADS2,SLC27A6,SLC27A1,CYB5A,SLC27A3,ACSBG2,ACSL1,SLC27A4,FADS1
Acute Phase Response Signaling	6,23E-01	6,07E-01	RAF1,PIK3R1,SERPINA3,CP,KRAS,MAPK13,FGG,ITIH4,PIK3CG,FGB,OSMR,SERPINE1,NFKBIB,AKT2,RRAS,HMOX2,CRABP1,TRAF6,PIK3CD,MAP2K3,FGA,TNF,ECSIT,HAMP,MAP2K6,TCF4,PIK3CA,FN1,SOCS2,JAK2,MAP3K5,HRG,IL36G,MBL2,AKT1,JUN,SOS1,PIK3R2,TNFRSF1B,GRB2,AHSG,MAPK8,C5,SAA4,IL36B,FOS,TRAF2,MAP2K4,SOCS3,ITIH3,MAPK1,SOCS6,PDPK1,RBP3,RBP1,F2,IKBKB,IKBKG,ITIH2,MAP2K2,MAPK3,MRAS,OSM,IL1RAP,TAB1,TTR,C3,C1S,IL6R,IL33,IL18,ORM1,…
nNOS Signaling in Skeletal Muscle Cells	6,23E-01	5,79E-01	SNTB2,NOS1,CALM1 (includes others),CALML5,CHRNA1,CAMK4,RYR2,DMD,RYR1,DAG1,CAPN3
Non-Small Cell Lung Cancer Signaling	6,23E-01	5,89E-01	RAF1,PIK3CA,MAPK1,PA2G4,PIK3R1,SUV39H1,PIK3R5,CDK4,ABL1,PDPK1,KRAS,STK4,CASP9,AKT1,MAP2K2,MAPK3,PIK3CG,FOXO3,SOS1,RARB,MRAS,AKT3,PIK3R2,ERBB2,RASSF5,RXRB,MAP2K1,EGFR,RASSF1,AKT2,NRAS,TFDP1,PIK3C2A,ITPR2,GRB2,RRAS,CDK6,PIK3C2G,PLCG1,SIN3A,RRAS2,E2F1,PIK3CD
HMGB1 Signaling	6,21E-01	6,19E-01	MAP2K4,MAPK1,AGER,DIRAS3,PIK3R1,KRAS,MAPK13,RHOG,RHOB,MAP2K2,PIK3CG,MAPK3,MRAS,SERPINE1,KAT6B,IL8,AKT2,KAT7,RRAS,RAC1,RHOJ,RHOQ,KAT6A,RHOA,MAPK10,PIK3CD,MAP2K3,TNF,MAP2K5,MAP2K6,RELA,PIK3CA,RHOT2,RBBP7,PIK3R5,NFKB1,CDC42,JUN,AKT1,CCL2,SP1,RHOT1,RHOD,RHOU,AKT3,PIK3R2,TNFRSF1B,MAP2K1,PLAT,MAP2K7,VCAM1,NRAS,PIK3C2A,RHOC,PIK3C2G,MAPK8,MAPK9,IL1R1,FOS,RRAS2
3-phosphoinositide Biosynthesis	6,18E-01	5,66E-01	SOCS3,DUSP8,MTMR9,PTPN23,PIK3R1,EPHX2,PPP2R5B,PPFIA3,PPFIBP2,STYX,PIKFYVE,STYXL1,PIP5K1B,PPFIA2,SET,PTEN,SACM1L,MTMR8,PTPRC,PDCD1,PPP1R7,PTPRO,PPP1R13B,PIK3CG,PGAM5,MTMR2,PTPN6,PTPN20A/PTPN20B,PAWR,FIG4,PTPRM,ITPK1,PIP5K1A,PI4K2A,PPP2R3A,DUSP1,CDIPT,PPM1H,ACP1,TPTE2,DUSP23,PPP1R12A,PIK3CD,MTMR7,PIP4K2A,SIRPA,PIP4K2C,NUDT1,PIK3CA,PPP1R12C,PTPN2,NUDT3,NUDT12,PIK3R5,PPIP5K1,PPM1K,PTPRF,UBLCP1,DUSP2,…
3-phosphoinositide Degradation	6,18E-01	5,71E-01	SOCS3,DUSP8,MTMR9,PTPN23,EPHX2,PPP2R5B,PPFIA3,PPFIBP2,STYX,STYXL1,PPFIA2,SET,PTEN,SACM1L,MTMR8,PTPRC,PPP1R7,PDCD1,PTPRO,PPP1R13B,PGAM5,MTMR2,PTPN6,TMEM55B,PTPN20A/PTPN20B,PAWR,FIG4,PTPRM,INPP4A,ITPK1,INPP4B,INPP5F,TMEM55A,PPP2R3A,DUSP1,PPM1H,ACP1,TPTE2,DUSP23,PPP1R12A,MTMR7,INPP5K,SIRPA,NUDT1,PPP1R12C,PTPN2,NUDT3,NUDT12,MTMR1,PPIP5K1,INPPL1,PPM1K,OCRL,PTPRF,UBLCP1,DUSP2,MTMR6,INPP5B,MTM1,PPM1F,IL…
CD28 Signaling in T Helper Cells	6,18E-01	5,9E-01	CD247,MAP2K4,CD3E,NFATC3,CD4,PIK3R1,PDPK1,HLA-DQB1,PTPRC,IKBKB,LCK,PAK1,IKBKG,MAP2K2,PIK3CG,NFKBIB,ITK,AKT2,PTPN6,PRKCQ,ITPR2,RAC1,MALT1,CD3G,CARD11,SYK,ZAP70,LAT,MAPK10,CD86,PIK3CD,VAV1,LCP2,RELA,FYN,PIK3CA,CAMK4,ARPC1B,NFKBIE,PIK3R5,NFKB1,CDC42,CTLA4,NFATC1,PPP3R2,NFAT5,ACTR3,NFKBIA,JUN,AKT1,IL2,AKT3,PIK3R2,MAP2K1,PPP3CA,HLA-DMA,CALML5,PIK3C2A,GRB2,ARPC5L,MAP3K1,MAPK8,PIK3C2G,MAPK9,PLCG1,CD3D,C…
TR/RXR Activation	6,01E-01	6,18E-01	NCOA6,AKR1C3,PIK3R1,UCP1,SCARB1,TSHB,PIK3CG,FASN,SLC16A2,SYT2,TBL1XR1,AKT2,MED1,THRA,PCK1,HDAC3,COL6A3,DIO1,NCOA1,ACACA,PIK3CD,THRB,FGA,PIK3CA,CAMK4,NXPH2,TRH,PIK3R5,HIF1A,NRGN,EP300,ATP2A1,AKT1,ADRB1,NCOA2,PDE3B,AKT3,NCOA4,NCOR1,PIK3R2,RXRB,AKR1C1/AKR1C2,PIK3C2A,PIK3C2G,MDM2,BCL3,PFKP,THRSP,LDLR,SREBF2,STRBP,G6PC,NCOR2,RCAN2,SYT12
CNTF Signaling	5,98E-01	6,35E-01	RAF1,PIK3CA,JAK1,MAPK1,PIK3R1,CNTF,PIK3R5,KRAS,JAK2,LIFR,AKT1,MAP2K2,MAPK3,PIK3CG,SOS1,MRAS,RPS6KB2,PIK3R2,RPS6KA2,STAT1,MAP2K1,RPS6KB1,NRAS,PIK3C2A,GRB2,RRAS,CNTFR,PIK3C2G,RPS6KA6,RRAS2,RPS6KA4,PIK3CD,RPS6KA1
Nitric Oxide Signaling in the Cardiovascular System	5,98E-01	5,98E-01	PRKACB,CACNA1S,MAPK1,PIK3R1,ARG2,ATP2A2,ADRB3,VEGFA,CACNA1E,MAP2K2,PIK3CG,MAPK3,CAV1,FIGF,AKT2,PDE2A,PLN,PRKCQ,GUCY1A3,ITPR2,ATP2A3,CACNA1A,PDE1C,PRKCD,PRKACG,GUCY1A2,HSP90AA1,PIK3CD,PRKCH,PIK3CA,CAMK4,PIK3R5,PDGFC,CHRM1,PRKCZ,PRKAG1,PGF,ATP2A1,BDKRB2,ADRB1,AKT1,PDE3B,PRKAR1B,AKT3,PRKCE,PIK3R2,MAP2K1,CALML5,CACNA1D,PIK3C2A,RYR2,PRKAR2A,PIK3C2G,PRKCG,CALM1 (includes others),PRKG1,PRKCI,PRKAG2,KDR,…
Bupropion Degradation	5,98E-01	7,2E-01	CYP1A1,CYP2C19,CYP2U1,CYP2A7,CYP3A7,CYP1B1,POR,CYP2F1,CYP1A2,CYP3A5,CYP2E1,CYP19A1,CYP4B1,CYP4X1,CYP2A6,CYP2C18,CYP2B6,CYP2S1
Atherosclerosis Signaling	5,98E-01	5,8E-01	CCR3,APOB,MMP3,APOC4,CXCL12,MMP13,PLA2G7,PON1,LCAT,TGFB1,PLA2G5,LPL,COL10A1,PLA2G4F,CCR2,COL11A2,ITGA4,IL8,PCYOX1,IL33,APOC1,IL18,ALOX15B,SELP,PLA2G2D,ORM1,IL1RN,PLA2G4B,RARRES3,PDGFD,TNF,APOD,RBP4,RELA,APOE,ALOX12B,LPA,MSR1,APOF,PLA2G10,APOC2,ALOX12,IL1F10,NFKB1,PDGFC,PRDX6,TNFRSF12A,IL36G,LYZ,CCL2,PLA2G2F,TNFSF12,PLB1,S100A8,PLA2G12B,ALOX15,VCAM1,CXCR4,PLA2G4C,PLA2G1B,CD36,SAA4,CCL11,PLA2G2A,IL…
TCA Cycle II (Eukaryotic)	5,7E-01	7,27E-01	SDHA,IDH3G,ACO2,SDHC,SLC35G3,MDH1,SUCLA2,OGDHL,DLD,MDH1B,IDH3A,OGDH,MDH2,FH,ACO1,IDH3B
Airway Inflammation in Asthma	5,53E-01	1E00	IL5,IL13,TNF,IL4
Heme Degradation	5,53E-01	1E00	HMOX1,BLVRA,BLVRB,HMOX2
Heme Biosynthesis from Uroporphyrinogen-III I	5,53E-01	1E00	UROD,PPOX,FECH,CPOX
α-tocopherol Degradation	5,53E-01	1E00	CYP4F3,CYP4F12,CYP4A11,CYP4F2
Biotin-carboxyl Carrier Protein Assembly	5,53E-01	1E00	ACACB,HLCS,ACACA,BTD
Type II Diabetes Mellitus Signaling	5,53E-01	5,67E-01	MAP2K4,SOCS3,MAPK1,SLC27A2,PRKAB2,PRKAB1,PIK3R1,SOCS6,PDPK1,SLC27A4,IKBKB,IKBKG,SMPD4,PIK3CG,MAPK3,ACSL5,ABCC8,NFKBIB,AKT2,PRKCQ,IRS4,ACSL6,SLC2A4,PRKCD,IRS1,GCK,SLC27A6,MAPK10,PIK3CD,PRKCH,SLC27A1,ADIPOR2,TNF,PDX1,RELA,PIK3CA,PKLR,NFKBIE,SOCS2,ADIPOQ,PIK3R5,MAP3K5,NFKB1,PRKCZ,PRKAG1,KCNJ11,NFKBIA,AKT1,SLC2A2,PRKAA2,AKT3,PRKCE,PIK3R2,TNFRSF1B,SMPD3,PPARG,MAP2K7,PIK3C2A,MAP3K1,MAPK8,CD36,PIK3C2G,M…
Actin Nucleation by ARP-WASP Complex	5,53E-01	5,61E-01	PPP1R12C,ARPC1B,DIRAS3,RHOT2,KRAS,NCK1,CDC42,NCK2,ROCK2,ITGA3,ACTR3,WASL,RHOG,RHOB,RHOD,RHOT1,SOS1,RHOU,MRAS,VASP,ITGA4,ITGB1,NRAS,ARPC5L,GRB2,RRAS,RHOC,ITGA2,RAC1,RHOJ,WASF1,ROCK1,RRAS2,RHOQ,RHOA,PPP1R12B,PPP1R12A
IL-15 Signaling	5,45E-01	6,15E-01	RAF1,RELA,PIK3CA,IL15RA,JAK1,MAPK1,PIK3R1,PIK3R5,KRAS,MAPK13,JAK2,NFKB1,PTK2,LCK,AKT1,MAP2K2,MAPK3,PIK3CG,MRAS,AKT3,PIK3R2,STAT5B,MAP2K1,IL4,STAT5A,AKT2,IL2RG,NRAS,PIK3C2A,RRAS,IL15,PIK3C2G,PLCG1,AXL,IL17A,TRAF2,RRAS2,SYK,PIK3CD,JAK3
Pyrimidine Ribonucleotides De Novo Biosynthesis	5,38E-01	7,04E-01	NME4,ENTPD8,CMPK2,NME5,AK8,UMPS,NME7,CTPS1,NME6,NUDT5,AK1,ENTPD6,ENTPD3,CMPK1,AK4,AK9,CAD,AK7,ENTPD7
IL-3 Signaling	5,38E-01	6,3E-01	RAF1,RAPGEF1,PIK3CA,JAK1,MAPK1,PIK3R1,PIK3R5,KRAS,JAK2,PRKCZ,PPP3R2,PAK1,AKT1,JUN,MAP2K2,MAPK3,PIK3CG,SOS1,MRAS,AKT3,PRKCE,PIK3R2,STAT1,STAT5B,MAP2K1,PPP3CA,STAT5A,AKT2,PTPN6,PRKCQ,NRAS,IL3RA,PIK3C2A,GRB2,RRAS,CRKL,RAC1,PIK3C2G,PRKCG,FOS,PRKCI,RRAS2,PRKCD,PRKCH,PIK3CD,PRKCB
Heparan Sulfate Biosynthesis (Late Stages)	5,38E-01	6,67E-01	GAL3ST2,CHST4,SULT1C4,CHST7,LIPE,HS3ST3A1,CHST15,PRDX6,SULT1A2,CHST2,HS6ST1,AADAC,SULT1A3/SULT1A4,SULT1E1,HS6ST2,CHST11,SULT1C3,NDST4,CHST12,SULT2A1,SULT2B1,HS3ST3B1,CHST1,SULT4A1,SULT1A1,HS3ST2,HS3ST6,NDST2,CHST13,NDST1,SULT1B1,HS3ST5
Granzyme B Signaling	5,37E-01	7,5E-01	ENDOG,PRF1,CASP9,CASP3,NUMA1,BID,LMNB2,CYCS,CASP8,LMNB1,GZMB,PARP1
Synaptic Long Term Potentiation	5,37E-01	6,24E-01	PRKACB,RAF1,GRIN2A,MAPK1,KRAS,GRIA4,PLCE1,GNA15,MAP2K2,PPP1R7,MAPK3,MRAS,PLCB1,GRM6,PPP1CA,PPP1R14C,PRKCQ,ITPR2,GRM8,RRAS,CREB3,CREBBP,GRIA2,RAPGEF3,PLCL2,CREB5,RAP1A,ATF2,PLCG2,PRKCD,PRKACG,PPP1R12A,PRKCH,RPS6KA1,RAP1B,PPP1CC,GRM2,CAMK4,PPP1R3C,GRIA1,GNA11,PPP1CB,PRKCZ,PRKAG1,EP300,PPP3R2,PLCD1,PPP1R10,PRKAR1B,PRKCE,ADCY8,MAP2K1,PLCD4,PPP3CA,GRIN1,CALML5,GRIN3B,NRAS,PRKAR2A,GNAQ,PLCG1,PRKCG,GRM5…
Transcriptional Regulatory Network in Embryonic Stem Cells	5,24E-01	6,75E-01	GBX2,HAND1,MEIS1,EOMES,FOXD3,SET,GSX2,SOX2,TRIM24,CDYL,GATA6,HNF4A,ZFHX3,RFX4,HESX1,TCF7L1,OTX1,HOXB1,NANOG,ISL1,KAT6A,MYF5,PAX6,SKIL,SIX3,GATA4,POU5F1
Choline Biosynthesis III	5,22E-01	7,69E-01	PLD4,HMOX1,NAPEPLD,CEPT1,PCYT1B,PLD3,CHPT1,PLD6,PLD1,PCYT1A
Dermatan Sulfate Degradation (Metazoa)	5,22E-01	7,69E-01	HYAL3,HYAL2,IDUA,IDS,GM2A,HYAL1,CD44,HEXA,SPAM1,FGFRL1
Cell Cycle: G1/S Checkpoint Regulation	5,22E-01	6,03E-01	RPL11,PA2G4,SMAD3,PAK1IP1,SUV39H1,CUL1,CDK4,ABL1,CDKN2C,E2F3,RBL1,CDKN2B,MYC,NRG1,CCND3,TGFB1,HDAC11,HDAC7,TGFB2,SMAD4,GSK3B,E2F2,HDAC9,E2F4,RBL2,HDAC2,TFDP1,HDAC1,CDK6,MDM2,SIN3A,HDAC5,CDKN2D,CCNE1,MAX,HDAC3,CDKN1A,E2F1,TGFB3,ATR,GNL3
Hypoxia Signaling in the Cardiovascular System	5,22E-01	6,41E-01	EPO,UBE2N,NFKBIE,UBE2D2,UBE2V2,HIF1A,EP300,ARNT,UBE2F,PTEN,VEGFA,NFKBIA,AKT1,JUN,EDN1,UBE2V1,UBE2D4,NFKBIB,UBE2Q1,COPS5,CREBBP,CREB3,UBE2R2,MDM2,CREB5,UBE2L6,SLC2A4,UBE2D1,ATF2,UBE2G2,UBE2J1,UBE2G1,HIF1AN,UBE2E2,HSP90AA1,UBE2D3,VHL,LDHA,UBE2E1,UBE2J2,UBE2I
Serotonin Receptor Signaling	5,2E-01	6,88E-01	HTR6,HTR4,HTR5A,DDC,SLC18A3,HTR1D,SLC18A2,HTR3E,HTR2C,TPH1,MAOB,HTR1E,HTR7,HTR3A,HTR3B,SLC6A4,HTR1A,SPR,SLC18A1,SMOX,MAOA,QDPR
IL-22 Signaling	5,2E-01	7,08E-01	MAP2K4,STAT5A,SOCS3,AKT2,JAK1,MAPK1,MAPK8,MAPK9,MAPK13,AKT1,MAPK3,MAPK10,IL10RB,AKT3,IL22RA2,STAT5B,STAT1
Nicotine Degradation III	5,2E-01	6,67E-01	CYP2C19,UGT1A6,CYP2U1,CYP3A7,POR,CYP1A2,UGT2A1,CYP19A1,CYP2E1,CYP3A5,CYP4X1,CYP2A6,UGT3A1,CYP1A1,UGT2B17,CYP2A7,CSGALNACT1,UGT1A1,CYP1B1,CYP2F1,ADH7,UGT3A2,UGT2A3,CYP4B1,UGT2B15,CYP2B6,AOX1,CYP2C18,UGT1A9 (includes others),CYP2S1
Glioblastoma Multiforme Signaling	5,19E-01	5,73E-01	RAF1,WNT10B,WNT3,MAPK1,AXIN1,DIRAS3,PIK3R1,NF2,KRAS,PTEN,MYC,RHOG,PLCE1,MAP2K2,RHOB,PIK3CG,WNT7B,MAPK3,TSC2,MRAS,PLCB1,GSK3B,FZD2,E2F2,WNT5B,PDGFRB,RPS6KB1,E2F4,AKT2,ITPR2,RRAS,WNT9A,CDK6,RAC1,RHOJ,FZD9,PLCL2,APC,IGF2,RHOQ,RHOA,PLCG2,PRKCD,E2F1,FZD6,PIK3CD,FZD5,PDGFD,WNT1,TSC1,PIK3CA,RHOT2,PIK3R5,CDK4,CDC42,E2F3,PDGFC,PLCD1,AKT1,IGF1,RHOT1,RHOD,SOS1,RHOU,AKT3,PIK3R2,CTNNB1,MAP2K1,PLCD4,EGFR,SRC,N…
Ketogenesis	5,18E-01	8E-01	BDH2,HADHB,BDH1,ACAT2,ACAT1,HMGCLL1,HMGCS2,HADHA
Oleate Biosynthesis II (Animals)	5,18E-01	8E-01	SCD,UFSP2,UFSP1,FADS2,CYB5A,PTPRT,ALDH6A1,FADS1
Estrogen Biosynthesis	5,07E-01	6,76E-01	HSD17B10,HSD17B13,CYP2C19,AKR1C3,CYP2U1,CYP3A7,HSD17B8,POR,CYP1A2,CYP3A5,CYP19A1,CYP2E1,HSD17B12,CYP4X1,CYP2A6,CYP1A1,HSD17B3,CYP2A7,CYP1B1,CYP2F1,CYP4B1,CYP2C18,CYP2B6,HSD17B14,CYP2S1
Retinoate Biosynthesis I	4,97E-01	6,67E-01	RDH14,AKR1C3,RDH11,SDR16C5,ALDH8A1,ADH1C,DHRS7C,RBP1,ADH7,ALDH1A1,DHRS9,AKR1B10,ALDH1A3,ALDH1A2,RDH12,NT5C1B,RDH5,RDH13,ADH4,DHRS4
Sonic Hedgehog Signaling	4,97E-01	6,45E-01	PRKACB,SHH,DYRK1B,STK36,ADRBK1,PTCH1,PRKAR2A,HKR1,CDK1,PRKAG1,CCNB1,GLIS2,PRKACG,PRKAR1B,PRKAG2,GSK3B,GLI1,PTCH2,PRKAR1A,DYRK1A
IL-9 Signaling	4,75E-01	6,05E-01	STAT5A,RELA,SOCS3,PIK3CA,IL2RG,JAK1,PIK3C2A,IL9R,PIK3R1,SOCS2,PIK3C2G,PIK3R5,BCL3,NFKB1,PIK3CG,IRS1,IL9,PIK3CD,PIK3R2,STAT5B,STAT1,JAK3,TNF
UVA-Induced MAPK Signaling	4,69E-01	6,18E-01	MAP2K4,MAPK1,PIK3R1,PARP2,KRAS,PARP12,MAPK13,PLCE1,CASP9,SMPD4,PARP15,MAPK3,PIK3CG,MRAS,PLCB1,RPS6KB1,CASP3,RRAS,ZC3HAV1,PLCL2,RPS6KA6,PLCG2,MAPK10,PIK3CD,RPS6KA1,CYCS,PIK3CA,PIK3R5,PARP9,PLCD1,TNKS,JUN,TIPARP,RPS6KB2,PARP11,PIK3R2,RPS6KA2,STAT1,PLCD4,SMPD3,PARP14,EGFR,PARP16,NRAS,PIK3C2A,MAPK8,PIK3C2G,MAPK9,PLCG1,PARP1,PLCZ1,FOS,PLCB4,RRAS2,RPS6KA4
Melatonin Signaling	4,69E-01	6,32E-01	MAP2K4,PRKACB,MAP2K6,RAF1,CAMK4,MAPK1,GNRH2,PRKCZ,PRKAG1,PLCD1,BRAF,PLCE1,MAP2K2,RORA,MAPK3,PRKAR1B,PRKCE,PLCB1,PLCD4,MAP2K1,MAP2K7,CALML5,PRKCQ,GNAI1,PRKAR2A,GNAQ,PLCG1,PLCL2,PRKCG,PLCZ1,GNAI3,CALM1 (includes others),PLCB4,PRKCI,PRKCD,PLCG2,PRKACG,PRKAG2,MAP2K3,PRKCH,MAP2K5,PRKAR1A,PRKCB
Cyclins and Cell Cycle Regulation	4,69E-01	5,63E-01	RAF1,PA2G4,PPP2R2A,PPP2CA,SUV39H1,CUL1,PPP2R5B,ABL1,CDK4,CDKN2C,CCNB2,E2F3,CDKN2B,CCND3,TGFB1,HDAC11,PPM1J,HDAC7,TGFB2,PPP2R2C,PPP2R5C,GSK3B,E2F2,HDAC9,E2F4,HDAC2,TFDP1,PPP2R5D,HDAC1,CCNB3,CDK6,PPP2R5A,SIN3A,CDK1,HDAC5,CCNB1,MYT1,CCNE1,CDKN2D,PPP2R1A,HDAC3,PPP2R3A,CDKN1A,E2F1,PPP2R2B,TGFB3,ATR,PPP2R5E,PPP2R1B
Cellular Effects of Sildenafil (Viagra)	4,69E-01	6,11E-01	PRKACB,MYH4,MYH10,CACNA1S,MYL6,MYL5,MYH7B,CACNG2,CACNA1E,PLCE1,PABPC4,PLCB1,SLC4A5,PDE2A,GUCY1A3,ITPR2,MYH7,PDE4B,PLCL2,CACNA1A,PDE1C,MYL7,MYL9,ADCY9,MYL12A,MYL12B,PLCG2,PRKACG,CACNG5,MYH3,PPP1R12B,GUCY1A2,PPP1R12A,ADCY10,MYH6,KCNN3,KCNN4,CAMK4,MYL6B,CACNG4,ACTA2,PDE4A,PPP1CB,MYLK,MYH11,PRKAG1,PLCD1,PDE3B,PRKAR1B,ADCY8,CACNG8,ACTC1,PLCD4,MYH1,ADCY2,CALML5,GNAS,CACNA1D,PDE4C,ACTB,PRKAR2A,ADCY6,PLC…
G Protein Signaling Mediated by Tubby	4,45E-01	5,68E-01	GNAS,GNG2,GNB2L1,GNAQ,ABL1,GNB5,PLCG1,GNG3,JAK2,GNG10,GNB4,PLCB4,LCK,GNB3,PLCG2,GNB2,MRAS,PLCB1,TUB,GNB1L,GNG12
LXR/RXR Activation	4,44E-01	5,95E-01	APOB,APOC4,ABCG1,ARG2,CETP,IL1R2,PON1,FDFT1,LCAT,ITIH4,FASN,LPL,IL1RAP,TTR,MLXIPL,C3,NR1H3,PCYOX1,IL33,APOC1,IL18,ORM1,IL1RN,CD14,ACACA,PLTP,IL1RAPL1,FGA,TNF,APOD,RBP4,RELA,SCD,APOE,LPA,MSR1,APOH,IL1RL1,NR1H4,APOF,APOC2,IL1F10,NFKB1,C4A/C4B,LYZ,HPR,IL36G,CCL2,S100A8,NCOR1,TLR3,TNFRSF1B,RXRB,GC,NOS2,AGT,HPX,ECHS1,AHSG,CD36,IL1R1,SAA4,A1BG,IL36B,IL18RAP,APOL1,ALB,LY96,LDLR,NR1H2,APOA1,ORM2,NCOR2,MM…
Adenosine Nucleotides Degradation II	4,42E-01	7,33E-01	CECR1,NT5C3A,NT5E,NT5C1A,XDH,NT5M,PNP,ADA,NT5C,NT5C1B,AOX1
Fatty Acid α-oxidation	4,42E-01	7,33E-01	ALDH4A1,ALDH1B1,ALDH2,ALOX12B,ALDH1A1,ALDH1A3,ALDH3A2,BCO2,ALDH1A2,ALDH3A1,ALDH7A1
TNFR2 Signaling	4,13E-01	5,94E-01	MAP2K4,RELA,NFKBIE,MAP3K1,MAPK8,TNFAIP3,TBK1,NFKB1,FOS,IKBKB,TRAF2,IKBKG,JUN,NFKBIA,LTA,NFKBIB,TNFRSF1B,TNF,TRAF1
Histamine Degradation	4,11E-01	7,5E-01	ALDH4A1,ALDH1B1,ALDH2,ALDH1A1,ALDH1A3,ALDH3A2,ALDH1A2,ALDH3A1,ALDH7A1
Actin Cytoskeleton Signaling	4,11E-01	5,52E-01	RAC2,RAF1,MYH10,MYH4,F2R,MYL6,PIK3R1,MYL5,KRAS,SLC9A1,MYH7B,PAK1,ITGA3,PIK3CG,FGF12,GNA13,GNG12,MATK,ITGA4,IQGAP3,ARHGEF4,CFL1,RRAS,CRKL,MYH7,MYL9,MYL12A,TIAM2,ARHGAP35,VAV1,PAK7,PIK3CD,WASF2,PDGFD,PIP4K2A,PIP4K2C,PIK3CA,FGD3,FN1,ARPC1B,ARHGEF7,MYLK3,MYH11,CDC42,IQGAP2,ACTR3,SOS1,PFN4,FGF23,PFN2,FGF3,PIK3R2,FGF7,MYH1,ITGB1,GRB2,ACTB,ACTN2,FGF14,ITGA2,PIK3C2G,MYL1,PAK3,MYH9,MAPK1,DIAPH3,PIKFYVE,LI…
Maturity Onset Diabetes of Young (MODY) Signaling	4,04E-01	6,36E-01	HNF1B,FABP2,CACNA1S,CACNA1E,CACNA1D,PKLR,ALDOB,SLC2A2,GCK,GAPDH,HNF4A,HNF1A,CACNA1A,PDX1
TWEAK Signaling	4,04E-01	5,95E-01	RELA,TRAF3,CASP3,NFKBIE,NFKB1,BAG4,TNFRSF12A,FADD,CASP6,IKBKB,TRAF2,IKBKG,RIPK1,CASP9,NFKBIA,TNFSF12,TNFRSF25,BID,NFKBIB,CASP8,CYCS,TRAF1
Inhibition of Matrix Metalloproteases	3,96E-01	6,58E-01	MMP21,ADAM17,MMP3,MMP14,MMP15,MMP13,MMP24,MMP25,TIMP1,SDC2,MMP8,MMP17,MMP19,HSPG2,TIMP3,MMP28,MMP10,MMP2,MMP27,MMP23B,ADAM12,THBS2,ADAM10,A2M,MMP9
iNOS Signaling	3,92E-01	5,96E-01	RELA,JAK1,CAMK4,MAPK1,NFKBIE,JAK2,MAPK13,NFKB1,IRAK1,IKBKB,IKBKG,JUN,NFKBIA,STAT1,NFKBIB,NOS2,TAB1,CALML5,CREBBP,IRAK3,IRF1,TRAF6,CALM1 (includes others),FOS,LY96,CD14,JAK3,IRAK4
Macropinocytosis Signaling	3,92E-01	5,66E-01	PIK3CA,PIK3R1,USP6NL,PIK3R5,KRAS,ITGB8,CDC42,NGF,PDGFC,PRKCZ,ITGB7,ITGB3,PAK1,HGF,PIK3CG,MRAS,PRKCE,PIK3R2,ITGB4,ITGB1,SRC,NRAS,PRKCQ,PIK3C2A,RRAS,ANKFY1,RAC1,PIK3C2G,PLCG1,PRKCG,MET,PRKCI,RRAS2,ABI1,CSF1,PRKCD,PLCG2,RHOA,CD14,PRKCH,PIK3CD,PDGFD,PRKCB
Myc Mediated Apoptosis Signaling	3,9E-01	6,17E-01	MAP2K4,PIK3CA,YWHAH,PIK3R1,PIK3R5,KRAS,PRKCZ,FAS,MYC,AKT1,CASP9,IGF1,PIK3CG,SOS1,MRAS,BID,AKT3,PIK3R2,CASP8,FASLG,AKT2,YWHAG,NRAS,CASP3,PIK3C2A,GRB2,RRAS,MAPK8,PIK3C2G,MAPK9,BAX,FADD,RRAS2,MAPK10,PIK3CD,CYCS,SFN
Pyrimidine Ribonucleotides Interconversion	3,9E-01	6,8E-01	NME4,ENTPD8,CMPK2,NME5,AK8,NME7,CTPS1,NME6,NUDT5,AK1,ENTPD6,ENTPD3,CMPK1,AK4,AK9,AK7,ENTPD7
PPAR Signaling	3,9E-01	5,6E-01	PPARA,RAF1,MAPK1,KRAS,IL1R2,IKBKB,IKBKG,MAP2K2,MAPK3,MRAS,NFKBIB,IL1RAP,TAB1,PDGFRB,STAT5A,RRAS,MED1,CREBBP,NR1H3,TRAF6,IL33,IL18,IL1RN,NCOA1,HSP90AA1,IL1RAPL1,PDGFD,TNF,RELA,IL1RL1,NFKBIE,IL1F10,NFKB1,PDGFC,EP300,IL36G,NFKBIA,JUN,SOS1,NCOR1,TNFRSF1B,STAT5B,MAP2K1,PPARG,NRAS,GRB2,IL1R1,IL18RAP,IL36B,FOS,TRAF2,RRAS2,NRIP1,NCOR2,MAP4K4,SCAND1
Hereditary Breast Cancer Signaling	3,9E-01	5,8E-01	NPM1,POLR2F,POLR2D,PIK3R1,KRAS,DDB2,PTEN,FANCB,HDAC11,PIK3CG,XPC,HDAC7,MRAS,POLR2H,AKT2,HDAC2,RRAS,FANCG,CREBBP,CDK6,RPA1,FANCC,HDAC5,CCNB1,UBD,PALB2,HDAC3,POLR2E,SMARCA2,H2AFX,E2F1,PIK3CD,POLR2I,FANCA,RFC3,FANCM,PIK3CA,GADD45B,GADD45G,BARD1,CDK4,PIK3R5,RAD50,CHEK1,EP300,RAD51,POLR2C,AKT1,GADD45A,AKT3,SLC19A1,PIK3R2,CHEK2,POLR2J2/POLR2J3,HDAC9,CDC25C,UBB,NRAS,PIK3C2A,HDAC1,TUBG1,PIK3C2G,CDK1,NBN,…
PRPP Biosynthesis I	3,9E-01	1E00	PRPS1L1,PRPS2,PRPS1
D-glucuronate Degradation I	3,9E-01	1E00	AKR1A1,DCXR,CRYL1
Inosine-5'-phosphate Biosynthesis II	3,9E-01	1E00	ADSL,PAICS,ATIC
Role of Tissue Factor in Cancer	3,9E-01	6,06E-01	CTGF,MAPK1,PIK3R1,MMP13,LIMK2,KRAS,MAPK13,FGG,F2,ITGB3,LIMK1,PTEN,VEGFA,ITGA3,LCK,PAK1,CFL2,GNA15,PIK3CG,MAPK3,ITGAV,MRAS,PLCB1,FGB,GNA13,FGR,STAT5A,IL8,RPS6KB1,AKT2,CFL1,CASP3,RRAS,RAC1,ITGA6,RPS6KA6,PIK3CD,RPS6KA1,CYR61,FGA,FYN,PIK3CA,GNA11,PIK3R5,JAK2,CDC42,EIF4E,AKT1,F2RL1,HCK,AKT3,RPS6KA2,PIK3R2,STAT5B,EGFR,ITGB1,SRC,NRAS,PIK3C2A,EGR1,PIK3C2G,GNAQ,RRAS2,CSF1,LYN,RPS6KA4
Granzyme A Signaling	3,9E-01	7,06E-01	H1F0,HIST1H1C,PRF1,HIST1H1E,H1FX,CREBBP,HIST1H1T,HIST1H1D,SET,APEX1,ANP32A,EP300
Mitochondrial L-carnitine Shuttle Pathway	3,9E-01	6,67E-01	CPT1A,SLC27A2,CPT1B,ACSL6,ACSL5,SLC27A6,CPT2,SLC27A1,SLC27A3,ACSBG2,SLC27A4,ACSL1
Glucose and Glucose-1-phosphate Degradation	3,9E-01	8,33E-01	PGM3,GCK,PGM1,RGN,PGM2
Superpathway of Serine and Glycine Biosynthesis I	3,9E-01	8,33E-01	PSAT1,PSPH,PHGDH,SHMT1,SHMT2
Acetyl-CoA Biosynthesis I (Pyruvate Dehydrogenase Complex)	3,9E-01	8,33E-01	PDHA1,DLD,PDHA2,DBT,PDHB
Glycine Cleavage Complex	3,9E-01	8,33E-01	T,GCSH,DLD,GLDC,AMT
Selenocysteine Biosynthesis II (Archaea and Eukaryotes)	3,9E-01	8,33E-01	PSTK,SEPHS1,SARS2,SARS,SEPSECS
UDP-N-acetyl-D-glucosamine Biosynthesis II	3,9E-01	8,33E-01	GNPNAT1,GFPT1,FMO3,PGM3,UAP1
Cell Cycle Regulation by BTG Family Proteins	3,87E-01	6,39E-01	E2F4,PPP2CA,PPP2R2A,PPP2R5D,PPP2R5B,BTG1,CDK4,E2F3,PPP2R5A,CCRN4L,CCNE1,PPP2R1A,CNOT7,PPP2R3A,PPM1J,PPP2R2B,E2F1,BTG2,PPP2R5C,PPP2R2C,PPP2R5E,PPP2R1B,E2F2
Angiopoietin Signaling	3,87E-01	5,77E-01	RELA,PIK3CA,PIK3R1,NFKBIE,PIK3R5,KRAS,NCK1,NFKB1,PTK2,IKBKB,IKBKG,PAK1,NFKBIA,CASP9,AKT1,PIK3CG,SOS1,MRAS,ANGPT4,AKT3,PIK3R2,NFKBIB,STAT5B,TEK,STAT5A,AKT2,NRAS,PAK6,ANGPT1,PIK3C2A,DOK2,GRB2,RRAS,PIK3C2G,BIRC5,TIE1,RRAS2,PAK3,IKBKAP,PAK7,PIK3CD
Antiproliferative Role of Somatostatin Receptor 2	3,87E-01	5,94E-01	RAP1B,NOS1,PIK3CA,MAPK1,PIK3R1,GNB2L1,PIK3R5,GNB5,KRAS,BRAF,GNB4,GNB3,MAP2K2,MAPK3,PIK3CG,MRAS,PIK3R2,GNB1L,MAP2K1,GNG12,SRC,PTPN6,NRAS,GUCY1A3,PIK3C2A,RRAS,GNG2,PIK3C2G,GNG3,GNG10,RRAS2,SSTR2,NPR1,CDKN1A,GUCY1A2,GNB2,PIK3CD,NPR2
IL-12 Signaling and Production in Macrophages	3,87E-01	5,84E-01	MAP2K4,APOB,MAPK1,IL12RB1,APOC4,PIK3R1,MAF,MAPK13,IFNA6,PON1,IKBKB,IKBKG,MAP2K2,TGFB1,PIK3CG,MAPK3,IL23A,NFKBIB,IFNA5,AKT2,PRKCQ,PCYOX1,IFNA1/IFNA13,IRF1,APOC1,TRAF6,IL18,ORM1,IL23R,PRKCD,TGFB3,NCOA1,MAPK10,PIK3CD,PRKCH,REL,TNF,APOD,RBP4,RELA,APOE,PIK3CA,LPA,IL12A,APOF,PIK3R5,APOC2,ALOX12,NFKB1,PRKCZ,EP300,LYZ,JUN,AKT1,TGFB2,AKT3,PRKCE,S100A8,PIK3R2,STAT1,NOS2,MAP2K1,IL4,PPARG,ALOX15,PIK3C2A,MAPK…
Heparan Sulfate Biosynthesis	3,87E-01	6,36E-01	GAL3ST2,CHST4,SULT1C4,CHST7,LIPE,HS3ST3A1,CHST15,PRDX6,SULT1A2,CHST2,AADAC,HS6ST1,B4GALT7,SULT1A3/SULT1A4,SULT1E1,HS6ST2,CHST11,SULT1C3,CHST12,NDST4,SULT2A1,SULT2B1,HS3ST3B1,CHST1,XYLT2,SULT4A1,SULT1A1,HS3ST2,B3GAT1,HS3ST6,NDST2,CHST13,NDST1,SULT1B1,HS3ST5
Polyamine Regulation in Colon Cancer	3,76E-01	6,25E-01	MYC,PPARG,PSME1,TCF4,MAX,PSMF1,SAT1,PSME2,PSME4,KRAS,CTNNB1,PSME3,APC,ODC1,PSMA8
D-myo-inositol (1,4,5,6)-Tetrakisphosphate Biosynthesis	3,72E-01	5,46E-01	SOCS3,DUSP8,MTMR9,PTPN23,EPHX2,PPP2R5B,PPFIA3,PPFIBP2,STYX,STYXL1,PPFIA2,SET,PTEN,SACM1L,MTMR8,PTPRC,PDCD1,PPP1R7,PTPRO,PPP1R13B,PGAM5,MTMR2,PTPN6,PTPN20A/PTPN20B,FIG4,PAWR,PTPRM,ITPK1,PPP2R3A,DUSP1,PPM1H,ACP1,TPTE2,DUSP23,PPP1R12A,MTMR7,SIRPA,NUDT1,PPP1R12C,PTPN2,NUDT3,NUDT12,PPIP5K1,PPM1K,DUSP2,UBLCP1,PTPRF,MTMR6,PPM1F,ILKAP,PALD1,DUSP14,EYA4,NUDT4,PTPRN,ALPL,PPP3CA,PPFIA1,CDC25C,PPAPDC3,PPP1R8…
D-myo-inositol (3,4,5,6)-tetrakisphosphate Biosynthesis	3,72E-01	5,46E-01	SOCS3,DUSP8,MTMR9,PTPN23,EPHX2,PPP2R5B,PPFIA3,PPFIBP2,STYX,STYXL1,PPFIA2,SET,PTEN,SACM1L,MTMR8,PTPRC,PDCD1,PPP1R7,PTPRO,PPP1R13B,PGAM5,MTMR2,PTPN6,PTPN20A/PTPN20B,FIG4,PAWR,PTPRM,ITPK1,PPP2R3A,DUSP1,PPM1H,ACP1,TPTE2,DUSP23,PPP1R12A,MTMR7,SIRPA,NUDT1,PPP1R12C,PTPN2,NUDT3,NUDT12,PPIP5K1,PPM1K,DUSP2,UBLCP1,PTPRF,MTMR6,PPM1F,ILKAP,PALD1,DUSP14,EYA4,NUDT4,PTPRN,ALPL,PPP3CA,PPFIA1,CDC25C,PPAPDC3,PPP1R8…
JAK/Stat Signaling	3,71E-01	6E-01	RAF1,SOCS3,PIK3CA,JAK1,PIAS2,MAPK1,PIK3R1,SOCS6,PIAS1,SOCS2,PIK3R5,KRAS,JAK2,AKT1,MAP2K2,MAPK3,PIK3CG,SOS1,MRAS,AKT3,PIK3R2,STAT1,STAT5B,MAP2K1,CCKBR,STAT5A,AKT2,PTPN6,NRAS,PIK3C2A,GRB2,RRAS,PIK3C2G,GNAQ,PIAS3,FOS,GAST,RRAS2,CDKN1A,STAT2,PIK3CD,JAK3
Cell Cycle Control of Chromosomal Replication	3,71E-01	6E-01	CDC45,ORC2,CDC6,CDC7,CDK6,ORC6,CDK4,RPA1,MCM3,RPA3,CDK5,MCM2,ORC3,ORC4,DBF4,CHEK2,ORC1,MCM7
Superpathway of Citrulline Metabolism	3,71E-01	7,14E-01	NOS1,PRODH,OTC,GLS,ARG2,ALDH18A1,NOS2,GLS2,ASL,CPS1
Phenylalanine Degradation IV (Mammalian, via Side Chain)	3,71E-01	7,14E-01	ALDH2,MAOB,HPD,SLC27A2,ALDH3A2,SMOX,SLC27A3,GOT2,ACSF3,MAOA
Vitamin-C Transport	3,71E-01	7,14E-01	TXNDC2,SLC23A2,SLC23A1,TXN,NXN,GSTO2,SLC2A4,SLC2A3,TXNRD1,GSTO1
CD40 Signaling	3,71E-01	5,74E-01	MAP2K6,MAP2K4,RELA,TRAF3,PIK3CA,MAPK1,PIK3R1,NFKBIE,PIK3R5,TNFAIP3,MAPK13,NFKB1,IKBKB,IKBKG,NFKBIA,JUN,MAP2K2,MAPK3,PIK3CG,PIK3R2,NFKBIB,MAP2K1,TRAF1,MAP2K7,ATF1,PIK3C2A,MAPK8,PIK3C2G,MAPK9,TRAF6,FOS,TRAF2,LTA,MAPK10,IKBKAP,MAP2K3,PIK3CD,JAK3,MAP2K5
Glioma Invasiveness Signaling	3,7E-01	6,1E-01	PIK3CA,F2R,MAPK1,PIK3R1,DIRAS3,RHOT2,PIK3R5,KRAS,ITGB3,PTK2,RHOG,RHOB,TIMP1,RHOD,RHOT1,MAPK3,PIK3CG,RHOU,MRAS,ITGAV,PIK3R2,TIMP3,NRAS,PIK3C2A,RRAS,RHOC,PIK3C2G,MMP2,RHOJ,RRAS2,RHOQ,RHOA,CD44,PIK3CD,PLAU,MMP9
Type I Diabetes Mellitus Signaling	3,7E-01	5,75E-01	CD247,MAP2K4,SOCS3,JAK1,MAPK1,CD3E,SOCS6,MAPK13,HLA-DQB1,IKBKB,PRF1,IKBKG,CASP9,NFKBIB,HLA-F,IL1RAP,FASLG,CASP3,IRF1,TRAF6,CD3G,GAD1,MAPK10,CD86,MAP2K3,CYCS,TNF,CPE,HLA-E,MAP2K6,RELA,IL12A,HLA-A,NFKBIE,SOCS2,PIAS1,MAP3K5,JAK2,NFKB1,FAS,IRAK1,HLA-G,NFKBIA,IL2,BID,STAT1,NOS2,CASP8,TNFRSF1B,PTPRN,HLA-DMA,MAP2K7,HLA-B,MAPK8,MAPK9,IL1R1,HSPD1,CD3D,FADD,TRAF2,RIPK1,CD80,LTA,HLA-DOB,GZMB
UVB-Induced MAPK Signaling	3,69E-01	6,11E-01	MAP2K4,PIK3CA,MAPK1,PIK3R1,PIK3R5,MAPK13,PRKCZ,EIF4E,EIF4EBP1,AKT1,JUN,PIK3CG,HIST3H3,MAPK3,PRKCE,PIK3R2,MAP2K1,EGFR,RPS6KB1,PRKCQ,PIK3C2A,PIK3C2G,MAPK8,HIST2H3C (includes others),MAPK9,PRKCG,FOS,PRKCI,PRKCD,MAPK10,PRKCH,PIK3CD,PRKCB
PKCθ Signaling in T Lymphocytes	3,59E-01	5,43E-01	CD247,MAP2K4,RAC2,MAP3K11,MAPK1,CD3E,NFATC3,CD4,PIK3R1,KRAS,MAP3K4,HLA-DQB1,MAP3K10,IKBKB,IKBKG,LCK,MAPK3,PIK3CG,MRAS,NFKBIB,MAP3K2,PRKCQ,RRAS,MAP3K13,RAC1,MALT1,MAP3K12,CD3G,POU2F1,CARD11,PLCG2,ZAP70,LAT,CD86,PIK3CD,VAV1,LCP2,RELA,FYN,PIK3CA,NFKBIE,PIK3R5,MAP3K5,NFKB1,NFATC1,PPP3R2,NFAT5,NFKBIA,JUN,IL2,SOS1,PIK3R2,PPP3CA,VAV2,HLA-DMA,NRAS,PIK3C2A,GRB2,MAP3K1,MAPK8,PIK3C2G,PLCG1,CD3D,FOS,RRAS2,CD…
1D-myo-inositol Hexakisphosphate Biosynthesis II (Mammalian)	3,55E-01	6,84E-01	ITPK1,INPP5F,ITPKB,INPP5J,INPP5B,SEC16A,IPPK,INPPL1,INPP5K,ITPKA,INPP5A,OCRL,PMPCA
D-myo-inositol (1,3,4)-trisphosphate Biosynthesis	3,55E-01	6,84E-01	MINPP1,INPP5F,ITPKB,INPP5J,INPP5B,SEC16A,INPPL1,INPP5K,ITPKA,INPP5A,OCRL,PMPCA,PTEN
DNA damage-induced 14-3-3σ Signaling	3,55E-01	6,19E-01	CCNE1,AKT2,AKT1,RAD9A,RAD17,CCNB3,AKT3,CCNB2,ATR,SFN,CDK1,RAD1,CCNB1
RANK Signaling in Osteoclasts	3,52E-01	5,76E-01	MAP2K4,RAF1,MAP3K11,MAPK1,PIK3R1,MAPK13,MAP3K4,IKBKB,MAP3K10,IKBKG,MAP2K2,MAPK3,PIK3CG,NFKBIB,MAP3K2,AKT2,MITF,MAP3K13,TRAF6,MAP3K12,CBL,MAPK10,PIK3CD,MAP2K6,RELA,PIK3CA,CAMK4,NFKBIE,PIK3R5,MAP3K5,NFKB1,NFATC1,PPP3R2,NFKBIA,AKT1,JUN,AKT3,PIK3R2,MAP2K1,PPP3CA,SRC,CALML5,MAP2K7,TNFSF11,PIK3C2A,MAP3K1,MAPK8,PIK3C2G,MAPK9,FOS,CALM1 (includes others),TRAF2,NFATC2
Retinoic acid Mediated Apoptosis Signaling	3,5E-01	6,07E-01	PARP2,IFNB1,TNFSF10,PARP12,IFNA6,RARG,PARP9,TNKS,CASP9,TIPARP,PARP15,RARA,RARB,DAP3,BID,TNFRSF10C,PARP11,RXRB,IFNK,CASP8,TNFRSF10A,IFNA5,PARP14,PARP16,CASP3,TNFRSF10B,ZC3HAV1,TNFRSF10D,IFNA1/IFNA13,IRF1,CRABP1,PARP1,FADD,CRABP2,CFLAR,CYCS,IFNAR1
Role of IL-17A in Arthritis	3,47E-01	5,67E-01	MAP2K6,MAP2K4,RELA,PIK3CA,MAPK1,PIK3R1,NFKBIE,PIK3R5,MMP13,CCL20,MAPK13,CXCL5,CCL5,NFKB1,NFKBIA,CCL2,MAP2K2,PIK3CG,MAPK3,PIK3R2,NOS2,NFKBIB,MAP2K1,IL8,PIK3C2A,PIK3C2G,MAPK8,MAPK9,IL17A,ATF2,MAPK10,MAP2K3,PIK3CD,RPS6KA1
Glutaryl-CoA Degradation	3,44E-01	7,27E-01	HSD17B10,HADHB,ACAT2,ACAT1,HADHA,HADH,GCDH,HSD17B8
Acyl-CoA Hydrolysis	3,44E-01	7,27E-01	THEM5,ACOT2,PPT1,ACOT1,ACOT4,ACOT7,HNF4A,THEM4
TREM1 Signaling	3,43E-01	6,03E-01	SIGIRR,RELA,TREM1,NLRP6,NLRP14,MAPK1,NLRP4,NLRP1,CIITA,TLR8,CD83,JAK2,NFKB1,CCL3,IRAK1,TLR10,AKT1,CCL2,MAPK3,TLR1,CASP1,TLR7,AKT3,TLR3,NLRP2,STAT5B,NLRC4,ITGB1,IL8,STAT5A,AKT2,NLRP5,GRB2,PLCG1,TLR9,NLRC5,NOD2,IL18,TLR5,NLRP12,PLCG2,CD86,TNF,CASP5
FLT3 Signaling in Hematopoietic Progenitor Cells	3,43E-01	6,03E-01	RAF1,PIK3CA,MAPK1,PIK3R1,FLT3,PIK3R5,PDPK1,KRAS,MAPK13,EIF4E,EP300,EIF4EBP1,AKT1,MAP2K2,MAPK3,PIK3CG,SOS1,MRAS,AKT3,RPS6KA2,PIK3R2,STAT1,STAT5B,MAP2K1,RPS6KB1,STAT5A,AKT2,NRAS,PIK3C2A,GRB2,RRAS,CREB3,CREBBP,PIK3C2G,CREB5,FLT3LG,ATF2,RPS6KA6,RRAS2,CBL,RPS6KA4,STAT2,PIK3CD,RPS6KA1
Small Cell Lung Cancer Signaling	3,43E-01	5,24E-01	NOS1,RELA,TRAF3,PIK3CA,PA2G4,PIK3R1,NFKBIE,SUV39H1,PIK3R5,CDK4,ABL1,NFKB1,CDKN2B,PTEN,MYC,PTK2,IKBKB,IKBKG,NFKBIA,CASP9,AKT1,PIK3CG,TRAF4,RARB,AKT3,BID,PIK3R2,RXRB,NFKBIB,TRAF1,AKT2,TFDP1,PIK3C2A,CDK6,PIK3C2G,SIN3A,TRAF6,PIAS3,TRAF2,CCNE1,MAX,E2F1,PIK3CD,CYCS
Parkinson's Signaling	3,23E-01	6,88E-01	UCHL1,CASP9,CASP3,MAPK1,PARK7,MAPK8,MAPK13,PARK2,CYCS,SNCAIP,SNCA
Leptin Signaling in Obesity	3,23E-01	5,92E-01	PRKACB,SOCS3,PIK3CA,LEP,MAPK1,LEPR,PIK3R1,PIK3R5,POMC,JAK2,PRKAG1,PLCD1,AKT1,PLCE1,MAP2K2,PDE3B,MAPK3,PIK3CG,PRKAR1B,AKT3,PLCB1,PIK3R2,ADCY8,MAP2K1,PLCD4,ADCY2,AKT2,GNAS,PIK3C2A,GRB2,PRKAR2A,ADCY6,PIK3C2G,PLCG1,PLCL2,PLCZ1,ADCY9,PLCB4,PLCG2,PRKACG,PRKAG2,PIK3CD,ADCY10,ADCY7,PRKAR1A
STAT3 Pathway	3,23E-01	6,08E-01	MAP2K4,RAF1,SOCS3,TGFBR1,MAP3K11,PTPN2,MAPK1,TGFBR3,SOCS6,SOCS2,KRAS,BMPR1B,JAK2,MAPK13,MYC,TGFBR2,FGFR3,MAP3K10,MAP2K2,BMPR1A,MAPK3,NTRK1,MRAS,MAP2K1,PDGFRB,EGFR,SRC,PTPN6,NRAS,RRAS,FGFR1,RAC1,MAPK8,MAPK9,FGFR2,DDR1,PIAS3,MAP3K12,NTRK2,GHR,RRAS2,CDKN1A,MAPK10,FGFRL1,KDR
nNOS Signaling in Neurons	3,21E-01	6,3E-01	NOS1,GRIN2A,CAMK4,DLG2,PRKCZ,PPP3R2,PRKCE,PPP3CA,CAPN10,CAPN5,GRIN1,CALML5,GRIN3B,CAPN6,PRKCQ,RASD1,PRKCG,PFKM,CALM1 (includes others),PRKCI,CAPNS1,CAPN1,PRKCD,CAPN2,PRKCH,CAPN7,NOS1AP,PRKCB,CAPN3
GDNF Family Ligand-Receptor Interactions	3,21E-01	6E-01	MAP2K4,RAF1,PIK3CA,GDNF,MAPK1,PIK3R1,PIK3R5,KRAS,NCK1,CDC42,JUN,MAP2K2,MAPK3,GFRA1,PIK3CG,SOS1,MRAS,PIK3R2,MAP2K1,NRAS,PSPN,PIK3C2A,DOK2,GRB2,ITPR2,RRAS,MAPK8,RAC1,PIK3C2G,MAPK9,PLCG1,GFRA2,DOK3,FOS,PDLIM7,RRAS2,NRTN,IRS1,PLCG2,MAPK10,PIK3CD,DOK1
Role of RIG1-like Receptors in Antiviral Innate Immunity	3,21E-01	5,78E-01	RELA,TRAF3,NFKBIE,CREBBP,IFNB1,TBK1,NFKB1,IFNA1/IFNA13,IFNA6,EP300,TRAF6,FADD,IFIH1,IKBKB,TRAF2,IRF7,IKBKG,RIPK1,NFKBIA,DDX58,MAVS,NFKBIB,CASP8,IFNA5,TRIM25,CASP10
Role of IL-17F in Allergic Inflammatory Airway Diseases	3,21E-01	6,05E-01	RELA,RAF1,MAPK1,MMP13,CXCL5,NFKB1,EP300,CXCL10,TRAF3IP2,IGF1,CCL2,MAP2K2,MAPK3,RPS6KA2,IL17F,MAP2K1,IL8,CREB3,CREBBP,CREB5,ATF2,TRAF6,RPS6KA6,CCL4,RPS6KA4,RPS6KA1
Pyrimidine Deoxyribonucleotides De Novo Biosynthesis I	3,21E-01	6,67E-01	AK1,NME4,NME5,CMPK2,AK8,RRM2B,RRM2,CMPK1,AK4,AK9,AK7,NME7,NME6,RRM1
Antiproliferative Role of TOB in T Cell Signaling	3,21E-01	6,54E-01	PABPC1,SMAD2,TGFBR1,MAPK1,SMAD3,CUL1,TOB1,TWSG1,TGFBR2,CCNE1,TGFB1,PABPC4,IL2,TGFB3,TGFB2,SMAD4,RPS6KA1
Prostate Cancer Signaling	3,21E-01	5,38E-01	RAF1,MAPK1,PIK3R1,SUV39H1,PDPK1,KRAS,PTEN,CASP9,MAP2K2,PIK3CG,MAPK3,MRAS,GSK3B,NFKBIB,AKT2,TFDP1,RRAS,CREBBP,CREB3,CREB5,ATF2,E2F1,NKX3-1,HSP90AA1,PIK3CD,RELA,PIK3CA,PA2G4,NFKBIE,PIK3R5,ABL1,NFKB1,EP300,AKT1,NFKBIA,SOS1,AKT3,PIK3R2,CTNNB1,MAP2K1,NRAS,PIK3C2A,GRB2,PIK3C2G,MDM2,SIN3A,CCNE1,RRAS2,CDKN1A
Natural Killer Cell Signaling	3,21E-01	5,95E-01	CD247,RAF1,RAC2,MAPK1,PIK3R1,KRAS,NCK1,CD300A,PAK1,LCK,MAP2K2,MAPK3,PIK3CG,MRAS,NCR2,KLRC1,AKT2,PTPN6,PRKCQ,LAIR1,RRAS,RAC1,SH3BP2,LILRB1,INPP5F,PRKCD,PLCG2,SYK,ZAP70,LAT,PIK3CD,PRKCH,VAV1,PAK7,INPP5K,LCP2,FYN,PIK3CA,PIK3R5,INPPL1,OCRL,PRKCZ,AKT1,SH2D1A,INPP5B,SOS1,AKT3,PRKCE,KIR2DL4,PIK3R2,MAP2K1,VAV2,NRAS,PAK6,PIK3C2A,FCGR2A,GRB2,PIK3C2G,PLCG1,PRKCG,RRAS2,PRKCI,PAK3,CD244,SH2D1B,PRKCB
Citrulline Biosynthesis	3,21E-01	7,5E-01	PRODH,OTC,GLS,ARG2,ALDH18A1,GLS2
Glucocorticoid Biosynthesis	3,21E-01	7,5E-01	CYP17A1,CYP11B1,HSD3B1,HSD3B2,CYP11B2,CYP21A2
UDP-N-acetyl-D-galactosamine Biosynthesis II	3,21E-01	7,5E-01	GNPNAT1,GPI,PGM3,GCK,GNPDA2,UAP1
Aryl Hydrocarbon Receptor Signaling	3,21E-01	5,67E-01	TRIP11,MAPK1,TP73,HSPB2,POLA1,RARG,ARNT,MYC,CTSD,NCOA7,ALDH1L1,ALDH1A1,GSTM2,CYP1A2,CCND3,TGFB1,ALDH3A2,MAPK3,RARA,GSTA1,ALDH3A1,ALDH6A1,FASLG,ALDH7A1,ALDH1B1,TFDP1,MED1,GSTM3,CDK6,ALDH8A1,ALDH1A2,E2F1,TGFB3,HSP90AA1,ALDH18A1,HSPB7,DHFR,ALDH16A1,ESR1,ESR2,TNF,HSPB1,HSPB3,RELA,ALDH4A1,GSTM5,CDK4,NFKB1,FAS,EP300,CHEK1,GSTT1,JUN,SP1,NCOA2,ALDH1A3,RARB,GSTM4,TGFB2,RXRB,NFE2L2,CHEK2,SRC,GSTM1,CYP1A1,M…
Clathrin-mediated Endocytosis Signaling	3,13E-01	5,71E-01	RAB5C,APOB,F2R,PIK3R1,APOC4,SH3GLB1,ITGB3,VEGFA,PON1,CD2AP,SNX9,PIK3CG,FGF12,CSNK2A1,FIGF,STAM,ITGB4,DNM2,PCYOX1,AP2S1,UBD,MET,HSPA8,RAB11A,TFRC,PIK3CD,PDGFD,APOD,APOE,AP2A1,PIK3CA,STON2,ARPC1B,GAK,ITGB8,CDC42,ITGB7,LYZ,ACTR3,IGF1,AAK1,FGF23,DAB2,PIK3R2,FGF3,FGF7,HGS,PPP3CA,RAB4B,ITGB1,AP2B1,GRB2,ACTB,SH3GL3,FGF14,PIK3C2G,MDM2,HIP1,SAA4,TSG101,LDLR,SH3GL2,AP2A2,F2,FGF18,RAB11B,AMPH,SH3KBP1,CLTC,R…
Regulation of Actin-based Motility by Rho	3,05E-01	5,81E-01	RAC2,MYL6,DIRAS3,MYL5,PIKFYVE,PIP5K1B,LIMK1,PAK1,RHOG,RHOB,CFL1,RAC1,WASF1,RHOJ,MYL7,MYL9,PIP5K1A,MYL12A,RHOQ,MYL12B,RHOA,PPP1R12B,PPP1R12A,PAK7,PIP4K2A,PIP4K2C,ARPC1B,MYL6B,ACTA2,RHOT2,PPP1CB,MYLK,CDC42,WASL,ACTR3,RHOD,RHOT1,PFN4,RHOU,PFN2,PIP5KL1,ACTC1,PI4KA,PAK6,RHOC,ARPC5L,ACTB,MYL1,ROCK1,PAK3
Acute Myeloid Leukemia Signaling	2,98E-01	5,8E-01	MAP2K4,MAP2K6,RAF1,RELA,PIK3CA,TCF4,MAPK1,PIK3R1,FLT3,PIK3R5,KRAS,NFKB1,HNF1A,TCF7,EIF4EBP1,MYC,BRAF,AKT1,MAP2K2,RARA,MAPK3,PIK3CG,SOS1,RPS6KB2,CEBPA,MRAS,AKT3,PIK3R2,STAT5B,MAP2K1,CSF3R,RPS6KB1,STAT5A,AKT2,MAP2K7,NRAS,PIK3C2A,GRB2,RRAS,PIK3C2G,TCF7L1,FLT3LG,RRAS2,MAP2K3,PIK3CD,MAP2K5,TCF7L2
Assembly of RNA Polymerase III Complex	2,98E-01	6,43E-01	GTF3C1,GTF3C4,GTF3C2,GTF3C3,SF3A2,SF3A1,GTF3A,BRF1,POLR3D
Fatty Acid Activation	2,98E-01	6,92E-01	SLC27A2,ACSL6,ACSL5,SLC27A6,SLC27A1,SLC27A3,ACSBG2,SLC27A4,ACSL1
VEGF Signaling	2,98E-01	5,68E-01	RAF1,MAPK1,PIK3R1,KRAS,ELAVL1,ARNT,PTK2,VEGFA,ROCK2,MAP2K2,EIF1AX,MAPK3,PIK3CG,MRAS,FIGF,SH2D2A,PTPN6,AKT2,RRAS,ACTN3,EIF2B3,PLCG2,EIF2B5,PIK3CD,PIK3CA,ACTA2,PIK3R5,HIF1A,EIF2S1,PDGFC,PGF,AKT1,SOS1,FOXO3,AKT3,PIK3R2,ACTC1,MAP2K1,ACTN1,SRC,PXN,NRAS,PIK3C2A,GRB2,ACTB,ACTN2,PIK3C2G,PLCG1,ROCK1,EIF2S2,RRAS2,KDR,SFN,PRKCB
Valine Degradation I	2,92E-01	6,67E-01	HIBCH,HADHB,BCAT1,ECHS1,ABAT,HIBADH,BCKDHA,DLD,ACADSB,DBT,ALDH6A1,HADHA
Melanocyte Development and Pigmentation Signaling	2,92E-01	5,86E-01	PRKACB,RAF1,MAPK1,PIK3R1,KRAS,POMC,MAP2K2,PIK3CG,MAPK3,MRAS,RPS6KB1,PTPN6,MITF,RRAS,CREBBP,CREB3,CREB5,ATF2,ADCY9,RPS6KA6,PLCG2,PRKACG,PIK3CD,RPS6KA1,ADCY10,PIK3CA,PIK3R5,PRKAG1,EP300,SOS1,RPS6KB2,PRKAR1B,PIK3R2,RPS6KA2,ADCY8,MAP2K1,SRC,ADCY2,NRAS,GNAS,PIK3C2A,GRB2,PRKAR2A,ADCY6,PIK3C2G,PLCG1,RRAS2,PRKAG2,RPS6KA4,ADCY7,PRKAR1A
NAD Salvage Pathway III	2,88E-01	8E-01	NMRK1,NMNAT1,NMNAT2,NMRK2
GDP-glucose Biosynthesis	2,88E-01	8E-01	PGM3,GCK,PGM1,PGM2
Tyrosine Degradation I	2,88E-01	8E-01	HPD,TAT,HGD,FAH
Folate Polyglutamylation	2,88E-01	8E-01	MTHFD1L,SHMT1,FPGS,SHMT2
Acetate Conversion to Acetyl-CoA	2,88E-01	8E-01	ACSS3,ACSS2,ACSS1,ACSL1
Coagulation System	2,71E-01	6,29E-01	F12,F2R,PROC,VWF,THBD,F2,FGG,SERPIND1,BDKRB2,F11,F9,F8,F5,FGB,PLAU,FGA,SERPINE1,TFPI,A2M,BDKRB1,F13B,PLAT
IL-17A Signaling in Airway Cells	2,67E-01	5,57E-01	MAP2K4,RELA,PIK3CA,JAK1,MAPK1,PIK3R1,NFKBIE,PIK3R5,CCL20,JAK2,MAPK13,CXCL5,NFKB1,PTEN,IKBKB,IKBKG,NFKBIA,AKT1,TRAF3IP2,MAP2K2,MAPK3,PIK3CG,AKT3,PIK3R2,GSK3B,NFKBIB,MAP2K1,AKT2,PIK3C2A,MAPK8,PIK3C2G,MAPK9,CCL11,IL17A,TRAF6,IL19,MAPK10,PIK3CD,JAK3
TNFR1 Signaling	2,67E-01	5,69E-01	MAP2K4,RELA,NFKBIE,TNFAIP3,NFKB1,CDC42,CASP6,IKBKB,PAK1,IKBKG,JUN,NFKBIA,CASP9,BID,CASP8,NFKBIB,MAP4K2,CASP3,PAK6,MAP3K1,MAPK8,FADD,FOS,TRAF2,RIPK1,PAK3,PAK7,CYCS,TNF
Role of JAK family kinases in IL-6-type Cytokine Signaling	2,67E-01	6,15E-01	MAP2K4,STAT5A,SOCS3,JAK1,MAPK1,IL6R,MAPK8,MAPK9,MAPK13,JAK2,MAPK3,MAPK10,OSM,OSMR,STAT5B,STAT1
NAD Phosphorylation and Dephosphorylation	2,67E-01	7E-01	NNT,ACP2,ACP6,ACP1,NADK,ACPL2,ACPP
Induction of Apoptosis by HIV1	2,67E-01	5,71E-01	MAP2K4,RELA,NFKBIE,MAP3K5,NFKB1,SLC25A5,FAS,IKBKB,IKBKG,BBC3,CASP9,NFKBIA,BID,HTRA2,CASP8,TNFRSF1B,NFKBIB,FASLG,TRAF1,SLC25A13,MAP2K7,CASP3,CXCR4,MAPK8,SLC25A3,MAPK9,BAX,BAK1,FADD,TRAF2,RIPK1,MAPK10,IKBKAP,SLC25A10,CYCS,TNF
DNA Methylation and Transcriptional Repression Signaling	2,67E-01	5,65E-01	SAP18,MECP2,HDAC2,DNMT3A,HDAC1,RBBP7,MTA2,SAP130,SIN3A,DNMT3B,MBD3,SUDS3,DNMT1
Lymphotoxin β Receptor Signaling	2,67E-01	5,89E-01	RELA,TRAF3,PIK3CA,MAPK1,PIK3R1,PIK3R5,PDPK1,LTB,NFKB1,EP300,IKBKB,IKBKG,NFKBIA,AKT1,CASP9,PIK3CG,MAPK3,TRAF4,AKT3,PIK3R2,TRAF1,AKT2,VCAM1,CASP3,PIK3C2A,CREBBP,PIK3C2G,TRAF6,TRAF2,LTA,IKBKAP,PIK3CD,CYCS
Remodeling of Epithelial Adherens Junctions	2,67E-01	6,06E-01	RAB5C,RALA,ARPC1B,ACTA2,CTNNA1,TUBB,IQGAP1,CLIP1,TUBB2B,CTNNA2,ACTR3,TUBA8,HGF,EXOC2,CBLL1,TUBA3C/TUBA3D,TUBB4A,TUBA3E,CTNNB1,HGS,ACTC1,DNM2,ACTN1,SRC,TUBB3,ARPC5L,ACTN2,ACTB,ACTN3,TUBG1,APC,MET,DNM1,CDH1,TUBB6,ZYX,MAPRE2,DNM1L,MAPRE3,CTNND1
Epoxysqualene Biosynthesis	2,67E-01	1E00	SQLE,FDFT1
β-alanine Degradation I	2,67E-01	1E00	ABAT,ALDH6A1
Guanine and Guanosine Salvage I	2,67E-01	1E00	PNP,HPRT1
Spermine Biosynthesis	2,67E-01	1E00	SMS,AMD1
Proline Degradation	2,67E-01	1E00	ALDH4A1,PRODH
L-DOPA Degradation	2,67E-01	1E00	COMT,LRTOMT
Taurine Biosynthesis	2,67E-01	1E00	CSAD,CDO1
Flavin Biosynthesis IV (Mammalian)	2,67E-01	1E00	FLAD1,RFK
Uridine-5'-phosphate Biosynthesis	2,67E-01	1E00	CAD,UMPS
4-hydroxyproline Degradation I	2,67E-01	1E00	ALDH4A1,HOGA1
Sulfate Activation for Sulfonation	2,67E-01	1E00	PAPSS1,PAPSS2
Thiosulfate Disproportionation III (Rhodanese)	2,67E-01	1E00	MOCS3,TST
Putrescine Biosynthesis III	2,67E-01	1E00	ADC,ODC1
Formaldehyde Oxidation II (Glutathione-dependent)	2,67E-01	1E00	ADH5,ESD
Glycine Biosynthesis I	2,67E-01	1E00	SHMT1,SHMT2
Glutamine Degradation I	2,67E-01	1E00	GLS,GLS2
Glutamate Biosynthesis II	2,67E-01	1E00	GLUD1,GLUD2
Glutamate Degradation X	2,67E-01	1E00	GLUD1,GLUD2
Hepatic Cholestasis	2,67E-01	5,67E-01	PRKACB,MAP2K4,PPARA,MAP3K4,CETP,ATP8B1,CYP8B1,IL1R2,IKBKB,IKBKG,NR1I2,ABCC1,RARA,ABCB11,HNF4A,NFKBIB,IL1RAP,IL8,PRKCQ,TJP2,NR1H3,SLCO1A2,IL33,TRAF6,ADCY9,IL18,IL1RN,PRKCD,PRKACG,MAPK10,CD14,PRKCH,IL1RAPL1,ADCY10,ESR1,TNF,RELA,SLC10A1,IL1RL1,NR1H4,NFKBIE,ABCC2,IL1F10,NFKB1,HNF1A,PRKAG1,PRKCZ,IRAK1,IL36G,JUN,NFKBIA,PRKAR1B,PRKCE,TNFRSF1B,ADCY8,MAP4K2,ADCY2,GNAS,MAPK8,PRKAR2A,ADCY6,MAPK9,IL1R1,IRAK3…
Regulation of eIF4 and p70S6K Signaling	2,64E-01	5,32E-01	RAF1,MAPK1,PPP2CA,PIK3R1,PPP2R5B,PDPK1,KRAS,PAIP2,MAPK13,RPS23,RPS11,RPS7,ITGA3,MAP2K2,EIF4G2,EIF3B,EIF1AX,EIF3D,PIK3CG,PPM1J,MAPK3,MRAS,AGO1,RPS10,ITGA4,PABPC1,RPS6KB1,AKT2,RRAS,EIF2B3,EIF3M,RPS6,PPP2R1A,RPS4X,FAU,PPP2R3A,IRS1,PPP2R2B,EIF2B5,PIK3CD,RPS25,RPS15A,RPSA,PIK3CA,PPP2R2A,PIK3R5,RPS8,RPS21,EIF2S1,EIF4G1,RPS17/RPS17L,PRKCZ,EIF4E,EIF4EBP1,RPS27,AKT1,SOS1,RPS9,AKT3,PPP2R5C,PPP2R2C,PIK3R2,M…
IL-15 Production	2,58E-01	5,86E-01	RELA,MAP3K11,TWF1,JAK1,IL15,IFNB1,JAK2,NFKB1,IFNA1/IFNA13,PRKCZ,IRF1,PTK2,PRKCI,TXK,STAT1,JAK3,IFNA5
Paxillin Signaling	2,58E-01	5,36E-01	MAP2K4,MAPK1,PIK3R1,TLN1,KRAS,NCK1,MAPK13,ITGB3,NCK2,PTK2,ITGAE,ITGA3,PAK1,ITGA11,PIK3CG,ITGAV,MRAS,ITGB4,ITGA4,RRAS,ACTN3,ITGA6,RAC1,ITGAM,TLN2,MAPK10,PIK3CD,PAK7,ITGA1,PIK3CA,ARHGEF7,ACTA2,PIK3R5,ITGB8,ITGA10,CDC42,BCAR1,ITGB7,ARFIP2,SOS1,PIK3R2,ACTC1,ACTN1,ITGB1,SRC,PXN,NRAS,PAK6,PIK3C2A,GRB2,ACTN2,ACTB,ITGA2,MAPK8,PIK3C2G,MAPK9,ITGAL,RRAS2,PAK3
Role of Osteoblasts, Osteoclasts and Chondrocytes in Rheumatoid Arthritis	2,56E-01	5,6E-01	BMP4,WNT10B,AXIN1,PIK3R1,ITGB3,ITGA3,PIK3CG,NFKBIB,BMP8B,WNT5B,SFRP4,AKT2,TRAF6,DKK4,PIK3CD,MAP2K3,SFRP1,TNF,WNT1,MAP2K6,PIK3CA,ADAM17,TCF4,IL1RL1,LRP6,MAP3K5,IL36G,AKT1,JUN,IGF1,MMP8,PIK3R2,TNFRSF1B,CTNNB1,PPP3CA,BMP1,ITGB1,CTSK,CALML5,TNFSF11,ITGA2,MAPK8,PIK3C2G,IL36B,CALM1 (includes others),FOS,TRAF2,WNT3A,CSF1,BMP7,TCF7L2,MAP2K4,BMP15,WNT3,MAPK1,MMP3,NFATC3,CSNK1A1,MMP13,TCF7,IL1R2,IKBKB,IKBK…
Calcium-induced T Lymphocyte Apoptosis	2,43E-01	5,74E-01	CD247,CAMK4,CD3E,CD4,HLA-DQB1,ATP2A2,PRKCZ,ATP2A1,EP300,PPP3R2,LCK,PRKCE,PPP3CA,ORAI1,HLA-DMA,CALML5,PRKCQ,HDAC2,ITPR2,HDAC1,ATP2A3,PLCG1,CD3D,PRKCG,CD3G,CALM1 (includes others),PRKCI,PRKCD,MEF2D,ZAP70,NFATC2,HLA-DOB,CAPN2,PRKCH,PRKCB
VDR/RXR Activation	2,43E-01	5,9E-01	IL12A,CCNC,IL1RL1,CCL5,PRKCZ,EP300,CXCL10,GTF2B,YY1,SP1,NCOA2,GADD45A,RUNX2,TRPV6,IL2,TGFB2,CSNK2A1,CEBPA,PRKCE,NCOR1,CYP27B1,VDR,CALB1,RXRB,IGFBP6,WT1,TNFSF11,PRKCQ,MED1,CEBPB,THBD,SULT2A1,PRKCG,PRKCI,COL13A1,PRKCD,CDKN1A,IGFBP3,NCOA1,CD14,PRKCH,NCOR2,PTH,CST6,S100G,PRKCB
Cleavage and Polyadenylation of Pre-mRNA	2,43E-01	6,67E-01	PAPOLA,CPSF6,PABPN1,CPSF1,CSTF2,CPSF3,CSTF3,WDR33
Hematopoiesis from Multipotent Stem Cells	2,43E-01	6,67E-01	EPO,THPO,IL5,CSF1,IL2,IL15,CSF3,IL4
Chondroitin Sulfate Degradation (Metazoa)	2,43E-01	6,67E-01	HYAL3,HYAL2,GM2A,HYAL1,CD44,HEXA,SPAM1,ARSB
Mevalonate Pathway I	2,43E-01	6,67E-01	MVD,HADHB,PMVK,ACAT2,IDI1,ACAT1,HMGCS2,HADHA
Sucrose Degradation V (Mammalian)	2,43E-01	7,14E-01	ALDOB,TPI1,SI,ALDOA,GALM
Inositol Pyrophosphates Biosynthesis	2,43E-01	7,14E-01	IP6K3,IPPK,IP6K1,PPIP5K1,PPIP5K2
Mineralocorticoid Biosynthesis	2,43E-01	7,14E-01	CYP11B1,HSD3B1,HSD3B2,CYP11B2,CYP21A2
Role of JAK1, JAK2 and TYK2 in Interferon Signaling	2,3E-01	5,77E-01	RELA,RAF1,PTPN6,JAK1,PTPN2,IFNB1,JAK2,NFKB1,IFNAR2,IFNA1/IFNA13,TSHB,STAT2,STAT1,IFNA5,IFNAR1
Triacylglycerol Degradation	2,3E-01	6,25E-01	LIPC,LIPF,PNLIPRP1,LIPE,NDST4,PRDX6,AADAC,ABHD6,CEL,LPL,MGLL,LIPG,NDST2,NDST1,PNLIP
Superpathway of D-myo-inositol (1,4,5)-trisphosphate Metabolism	2,3E-01	6,25E-01	MINPP1,SEC16A,INPPL1,ITPKA,INPP5A,OCRL,PTEN,INPP5F,ITPKB,INPP5J,INPP5B,BPNT1,IMPA2,INPP5K,PMPCA
Estrogen Receptor Signaling	2,21E-01	5,56E-01	RAF1,POLR2F,TAF11,POLR2D,MAPK1,KRAS,TAF10,TAF13,DDX5,MAP2K2,MAPK3,HIST3H3,MED21,MRAS,POLR2H,MED16,TAF9,MED1,RRAS,CREBBP,HIST2H3C (includes others),PHB2,RBFOX2,PCK1,MED12,MED14,TAF4B,TAF1,HDAC3,POLR2E,ERCC3,MED31,NCOA1,ESR1,ESR2,POLR2I,CCNC,GTF2F2,TAF7,GTF2A1,NR3C1,EP300,GTF2B,POLR2C,PCK2,NCOA2,MED15,CTBP2,SOS1,MED10,GTF2H5,NCOR1,MAP2K1,TAF2,TAF12,POLR2J2/POLR2J3,MED18,SRC,NRAS,MED20,GRB2,MED30,ME…
Cardiomyocyte Differentiation via BMP Receptors	2,2E-01	6E-01	NKX2-5,BMP4,BMPR1A,SMAD6,SMAD4,MYH7,BMP7,BMPR1B,NPPA,BMP10,GATA4,ATF2
GADD45 Signaling	2,2E-01	5,71E-01	PCNA,CCNE1,GADD45B,GADD45A,CCND3,GADD45G,CDKN1A,CDK4,ATR,MAP3K4,CDK1,CCNB1
tRNA Charging	2,1E-01	6,05E-01	RARS2,HARS,LARS2,DARS2,HARS2,MARS,NARS2,EPRS,FARSA,LARS,PARS2,TARS2,RARS,FARS2,VARS2,DARS,AARS2,EARS2,AARS,VARS,SARS,SARS2,IARS
DNA Double-Strand Break Repair by Non-Homologous End Joining	2,1E-01	5,62E-01	WRN,DCLRE1C,LIG4,XRCC4,XRCC5,RAD50,PARP1,XRCC1,NBN
Isoleucine Degradation I	2,1E-01	6,43E-01	HSD17B10,HADHB,BCAT1,ECHS1,ACAT2,ACAT1,DLD,ACADSB,HADHA
Leukotriene Biosynthesis	2,1E-01	6,43E-01	LTA4H,GGTLC1,DPEP1,MGST2,GGTLC2,GGT6,GGT5,GGT1,GGT7
Thyroid Hormone Metabolism II (via Conjugation and/or Degradation)	2,09E-01	6,15E-01	UGT1A6,UGT2B17,CSGALNACT1,UGT1A1,SULT1A2,UGT3A2,UGT2A1,UGT2A3,DIO1,SULT1A1,SULT1A3/SULT1A4,UGT2B15,SULT1C3,UGT3A1,UGT1A9 (includes others),SULT1B1
Amyotrophic Lateral Sclerosis Signaling	2,05E-01	5,7E-01	GRIN2A,CACNA1S,RAB5C,PIK3R1,GRIA4,VEGFA,PAK1,CACNA1E,GRIK5,CASP9,PIK3CG,NEFM,FIGF,GRIK1,CAPN5,CAPN6,CASP3,GRIA2,RAC1,CACNA1A,CCS,CAPN1,GLUL,PIK3CD,CAPN2,CAPN7,CYCS,SSR4,CAPN3,NOS1,PIK3CA,GDNF,GRIA1,GPX1,PIK3R5,PDGFC,PGF,HECW1,IGF1,CASP1,AKT3,BID,PIK3R2,RNF19A,CAPN10,PPP3CA,GRIN1,GRIN3B,CACNA1D,PIK3C2A,GRIK3,PIK3C2G,BAX,ALS2,CAPNS1,GRIK4,CAT
Glycogen Degradation II	1,98E-01	6,67E-01	PGM3,PGM1,PYGB,PYGL,TYMP,PGM2
Neuropathic Pain Signaling In Dorsal Horn Neurons	1,97E-01	5,69E-01	PRKACB,GRIN2A,CAMK1,MAPK1,CAMK1D,PIK3R1,GRIA4,PLCE1,PIK3CG,MAPK3,GRM6,PLCB1,PRKCQ,ITPR2,GRM8,GRIA2,PLCL2,PRKCD,PLCG2,PRKACG,PRKCH,PIK3CD,KCNN3,PIK3CA,KCNN4,GRM2,CAMK4,BDNF,GRIA1,PIK3R5,TAC1,PRKCZ,PRKAG1,PLCD1,TACR1,CAMK1G,PRKAR1B,PRKCE,PIK3R2,PLCD4,SRC,GRIN1,GRIN3B,PIK3C2A,PRKAR2A,PIK3C2G,PLCG1,KCNH2,PRKCG,GRM5,PLCZ1,FOS,PLCB4,NTRK2,PRKCI,PRKAG2,PRKCB,PRKAR1A
Mitochondrial Dysfunction	1,97E-01	5,7E-01	MAP2K4,FURIN,NDUFA9,APH1B,CPT1B,XDH,COX8A,ATP5L,NCSTN,NDUFB8,UQCRB,NDUFA4L2,VDAC2,COX6A2,PDHA1,MAOB,NDUFA5,CASP9,NDUFS6,UQCRFS1,HTRA2,GPX4,ATP5F1,ATP5G3,ATP5J,NDUFB3,CPT1A,COX8C,CASP3,ATP5A1,BACE1,SDHC,COX7A1,GPX7,COX7C,GSR,ATP5C1,NDUFS5,NDUFB11,TXN2,NDUFA6,APH1A,MAPK10,CYCS,SNCA,COX6C,NDUFA4,HSD17B10,COX7B,COX6A1,UQCRH,PRDX5,COX10,RHOT2,TRAK1,PSEN2,ATP5S,NDUFA2,NDUFB9,PARK7,NDUFAB1,ATP5J2,CYB5R3…
Arsenate Detoxification I (Glutaredoxin)	1,97E-01	7,5E-01	GLRX2,PNP,GSTO1
Uracil Degradation II (Reductive)	1,97E-01	7,5E-01	DPYS,DPYD,UPB1
Serine Biosynthesis	1,97E-01	7,5E-01	PSAT1,PSPH,PHGDH
Branched-chain α-keto acid Dehydrogenase Complex	1,97E-01	7,5E-01	BCKDHA,DLD,DBT
Spermine and Spermidine Degradation I	1,97E-01	7,5E-01	SAT1,PAOX,SMOX
Catecholamine Biosynthesis	1,97E-01	7,5E-01	PNMT,DDC,DBH
Thymine Degradation	1,97E-01	7,5E-01	DPYS,DPYD,UPB1
Proline Biosynthesis I	1,97E-01	7,5E-01	PYCRL,ALDH18A1,PYCR1
Melatonin Degradation II	1,97E-01	7,5E-01	MAOB,SMOX,MAOA
N-acetylglucosamine Degradation II	1,97E-01	7,5E-01	NAGK,AMDHD2,GNPDA2
Role of PI3K/AKT Signaling in the Pathogenesis of Influenza	1,97E-01	5,37E-01	RELA,PIK3CA,CCR5,MAPK1,PIK3R1,NFKBIE,IFNB1,PIK3R5,CCL5,NFKB1,IFNA6,NFKBIA,AKT1,CASP9,MAP2K2,PIK3CG,MAPK3,AKT3,GSK3B,PIK3R2,IFNK,NFKBIB,IFNA5,PLAC8,MAP2K1,KPNA3,AKT2,PIK3C2A,CRKL,PIK3C2G,GNAI1,IFNA1/IFNA13,GNAI3,ZNF346,PIK3CD,IFNAR1
Eicosanoid Signaling	1,97E-01	5,9E-01	LTA4H,ALOX12B,AKR1C3,PTGDR,PTGER3,PLA2G10,TBXA2R,ALOX12,GGT1,PLA2G7,PRDX6,PLA2G2F,LCAT,PLB1,PLA2G5,PLA2G4F,PLA2G12B,CYSLTR2,PTGER4,ALOX15,DPEP1,PTGS1,PLA2G4C,PLA2G1B,FPR2,ALOX5AP,PLA2G2A,PLA2G4A,ALOX15B,PLA2G4D,PLA2G2E,PLA2G2D,PLA2G4B,CYSLTR1,RARRES3,PTGER2
IL-17A Signaling in Fibroblasts	1,97E-01	5,38E-01	RELA,MAPK1,NFKBIE,CEBPD,MAPK13,CXCL5,CEBPB,NFKB1,NFKBIZ,IL17A,TRAF6,IKBKB,FOS,IKBKG,TRAF3IP2,JUN,NFKBIA,CCL2,MAPK3,GSK3B,NFKBIB
RAN Signaling	1,97E-01	5,56E-01	KPNA3,KPNA5,CSE1L,KPNA2,TNPO1,RANGAP1,RANBP2,RAN,XPO1,KPNA1
Extrinsic Prothrombin Activation Pathway	1,97E-01	6,25E-01	F12,F5,PROC,FGB,TFPI,THBD,FGA,F13B,FGG,F2
Methionine Degradation I (to Homocysteine)	1,97E-01	6,25E-01	AHCYL1,SUV39H2,MAT1A,MGMT,SUV39H1,PRMT5,AHCYL2,EHMT1,FTSJ2,AHCY
Cdc42 Signaling	1,97E-01	5,24E-01	CD247,MAP2K4,RAF1,MAP3K11,MYL6,MAPK1,CD3E,DIAPH3,MYL5,LIMK2,EXOC6,HLA-DQB1,MAPK13,CLIP1,LIMK1,ITGA3,PAK1,CFL2,EXOC2,EXOC5,GSK3B,HLA-F,EXOC3,ITK,ITGA4,IQGAP3,CFL1,APC,ATF2,MYL7,MYL9,CD3G,MYL12A,MYL12B,MAPK10,PPP1R12B,PPP1R12A,CDC42SE1,VAV1,HLA-E,B2M,FGD3,RALA,ARPC1B,MYL6B,HLA-A,PPP1CB,MYLK,CDC42,IQGAP1,PRKCZ,HLA-G,IQGAP2,WASL,ACTR3,JUN,ITGB1,VAV2,SRC,EXOC1,HLA-DMA,ARPC5L,ITGA2,HLA-B,MAPK8,MAPK9,EX…
EGF Signaling	1,9E-01	5,69E-01	MAP2K4,RAF1,PIK3CA,JAK1,MAPK1,PIK3R1,PIK3R5,MAPK13,AKT1,JUN,PIK3CG,MAPK3,SOS1,CSNK2A1,AKT3,PIK3R2,STAT1,MAP2K1,EGFR,RPS6KB1,SRC,AKT2,MAP2K7,PIK3C2A,ITPR2,GRB2,MAP3K1,MAPK8,PIK3C2G,PLCG1,CSNK2A2,FOS,PIK3CD
Glutamate Receptor Signaling	1,9E-01	5,41E-01	SLC17A8,GRM2,GRIN2A,SLC1A4,CAMK4,HOMER2,GRIA1,SLC17A2,SLC1A3,HOMER3,GRIA4,GRIK5,GNB3,HOMER1,GRM6,SLC17A1,GRIK1,GRIN1,CALML5,GRIN3B,GRM8,GLS,GNG2,GRIK3,GRIA2,GRIP1,GRM5,CALM1 (includes others),PICK1,GRIK4,SLC17A7,GLUL,SLC1A7
Basal Cell Carcinoma Signaling	1,87E-01	5,69E-01	SHH,BMP15,TCF4,BMP4,WNT10B,WNT3,AXIN1,HNF1A,TCF7,WNT7B,GSK3B,CTNNB1,FZD2,PTCH2,BMP8B,WNT5B,BMP1,STK36,WNT9B,WNT9A,PTCH1,DVL1,FZD9,TCF7L1,HKR1,APC,BMP10,FZD8,FZD4,WNT3A,WNT10A,GLIS2,FZD6,FZD5,DVL3,BMP7,DVL2,GLI1,WNT1,WNT11,TCF7L2
Notch Signaling	1,83E-01	5,24E-01	FURIN,ADAM17,DTX3,CNTN1,DTX4,APH1B,MFNG,NUMB,NCSTN,PSEN2,NUMBL,MAML1,NOTCH2,APH1A,MAML3,HES7,JAG1,NOTCH1,DLL4,PSEN1,RFNG,HEY1
Glycogen Degradation III	1,83E-01	6,36E-01	PGM3,PGM1,PYGB,PYGL,TYMP,MGAM,PGM2
Purine Nucleotides De Novo Biosynthesis II	1,83E-01	6,36E-01	ADSL,ADSSL1,IMPDH2,IMPDH1,PAICS,PPAT,ATIC
Role of Oct4 in Mammalian Embryonic Stem Cell Pluripotency	1,83E-01	5,91E-01	FOXA1,SH3GLB1,FOXD3,IGF2BP1,FAM208A,SOX2,CASP6,PHB,RARA,JARID2,NR2F6,RXRB,PCGF6,PPP1R8,TDRD7,MEF2A,HOXB1,PARP1,WWP2,NANOG,CCNF,FBXO15,NR5A1,ASH2L,SALL4,POU5F1
Differential Regulation of Cytokine Production in Macrophages and T Helper Cells by IL-17A and IL-17F	1,79E-01	6,11E-01	IL12A,CCL4,CCL2,IL9,CCL5,CCL3,CSF3,IL13,IL17F,TNF,IL17A
D-myo-inositol (1,4,5)-trisphosphate Degradation	1,79E-01	6,11E-01	INPP5J,INPP5F,INPP5B,SEC16A,BPNT1,IMPA2,INPPL1,INPP5K,INPP5A,OCRL,PMPCA
Cysteine Biosynthesis III (mammalia)	1,79E-01	6,11E-01	CBS,AHCYL1,SUV39H2,MAT1A,MGMT,SUV39H1,PRMT5,AHCYL2,EHMT1,FTSJ2,AHCY
Role of JAK2 in Hormone-like Cytokine Signaling	1,74E-01	5,59E-01	EPO,STAT5A,SOCS3,PTPN6,JAK1,EPOR,PRL,IRS4,SOCS2,SOCS6,JAK2,GHR,SH2B3,IRS1,PRLR,STAT5B,STAT1,SIRPA,SH2B1
Docosahexaenoic Acid (DHA) Signaling	1,74E-01	5,61E-01	ALOX15,PIK3CA,AKT2,PIK3C2A,CASP3,PIK3R1,PIK3C2G,PIK3R5,PDPK1,GSK3A,BAX,H2BFM,APP,AKT1,CASP9,PIK3CG,BIK,AKT3,BID,PIK3CD,PIK3R2,GSK3B,CYCS
NAD Biosynthesis from 2-amino-3-carboxymuconate Semialdehyde	1,74E-01	6,67E-01	NADSYN1,NMNAT1,ABL1,NMNAT2
Arginine Biosynthesis IV	1,74E-01	6,67E-01	OTC,GLUD1,ASL,GLUD2
Proline Biosynthesis II (from Arginine)	1,74E-01	6,67E-01	PADI4,PYCRL,OTC,PYCR1
Urea Cycle	1,74E-01	6,67E-01	OTC,ARG2,ASL,CPS1
Chondroitin and Dermatan Biosynthesis	1,74E-01	6,67E-01	CHSY3,CHSY1,CHPF,CSGALNACT1
Thioredoxin Pathway	1,74E-01	6,67E-01	TXNDC2,TXN,NXN,TXNRD1
Pentose Phosphate Pathway (Non-oxidative Branch)	1,74E-01	6,67E-01	RPE,TKT,TKTL1,RPIA
Adenine and Adenosine Salvage III	1,74E-01	6,67E-01	CECR1,PNP,ADA,HPRT1
Purine Ribonucleosides Degradation to Ribose-1-phosphate	1,74E-01	6,67E-01	CECR1,PNP,ADA,PGM2
Zymosterol Biosynthesis	1,74E-01	6,67E-01	NSDHL,MSMO1,TM7SF2,LBR
Glycogen Biosynthesis II (from UDP-D-Glucose)	1,74E-01	6,67E-01	GYS1,UGP2,GBE1,GYG2
Aspartate Degradation II	1,74E-01	6,67E-01	MDH1B,MDH1,MDH2,GOT2
GDP-mannose Biosynthesis	1,74E-01	6,67E-01	GPI,PMM1,PMM2,MPI
Cholesterol Biosynthesis I	1,74E-01	6,15E-01	SQLE,FDFT1,NSDHL,DHCR7,DHCR24,MSMO1,TM7SF2,LBR
Cholesterol Biosynthesis II (via 24,25-dihydrolanosterol)	1,74E-01	6,15E-01	SQLE,FDFT1,NSDHL,DHCR7,DHCR24,MSMO1,TM7SF2,LBR
Cholesterol Biosynthesis III (via Desmosterol)	1,74E-01	6,15E-01	SQLE,FDFT1,NSDHL,DHCR7,DHCR24,MSMO1,TM7SF2,LBR
Interferon Signaling	1,74E-01	5,88E-01	RELA,IFIT3,OAS1,JAK1,PTPN2,MX1,PIAS1,IFNB1,IRF9,JAK2,BAX,IFNAR2,IFNA1/IFNA13,MED14,BAK1,IRF1,STAT2,STAT1,IFNA5,IFNAR1
Superpathway of Cholesterol Biosynthesis	1,74E-01	5,93E-01	MVD,SQLE,NSDHL,PMVK,ACAT2,IDI1,MSMO1,HMGCS2,TM7SF2,LBR,HADHB,FDFT1,DHCR7,DHCR24,ACAT1,HADHA
FGF Signaling	1,66E-01	5,63E-01	MAP2K6,RAF1,PIK3CA,MAPK1,PIK3R1,PIK3R5,MAP3K5,MAPK13,EP300,FGF13,FGFR3,AKT1,FGF10,FGF18,HGF,MAPK3,PIK3CG,SOS1,FGF12,FGF23,AKT3,FGF3,PIK3R2,FGF7,MAP2K1,PTPN6,AKT2,PIK3C2A,GRB2,CRKL,FGFR1,MAP3K1,FGF14,CREB3,CREBBP,PIK3C2G,MAPK8,RAC1,PLCG1,FGFR2,CREB5,FGF1,ATF2,MET,FGF17,FGF20,MAP2K3,PIK3CD,FGFRL1
Fatty Acid β-oxidation I	1,57E-01	5,86E-01	HSD17B10,ECHS1,SLC27A2,ACSL6,ACSBG2,SLC27A4,HSD17B8,HADHB,ECI2,ACSL5,SLC27A6,SLC27A1,SLC27A3,ACADM,HADHA,ACSL1,HADH
IL-4 Signaling	1,55E-01	5,6E-01	PIK3CA,JAK1,NFATC3,PIK3R1,PIK3R5,KRAS,INPPL1,HLA-DQB1,JAK2,OCRL,NR3C1,NFATC1,AKT1,NFAT5,INPP5B,PIK3CG,SOS1,MRAS,RPS6KB2,AKT3,PIK3R2,IL4,HLA-DMA,RPS6KB1,AKT2,IL2RG,IL4R,PTPN6,NRAS,IL13RA1,PIK3C2A,GRB2,RRAS,PIK3C2G,RRAS2,INPP5F,IRS1,HLA-DOB,NFATC2,PIK3CD,INPP5K,JAK3
Telomere Extension by Telomerase	1,52E-01	5,62E-01	TERF2,HNRNPA1,TNKS,PINX1,TERF1,POT1,XRCC5,RAD50,NBN
Airway Pathology in Chronic Obstructive Pulmonary Disease	1,46E-01	6,25E-01	IL8,MMP8,MMP2,TNF,MMP9
Cytotoxic T Lymphocyte-mediated Apoptosis of Target Cells	1,44E-01	5,29E-01	CD247,B2M,CASP3,CD3E,HLA-A,HLA-B,CD3D,FAS,FADD,CASP6,CD3G,PRF1,CASP9,BID,CASP8,CYCS,FASLG,GZMB
Glutathione Redox Reactions I	1,33E-01	5,88E-01	GSR,GSTT1,GPX3,MGST2,GPX1,GPX5,GPX8,GPX4,GPX7,PRDX6
Tryptophan Degradation III (Eukaryotic)	1,26E-01	5,79E-01	ACMSD,HSD17B10,HADHB,ACAT2,TDO2,HAAO,ACAT1,HADHA,HADH,GCDH,HSD17B8
Methylthiopropionate Biosynthesis	1,26E-01	1E00	ADI1
Acetyl-CoA Biosynthesis III (from Citrate)	1,26E-01	1E00	ACLY
Thiamin Salvage III	1,26E-01	1E00	TPK1
Glutamine Biosynthesis I	1,26E-01	1E00	GLUL
Glutamate Removal from Folates	1,26E-01	1E00	GGH
2-amino-3-carboxymuconate Semialdehyde Degradation to Glutaryl-CoA	1,26E-01	1E00	ACMSD
Xanthine and Xanthosine Salvage	1,26E-01	1E00	PNP
Threonine Degradation II	1,26E-01	1E00	GCAT
Sorbitol Degradation I	1,26E-01	1E00	SORD
Methylglyoxal Degradation VI	1,26E-01	1E00	LDHD
Histamine Biosynthesis	1,26E-01	1E00	HDC
Adenine and Adenosine Salvage VI	1,26E-01	1E00	ADK
Citrulline Degradation	1,26E-01	1E00	OTC
4-hydroxybenzoate Biosynthesis	1,26E-01	1E00	TAT
D-mannose Degradation	1,26E-01	1E00	MPI
4-hydroxyphenylpyruvate Biosynthesis	1,26E-01	1E00	TAT
Intrinsic Prothrombin Activation Pathway	1,26E-01	5E-01	KLK1,F12,PROC,THBD,FGG,F2,F11,COL1A1,F9,F8,F5,COL10A1,FGB,FGA,COL11A2,F13B
Androgen Biosynthesis	1,2E-01	5,83E-01	CYP17A1,HSD3B1,HSD17B3,HSD3B2,SRD5A3,AKR1C3,HSD17B14
Ubiquinol-10 Biosynthesis (Eukaryotic)	1,2E-01	5,83E-01	MICAL2,CYP2E1,BCKDHA,COQ3,URAD,COQ2,ECHDC1
Diphthamide Biosynthesis	1,15E-01	6,67E-01	EEF2,DPH6
NADH Repair	1,15E-01	6,67E-01	APOA1BP,GAPDH
Methylglyoxal Degradation I	1,15E-01	6,67E-01	HAGH,GLO1
1,25-dihydroxyvitamin D3 Biosynthesis	1,15E-01	6,67E-01	POR,CYP27B1
Ascorbate Recycling (Cytosolic)	1,15E-01	6,67E-01	GSTO2,GSTO1
Glutathione Redox Reactions II	1,15E-01	6,67E-01	GSR,TXNDC12
Hypusine Biosynthesis	1,15E-01	6,67E-01	DHPS,DOHH
Spermidine Biosynthesis I	1,15E-01	6,67E-01	SMS,AMD1
1D-myo-inositol Hexakisphosphate Biosynthesis V (from Ins(1,3,4)P3)	1,15E-01	6,67E-01	ITPK1,IPPK
Oxidized GTP and dGTP Detoxification	1,15E-01	6,67E-01	RUVBL2,NUDT1
N-acetylglucosamine Degradation I	1,15E-01	6,67E-01	AMDHD2,GNPDA2
DNA Double-Strand Break Repair by Homologous Recombination	1,15E-01	5E-01	RAD51,LIG1,POLA1,RAD52,ABL1,RPA1,RAD50,NBN
γ-glutamyl Cycle	1,15E-01	5,71E-01	GGTLC1,GGTLC2,GGT6,GGCT,GGT5,GGT1,GSS,GGT7
Protein Citrullination	1,05E-01	6E-01	PADI4,PADI3,PADI1
Pyruvate Fermentation to Lactate	1,05E-01	6E-01	LDHAL6A,LDHC,LDHA
Serotonin and Melatonin Biosynthesis	1,05E-01	6E-01	TPH1,DDC,ASMT
Lysine Degradation II	1,05E-01	6E-01	AADAT,AASS,ALDH7A1
Lysine Degradation V	1,05E-01	6E-01	AADAT,PIPOX,ALDH7A1
2-oxobutanoate Degradation I	1,05E-01	6E-01	PCCA,DLD,MUT
Citrulline-Nitric Oxide Cycle	1,05E-01	6E-01	NOS1,NOS2,ASL
dTMP De Novo Biosynthesis	1,05E-01	6E-01	SHMT1,DHFR,SHMT2
Phosphatidylcholine Biosynthesis I	9,19E-02	5,71E-01	CEPT1,PCYT1B,CHPT1,PCYT1A
