# Supplementary material for: Whole-genome cartography of p53 response elements ranked on transactivation potential
Source: BMC Genomics. 2015 Jun 17;16(1):464. doi: 10.1186/s12864-015-1643-9 (PMC4470028; doi:10.1186/s12864-015-1643-9)
Supplement: Additional file 6: — Complete list of identified REs within ENCODE distal DNAse regions. The list contains chromosomal coordinates and RE sequence features resulting in the assigned functional grade. [file 12864_2015_1643_MOESM6_ESM.zip › Supplementary File 6.txt]

Region	start	stop	spacer	n.mismatches	sequence	mismatch.string	WW1	WW2	label	grade
chr1:839060-842617	1869	1897	9	2	GGACGAGCCTGGGAAACGTGAAAATGTCC	0000100000nnnnnnnnn0001000000	GA	AT	AB	1
chr1:839060-842617	2840	2869	10	2	AGAGATGCCCTCTGGCTTTCAGACCTGCCT	0001000000nnnnnnnnnn0000100000	AT	CT	AB	1
chr1:845238-847191	612	621	0	0	GGACTTGTTT	0000000000	TT		half	1
chr1:847262-850047	903	923	1	2	GTGCAAGCTTGGAGCTTCCTT	0100000000n0000001000	AA	TT	AD	1
chr1:847262-850047	1746	1767	2	2	GGACCTGCTTGAGACCATGCCC	0000100000nn0010000000	CT	AT	BD	1
chr1:850513-851177	273	282	0	0	GGGCAAGTCC	0000000000	AA		half	1
chr1:913087-918877	561	570	0	0	GGACATGTCT	0000000000	AT		half	2
chr1:913087-918877	592	616	5	2	GGACACGTCTACCCTGGACACGTCT	0000010000nnnnn0000010000	AC	AC	BB	1
chr1:913087-918877	2079	2105	7	2	AGGCAAGGCCACATCCAGGCCATGTTT	0000000100nnnnnnn0010000000	AA	AT	DD	1
chr1:967293-980166	3669	3678	0	0	GAACAAGTCC	0000000000	AA		half	1
chr1:967293-980166	6502	6534	13	3	GAGCTTGCTCTCCATGCCCCTGCAAGCAGTCCA	0000000000nnnnnnnnnnnnn0000011001	TT	AG	ABC	1
chr1:967293-980166	6650	6659	0	0	GAGCATGCCC	0000000000	AT		half	2
chr1:980330-983853	25	34	0	0	AGACATGTTC	0000000000	AT		half	2
chr1:1001787-1006664	225	234	0	0	GAACAAGCCC	0000000000	AA		half	1
chr1:1001787-1006664	763	772	0	0	GGACTTGTTT	0000000000	TT		half	1
chr1:1001787-1006664	3340	3366	7	2	AAGCTTGTCCCCAGCTCAGGGAGGTCC	0000000000nnnnnnn0001010000	TT	AG	AB	1
chr1:1006838-1011886	182	201	0	1	GGACAAGCTAAATGGAGCCT	0000000001nnnnn00000	AA		3Q.I-II-IV.C	2
chr1:1006838-1011886	609	618	0	0	AGGCTTGCTC	0000000000	TT		half	1
chr1:1006838-1011886	1937	1969	13	2	GGATAAGCCCAGCCATTCCCTCTGGGCCAGCCC	0001000000nnnnnnnnnnnnn0000100000	AA	CA	AB	1
chr1:1016418-1028280	3240	3272	13	2	GGACAAACCCACAGAGCACCCTGGGACTGGCCC	0000001000nnnnnnnnnnnnn0000010000	AA	TG	AB	1
chr1:1016418-1028280	3764	3793	10	2	GGACAAGCCCCCCTCATGAGAAGCGTCTCC	0000000000nnnnnnnnnn0000101000	AA	GT	AB	1
chr1:1016418-1028280	4485	4504	0	2	GGAGGAGCCCAGGCAAGTCC	00011000000000000000	GA	AA	AB	3
chr1:1016418-1028280	5074	5083	0	0	GAACATGCCT	0000000000	AT		half	2
chr1:1028303-1029360	125	134	0	0	AAGCATGCTC	0000000000	AT		half	2
chr1:1028303-1029360	181	207	7	3	GAACGTGTTGAAGTCACAGACATGCTG	0000100001nnnnnnn0000000001	GT	AT	BCC	1
chr1:1062826-1065100	1419	1442	4	2	AAGCTTTTCTTCCGGGACCAGCCC	0000001000nnnn0000100000	TT	CA	AB	1
chr1:1065624-1066540	247	256	0	0	GGACTAGCTT	0000000000	TA		half	1
chr1:1065624-1066540	603	622	0	0	GAACAAGCCCCTCGCAGCTC	0000000000nnnnn00000	AA		3Q.I-II-IV	2
chr1:1069607-1073694	1125	1157	13	2	GGGGGAGTCCACTGATAAACTGAAAGCAAGTTT	0001100000nnnnnnnnnnnnn0000000000	GA	AA	AB	1
chr1:1069607-1073694	1280	1310	11	2	GGACTTTTCTGGGAAAGGGGCAGGCAATTCC	0000001000nnnnnnnnnnn0000001000	TT	AA	AA	1
chr1:1073961-1074521	238	266	9	2	GGAGAAGCTCTCTGAAGACGGACCTGCCC	0001000000nnnnnnnnn0000100000	AA	CT	AB	1
chr1:1077900-1082463	1318	1343	6	1	GGGCAACCCCTGGGACAGGCAAGTCC	0000001000nnnnnn0000000000	AA	AA	A	1
chr1:1077900-1082463	1747	1775	9	3	AGACAAGCCTACTCCCCCCGGGCTGGGTG	0000000000nnnnnnnnn0000010101	AA	TG	BCD	1
chr1:1077900-1082463	4192	4219	8	2	GGGCCTGCTCTGAGTGCAGGGCTGGCCC	0000100000nnnnnnnn0000010000	CT	TG	BB	1
chr1:1077900-1082463	4425	4444	0	2	GGGCAGGTCCAGGGAAGCTC	00000100000001000000	AG	AA	AB	1
chr1:1085129-1087369	1454	1476	3	2	GGGCTTGGTCTGGAGGCATCTCT	0000000100nnn0000001000	TT	AT	AD	1
chr1:1089251-1089777	297	317	1	3	CATCATGCTGTGGGCATGTCT	1010000001n0000000000	AT	AT	CCD	2
chr1:1091269-1094448	931	952	2	2	GGGCAGGTCCCAGAGCTTGGTT	0000010000nn0000000100	AG	TT	BD	1
chr1:1094718-1095183	17	37	1	2	GAGCAAGTCTGGGCCATGCTG	0000000000n0010000001	AA	AT	CD	2
chr1:1095819-1107987	204	223	0	2	AGACTCGCCTGAGGATGCCC	00000100000001000000	TC	AT	AB	2
chr1:1095819-1107987	3594	3614	1	3	GGCCCAGCCTTGAACTTGCCG	0010100000n0000000001	CA	TT	BCD	1
chr1:1095819-1107987	3994	4017	4	2	AAACGAGTTTGTCAGAACATTTTT	0000100000nnnn0000001000	GA	AT	AB	2
chr1:1095819-1107987	10959	10990	12	2	GGGCCAGTTCTGGAGAGGAGCTGGGCGAGTCC	0000100000nnnnnnnnnnnn0000100000	CA	GA	BB	1
chr1:1131683-1137330	668	696	9	2	GAGCAAGGCTATAGGAAGGAAGCAATCTC	0000000100nnnnnnnnn0000001000	AA	AA	AD	1
chr1:1131683-1137330	1722	1746	5	2	AAAGATGCTCCCCTGGGACTTCCCC	0001000000nnnnn0000001000	AT	TT	AA	1
chr1:1131683-1137330	2211	2230	0	1	GGGCACAGGGCAGCTAGCCC	00000nnnnn1000000000		TA	3Q.I-III-IV.C	2
chr1:1131683-1137330	4387	4406	0	0	GAGCTAGCCCTCTCCTGTCC	0000000000nnnnn00000	TA		3Q.I-II-IV	2
chr1:1193695-1196862	1974	1983	0	0	AGGCTTGCTT	0000000000	TT		half	1
chr1:1461725-1463365	564	590	7	3	AGACAAGTTTGCTCCCACGGGAAGTTG	0000000000nnnnnnn1001000001	AA	AA	ACC	1
chr1:1463660-1465659	1101	1129	9	2	GGAGATGCTCAGTTGCGCCAGGCCTGTCC	0001000000nnnnnnnnn0000100000	AT	CT	AB	1
chr1:1463660-1465659	1454	1475	2	2	GACCAAGTCTGTGGGCTTGGTC	0010000000nn0000000100	AA	TT	DD	1
chr1:1485791-1487246	335	354	0	1	GGACAAGCCTGCCGGAGCCA	0000000000nnnnn00001	AA		3Q.I-II-IV.C	2
chr1:1494483-1494641	58	78	1	2	GAAATAGTTCCACGCATGCTC	0001000000n0100000000	TA	AT	AD	1
chr1:1522570-1522714	99	108	0	0	AAGCTTGCTC	0000000000	TT		half	1
chr1:1532151-1539705	289	320	12	2	AGGGACGCCCACTCCCAGGCCAAGGCTTGTCC	0001010000nnnnnnnnnnnn0000000000	AC	TT	AB	1
chr1:1539813-1540983	13	22	0	0	AAGCATGTTT	0000000000	AT		half	2
chr1:1579895-1580775	40	63	4	2	AGACCTGCCTTGAAGAATAAGCTC	0000100000nnnn0001000000	CT	AA	AB	1
chr1:1579895-1580775	765	774	0	0	AAGCTTGCTT	0000000000	TT		half	1
chr1:1582718-1583884	1003	1028	6	2	GAACTAGGCCAACTGAAACCTTGCTC	0000000100nnnnnn0010000000	TA	TT	DD	1
chr1:1597067-1597552	367	386	0	1	AGGCATGTTTCACGGTGCTG	0000000000nnnnn00001	AT		3Q.I-II-IV.C	3
chr1:1637954-1639801	393	402	0	0	AGGCTTGTCC	0000000000	TT		half	1
chr1:1637954-1639801	1302	1311	0	0	GGACAAGCCC	0000000000	AA		half	1
chr1:1640034-1642093	587	617	11	2	AAACAAGCTACCACCACCCCAAAACTAGTGC	0000000001nnnnnnnnnnn0000000010	AA	TA	CD	1
chr1:1643055-1644030	95	118	4	2	AGACCTGCCTTGAAGAATAAGCTC	0000100000nnnn0001000000	CT	AA	AB	1
chr1:1643055-1644030	821	830	0	0	AAGCTTGCTT	0000000000	TT		half	1
chr1:1790006-1790469	299	308	0	0	AAGCAAGCTC	0000000000	AA		half	1
chr1:1794580-1794750	72	91	0	1	AGGCTCAGATGGGCAAGTTG	00000nnnnn0000000001		AA	3Q.I-III-IV.C	2
chr1:1861786-1861881	73	82	0	0	GGACAAGCCC	0000000000	AA		half	1
chr1:1870786-1871835	391	422	12	3	TGGCATGCACGGTGAATCCCACTGGCTTGTTC	1000000010nnnnnnnnnnnn1000000000	AT	TT	CCD	1
chr1:1870786-1871835	802	826	5	2	GAGCACCCTCCCAGCAGGCAAGCCC	0000011000nnnnn0000000000	AC	AA	AB	1
chr1:1872600-1873719	40	49	0	0	GGGCAAGTCC	0000000000	AA		half	1
chr1:1878854-1879234	331	350	0	2	GGGCTTGCCAGAGCCTGCCC	00000000010000100000	TT	CT	BC	3
chr1:1885395-1885485	56	87	12	2	AGACAATCCCACAGAAGAACAAGGGATAGCCT	0000001000nnnnnnnnnnnn0001000000	AA	TA	AA	1
chr1:1888667-1889358	311	320	0	0	AAGCAAGCCC	0000000000	AA		half	1
chr1:1889514-1889860	190	204	0	1	TGCCCCGGCTTGTTC	nnnnn000001000000000		TT	3Q.II-III-IV.C	2
chr1:1889514-1889860	262	287	6	2	AGACTTGCCTTGACCTGAGAATTCTT	0000000000nnnnnn0001001000	TT	AT	AA	2
chr1:1890442-1890636	74	95	2	3	CAGCATGCCCCGAGAAATGCTG	1000000000nn0001000001	AT	AT	ACC	1
chr1:1890902-1892518	823	832	0	0	AGGCAAGTCC	0000000000	AA		half	1
chr1:1897551-1897999	327	358	12	2	GAGCTGGCCCCGGGGTCCCCCTGGATAAGCTC	0000010000nnnnnnnnnnnn0001000000	TG	AA	AB	1
chr1:1903755-1903917	94	117	4	2	GAACATGCCCTGGAGGGCCAGGCC	0000000000nnnn0000100100	AT	CA	BD	2
chr1:1908586-1909298	509	541	13	2	AGGCTGGCCTGGGCATCTGATGTGGACATGCCA	0000010000nnnnnnnnnnnnn0000000001	TG	AT	BC	1
chr1:1909585-1909981	40	49	0	0	AGACATGTTC	0000000000	AT		half	2
chr1:1966399-1967496	193	202	0	0	AAGCTTGTCT	0000000000	TT		half	1
chr1:1966399-1967496	275	296	2	2	GAGCCAGTCTGCAGGCATCTCC	0000100000nn0000001000	CA	AT	AB	2
chr1:1969064-1969376	203	230	8	3	TGACATGCCTACAAGCCAAGGATTGCCA	1000000000nnnnnnnn0001000001	AT	TT	ACC	1
chr1:1970296-1970704	73	82	0	0	AGACTTGCCT	0000000000	TT		half	1
chr1:2057229-2058222	819	828	0	0	GAACAAGCCC	0000000000	AA		half	1
chr1:2058405-2059150	310	333	4	3	TAGCATGTTTTCAATCACATGTTC	1000000000nnnn1100000000	AT	AT	CCD	1
chr1:2063618-2065686	1615	1639	5	2	GAGCATCCCCCGAGGGGACAAGTCA	0000001000nnnnn0000000001	AT	AA	AC	1
chr1:2066525-2067325	279	288	0	0	GGACTAGTCC	0000000000	TA		half	1
chr1:2066525-2067325	380	401	2	2	GGGCAAGGTTACAGAAATGCTT	0000000100nn0001000000	AA	AT	AD	1
chr1:2075320-2075605	168	182	0	0	AGCTTGGGCAAGCCT	nnnnn000000000000000		AA	3Q.II-III-IV	3
chr1:2094303-2095026	684	710	7	3	TGACTTGTCCTATTAAGGGACTTTCCA	1000000000nnnnnnn0000001001	TT	TT	ACC	1
chr1:2097737-2098985	660	679	0	2	GAGCATGCTCAGCCATGGTC	00000000000010000100	AT	AT	DD	3
chr1:2099594-2102432	861	887	7	3	TGGCTTCTCCCTGACCCCAGCTTGTTC	1000001000nnnnnnn1000000000	TT	TT	ACC	1
chr1:2099594-2102432	2439	2471	13	2	GAGCACGCCCCTCTTCCCTGCTGAAGCTTGGCC	0000010000nnnnnnnnnnnnn0000000100	AC	TT	BD	1
chr1:2104356-2106805	212	242	11	2	AGGCATGCATGGTGTGCCTTCAGACATTTTT	0000000010nnnnnnnnnnn0000001000	AT	AT	AD	1
chr1:2104356-2106805	1369	1383	0	1	AGCCCCAGCATGTCC	nnnnn000001000000000		AT	3Q.II-III-IV.C	3
chr1:2104356-2106805	1806	1815	0	0	AGGCAAGTCC	0000000000	AA		half	1
chr1:2106965-2108827	1224	1256	13	3	CAACAAGTCACTTTCTAGTCGAAGGCCTTGCTT	1000000001nnnnnnnnnnnnn0010000000	AA	TT	CCD	1
chr1:2110208-2111478	1040	1068	9	2	GGACTTTCCCACGTGCGACAGGCACGTTC	0000001000nnnnnnnnn0000010000	TT	AC	AB	1
chr1:2138376-2138508	38	59	2	1	AGACTTGCCCAGGGACAAACCC	0000000000nn0000001000	TT	AA	A	1
chr1:2138618-2140549	1222	1242	1	3	AAACTTGTTGTTAACTTCTCC	0000000001n1000001000	TT	TT	ACC	1
chr1:2143567-2147748	77	86	0	0	GAGCAAGCTT	0000000000	AA		half	1
chr1:2143567-2147748	3525	3539	0	1	AGCCTCAGCATGCTC	nnnnn000001000000000		AT	3Q.II-III-IV.C	3
chr1:2143567-2147748	3572	3595	4	3	CAGCATGTTGAGGGAAACCAGTCC	1000000001nnnn0000100000	AT	CA	BCC	1
chr1:2174605-2175167	440	466	7	3	GAAACAGCTTGGTCAGAGGGCATGTCG	0001100000nnnnnnn0000000001	CA	AT	ABC	1
chr1:2178921-2181237	239	267	9	1	GGGCCTGCTCCTGGCATCAGGACTTGCTC	0000100000nnnnnnnnn0000000000	CT	TT	B	1
chr1:2178921-2181237	466	496	11	2	GGACCAGTTTCAGCCCCATGTTGACTTGTTT	0000100000nnnnnnnnnnn1000000000	CA	TT	BC	1
chr1:2178921-2181237	1354	1373	0	2	GAGCATGGCTGGGCTACCTT	00000001000000001000	AT	TA	AD	3
chr1:2181744-2183927	394	416	3	2	GACCAAGTCTGGGAAGCTGGCTC	0010000000nnn0000010000	AA	TG	BD	1
chr1:2185814-2185993	17	43	7	3	TGACATGTCCCCGTCCCAAACAGCCCT	1000000000nnnnnnn0000011000	AT	AG	ABC	1
chr1:2190345-2190743	109	134	6	3	GGGCTGGCTTCTGAAATGACATGCTG	0000010000nnnnnn1000000001	TG	AT	BCC	1
chr1:2198719-2200282	55	76	2	2	GGGTTTGTTTGTGGGCATTTCC	0001000000nn0000001000	TT	AT	AA	1
chr1:2201408-2206993	61	80	0	1	TGGCATGTTTGGTGGTGCCT	1000000000nnnnn00000	AT		3Q.I-II-IV.C	3
chr1:2201408-2206993	2029	2052	4	2	GGACTTGCCCCTGTGGGCAGGTGC	0000000000nnnn0000010010	TT	AG	BD	1
chr1:2201408-2206993	5114	5123	0	0	GAACAAGCTC	0000000000	AA		half	1
chr1:2209390-2210046	109	139	11	2	GTGCCTGCTTCGCCCTCGGGTGAGCAAGTCT	0100100000nnnnnnnnnnn0000000000	CT	AA	BD	1
chr1:2214099-2216384	1815	1839	5	2	GAGATTGTCTGGAAGAGATTTGTCC	0001000000nnnnn0001000000	TT	TT	AA	1
chr1:2218400-2218698	22	52	11	2	GGACATGGCTGCGTGCCCACAAAGCCAGCTC	0000000100nnnnnnnnnnn0000100000	AT	CA	BD	1
chr1:2220184-2223222	1467	1476	0	0	AGGCAAGTCC	0000000000	AA		half	1
chr1:2220184-2223222	2389	2412	4	3	GGGGATGCTCATGCCAGCTTGCTG	0001000000nnnn1000000001	AT	TT	ACC	1
chr1:2229919-2239181	2266	2289	4	2	AGTCATGTCTCCGAAGGCTCGTCC	0010000000nnnn0000010000	AT	TC	BD	2
chr1:2229919-2239181	4747	4766	0	1	GGACATGAAGTGGCTTGTTT	00000nnnnn1000000000		TT	3Q.I-III-IV.C	2
chr1:2240141-2254841	55	64	0	0	AGGCTTGCTC	0000000000	TT		half	1
chr1:2240141-2254841	2668	2694	7	2	GGACTGGTCCTGGGCACGTGCATGTTC	0000010000nnnnnnn0100000000	TG	AT	BD	1
chr1:2240141-2254841	7314	7323	0	0	GGACATGCTC	0000000000	AT		half	2
chr1:2240141-2254841	10022	10054	13	3	AGGCTGGCTGCCCGTTAGCTCCCAGGCATGCTG	0000010001nnnnnnnnnnnnn0000000001	TG	AT	BCC	1
chr1:2240141-2254841	13801	13831	11	2	GAGCAAGCCTCGGGGGCCGGGAGGAATGTGC	0000000000nnnnnnnnnnn0001000010	AA	AT	AD	2
chr1:2240141-2254841	14225	14245	1	2	GATCTAGCCCTGGGCCAGCTC	0010000000n0000100000	TA	CA	BD	1
chr1:2257486-2258411	285	294	0	0	GAACTAGTCT	0000000000	TA		half	1
chr1:2263475-2269860	976	985	0	0	GGGCTTGCTC	0000000000	TT		half	1
chr1:2263475-2269860	1180	1209	10	2	GGGCACGTCTAGCAGGGCCTGGGCTGGCCC	0000010000nnnnnnnnnn0000010000	AC	TG	BB	1
chr1:2263475-2269860	1649	1658	0	0	AAGCATGTCT	0000000000	AT		half	2
chr1:2263475-2269860	4229	4243	0	1	AGCCCAGGCAAGTCG	nnnnn000000000000001		AA	3Q.II-III-IV.C	3
chr1:2271764-2272776	910	930	1	3	CAACTGGTCCTGGGCATGCTG	1000010000n0000000001	TG	AT	BCC	1
chr1:2273245-2273791	202	234	13	1	GGCCATGCTTGTCACCTCCTGGCAGGCATGCCC	0010000000nnnnnnnnnnnnn0000000000	AT	AT	D	2
chr1:2281748-2285487	141	165	5	2	AGGCAGGTTTCTGGAGGGTTTGTTT	0000010000nnnnn0001000000	AG	TT	AB	1
chr1:2281748-2285487	746	773	8	2	CAGCATGTCCCACTGCTCGGGCTGGCCC	1000000000nnnnnnnn0000010000	AT	TG	BC	1
chr1:2281748-2285487	1656	1675	0	0	GGACACCAGTAGGCATGCCC	00000nnnnn0000000000		AT	3Q.I-III-IV	3
chr1:2281748-2285487	3089	3109	1	2	GAGCCTGTCTGGAACTGGCCC	0000100000n0000010000	CT	TG	BB	1
chr1:2285976-2290782	3151	3160	0	0	GGACTTGCCT	0000000000	TT		half	1
chr1:2285976-2290782	4014	4034	1	2	AAACAAACTCAGAACTAACTC	0000001000n0000001000	AA	TA	AA	1
chr1:2291983-2292360	311	337	7	2	GGGCAAGCTTTCAGAAGGGTCTTGCCA	0000000000nnnnnnn0010000001	AA	TT	CD	1
chr1:2305416-2306170	302	334	13	2	GGACCACTTTTGACATCAGATTAGAACATGTTT	0000101000nnnnnnnnnnnnn0000000000	CA	AT	AB	2
chr1:2307741-2308204	440	459	0	0	GGGCTGAGCCAGGCAAGCTT	00000nnnnn0000000000		AA	3Q.I-III-IV	2
chr1:2311160-2311578	406	415	0	0	AAACAAGCCT	0000000000	AA		half	1
chr1:2357306-2365057	997	1023	7	3	GAGCTTGCTGGGGCCTGTGGCTTCTCC	0000000001nnnnnnn1000001000	TT	TT	ACC	1
chr1:2357306-2365057	3340	3359	0	1	AGACATGCCGACAGGAGCCT	0000000001nnnnn00000	AT		3Q.I-II-IV.C	3
chr1:2357306-2365057	5546	5565	0	2	AGATATGCCCAGACAGGTCT	00010000000000010000	AT	AG	AB	4
chr1:2357306-2365057	6897	6906	0	0	AGGCTTGCCT	0000000000	TT		half	1
chr1:2368085-2368793	60	87	8	1	AGGCATGGCCTGAGGGTCAGGCTAGTCC	0000000100nnnnnnnn0000000000	AT	TA	D	1
chr1:2368085-2368793	537	562	6	2	GGGCTTGGCTGGGAGGGAGCAGGCTT	0000000100nnnnnn0000010000	TT	AG	BD	1
chr1:2369267-2370811	323	343	1	2	GGGGATGCTCAGAGCGTGCCT	0001000000n0000100000	AT	GT	AB	1
chr1:2373060-2380553	129	157	9	1	GAACTAGCCTTTCCTTGGAGGAGAAGCCC	0000000000nnnnnnnnn0001000000	TA	AA	A	1
chr1:2373060-2380553	4976	5005	10	3	GGAGATGTCTCCGGCGGCAGCAGCTAGCCA	0001000000nnnnnnnnnn1000000001	AT	TA	ACC	1
chr1:2373060-2380553	6018	6049	12	3	GGGCAAGTTGCTGAAATGTCCCCAGCTTGATC	0000000001nnnnnnnnnnnn1000000100	AA	TT	CCD	1
chr1:2380893-2390667	656	681	6	3	AGGCTTGTCCAGGAACAGGCACCCTG	0000000000nnnnnn0000011001	TT	AC	ABC	1
chr1:2380893-2390667	1800	1809	0	0	GGGCTTGCCT	0000000000	TT		half	1
chr1:2380893-2390667	2110	2141	12	3	CAACATGTCCTATCACCGTGGAGGGCAGCCCT	1000000000nnnnnnnnnnnn0000011000	AT	AG	ABC	1
chr1:2380893-2390667	4702	4716	0	1	GGGCATGTCCTGGCT	000000000010000nnnnn	AT		3Q.I-II-III.C	3
chr1:2380893-2390667	6697	6719	3	3	CAGCTTGTCCCTTGGGCCTGTCA	1000000000nnn0000100001	TT	CT	BCC	1
chr1:2380893-2390667	7789	7817	9	2	GGGCCTGCCTGGCCACGCTGGGCTGGCCC	0000100000nnnnnnnnn0000010000	CT	TG	BB	1
chr1:2394636-2415287	5472	5503	12	1	GAGCTTGCCTCCTGGTGGTTTGGAACCTGCTT	0000000000nnnnnnnnnnnn0000100000	TT	CT	B	1
chr1:2394636-2415287	5694	5722	9	2	GAGCAAGCCTGTCTGCAGTGGTCATGCCG	0000000000nnnnnnnnn0010000001	AA	AT	CD	1
chr1:2394636-2415287	7236	7258	3	2	AGGGAAGCTCAGAGGGCCAGCTC	0001000000nnn0000100000	AA	CA	AB	1
chr1:2394636-2415287	13368	13398	11	2	AAGCAGGCCCGGCTGTCGTCAGGCCATGTCT	0000010000nnnnnnnnnnn0010000000	AG	AT	BD	1
chr1:2394636-2415287	14652	14671	0	2	GGGCTTTCCTGGAGATGCCC	00000010000001000000	TT	AT	AA	1
chr1:2394636-2415287	17065	17089	5	2	GCACAAGCTCAACGTGAACCTGCCC	0100000000nnnnn0000100000	AA	CT	BD	1
chr1:2394636-2415287	19863	19872	0	0	GGGCTTGTCT	0000000000	TT		half	1
chr1:2416653-2417737	268	295	8	2	GGGCAAGCCTTAGGGGACCAAGATGCCT	0000000000nnnnnnnn1001000000	AA	AT	AC	1
chr1:2421194-2441901	2534	2543	0	0	GAACATGCCC	0000000000	AT		half	2
chr1:2421194-2441901	3696	3705	0	0	GAGCATGTCT	0000000000	AT		half	2
chr1:2421194-2441901	8132	8141	0	0	GGACTTGTCT	0000000000	TT		half	1
chr1:2421194-2441901	8347	8377	11	2	GAGCAGGCCTCCCACTAGACCAGGCTACTCC	0000010000nnnnnnnnnnn0000001000	AG	TA	AB	1
chr1:2421194-2441901	8388	8419	12	3	CAGCTACTTCCACCTCTGCCCTTGGCTTGCCC	1000001000nnnnnnnnnnnn1000000000	TA	TT	ACC	1
chr1:2421194-2441901	8699	8729	11	2	AGCCATGCCCCAGCAAGCAGGGGGCTTGCTG	0010000000nnnnnnnnnnn0000000001	AT	TT	CD	1
chr1:2421194-2441901	10198	10228	11	2	GGACAGGTCCTGAGTGCTCCGGGCCTTGCCC	0000010000nnnnnnnnnnn0010000000	AG	TT	BD	1
chr1:2421194-2441901	10392	10424	13	2	GGGTTTGCCTGTGACTCCACACCCAGCATGTCT	0001000000nnnnnnnnnnnnn1000000000	TT	AT	AC	1
chr1:2421194-2441901	20616	20638	3	2	GAGCCTGCCCCTGGGACCTGCCT	0000100000nnn0000100000	CT	CT	BB	1
chr1:2443087-2448895	2730	2739	0	0	AAGCTTGTTC	0000000000	TT		half	1
chr1:2443087-2448895	2989	3020	12	3	GGGGCTGTTTGGGGCAGGGTGGGGGCTAGCTA	0001100000nnnnnnnnnnnn0000000001	CT	TA	ABC	1
chr1:2443087-2448895	3537	3551	0	1	GAGCTTGCTGGGGCT	000000000100000nnnnn	TT		3Q.I-II-III.C	2
chr1:2443087-2448895	5763	5791	9	3	CGGCCTGTCCTGAGGGGTCCGACTAGCTT	1000100000nnnnnnnnn1000000000	CT	TA	BCC	1
chr1:2473088-2481321	3074	3093	0	3	TAGCAACCCCCAGCAAGCTC	10000010001000000000	AA	AA	ACC	2
chr1:2473088-2481321	3402	3423	2	2	AGGCTGGCCCGAGGACTTTCCC	0000010000nn0000001000	TG	TT	AB	1
chr1:2473088-2481321	7848	7877	10	2	GGTCTGGCTTCCCCACCTGTGAGCTTGTCT	0010010000nnnnnnnnnn0000000000	TG	TT	BD	1
chr1:2473088-2481321	8124	8150	7	2	GAGCTTGGCTGCAGGCGGGGCTTTCCT	0000000100nnnnnnn0000001000	TT	TT	AD	1
chr1:2701410-2702236	202	211	0	0	GGGCATGCTC	0000000000	AT		half	2
chr1:2702558-2704474	1727	1746	0	1	CAGCTCAGGGGGGCATGCCC	10000nnnnn0000000000		AT	3Q.I-III-IV.C	3
chr1:2705640-2707134	159	183	5	3	CAGCATGTCCAGCACAGACTCGGTT	1000000000nnnnn0000010100	AT	TC	BCD	1
chr1:2707442-2707867	31	40	0	0	GGGCATGCCC	0000000000	AT		half	2
chr1:2716328-2722746	1731	1750	0	0	GAACTAGCTCCGCACAGCCC	0000000000nnnnn00000	TA		3Q.I-II-IV	2
chr1:2716328-2722746	3011	3020	0	0	AGACATGCCC	0000000000	AT		half	2
chr1:2716328-2722746	5017	5046	10	2	AAGCCAGCCCCAGTTAGAGAGGGGAAGCCT	0000100000nnnnnnnnnn0001000000	CA	AA	AB	1
chr1:2716328-2722746	5083	5103	1	2	AGGGTAGCCCTGGGCTATCTC	0001000000n0000001000	TA	TA	AA	1
chr1:2724950-2726645	225	244	0	0	GGACACCTGGGGACTTGTCT	00000nnnnn0000000000		TT	3Q.I-III-IV	2
chr1:2724950-2726645	1099	1108	0	0	AAACATGCCC	0000000000	AT		half	2
chr1:2727370-2727490	108	117	0	0	GAGCAAGCCT	0000000000	AA		half	1
chr1:2731156-2731666	129	138	0	0	AGGCTTGTCT	0000000000	TT		half	1
chr1:2741637-2741945	144	153	0	0	GGGCATGCCT	0000000000	AT		half	2
chr1:2741637-2741945	287	296	0	0	GGGCTTGCTT	0000000000	TT		half	1
chr1:2751361-2751843	410	442	13	2	AGGCAGACCTCCTTGGAGAACTTGGACATGTCT	0000011000nnnnnnnnnnnnn0000000000	AG	AT	AB	2
chr1:2771433-2771588	112	141	10	2	GGCCAAGTTTCACCACCTTTGAAATTGCTC	0010000000nnnnnnnnnn0001000000	AA	TT	AD	1
chr1:2772311-2772482	123	151	9	2	AGACAGGCCTTGCCCGCGAAGATTAGTTT	0000010000nnnnnnnnn0001000000	AG	TA	AB	1
chr1:2774858-2775568	238	247	0	0	GAACAAGTCT	0000000000	AA		half	1
chr1:2777844-2778405	145	172	8	2	AGACATGCCTTGGGCATTGAGAACGCCC	0000000000nnnnnnnn0001010000	AT	AC	AB	2
chr1:2788426-2788830	56	80	5	2	GAACATGCTTTTCCGGAGGGAGTCC	0000000000nnnnn0001100000	AT	GA	AB	2
chr1:2793516-2795250	355	364	0	0	GGACATGCCT	0000000000	AT		half	2
chr1:2797872-2798963	665	674	0	0	GGGCTAGCCC	0000000000	TA		half	1
chr1:2799055-2802119	2771	2802	12	2	GGGAGTGCCCCTGTTTTCTGAGGAGCAAGCCC	0001100000nnnnnnnnnnnn0000000000	GT	AA	AB	1
chr1:2802524-2805360	1841	1872	12	2	GAGCAGGGCTGGCCTCTCTTTGGAGCTTGCTT	0000010100nnnnnnnnnnnn0000000000	AG	TT	BD	1
chr1:2809233-2810304	84	93	0	0	GGACATGTCC	0000000000	AT		half	2
chr1:2810700-2811099	65	85	1	2	GAGCTTGCCTGGGCCTTGGCT	0000000000n0010000100	TT	TT	DD	1
chr1:2810700-2811099	196	205	0	0	AAACTTGTTC	0000000000	TT		half	1
chr1:2815736-2817369	253	279	7	3	AATCATGCCGGGGCCATCAACTTGTCT	0010000001nnnnnnn1000000000	AT	TT	CCD	1
chr1:2820478-2823075	1957	1989	13	2	GGGCAAACTCTCCTGTCCCTGAGAGGCTTACCT	0000001000nnnnnnnnnnnnn0000001000	AA	TT	AA	1
chr1:2829673-2831571	1276	1295	0	2	GGGCTTTCCTGGGCAAGCTG	00000010000000000001	TT	AA	AC	2
chr1:2829673-2831571	1345	1375	11	2	GAGCATCTTCCATGGAGGGCCGGGCTTGCTG	0000001000nnnnnnnnnnn0000000001	AT	TT	AC	1
chr1:2833961-2835231	1094	1103	0	0	GAACATGTTT	0000000000	AT		half	2
chr1:2844627-2845698	989	1011	3	3	GGACTTGCCAGTGCGACTTCTCC	0000000001nnn1000001000	TT	TT	ACC	1
chr1:2849647-2850435	50	79	10	2	AGGCTAGCCCTCTGGGGCACACCCTTGCCC	0000000000nnnnnnnnnn0110000000	TA	TT	DD	1
chr1:2849647-2850435	721	744	4	3	CAGCAAGCCCGGGAGAGCACTCTC	1000000000nnnn0000011000	AA	AC	ABC	1
chr1:2851073-2851764	73	101	9	2	AAACAGGCTCATTGCAGATGGTCAAGTTC	0000010000nnnnnnnnn0010000000	AG	AA	BD	1
chr1:2865544-2865698	116	147	12	2	GGGCCAGCCCAAAAGGCCTCCCAGGCAGGCTC	0000100000nnnnnnnnnnnn0000010000	CA	AG	BB	1
chr1:2878341-2878551	59	80	2	2	GAGCTTACCCGGGAGCTTCCTC	0000001000nn0000001000	TT	TT	AA	1
chr1:2879542-2879823	123	146	4	2	GGACATGCCCTGAAGAACGTGTGC	0000000000nnnn0000100010	AT	GT	BD	2
chr1:2887924-2891080	172	191	0	2	AGACTAGCTTAAGACAGTTT	00000000000001100000	TA	CA	AB	3
chr1:2887924-2891080	350	374	5	2	GGACAAGCCCTGCTGACACTGGCCC	0000000000nnnnn0100010000	AA	TG	BD	1
chr1:2887924-2891080	1200	1225	6	2	GGACTTCCCTGGGGCTGAGCATGCCG	0000001000nnnnnn0000000001	TT	AT	AC	1
chr1:2887924-2891080	2979	3008	10	2	AGGCATCCCCAGGGAGAGGAGAGCTGGCCT	0000001000nnnnnnnnnn0000010000	AT	TG	AB	1
chr1:2891305-2892436	597	629	13	2	CAGCAAGTTCCTCAACCTCATTAAACCTTGTTC	1000000000nnnnnnnnnnnnn0010000000	AA	TT	CD	1
chr1:2898243-2898437	32	41	0	0	AAACAAGTCT	0000000000	AA		half	1
chr1:2918182-2918410	91	122	12	2	GAACTAGTTCTGCGACCCCGGTGGAAATGTAC	0000000000nnnnnnnnnnnn0001000010	TA	AT	AD	2
chr1:2948165-2948876	83	92	0	0	AGACATGCCC	0000000000	AT		half	2
chr1:2956405-2957202	422	442	1	2	GAGCCTGCCCCAAGCCTGCCC	0000100000n0000100000	CT	CT	BB	1
chr1:2997054-2997343	203	235	13	3	CAGCTTGCTCTCCCCCTCGGACCGGGCAACTGC	1000000000nnnnnnnnnnnnn0000001010	TT	AA	ACD	1
chr1:3003794-3004370	16	41	6	2	AGACCAGCCCCACCTGAGACCAGCCC	0000100000nnnnnn0000100000	CA	CA	BB	1
chr1:3006569-3007592	153	172	0	1	CAGCAAGCTTCTTGATGCCC	1000000000nnnnn00000	AA		3Q.I-II-IV.C	2
chr1:3008677-3009651	372	391	0	1	GGACATGCTGGGAGCTGTCT	0000000001nnnnn00000	AT		3Q.I-II-IV.C	3
chr1:3010382-3012362	1247	1273	7	2	AGGCTTGTCCTGACGGGGCACTGGCCC	0000000000nnnnnnn0100010000	TT	TG	BD	1
chr1:3015322-3016262	329	338	0	0	AAGCAAGCTC	0000000000	AA		half	1
chr1:3015322-3016262	712	737	6	3	TGACTAGCTGAGCATTAAACAAGGCC	1000000001nnnnnn0000000100	TA	AA	CCD	1
chr1:3016374-3019213	386	395	0	0	GAGCTTGCCC	0000000000	TT		half	1
chr1:3016374-3019213	1094	1126	13	2	GAGCTTGTTCAAGGTGACGGGTGGCACTTGGTC	0000000000nnnnnnnnnnnnn0100000100	TT	TT	DD	1
chr1:3016374-3019213	2801	2824	4	2	GAGTTTGCCCTCGGAGACAGGCTT	0001000000nnnn0000010000	TT	AG	AB	1
chr1:3020531-3023887	2012	2021	0	0	GGACATGTCC	0000000000	AT		half	2
chr1:3020531-3023887	2199	2224	6	2	GGGGAAGCCCCTGGGGGAGCCTGTCT	0001000000nnnnnn0000100000	AA	CT	AB	1
chr1:3025759-3030535	245	264	0	2	GCAGATGTTCAGACTAGCTC	01010000000000000000	AT	TA	AD	4
chr1:3025759-3030535	2061	2070	0	0	AGGCTTGTCC	0000000000	TT		half	1
chr1:3034828-3040239	2615	2624	0	0	AGACTTGTTC	0000000000	TT		half	1
chr1:3034828-3040239	2737	2769	13	3	GAGCATGTTAGAATCTTGTGCTGGGACAAGGTG	0000000001nnnnnnnnnnnnn0000000101	AT	AA	CCD	1
chr1:3049534-3057211	4739	4769	11	2	GAAATATTCCTGACAGTGGAGGAGCATGCCT	0001001000nnnnnnnnnnn0000000000	TA	AT	AA	2
chr1:3049534-3057211	6455	6485	11	3	CGACTTGCTTTTGTGGGTGCTGAGCACCCTT	1000000000nnnnnnnnnnn0000011000	TT	AC	ABC	1
chr1:3060453-3066737	4754	4778	5	2	TGACTTGTCCTGGCCGAGCCAGCCC	1000000000nnnnn0000100000	TT	CA	BC	1
chr1:3067612-3068729	869	878	0	0	GAACATGCCT	0000000000	AT		half	2
chr1:3070565-3072464	904	926	3	2	AAGCAAGACACCAAAGCAAGCCT	0000000101nnn0000000000	AA	AA	CD	1
chr1:3070565-3072464	1194	1226	13	2	AGGCATCTCTCCGGAGGCGTCCAGAGCTGGCTC	0000001000nnnnnnnnnnnnn0000010000	AT	TG	AB	1
chr1:3074653-3074925	240	265	6	2	AAACTTGTCTTCTGCTGAAAATGTAC	0000000000nnnnnn0001000010	TT	AT	AD	2
chr1:3076535-3079356	1318	1342	5	2	GGAAAAGTTTATTGGAAACTTGGCC	0001000000nnnnn0000000100	AA	TT	AD	1
chr1:3076535-3079356	1890	1922	13	2	GAGCAGGTCTCCCAGGCTTCCCTAAAGATGTTT	0000010000nnnnnnnnnnnnn0001000000	AG	AT	AB	1
chr1:3076535-3079356	2445	2477	13	2	GGAAAAGCTCATCCCAGGGAAGCAAGCATATTC	0001000000nnnnnnnnnnnnn0000001000	AA	AT	AA	1
chr1:3080963-3082056	520	546	7	2	GTGCTTGTTCCCCAGAGGTGCAAGCCC	0100000000nnnnnnn0100000000	TT	AA	DD	1
chr1:3080963-3082056	644	663	0	2	GGAGATGCCTGGGCATGGCC	00010000000000000100	AT	AT	AD	3
chr1:3082498-3084126	87	106	0	1	GGGCTCCCTGGGGCATGTCG	00000nnnnn0000000001		AT	3Q.I-III-IV.C	3
chr1:3086126-3089835	3009	3038	10	3	AGACAAGCCAAAGGCGGCACCCACATGCCT	0000000001nnnnnnnnnn1100000000	AA	AT	CCD	1
chr1:3090072-3092069	659	685	7	2	AGGCATTCCTTGGCTCGGGGCAAATCC	0000001000nnnnnnn0000001000	AT	AA	AA	1
chr1:3090072-3092069	715	724	0	0	GGGCATGTCT	0000000000	AT		half	2
chr1:3090072-3092069	981	1012	12	1	GTGCTTGCCTGCTGTGTGACCTGGACAAGCCC	0100000000nnnnnnnnnnnn0000000000	TT	AA	D	1
chr1:3090072-3092069	1391	1417	7	3	TAGCATGTTTGCAGAAACGGCTTTCTC	1000000000nnnnnnn1000001000	AT	TT	ACC	1
chr1:3092189-3092400	35	62	8	2	GGCCAAGTCCCAGAACTCAGACCTGCCC	0010000000nnnnnnnn0000100000	AA	CT	BD	1
chr1:3099589-3100285	170	196	7	1	AAAGATGCCCACGTCCAGAACAAGCCT	0001000000nnnnnnn0000000000	AT	AA	A	2
chr1:3099589-3100285	229	258	10	3	GAACTTGCTGACCCTCTCGGGGGCATCCTG	0000000001nnnnnnnnnn0000001001	TT	AT	ACC	1
chr1:3099589-3100285	655	664	0	0	AAACATGCCC	0000000000	AT		half	2
chr1:3112383-3113080	209	237	9	2	GGAATAGCTCCCAGCCCCCAGGTTTGTCC	0001000000nnnnnnnnn0001000000	TA	TT	AA	1
chr1:3115624-3115897	174	183	0	0	GAGCTTGCCT	0000000000	TT		half	1
chr1:3120803-3122067	862	881	0	0	GGGCAAGTTCACTTTTGTTT	0000000000nnnnn00000	AA		3Q.I-II-IV	2
chr1:3122284-3124871	599	608	0	0	GAGCAAGCTC	0000000000	AA		half	1
chr1:3122284-3124871	1586	1613	8	2	AGCCAGGTTCCTTGCTAAGGGCAAGTTT	0010010000nnnnnnnn0000000000	AG	AA	BD	1
chr1:3125932-3126449	386	416	11	3	GAACTTGTCTTGTAGTTTCCTGAGCACGACA	0000000000nnnnnnnnnnn0000010101	TT	AC	BCD	1
chr1:3126719-3127026	171	180	0	0	GGACATGCTC	0000000000	AT		half	2
chr1:3128545-3130438	1301	1332	12	3	TGGCATGTCCATCAAGTCATAGAGACAACCAT	1000000000nnnnnnnnnnnn0000001010	AT	AA	ACD	1
chr1:3138391-3139362	518	532	0	1	GAACAAGCTGAGGCT	000000000100000nnnnn	AA		3Q.I-II-III.C	2
chr1:3140968-3141402	196	220	5	2	AAACGTGCTCCGGTCTGACTTGTCT	0000100000nnnnn1000000000	GT	TT	BC	1
chr1:3143571-3145282	396	405	0	0	GGGCAAGCTC	0000000000	AA		half	1
chr1:3143571-3145282	1497	1520	4	2	GGGCCAGCCCCAGGGAGGAAGTCC	0000100000nnnn0001000000	CA	AA	AB	1
chr1:3157123-3159363	1063	1089	7	2	GGCCAAGCCCACGCACGGACCAAGCCC	0010000000nnnnnnn0010000000	AA	AA	DD	1
chr1:3160829-3162954	1401	1422	2	2	GAGCAAATTCCAGGGCTGGTCT	0000001000nn0000010000	AA	TG	AB	1
chr1:3166179-3168193	92	116	5	3	AGACTTGCTTCGTCGCAGTAAGCCG	0000000000nnnnn1001000001	TT	AA	ACC	1
chr1:3166179-3168193	704	713	0	0	GAACTTGCCC	0000000000	TT		half	1
chr1:3177979-3178559	403	430	8	2	AAACGTGCCCCAGGGACCAGGTTTGCTC	0000100000nnnnnnnn0001000000	GT	TT	AB	1
chr1:3183968-3186418	28	37	0	0	AGGCTTGTTT	0000000000	TT		half	1
chr1:3183968-3186418	913	940	8	2	AAAGAAGGCTTATTGGGTAAACATGCTC	0001000100nnnnnnnn0000000000	AA	AT	AD	2
chr1:3183968-3186418	1634	1656	3	2	AGACAGGCGTCTCGGGCTTGTTT	0000010010nnn0000000000	AG	TT	BD	1
chr1:3186806-3189585	993	1023	11	2	AAGCATTTCCGCCAATCAAGGAGGCTACTTC	0000001000nnnnnnnnnnn0000001000	AT	TA	AA	1
chr1:3186806-3189585	1429	1443	0	0	GGGCAAGCCCAGGCT	000000000000000nnnnn	AA		3Q.I-II-III	3
chr1:3191415-3194281	96	116	1	2	AGATATGCTGGGAACTTGCTC	0001000001n0000000000	AT	TT	AC	1
chr1:3191415-3194281	416	446	11	3	GGGCTTGACAGACCTTGTACGTAACAAGTTC	0000000101nnnnnnnnnnn1000000000	TT	AA	CCD	1
chr1:3191415-3194281	1786	1818	13	3	CAGCATGTTCAGCTCGTCGGCCCCAGCCAGCTC	1000000000nnnnnnnnnnnnn1000100000	AT	CA	BCC	1
chr1:3191415-3194281	2015	2045	11	2	GAGCGAGCCCTAAAGGGGGCTGGGCTTGGTC	0000100000nnnnnnnnnnn0000000100	GA	TT	BD	1
chr1:3191415-3194281	2657	2677	1	2	AGGAAAGCCCCAGGCTGGCCC	0001000000n0000010000	AA	TG	AB	1
chr1:3194438-3202495	674	705	12	2	GAACATCCCTGTGCTGGGCATGAAACAGGCCC	0000001000nnnnnnnnnnnn0000010000	AT	AG	AB	1
chr1:3194438-3202495	2464	2473	0	0	GGACATGTCT	0000000000	AT		half	2
chr1:3194438-3202495	3159	3184	6	2	GTGGTTGTTCAACACCGGGCAAGTCC	0101000000nnnnnn0000000000	TT	AA	AD	1
chr1:3194438-3202495	4323	4349	7	2	AGGCATGTGCTCAGGGAGGCCATGCTT	0000000010nnnnnnn0010000000	AT	AT	DD	1
chr1:3194438-3202495	7614	7646	13	2	GGACATGTCCCCTGCCTTCCTGGGAGCAGGCAT	0000000000nnnnnnnnnnnnn0000010010	AT	AG	BD	2
chr1:3194438-3202495	7691	7714	4	2	TGACATGCTCGCTCGGGCTTCTTC	1000000000nnnn0000001000	AT	TT	AC	1
chr1:3205612-3206137	281	300	0	0	GGGCAAGCTCTCTGGTGTCC	0000000000nnnnn00000	AA		3Q.I-II-IV	2
chr1:3208192-3209489	84	106	3	2	GAGCTTGTTAGAAATGCAAGTCC	0000000001nnn0100000000	TT	AA	CD	1
chr1:3208192-3209489	951	979	9	2	TGGCTTGTCCAGACGAGAGTGGCTTGTCC	1000000000nnnnnnnnn1000000000	TT	TT	CC	1
chr1:3212234-3213264	267	299	13	2	GGACCTGCCCTCCCCAATCAGAAGAGCTTGTGC	0000100000nnnnnnnnnnnnn0000000010	CT	TT	BD	1
chr1:3212234-3213264	378	410	13	2	GGACTTGCCCGAAAGGACAGCTGGAGCCATTTT	0000000000nnnnnnnnnnnnn0000101000	TT	CA	AB	1
chr1:3214275-3215125	230	254	5	2	TGGCAAGCTCCGCAGGAGCCAGCTC	1000000000nnnnn0000100000	AA	CA	BC	1
chr1:3229317-3231820	790	818	9	2	AAACTTGTATCCAAAATTTGAAATAGTCC	0000000010nnnnnnnnn0001000000	TT	TA	AD	1
chr1:3236030-3237930	415	434	0	3	AGACAAGCCAGGACCAGCCA	00000000010000100001	AA	CA	BCC	2
chr1:3236030-3237930	1374	1406	13	2	AGCCAAGTCCTCTGAGAGGAGCCTGGCTAGCTC	0010000000nnnnnnnnnnnnn1000000000	AA	TA	CD	1
chr1:3243308-3248636	1214	1233	0	3	AAACAAGTTGGAAAATGCTG	00000000010001000001	AA	AT	ACC	3
chr1:3243308-3248636	1394	1419	6	3	GAACTAGCCAGGCCTGCGAGAAGCTC	0000000001nnnnnn1001000000	TA	AA	ACC	1
chr1:3243308-3248636	1482	1504	3	2	GGACTTGTTCCCTGGTCAGGTTT	0000000000nnn0010010000	TT	AG	BD	1
chr1:3257212-3257867	520	539	0	1	TAGCAGAGCTGAGCAAGCTC	10000nnnnn0000000000		AA	3Q.I-III-IV.C	2
chr1:3263114-3266671	2955	2976	2	2	GGGCTTGGCTCCGAGCTTATTT	0000000100nn0000001000	TT	TT	AD	1
chr1:3263114-3266671	3334	3343	0	0	GGGCTTGCTC	0000000000	TT		half	1
chr1:3266964-3270510	715	736	2	3	GGGCATGTTCACCAGCTTGTGG	0000000000nn1000000011	AT	TT	CCD	2
chr1:3273234-3274694	344	363	0	1	CAGCTTGCCCACAGCAGCCC	1000000000nnnnn00000	TT		3Q.I-II-IV.C	2
chr1:3273234-3274694	1318	1347	10	3	AGCCTTGCTGTGCCCTTCACTGACATGCTC	0010000001nnnnnnnnnn1000000000	TT	AT	CCD	1
chr1:3275933-3277171	911	943	13	2	GTGCTGGCTCTTTGTTGTTGGATGAACAAGTCT	0100010000nnnnnnnnnnnnn0000000000	TG	AA	BD	1
chr1:3278909-3282240	986	995	0	0	GGACAAGCTC	0000000000	AA		half	1
chr1:3278909-3282240	1315	1324	0	0	AAACAAGCCC	0000000000	AA		half	1
chr1:3278909-3282240	2128	2150	3	2	GGACAAGCCCCCGGAGGATGGCT	0000000000nnn0001000100	AA	AT	AD	2
chr1:3278909-3282240	2475	2507	13	3	GGACACGTTGCTTCGGAAGGAAGCAGCATGTTT	0000010001nnnnnnnnnnnnn1000000000	AC	AT	BCC	1
chr1:3282630-3283525	606	620	0	1	GGGCTTGCTGGAGCA	000000000100000nnnnn	TT		3Q.I-II-III.C	2
chr1:3285584-3287128	289	319	11	2	AAGCCAGCTTTGGCTTCCAAGGGAGATGTCT	0000100000nnnnnnnnnnn0001000000	CA	AT	AB	1
chr1:3285584-3287128	663	672	0	0	AAGCATGTCT	0000000000	AT		half	2
chr1:3289652-3291165	1330	1349	0	2	AAACATACCTAAGCTACTCC	00000010000000001000	AT	TA	AA	1
chr1:3296594-3297660	99	124	6	2	TAACATGCCCCTCCCGGTGCATGCCC	1000000000nnnnnn0100000000	AT	AT	CD	1
chr1:3296594-3297660	624	652	9	2	AGACACGCTTGAGAGAGCCAGAGATGTTT	0000010000nnnnnnnnn0001000000	AC	AT	AB	1
chr1:3300082-3302794	770	796	7	2	GGGCTGGGCTGCCCAGGAAGCTTGCCC	0000010100nnnnnnn0000000000	TG	TT	BD	1
chr1:3316363-3316669	192	201	0	0	GGGCTTGTTC	0000000000	TT		half	1
chr1:3318425-3323034	2466	2494	9	1	GGGCATCCTTGGGTTTGGGGGACTTGCCC	0000001000nnnnnnnnn0000000000	AT	TT	A	1
chr1:3318425-3323034	4338	4360	3	3	AGGCAAGCCAGACAAGCAAGGTG	0000000001nnn0000000101	AA	AA	CCD	1
chr1:3326461-3334010	2218	2248	11	2	GGGCAAGTCCGCCGAGGGCCAGCCCAAGTTT	0000000000nnnnnnnnnnn0110000000	AA	AA	DD	1
chr1:3326461-3334010	3709	3718	0	0	GAGCAAGTCC	0000000000	AA		half	1
chr1:3326461-3334010	6133	6142	0	0	GAGCATGCCT	0000000000	AT		half	2
chr1:3326461-3334010	6372	6396	5	2	GGATAAGTCCCTGGCAAGCAGGTCT	0001000000nnnnn0000010000	AA	AG	AB	1
chr1:3326461-3334010	7225	7245	1	1	GAGCAAGCCCTGGGCATCTCC	0000000000n0000001000	AA	AT	A	2
chr1:3334549-3341718	394	423	10	2	AGGCCTGTCCAAGTCTGTTGGAGCCTGCCC	0000100000nnnnnnnnnn0000100000	CT	CT	BB	1
chr1:3334549-3341718	3702	3732	11	0	GGACTTGCTCTCCAGTTTTATGAACAAGCTT	0000000000nnnnnnnnnnn0000000000	TT	AA	O	2
chr1:3334549-3341718	5859	5878	0	0	GGGCATCATGGAGCTTGCTT	00000nnnnn0000000000		TT	3Q.I-III-IV	2
chr1:3334549-3341718	6808	6829	2	2	GAGCTGGTCTGGGAGCTGGTCT	0000010000nn0000010000	TG	TG	BB	1
chr1:3334549-3341718	6898	6917	0	1	AGGCTGCAAGGAGCATGTCG	00000nnnnn0000000001		AT	3Q.I-III-IV.C	3
chr1:3343328-3343940	203	212	0	0	AAACATGCCT	0000000000	AT		half	2
chr1:3345925-3350087	984	1013	10	3	AAGCTTGTCCTGGTGCATTCAGACTGCTCA	0000000000nnnnnnnnnn0000011001	TT	TG	ABC	1
chr1:3345925-3350087	1253	1275	3	3	CAGCTTGCTGCTGGGCCTTGCCC	1000000001nnn0010000000	TT	TT	CCD	1
chr1:3355217-3355530	30	44	0	1	GAGCAAGCCAGGGCT	000000000100000nnnnn	AA		3Q.I-II-III.C	2
chr1:3355217-3355530	277	303	7	2	AGGCATGTCCCCCAACTGTGCCTGCCT	0000000000nnnnnnn0100100000	AT	CT	BD	2
chr1:3381384-3391416	2752	2776	5	2	GGGCCAGCCCTGCTCAGACTACCCT	0000100000nnnnn0000001000	CA	TA	AB	1
chr1:3392365-3401152	4974	4993	0	2	AGGCACCCCCAGGCAAGCTC	00000110000000000000	AC	AA	AB	3
chr1:3392365-3401152	8158	8177	0	2	GAACATTCCAGAACATGCCC	00000010010000000000	AT	AT	AC	3
chr1:3407429-3409023	14	35	2	2	TGGCAAGCCCACGGGCATTCCC	1000000000nn0000001000	AA	AT	AC	1
chr1:3407429-3409023	1058	1077	0	2	GAGCACGCTCACACATGCCC	00000100000100000000	AC	AT	BD	2
chr1:3412116-3415347	311	320	0	0	GAGCATGCCC	0000000000	AT		half	2
chr1:3412116-3415347	1226	1254	9	3	GGACATCCTGCAGGGAGAGGGGCTAGCTG	0000001001nnnnnnnnn0000000001	AT	TA	ACC	1
chr1:3412116-3415347	3094	3113	0	1	GGGCTGCACCAAGCATGCTG	00000nnnnn0000000001		AT	3Q.I-III-IV.C	3
chr1:3415363-3422641	2128	2154	7	2	AGGGATGTCTGGACAAAGGGCAAGCCA	0001000000nnnnnnn0000000001	AT	AA	AC	1
chr1:3430890-3441084	2402	2426	5	3	GGCAAAGCCCCCTCAGAGCAAGCTG	0011000000nnnnn0000000001	AA	AA	ACD	1
chr1:3430890-3441084	3534	3553	0	1	CAGCAAGCCCTACTGTGTCT	1000000000nnnnn00000	AA		3Q.I-II-IV.C	2
chr1:3430890-3441084	6502	6521	0	2	AGACAAGTTCAAGTACGTTT	00000000000001010000	AA	AC	AB	3
chr1:3430890-3441084	6742	6751	0	0	GGGCATGTTC	0000000000	AT		half	2
chr1:3430890-3441084	7578	7597	0	0	GGGCTAGTCCTCACGTGTTC	0000000000nnnnn00000	TA		3Q.I-II-IV	2
chr1:3430890-3441084	7645	7670	6	3	AGGCATTTCTCCAACTCAACTAGCCA	0000001000nnnnnn1000000001	AT	TA	ACC	1
chr1:3441175-3441268	46	74	9	2	GGCCATGCCCAGGCTGTGGGGGGAAGCCT	0010000000nnnnnnnnn0001000000	AT	AA	AD	1
chr1:3443417-3450869	137	169	13	1	AGACAAGTCCTCGACCGTGTGGGAAACATGGCT	0000000000nnnnnnnnnnnnn0000000100	AA	AT	D	2
chr1:3443417-3450869	1622	1631	0	0	AGACATGTCC	0000000000	AT		half	2
chr1:3443417-3450869	2237	2261	5	3	CCGCGTGCCCTGCAGAAGCTTGCTC	1100100000nnnnn0000000000	GT	TT	BCD	1
chr1:3443417-3450869	5228	5237	0	0	GAACTTGCCT	0000000000	TT		half	1
chr1:3443417-3450869	5892	5918	7	2	CAGCAGGCCCTGTATGTGGGCAAGCCT	1000010000nnnnnnn0000000000	AG	AA	BC	1
chr1:3450994-3466935	861	875	0	1	CAACAAGTTCAGGCA	100000000000000nnnnn	AA		3Q.I-II-III.C	3
chr1:3450994-3466935	1279	1311	13	2	GGACATTCTCCTGGGGTTTCGCTAAGCCAGTTT	0000001000nnnnnnnnnnnnn0000100000	AT	CA	AB	1
chr1:3450994-3466935	12556	12580	5	2	GGCCATGCCCTACCTTGGCAAGTCT	0010000000nnnnn1000000000	AT	AA	CD	1
chr1:3450994-3466935	13391	13412	2	2	GGACTTCCCCCGGGACTTGGTC	0000001000nn0000000100	TT	TT	AD	1
chr1:3450994-3466935	14708	14733	6	2	ATGCAAGCTCTGGTGGGGACTGGCCC	0100000000nnnnnn0000010000	AA	TG	BD	1
chr1:3450994-3466935	14765	14774	0	0	GAACAAGCCC	0000000000	AA		half	1
chr1:3450994-3466935	15795	15819	5	2	GCACACGCTCACAGCAGACTTGTCC	0100010000nnnnn0000000000	AC	TT	BD	1
chr1:3469283-3474835	1217	1249	13	2	GGGCCTGCCTGGTCTTCCTCCCCAGGAATGTTC	0000100000nnnnnnnnnnnnn0001000000	CT	AT	AB	1
chr1:3469283-3474835	1295	1326	12	2	GGACAAGCGGGGGGCCCTGTGCGAGCTTGCTC	0000000011nnnnnnnnnnnn0000000000	AA	TT	CD	1
chr1:3469283-3474835	1361	1381	1	2	GAACAAGCTTGGCGCCTGCTT	0000000000n0100100000	AA	CT	BD	1
chr1:3469283-3474835	3089	3098	0	0	GGACTTGCCC	0000000000	TT		half	1
chr1:3469283-3474835	4749	4763	0	0	TGTCTAAGCAAGCCC	nnnnn000000000000000		AA	3Q.II-III-IV	3
chr1:3469283-3474835	5280	5312	13	2	AAGCATGCTTCCGCGGTGCAGCTGGCCTTCCCC	0000000000nnnnnnnnnnnnn0010001000	AT	TT	AD	2
chr1:3479361-3480611	1143	1166	4	2	GCACTTGTCCTGCCAGGCCAGCCC	0100000000nnnn0000100000	TT	CA	BD	1
chr1:3483685-3484906	402	411	0	0	GGACATGCCC	0000000000	AT		half	2
chr1:3486674-3487559	705	727	3	2	GAGCCTGCTCAGGAGGCTAGTCA	0000100000nnn0000000001	CT	TA	BC	1
chr1:3492555-3493028	154	181	8	2	GGGGAAGCCTTCACTGCAGGGCCTGCCC	0001000000nnnnnnnn0000100000	AA	CT	AB	1
chr1:3493249-3495827	678	710	13	2	AGGCTTGTCCCTGCACCAGGTGGCAGCATGGCC	0000000000nnnnnnnnnnnnn1000000100	TT	AT	CD	1
chr1:3511072-3518036	2385	2399	0	1	AGCCCCAGCAAGCCT	nnnnn000001000000000		AA	3Q.II-III-IV.C	2
chr1:3511072-3518036	5275	5294	0	2	GAGGAAGCCCAGGCCAGCCC	00010000000000100000	AA	CA	AB	1
chr1:3511072-3518036	6038	6047	0	0	GAGCAAGCCT	0000000000	AA		half	1
chr1:3511072-3518036	6615	6636	2	3	CACCCTGCCTTCAGGCTAGCCT	1010100000nn0000000000	CT	TA	BCD	1
chr1:3511072-3518036	6654	6684	11	2	AATCATGCCCCCATAGCGAGGGGACTTCCTC	0010000000nnnnnnnnnnn0000001000	AT	TT	AD	1
chr1:3552865-3553352	184	203	0	2	GACCCAGCTCAGACAAGTCC	00101000000000000000	CA	AA	BD	3
chr1:3555261-3555579	59	68	0	0	AGACAAGCTT	0000000000	AA		half	1
chr1:3587837-3588855	813	843	11	1	AGACATGTCCACTGGTGCAGCGGGCGTGTCC	0000000000nnnnnnnnnnn0000100000	AT	GT	B	2
chr1:3590330-3591525	240	268	9	2	GGGCTGGTCTTCCCTCTCTGTGCATGTCT	0000010000nnnnnnnnn0100000000	TG	AT	BD	1
chr1:3590330-3591525	551	565	0	1	CAGCTTGCTCAGGCA	100000000000000nnnnn	TT		3Q.I-II-III.C	3
chr1:3597231-3598118	559	578	0	2	GGGCAGGTCCAGGCCTGCCT	00000100000000100000	AG	CT	BB	2
chr1:3626369-3627061	242	269	8	2	GGCCTTGCCCTGTGGGATGGGCTGGTCT	0010000000nnnnnnnn0000010000	TT	TG	BD	1
chr1:3627605-3632181	608	627	0	1	GGGCACCTCAGGGCATGCTG	00000nnnnn0000000001		AT	3Q.I-III-IV.C	3
chr1:3627605-3632181	832	851	0	2	GAGCATGTGCACACATGTTT	00000000100100000000	AT	AT	DD	3
chr1:3627605-3632181	863	889	7	2	GAGCTGGCTCCACGGGTAGGAAAGCCC	0000010000nnnnnnn0001000000	TG	AA	AB	1
chr1:3627605-3632181	1997	2026	10	2	GGACCTGCCTGTCCCTAGGGGAGAAAGCCT	0000100000nnnnnnnnnn0001000000	CT	AA	AB	1
chr1:3632791-3636409	1211	1220	0	0	AGGCAAGTCC	0000000000	AA		half	1
chr1:3637566-3638797	1060	1069	0	0	AGACATGCCC	0000000000	AT		half	2
chr1:3643547-3645098	334	343	0	0	AGGCTAGCTT	0000000000	TA		half	1
chr1:3646847-3651418	304	323	0	2	GGGCAGGACCAAGCATGTTC	00000101000000000000	AG	AT	BD	3
chr1:3646847-3651418	1753	1781	9	3	CGGCTTGTCTTTGGGTTAGAGACTAGTGG	1000000000nnnnnnnnn0000000011	TT	TA	CCD	1
chr1:3646847-3651418	1843	1870	8	1	GAGCAAGCCCTCTGGTGGGAACCTGCCC	0000000000nnnnnnnn0000100000	AA	CT	B	1
chr1:3646847-3651418	3724	3751	8	3	TGAGAAGCCAGGTGGGCGGGACTTGTTC	1001000001nnnnnnnn0000000000	AA	TT	ACC	1
chr1:3646847-3651418	3797	3828	12	2	GGGCAAATCCAGGCAAATCTGCAGGAATGCTC	0000001000nnnnnnnnnnnn0001000000	AA	AT	AA	1
chr1:3651572-3653281	265	294	10	3	AGATGTGCTTCAGTTCCAGAGGGCTTGTTG	0001100000nnnnnnnnnn0000000001	GT	TT	ABC	1
chr1:3651572-3653281	1675	1700	6	2	GGACTTGTCACAGCAAAAACAAGGCT	0000000001nnnnnn0000000100	TT	AA	CD	1
chr1:3683764-3684480	442	461	0	2	AGAGTAGCCCGGAAATGTTC	00010000000001000000	TA	AT	AA	1
chr1:3685082-3685813	455	486	12	1	AAACCTGTCCGAGCGGCAGTGTGGACATGCTT	0000100000nnnnnnnnnnnn0000000000	CT	AT	B	2
chr1:3686859-3696415	3465	3490	6	2	AAGCTTGTCTTACCCGGGTCATGGCT	0000000000nnnnnn0010000100	TT	AT	DD	1
chr1:3686859-3696415	6469	6493	5	1	GGGCTTGTTTCCCCGGGGCAGGCCC	0000000000nnnnn0000010000	TT	AG	B	1
chr1:3734092-3734549	312	321	0	0	GGGCTTGTCT	0000000000	TT		half	1
chr1:3753100-3753250	35	61	7	3	TAACATGCCTCCCCTCCGAGCATCGCT	1000000000nnnnnnn0000001100	AT	AT	ACD	1
chr1:3786451-3786743	111	132	2	2	GGGCCCGCCCCAGGGCTTGTCT	0000110000nn0000000000	CC	TT	BB	1
chr1:3999481-3999976	72	104	13	3	CCGCCTGCCTGCTGCAATGAGAGGAGCTTGCTC	1100100000nnnnnnnnnnnnn0000000000	CT	TT	BCD	1
chr1:4004455-4005117	469	491	3	3	TAACATGTTCCTGGAGCACTTCC	1000000000nnn0000011000	AT	AC	ABC	1
chr1:4039076-4039285	26	40	0	1	GGGCTTGCTGAGACA	000000000100000nnnnn	TT		3Q.I-II-III.C	2
chr1:4041380-4041530	1	31	11	3	TAACAAGACTCACTGCTCAGAAGACAAGCTG	1000000100nnnnnnnnnnn0000000001	AA	AA	CCD	1
chr1:4047322-4047614	164	196	13	2	GAGCATGTTCAAGTCCCCATGTCGGCCTTTCTC	0000000000nnnnnnnnnnnnn0010001000	AT	TT	AD	2
chr1:4062499-4063033	64	88	5	2	GGACCAGTTCCCTTGGAGCATGGCT	0000100000nnnnn0000000100	CA	AT	BD	2
chr1:4233275-4233637	38	67	10	3	TGGCAAGTCCTATGTACGGGGCACTTGCTG	1000000000nnnnnnnnnn0100000001	AA	TT	CCD	1
chr1:4436060-4436170	15	36	2	2	GAGCTGGCTTAGAAGATTGCCT	0000010000nn0001000000	TG	TT	AB	1
chr1:4471970-4472175	156	180	5	2	GCGCATGCTTGCTTGAGGCATTTTT	0100000000nnnnn0000001000	AT	AT	AD	1
chr1:4604858-4605073	190	199	0	0	GGGCAAGCCT	0000000000	AA		half	1
chr1:4660122-4660748	454	480	7	3	GGGCTTGCCAGCGTGTGGAGCATTTCA	0000000001nnnnnnn0000001001	TT	AT	ACC	1
chr1:4728699-4729319	392	412	1	3	CAACATTTTTTTAGCTTGCTT	1000001000n1000000000	AT	TT	ACC	1
chr1:4745711-4745946	2	32	11	2	GACCCTGCCCCAGCGAAGGAGAGGCAAGCTC	0010100000nnnnnnnnnnn0000000000	CT	AA	BD	1
chr1:4762913-4763252	14	33	0	0	GGGCATTGGGAGGCAAGCCC	00000nnnnn0000000000		AA	3Q.I-III-IV	2
chr1:4769669-4772351	2349	2379	11	2	AGCCATGTTTCAGCTCGCCGTGGACCTGCCC	0010000000nnnnnnnnnnn0000100000	AT	CT	BD	1
chr1:4784317-4785830	263	288	6	2	GCACTTGCCCAGAGGTGGGCCTGCTC	0100000000nnnnnn0000100000	TT	CT	BD	1
chr1:4784317-4785830	718	743	6	2	ATGCTGGCTTGGCCCAGGGCTAGCCT	0100010000nnnnnn0000000000	TG	TA	BD	1
chr1:4784317-4785830	850	874	5	3	GCGCCAGCTCAGCCAAGGCTTGCTG	0100100000nnnnn0000000001	CA	TT	BCD	1
chr1:4784317-4785830	1184	1206	3	2	GGGCTTGCTTGTGACAGATGCTC	0000000000nnn0101000000	TT	AT	AD	2
chr1:4786331-4787977	652	677	6	2	AGGGAAGCTGAGGGCCAGGCTTGTCC	0001000001nnnnnn0000000000	AA	TT	AC	1
chr1:4786331-4787977	1618	1645	8	2	GAAGAAGCTTGAAAGTGGAAACTTCTCT	0001000000nnnnnnnn0000001000	AA	TT	AA	1
chr1:4790019-4790612	280	289	0	0	AAACAAGCTT	0000000000	AA		half	1
chr1:4815432-4815865	233	242	0	0	AGGCATGTCT	0000000000	AT		half	2
chr1:4815432-4815865	271	300	10	2	AGACTTGTTAGAGAGCAGTAAGGAATGCTT	0000000001nnnnnnnnnn0001000000	TT	AT	AC	1
chr1:4991676-4991800	1	22	2	2	AAGCTAGTTCCTGGCCATGACT	0000000000nn0010000100	TA	AT	DD	1
chr1:5541964-5542342	311	320	0	0	GGGCAAGCCT	0000000000	AA		half	1
chr1:5562340-5562974	173	182	0	0	AAGCAAGCCC	0000000000	AA		half	1
chr1:5564420-5564835	25	57	13	2	AGAGAAGCTTCTGGCAGCAGCTCAGAAATGCTC	0001000000nnnnnnnnnnnnn0001000000	AA	AT	AA	1
chr1:5574290-5575078	201	222	2	2	TGGCTGGTCCTTGGACAAGCCT	1000010000nn0000000000	TG	AA	BC	1
chr1:5658718-5658859	121	130	0	0	AAACATGTTC	0000000000	AT		half	2
chr1:5712136-5712779	556	584	9	2	GGACTTGCTCCGGAGAGGCGAGAGTGCCC	0000000000nnnnnnnnn0001100000	TT	GT	AB	1
chr1:5715350-5715788	329	361	13	2	AAATTTGCTCATAAAACCATCTAGGCCTAGTCT	0001000000nnnnnnnnnnnnn0010000000	TT	TA	AD	1
chr1:5718787-5719012	78	103	6	1	GAACATGTCCTCCCTTGGACACGCCC	0000000000nnnnnn0000010000	AT	AC	B	2
chr1:5718787-5719012	111	136	6	2	AAACACACCCCTCCTAGGACATGCCC	0000011000nnnnnn0000000000	AC	AT	AB	2
chr1:5765464-5765580	73	96	4	2	GGACTCGCTCCCAAAGGCCAGTCT	0000010000nnnn0000100000	TC	CA	BB	1
chr1:5803483-5804079	183	215	13	1	AGGCATTCCTCGCCTAGCAGCAAAGGCAAGCCC	0000001000nnnnnnnnnnnnn0000000000	AT	AA	A	1
chr1:5804957-5805517	133	156	4	2	GAGCAAGTTTGCACGGGGAAACCC	0000000000nnnn0001001000	AA	AA	AA	1
chr1:5808445-5808576	8	32	5	2	ATGCTAGTCCCCAAGTGGCAAGTCT	0100000000nnnnn1000000000	TA	AA	CD	1
chr1:5839667-5839978	121	149	9	2	GAGCTGGTCTGGAGGGGAGGAGCAAGCCG	0000010000nnnnnnnnn0000000001	TG	AA	BC	1
chr1:5889988-5890147	102	111	0	0	AAGCTTGCTC	0000000000	TT		half	1
chr1:5890748-5891696	125	152	8	3	AGACTTGCCTGGCCAGTGGAGCATCTGG	0000000000nnnnnnnn0000001011	TT	AT	ACD	1
chr1:5892302-5895515	1466	1480	0	1	TGGCTAGCCTGGACA	100000000000000nnnnn	TA		3Q.I-II-III.C	3
chr1:5898542-5898889	192	201	0	0	GGACAAGCTC	0000000000	AA		half	1
chr1:5902854-5904797	445	473	9	3	TGACTTGTTGAGTGCTGGGAGAGTTGCCC	1000000001nnnnnnnnn0001000000	TT	TT	ACC	1
chr1:5902854-5904797	1932	1941	0	0	AGACATGCTT	0000000000	AT		half	2
chr1:5905480-5906493	956	981	6	3	GGGCTTGCCTAGTCCCAGGCTGGGTG	0000000000nnnnnn0000010101	TT	TG	BCD	1
chr1:5906686-5907866	775	797	3	2	GAGCTGGTTTGCGGAGAAAGTCC	0000010000nnn0001000000	TG	AA	AB	1
chr1:5912962-5913817	755	782	8	2	GAGCATCTTCCTGAAACTGCACTTGCTT	0000001000nnnnnnnn0100000000	AT	TT	AD	1
chr1:5918848-5919533	87	96	0	0	AGGCTAGCCT	0000000000	TA		half	1
chr1:5933745-5934138	368	392	5	2	ACACATGCTCCCTGCACGCATGCTC	0100000000nnnnn0100000000	AT	AT	DD	1
chr1:5934349-5934606	70	79	0	0	AGGCTAGTCT	0000000000	TA		half	1
chr1:5934694-5935678	890	899	0	0	GGACATGCCC	0000000000	AT		half	2
chr1:5938749-5939348	130	154	5	2	GGACTTCTCTCTAAGGAGCTGGCTC	0000001000nnnnn0000010000	TT	TG	AB	1
chr1:5951177-5952240	1001	1010	0	0	AGGCATGTCC	0000000000	AT		half	2
chr1:5961197-5961661	251	270	0	2	AAGGAAGCCCAGACCTGCCC	00010000000000100000	AA	CT	AB	1
chr1:5973253-5973890	522	531	0	0	AGGCATGCCC	0000000000	AT		half	2
chr1:5998120-5998856	135	161	7	2	GGGCAAGTCCTTCCCGATGGCTCGCTC	0000000000nnnnnnn1000010000	AA	TC	BC	1
chr1:5998120-5998856	653	682	10	2	AAACGTGCTCTTTGAGGCTGAAGCAAATCT	0000100000nnnnnnnnnn0000001000	GT	AA	AB	1
chr1:5999288-5999871	195	227	13	3	GAGCAAGTCTGGGCCCCAGCGGCTGGCATGTGG	0000000000nnnnnnnnnnnnn1000000011	AA	AT	CCD	1
chr1:6009362-6010097	16	25	0	0	AAACAAGTCC	0000000000	AA		half	1
chr1:6009362-6010097	481	490	0	0	AGGCATGCCT	0000000000	AT		half	2
chr1:6010247-6010803	465	484	0	2	GAGCAAGCCCAGACTGGCTG	00000000000000010001	AA	TG	BC	3
chr1:6011060-6011313	57	85	9	2	AGGCAAGCCTATACTGTTTAGAGATGCAT	0000000000nnnnnnnnn0001000010	AA	AT	AD	2
chr1:6033940-6034110	71	80	0	0	GGACATGCCT	0000000000	AT		half	2
chr1:6040347-6041042	662	684	3	2	AGACCTGCCCTCTGAGCCTGCCT	0000100000nnn0000100000	CT	CT	BB	1
chr1:6068701-6069898	196	205	0	0	GGACTTGTTT	0000000000	TT		half	1
chr1:6118314-6119283	153	181	9	3	CGGCTACCTGTGTGACCTCAGACAAGTCC	1000001001nnnnnnnnn0000000000	TA	AA	ACC	1
chr1:6118314-6119283	242	269	8	2	AGAATTGTCCTGAGGACTAAATAAGCTC	0001000000nnnnnnnn0001000000	TT	AA	AA	1
chr1:6129023-6129934	280	307	8	3	CAGCTAGCCAAGGCCACGGTGCTTGCCC	1000000001nnnnnnnn0100000000	TA	TT	CCD	1
chr1:6130274-6134599	1764	1796	13	3	AGGCAACCTGTGCCAGGACATACGGGCATGCCG	0000001001nnnnnnnnnnnnn0000000001	AA	AT	ACC	1
chr1:6130274-6134599	2527	2557	11	2	GCGTTTGTTTTTCAGGAACCTGGGCAAGTCT	0101000000nnnnnnnnnnn0000000000	TT	AA	AD	1
chr1:6130274-6134599	3210	3238	9	3	CGGCATGTCCTTGGAACTAGAGCTGCCTC	1000000000nnnnnnnnn0000011000	AT	TG	ABC	1
chr1:6135812-6136420	432	463	12	3	TGCCATGCCAGGGACAAAATGAAAGCTTGCCC	1010000001nnnnnnnnnnnn0000000000	AT	TT	CCD	1
chr1:6140271-6141058	460	485	6	3	AAACATGCTGCCTTTCTGGCTTCTCT	0000000001nnnnnn1000001000	AT	TT	ACC	1
chr1:6142069-6144480	1469	1478	0	0	GGGCAAGTTC	0000000000	AA		half	1
chr1:6154263-6155020	520	550	11	2	GAGCTTGTTTCCCCACCTGTAGAACACATCT	0000000000nnnnnnnnnnn0000011000	TT	AC	AB	1
chr1:6155059-6165089	2504	2535	12	2	GAGCTTGCTTTCCAGCAGGAACAGACATGAAC	0000000000nnnnnnnnnnnn0000000110	TT	AT	DD	1
chr1:6155059-6165089	2662	2684	3	3	GGGCCTGTCAGGTGGGCTTGTTG	0000100001nnn0000000001	CT	TT	BCC	1
chr1:6155059-6165089	3288	3297	0	0	AGGCATGCTT	0000000000	AT		half	2
chr1:6155059-6165089	4202	4230	9	2	GGCCATGCCTACCAAGCTCGAGCTGGCCC	0010000000nnnnnnnnn0000010000	AT	TG	BD	2
chr1:6155059-6165089	5014	5036	3	2	CAGCTAGCTCCATAGGGAAGCCT	1000000000nnn0001000000	TA	AA	AC	1
chr1:6155059-6165089	8374	8383	0	0	GAGCAAGCCT	0000000000	AA		half	1
chr1:6155059-6165089	9415	9444	10	3	GGACAAGTCCAGGCCCCCAGGGGCAGCCCG	0000000000nnnnnnnnnn0000011001	AA	AG	ABC	1
chr1:6165196-6167317	1175	1184	0	0	GGGCTTGCCT	0000000000	TT		half	1
chr1:6168446-6170926	564	591	8	2	GAGGTAGCCCGAGAGCTGGGGCTTATTT	0001000000nnnnnnnn0000001000	TA	TT	AA	1
chr1:6168446-6170926	1398	1407	0	0	GGACTTGCTC	0000000000	TT		half	1
chr1:6168446-6170926	1422	1441	0	1	CGGCATTGGCAGGCTTGTTC	10000nnnnn0000000000		TT	3Q.I-III-IV.C	2
chr1:6168446-6170926	2027	2057	11	2	GAACTTGTTCTTCATCTCCAGGTAGTTGCCC	0000000000nnnnnnnnnnn0101000000	TT	TT	AD	1
chr1:6168446-6170926	2238	2270	13	3	CGGCATTCTGGCTGTACGCTCTCAGGCAAGTCC	1000001001nnnnnnnnnnnnn0000000000	AT	AA	ACC	1
chr1:6171607-6172963	191	200	0	0	GGGCAAGTCC	0000000000	AA		half	1
chr1:6183965-6187271	182	196	0	1	TGACATGCTCAAACT	100000000000000nnnnn	AT		3Q.I-II-III.C	4
chr1:6183965-6187271	1264	1273	0	0	GGGCATGCCC	0000000000	AT		half	2
chr1:6183965-6187271	1659	1668	0	0	GGGCTTGTCC	0000000000	TT		half	1
chr1:6183965-6187271	2013	2027	0	0	AGTTCAAGCATGCCC	nnnnn000000000000000		AT	3Q.II-III-IV	4
chr1:6183965-6187271	2997	3011	0	1	AGCCCTAGCTAGCTT	nnnnn000001000000000		TA	3Q.II-III-IV.C	2
chr1:6187513-6191189	1312	1321	0	0	AAGCAAGCCC	0000000000	AA		half	1
chr1:6187513-6191189	3603	3633	11	2	AAGCTTGTTACTATTTGCTGCAAACTTGCTA	0000000001nnnnnnnnnnn0000000001	TT	TT	CC	1
chr1:6193229-6193417	168	177	0	0	AAACTTGCCC	0000000000	TT		half	1
chr1:6193889-6194476	366	387	2	2	GAGCTTCCCTGAAGACTTGACC	0000001000nn0000000100	TT	TT	AD	1
chr1:6195330-6195553	8	29	2	3	CGGCATGTTCTTGAACACGTCA	1000000000nn0000010001	AT	AC	BCC	2
chr1:6201677-6202517	376	395	0	0	GGACAAGCCCCTCAGAGCCT	0000000000nnnnn00000	AA		3Q.I-II-IV	2
chr1:6203455-6204265	563	590	8	2	GAGCAAGGCTCAGCCCAGGAGCAGGTCC	0000000100nnnnnnnn0000010000	AA	AG	BD	1
chr1:6207263-6209576	1573	1605	13	2	GGGCAGGCCTTCCCCTGGGGGCGGGGCCTGTTC	0000010000nnnnnnnnnnnnn0000100000	AG	CT	BB	1
chr1:6211597-6212525	49	58	0	0	AAACATGCCT	0000000000	AT		half	2
chr1:6211597-6212525	759	778	0	3	CGACCTGCCCCAGCTAGTTT	10001000001000000000	CT	TA	BCC	3
chr1:6215394-6216242	781	790	0	0	GAACTTGCCC	0000000000	TT		half	1
chr1:6216795-6218566	75	100	6	3	CAGTGAGTTCTCAAGAGAGCTAGCCC	1001100000nnnnnn0000000000	GA	TA	ABC	1
chr1:6216795-6218566	485	505	1	2	AGTCATGTCTTAAGCCAGTCC	0010000000n0000100000	AT	CA	BD	1
chr1:6219602-6219813	152	182	11	2	GGGCAACCCCAAGCCAGCCTGAGCCAAGTCT	0000001000nnnnnnnnnnn0010000000	AA	AA	AD	1
chr1:6222499-6223589	720	739	0	2	AGACAACGTCAGGCATGTCT	00000011000000000000	AA	AT	AD	3
chr1:6224777-6228793	1963	1992	10	3	CAAAATGCCTCCAAGTACCCGAACAAGCCG	1001000000nnnnnnnnnn0000000001	AT	AA	ACC	1
chr1:6224777-6228793	2222	2249	8	3	CGGAGTGTCTCCAGCCTGGGACAAGCTC	1001100000nnnnnnnn0000000000	GT	AA	ABC	1
chr1:6229156-6232320	301	327	7	2	GGGCAGGCTCGGGAAGGGAGTATGTTT	0000010000nnnnnnn0001000000	AG	AT	AB	1
chr1:6229156-6232320	2165	2188	4	2	GAACAGGCCTTCGAGGACAAGGCC	0000010000nnnn0000000100	AG	AA	BD	1
chr1:6282584-6283167	407	426	0	2	GGACAAGTTTAGAAATGATT	00000000000001000100	AA	AT	AD	3
chr1:6282584-6283167	560	569	0	0	GGGCAAGTCC	0000000000	AA		half	1
chr1:6334164-6334356	50	70	1	2	AAGCTTGCCCCATGCTTCCTC	0000000000n0100001000	TT	TT	AD	1
chr1:6337377-6337823	378	404	7	2	AGGCTTTCCTTGGGAAGGAACATATTT	0000001000nnnnnnn0000001000	TT	AT	AA	1
chr1:6339126-6342435	65	89	5	1	AGGCAAGTTTGGAGAAGGCGTGTCC	0000000000nnnnn0000100000	AA	GT	B	1
chr1:6339126-6342435	399	431	13	2	GAGCAGTCCTCGCACCAGAAGGGGAGCATGCCT	0000011000nnnnnnnnnnnnn0000000000	AG	AT	AB	2
chr1:6355187-6355612	129	138	0	0	GGGCAAGTTT	0000000000	AA		half	1
chr1:6355187-6355612	349	373	5	2	ATACATGTTCAACAGAAACTTGTAC	0100000000nnnnn0000000010	AT	TT	DD	1
chr1:6359582-6360628	826	845	0	3	AGGCATGGCCCAGCATGTCA	00000001001000000001	AT	AT	CCD	3
chr1:6361474-6362088	251	270	0	3	CAACCAGCCCAAGCAAGCTG	10001000000000000001	CA	AA	BCC	3
chr1:6376969-6377788	341	360	0	1	CAACTTGTTTTTAAAAGCTT	1000000000nnnnn00000	TT		3Q.I-II-IV.C	2
chr1:6382298-6382496	113	143	11	2	GGGCAAGCCCAGGGCAGGAATGAGGAAACTC	0000000000nnnnnnnnnnn0001001000	AA	AA	AA	1
chr1:6385449-6386388	353	376	4	2	AGCCAAGCCCAGAAAGCCATGCTC	0010000000nnnn0010000000	AA	AT	DD	1
chr1:6389437-6391200	847	875	9	2	GAGCATGCTCATGCAATATAAGACAGCCC	0000000000nnnnnnnnn0001100000	AT	CA	AB	2
chr1:6393776-6394167	133	157	5	1	AGGCATGCCCCCCCAAAACTGGCTT	0000000000nnnnn0000010000	AT	TG	B	2
chr1:6403187-6404392	379	405	7	2	GGGCTTGTCCCCCAGCAAACCCTGCCC	0000000000nnnnnnn0010100000	TT	CT	BD	1
chr1:6496880-6498920	1702	1724	3	2	AAGCTAGGCCCTAGGAGAAGCCC	0000000100nnn0001000000	TA	AA	AD	1
chr1:6499230-6499783	81	112	12	2	TGACTAGCTTTGAATCTCAGATAAACAAGCTG	1000000000nnnnnnnnnnnn0000000001	TA	AA	CC	1
chr1:6503204-6512329	1403	1412	0	0	AGGCATGTCC	0000000000	AT		half	2
chr1:6503204-6512329	2561	2591	11	2	GGACATGCTGAACCCGGAGCTGGGCCTGCCT	0000000001nnnnnnnnnnn0000100000	AT	CT	BC	1
chr1:6503204-6512329	3123	3147	5	2	AGACTGCCCCTCCCCAAGCATGCCC	0000011000nnnnn0000000000	TG	AT	AB	2
chr1:6503204-6512329	4262	4284	3	2	GGGCTGGCCCAGAAAACAAATCC	0000010000nnn0000001000	TG	AA	AB	1
chr1:6503204-6512329	6161	6192	12	1	GGGCAAGTCCCTTCCCCAATCTGGGCCTGCCT	0000000000nnnnnnnnnnnn0000100000	AA	CT	B	1
chr1:6503204-6512329	6216	6247	12	2	GGGCAAGTCCCCTCCCCTCTCTGGGCCTCCTC	0000000000nnnnnnnnnnnn0000101000	AA	CT	AB	1
chr1:6503204-6512329	6347	6379	13	3	GAACCAGCTTCAGAGAGGCCCCGCAGCTAGCCA	0000100000nnnnnnnnnnnnn1000000001	CA	TA	BCC	1
chr1:6503204-6512329	6592	6617	6	2	AGGCAACCTTTTTTAAGAGCTAGACT	0000001000nnnnnn0000000100	AA	TA	AD	1
chr1:6503204-6512329	6823	6832	0	0	GAGCTAGTCC	0000000000	TA		half	1
chr1:6503204-6512329	6881	6910	10	2	AAGCAAGTCCAGCACCTGCCGAACCTCCTT	0000000000nnnnnnnnnn0000101000	AA	CT	AB	1
chr1:6512466-6512915	73	97	5	2	GTACAACCCTGTTTGGGGCTTGTCC	0100001000nnnnn0000000000	AA	TT	AD	1
chr1:6513197-6517936	123	154	12	2	AGGCCTGCTCTAAGGTGGCTGCGGACATGTGT	0000100000nnnnnnnnnnnn0000000010	CT	AT	BD	2
chr1:6513197-6517936	2386	2415	10	3	GAGCCTGCTGCGTCGCGTGCCGGCAAGCCC	0000100001nnnnnnnnnn1000000000	CT	AA	BCC	1
chr1:6650111-6650453	294	319	6	2	AGACCAGCTTTGGAGCAGGCAGGTTT	0000100000nnnnnn0000010000	CA	AG	BB	1
chr1:6650865-6652209	625	653	9	2	GGGCAAGGCCTCGCAGACCAGCCAAGCCC	0000000100nnnnnnnnn0010000000	AA	AA	DD	1
chr1:6650865-6652209	799	831	13	3	AGACAAGCTGCCCCGCTGAACTCCAACAACCTC	0000000001nnnnnnnnnnnnn1000001000	AA	AA	ACC	1
chr1:6698143-6698814	416	448	13	2	AAAAATATTCCCACGACAGTCTCAGGCAAGTCT	0001001000nnnnnnnnnnnnn0000000000	AT	AA	AA	2
chr1:6698143-6698814	649	663	0	0	TGCCCAGGCTAGTCT	nnnnn000000000000000		TA	3Q.II-III-IV	3
chr1:6748160-6748366	60	92	13	3	GGAAAAGCCATTGTTTCATCTTTTGGCATGCTC	0001000001nnnnnnnnnnnnn1000000000	AA	AT	ACC	1
chr1:6784554-6785147	7	16	0	0	AAGCAAGTTT	0000000000	AA		half	1
chr1:6803558-6804313	572	591	0	2	AGAAGAGTCCGGGCTTGCCC	00011000000000000000	GA	TT	AB	3
chr1:6822178-6822486	271	285	0	1	TGTCAGGGCATGTTT	nnnnn000010000000000		AT	3Q.II-III-IV.C	3
chr1:6830791-6831201	244	263	0	1	GGACTTTTTCAGGCAAGTCT	00000010000000000000	TT	AA	A	2
chr1:6949983-6950330	70	94	5	2	AGGCTAGTTTTCATTCAACATTCCT	0000000000nnnnn1000001000	TA	AT	AC	1
chr1:6972088-6972344	112	121	0	0	AGACTTGCTT	0000000000	TT		half	1
chr1:6978567-6979594	934	953	0	2	TGACAAGCCAGGGCAAGTTT	10000000010000000000	AA	AA	CC	4
chr1:6982551-6983119	289	298	0	0	AGACATGTTT	0000000000	AT		half	2
chr1:7009040-7009259	70	89	0	2	GGACCTGTTCAAGCAAACTC	00001000000000001000	CT	AA	AB	3
chr1:7058282-7058776	57	79	3	3	CAACATGTTGGCCAGGCTGGTCT	1000000001nnn0000010000	AT	TG	BCC	1
chr1:7058282-7058776	131	161	11	2	GAATAAGTCTGCACCTCCAGCAGGCTTCTTC	0001000000nnnnnnnnnnn0000001000	AA	TT	AA	1
chr1:7058282-7058776	308	333	6	2	AAGCCTGTCCCCAGGGAGACCTGCCC	0000100000nnnnnn0000100000	CT	CT	BB	1
chr1:7102417-7103317	798	823	6	2	GCACAGGCCTCTGGGCAGGCTTGCTT	0100010000nnnnnn0000000000	AG	TT	BD	1
chr1:7106176-7107035	698	719	2	3	GAGCTTTTCTTCCAGCTTGTTA	0000001000nn1000000001	TT	TT	ACC	1
chr1:7129950-7130947	951	971	1	2	AGGCAAGGCAAAGACTTGCTT	0000000101n0000000000	AA	TT	CD	1
chr1:7181646-7182120	164	184	1	2	GAGCATTCCCTAGACTTGGCT	0000001000n0000000100	AT	TT	AD	1
chr1:7209451-7209992	329	348	0	2	GGGCAGGTCCAGCCATGTTC	00000100000010000000	AG	AT	BD	2
chr1:7315767-7316049	44	71	8	2	GACCTTGCTCTGGGAAGTAGATTTGCCC	0010000000nnnnnnnn0001000000	TT	TT	AD	1
chr1:7325728-7326535	259	280	2	2	GGGCTTGTTTGATGGTTTGCTT	0000000000nn1001000000	TT	TT	AC	1
chr1:7325728-7326535	505	533	9	2	AGGCAGGTCTGCAGAGCGGGGGCGTGCTT	0000010000nnnnnnnnn0000100000	AG	GT	BB	1
chr1:7351379-7352068	153	182	10	2	GAGCCTGTTCCCAGTTGGCTGAGCTTTCCT	0000100000nnnnnnnnnn0000001000	CT	TT	AB	1
chr1:7375540-7375630	49	70	2	2	GGACAACTCTTTAAACTTTCCT	0000001000nn0000001000	AA	TT	AA	1
chr1:7394549-7395148	430	449	0	3	GAACATGTCATAGCATGACT	00000000011000000100	AT	AT	CCD	4
chr1:7439435-7440096	260	279	0	2	GGGCATTCTGGGGCTTGTCT	00000010010000000000	AT	TT	AC	3
chr1:7493888-7494295	324	355	12	1	AAACTTGCTCTCAGAAAGGAGGAGGCTGGCCC	0000000000nnnnnnnnnnnn0000010000	TT	TG	B	1
chr1:7496294-7496878	72	97	6	2	GGGCTGGTTCCAGCATGGGATTGTTC	0000010000nnnnnn0001000000	TG	TT	AB	1
chr1:7496294-7496878	420	441	2	1	AGGCTGGTTCCTGGACTTGCCC	0000010000nn0000000000	TG	TT	B	1
chr1:7514079-7516613	1141	1167	7	3	AAGTCTGTTCCAGGACAAGACATGCTG	0001100000nnnnnnn0000000001	CT	AT	ABC	1
chr1:7528195-7528720	269	293	5	3	GAACAGGTTGTGGCTGGGCATGCTA	0000010001nnnnn0000000001	AG	AT	BCC	1
chr1:7528986-7530308	157	185	9	3	GAAATAGCCGTCTGTTGTTCAGCAAGTTC	0001000001nnnnnnnnn1000000000	TA	AA	ACC	1
chr1:7528986-7530308	492	506	0	1	AGTCAGAGCATGTCC	nnnnn000010000000000		AT	3Q.II-III-IV.C	3
chr1:7528986-7530308	1227	1236	0	0	AGACTTGTTT	0000000000	TT		half	1
chr1:7534837-7535576	288	316	9	2	GGCCATCTCTAGGAAGCACAAGCTAGCTT	0010001000nnnnnnnnn0000000000	AT	TA	AD	2
chr1:7543439-7543994	135	144	0	0	AAGCAAGTTC	0000000000	AA		half	1
chr1:7551173-7552413	681	711	11	2	AAGCCAGCTCAGTGATGGGCAGAGCTTCCTC	0000100000nnnnnnnnnnn0000001000	CA	TT	AB	1
chr1:7551173-7552413	953	978	6	2	AAACCTGTCTAGGATGGGACACGCTC	0000100000nnnnnn0000010000	CT	AC	BB	1
chr1:7551173-7552413	1042	1070	9	2	AAGCAAGTCCTCCTTGGTAGAGCGTCTTT	0000000000nnnnnnnnn0000101000	AA	GT	AB	1
chr1:7560536-7560949	342	371	10	3	CAGCAAGTCTCGGTGACATCAGGCAGTTCC	1000000000nnnnnnnnnn0000011000	AA	AG	ABC	1
chr1:7569031-7569201	35	54	0	2	GGACAAGCCTGGGCCTCCCT	00000000000000101000	AA	CT	AB	3
chr1:7579359-7579852	382	391	0	0	AGACATGCCC	0000000000	AT		half	2
chr1:7586374-7587568	327	346	0	1	TGGCAGAGAAGGGCATGTTC	10000nnnnn0000000000		AT	3Q.I-III-IV.C	3
chr1:7593996-7595517	455	486	12	3	GAGCTTGCTGCAGACCCGGGGAGGAGAAGCCA	0000000001nnnnnnnnnnnn0001000001	TT	AA	ACC	1
chr1:7593996-7595517	891	913	3	3	TGGCTTGTCCCTGAGGCTGCCTT	1000000000nnn0000011000	TT	TG	ABC	1
chr1:7593996-7595517	1434	1465	12	2	AAGAAAGCCTGCTGGTGTGCAGGGGCAGGCTC	0001000000nnnnnnnnnnnn0000010000	AA	AG	AB	1
chr1:7598096-7598461	6	36	11	2	AGGCAAGTTTACCACGGAGCTAATGATGCTC	0000000000nnnnnnnnnnn0011000000	AA	AT	AD	2
chr1:7609091-7610875	1293	1302	0	0	GAGCAAGTTT	0000000000	AA		half	1
chr1:7612527-7612920	85	106	2	2	GAGGAAGTCCAGAAGCTGGCTC	0001000000nn0000010000	AA	TG	AB	1
chr1:7617455-7618104	530	539	0	0	GGGCAAGTCT	0000000000	AA		half	1
chr1:7630336-7630632	159	191	13	2	GGACCAGCCCGTGCATGTGCCAAGGGCTGGCCC	0000100000nnnnnnnnnnnnn0000010000	CA	TG	BB	1
chr1:7632782-7633231	52	84	13	2	ACACATGTTCAGACCAGAGCAGAAAGGAAGCTT	0100000000nnnnnnnnnnnnn0001000000	AT	AA	AD	1
chr1:7641169-7641645	33	55	3	2	GGACAAGTTTGAGGGGTATCTCT	0000000000nnn0001001000	AA	AT	AA	2
chr1:7668259-7670094	173	195	3	2	GGCCTAGTTCCTGGGGAATGCTC	0010000000nnn0001000000	TA	AT	AD	1
chr1:7668259-7670094	1281	1290	0	0	AGGCAAGCCC	0000000000	AA		half	1
chr1:7673569-7673918	83	106	4	2	GGACAAGTTAAATAGAACAAGATT	0000000001nnnn0000000100	AA	AA	CD	1
chr1:7692675-7693221	439	468	10	2	GGGCCTGCTTAACACAGAGCAGGCATTCTC	0000100000nnnnnnnnnn0000001000	CT	AT	AB	2
chr1:7693358-7693665	229	260	12	2	AGACATGCCTGGGGGTTCTCCAGGATTGGTCC	0000000000nnnnnnnnnnnn0001010000	AT	TG	AB	2
chr1:7701121-7702708	687	711	5	2	GGGGAGGTTTGGACCAGGCTTGCCT	0001010000nnnnn0000000000	AG	TT	AB	1
chr1:7703100-7703250	113	145	13	1	AAACAAGTCTTCAGTCAGGAGGAGGAGTTGCCT	0000000000nnnnnnnnnnnnn0001000000	AA	TT	A	1
chr1:7704996-7706086	284	312	9	3	AAACTTGCTCAGTGATCTTGGGCTGCTCA	0000000000nnnnnnnnn0000011001	TT	TG	ABC	1
chr1:7704996-7706086	483	502	0	3	AGGCATTTCCCAGCAAGCTG	00000010001000000001	AT	AA	ACC	3
chr1:7704996-7706086	653	673	1	2	GAGCAAGTCCTAGGCCTTCCT	0000000000n0000101000	AA	CT	AB	1
chr1:7706595-7707872	298	317	0	2	TGGCAAGTGTGGGCTTGCTT	10000000100000000000	AA	TT	CD	3
chr1:7723635-7723828	146	155	0	0	GAGCTTGTCC	0000000000	TT		half	1
chr1:7727326-7730855	2147	2179	13	2	GGGCAGGCTCCTTGTAGAGGCCGGGGCTTCCTC	0000010000nnnnnnnnnnnnn0000001000	AG	TT	AB	1
chr1:7727326-7730855	2880	2909	10	3	CTGCTTGCTTGTGGGACCCCAGGCTAGCTG	1100000000nnnnnnnnnn0000000001	TT	TA	CCD	1
chr1:7727326-7730855	3194	3213	0	2	GGAGATGCTCAGGCCTGTTT	00010000000000100000	AT	CT	AB	2
chr1:7727326-7730855	3257	3288	12	2	GAGCAAGTCCCCTCCCTGCCCTCGGCTTCCTT	0000000000nnnnnnnnnnnn1000001000	AA	TT	AC	1
chr1:7736793-7736957	86	118	13	2	AGGCAACCTCAACCCAAGAGCTGAAGCTGGTCT	0000001000nnnnnnnnnnnnn0000010000	AA	TG	AB	1
chr1:7737150-7737290	58	72	0	1	AGTCAGGACAAGCTT	nnnnn000010000000000		AA	3Q.II-III-IV.C	2
chr1:7737982-7738258	109	128	0	1	AAGCAAGCCCAGGGCAGCTA	0000000000nnnnn00001	AA		3Q.I-II-IV.C	2
chr1:7742212-7742645	101	131	11	2	GGGCAAGCCTCAGTGTAAGGTGGGTGAGCCC	0000000000nnnnnnnnnnn0001100000	AA	GA	AB	1
chr1:7756950-7757266	233	242	0	0	AGGCAAGCTC	0000000000	AA		half	1
chr1:7790053-7790193	87	116	10	3	AAGCATGCTAACCTAGGATTTATCATGTTC	0000000001nnnnnnnnnn1010000000	AT	AT	CCD	1
chr1:7805763-7806245	20	39	0	0	AGGCATGTTCCTAATTGCCC	0000000000nnnnn00000	AT		3Q.I-II-IV	3
chr1:7805763-7806245	357	376	0	2	AGGCTTGTCCAGACAGCTTT	00000000000000011000	TT	AG	AB	3
chr1:7812610-7813238	247	266	0	1	CAACTTAGTCGGACTAGCTT	10000nnnnn0000000000		TA	3Q.I-III-IV.C	2
chr1:7812610-7813238	409	418	0	0	AAACAAGTTT	0000000000	AA		half	1
chr1:7870432-7870868	18	47	10	2	GGACATTTTTATAATTTTTGAAACATATTT	0000001000nnnnnnnnnn0000001000	AT	AT	AA	1
chr1:8048682-8048989	259	282	4	2	GAGCATTTCTAAAAGAGCATCTCT	0000001000nnnn0000001000	AT	AT	AA	1
chr1:8064420-8064530	36	55	0	1	AGACATCTGCAAGCAAGTCA	00000nnnnn0000000001		AA	3Q.I-III-IV.C	2
chr1:8064642-8065565	317	326	0	0	AGACAAGTCT	0000000000	AA		half	1
chr1:8066509-8066642	20	39	0	1	AAGCTTGTTTAAACACGCTC	00000000000000010000	TT	AC	B	3
chr1:8100606-8101076	168	197	10	2	TGGCTTGCCTTTGGAAGGAAGAGTAAGCTT	1000000000nnnnnnnnnn0001000000	TT	AA	AC	1
chr1:8107861-8108150	19	48	10	2	AAGTTTGTTTCCCAGCCATGGAAAATGCCC	0001000000nnnnnnnnnn0001000000	TT	AT	AA	1
chr1:8143140-8143296	90	111	2	2	GAGGAAGTTCAAAAGCTATCCC	0001000000nn0000001000	AA	TA	AA	1
chr1:8167000-8167130	87	117	11	3	TGGCAAGTTCCTCAAACAGCTAAACATGGTG	1000000000nnnnnnnnnnn0000000101	AA	AT	CCD	1
chr1:8176910-8177337	261	284	4	2	AGGCTGGCCTCTCAAGCCTTGTTT	0000010000nnnn0010000000	TG	TT	BD	1
chr1:8180994-8181723	281	313	13	2	AGATTTGCTCTGGGAAAGTTTGTAGACATTTTC	0001000000nnnnnnnnnnnnn0000001000	TT	AT	AA	1
chr1:8180994-8181723	388	402	0	1	AGCCCCGACATGCCT	nnnnn000001000000000		AT	3Q.II-III-IV.C	3
chr1:8193385-8194502	847	866	0	2	AGACCAGCTCACACATGTCC	00001000000100000000	CA	AT	BD	2
chr1:8214760-8215127	118	149	12	3	GAACTTGTTCATGAGCCTCTCCAGGCAGCTCG	0000000000nnnnnnnnnnnn0000011001	TT	AG	ABC	1
chr1:8227373-8227570	154	186	13	2	GGGCCAGTTCCCCTAAAAAAAAAAAAAAAGTCT	0000100000nnnnnnnnnnnnn0001000000	CA	AA	AB	1
chr1:8249941-8250326	49	77	9	1	AGACAAGCCATGATGAACTGGGCATGCTC	0000000001nnnnnnnnn0000000000	AA	AT	C	2
chr1:8254522-8254945	302	324	3	3	AGACTTGTTTTTAAAGCAACTAG	0000000000nnn0000001011	TT	AA	ACD	1
chr1:8278795-8279097	226	249	4	2	TAACATGCCCTGAGGGACCTGCTT	1000000000nnnn0000100000	AT	CT	BC	1
chr1:8279716-8279850	19	50	12	3	AGGCAAGTCTGGCAAAAACTCTGGACTTGGAA	0000000000nnnnnnnnnnnn0000000111	AA	TT	CDD	1
chr1:8317680-8317968	145	170	6	3	GAGGTAGCCTGGGTCCTGGCTAGCTG	0001000000nnnnnn1000000001	TA	TA	ACC	1
chr1:8402425-8402695	98	127	10	2	AACCTTCTTCCTGTCCCCATGGACTTGCCT	0010001000nnnnnnnnnn0000000000	TT	TT	AD	1
chr1:8403085-8404207	18	41	4	2	TGACAAGTTCAGCTGGGCTGGCCC	1000000000nnnn0000010000	AA	TG	BC	1
chr1:8408293-8410983	1508	1534	7	2	GAGCAAGTGCCTTCCACAAACTTGGTT	0000000010nnnnnnn0000000100	AA	TT	DD	1
chr1:8408293-8410983	1959	1968	0	0	GGGCTTGCTT	0000000000	TT		half	1
chr1:8411042-8412488	799	828	10	2	GGACAATCCTGAGGCTCCAGGAAAATGCCC	0000001000nnnnnnnnnn0001000000	AA	AT	AA	1
chr1:8411042-8412488	1248	1278	11	2	GGGAAAGCCTCTTCCCAGACAGAGGATGTTT	0001000000nnnnnnnnnnn0001000000	AA	AT	AA	1
chr1:8416161-8416652	405	424	0	2	AGGCAATCCCAGGCCAGTTT	00000010000000100000	AA	CA	AB	1
chr1:8419093-8422212	1021	1040	0	0	GAACTTGCCCCCACCAGCCC	0000000000nnnnn00000	TT		3Q.I-II-IV	2
chr1:8430313-8430848	425	444	0	2	GAACATGTCGGGGAAAGCTC	00000000010001000000	AT	AA	AC	3
chr1:8433581-8434390	770	800	11	2	GGGCCAGTCTAAGACACTCATGAAGATGTTC	0000100000nnnnnnnnnnn0001000000	CA	AT	AB	1
chr1:8438272-8438560	38	70	13	2	AGGCAAACATCTTAGAAAAATTCAGGCAAGCCT	0000001010nnnnnnnnnnnnn0000000000	AA	AA	AD	1
chr1:8442160-8442310	74	95	2	3	GATTATGCCTGCAAGCTAGCCA	0011000000nn0000000001	AT	TA	ACD	1
chr1:8471020-8471150	75	84	0	0	AGACATGCCT	0000000000	AT		half	2
chr1:8557453-8557991	169	198	10	2	AGGCATGTATTAATTATAAAGAGCTATCTC	0000000010nnnnnnnnnn0000001000	AT	TA	AD	1
chr1:8570171-8570869	528	559	12	3	CAACTTGTCCTTTTCTATTTTCTAACTAGCTG	1000000000nnnnnnnnnnnn1000000001	TT	TA	CCC	1
chr1:8570171-8570869	566	585	0	1	AAACAAGCTGCCAAAAGCTC	0000000001nnnnn00000	AA		3Q.I-II-IV.C	2
chr1:8585400-8585514	73	104	12	3	AGGCTTGCTCTGCAGGTCTTGAAGGCAAACAA	0000000000nnnnnnnnnnnn0000001011	TT	AA	ACD	1
chr1:8585800-8586365	428	453	6	2	GAGCAAGCCCAGCCATGGAGAGGCTT	0000000000nnnnnn0001010000	AA	AG	AB	1
chr1:8611767-8611885	64	88	5	1	GAACAAGTTTGTCAAAGGTTAGCTC	0000000000nnnnn0001000000	AA	TA	A	1
chr1:8615356-8615519	107	126	0	2	AAGCTTGCCAAAGCCTGCCC	00000000010000100000	TT	CT	BC	3
chr1:8656240-8656364	99	118	0	0	AAACTGGTAGGAGCAAGCTT	00000nnnnn0000000000		AA	3Q.I-III-IV	2
chr1:8709182-8709412	181	190	0	0	AAACAAGTCT	0000000000	AA		half	1
chr1:8720469-8720797	22	31	0	0	GAGCAAGTCC	0000000000	AA		half	1
chr1:8724181-8724365	2	26	5	2	AAGCAACTCCCACTCAAGCAATTTC	0000001000nnnnn0000001000	AA	AA	AA	1
chr1:8728340-8728530	40	61	2	2	TGGCAAGTCCTGAAGCTTGCTA	1000000000nn0000000001	AA	TT	CC	2
chr1:8761030-8761872	170	200	11	2	AAGCTAGTCTGCATCACACACAGGCAATTCA	0000000000nnnnnnnnnnn0000001001	TA	AA	AC	1
chr1:8772500-8772670	66	75	0	0	AAGCATGTTC	0000000000	AT		half	2
chr1:8962913-8963070	55	78	4	2	AGAAAAGTCTGAACAGACAGGCCT	0001000000nnnn0000010000	AA	AG	AB	1
chr1:8963775-8964393	220	252	13	2	GGACTTGTTTTACAGATCACAAAAGACATCTGC	0000000000nnnnnnnnnnnnn0000001010	TT	AT	AD	1
chr1:8963775-8964393	342	368	7	3	AACCTAGTTCAGAAACCCAGCAAGTTG	0010000000nnnnnnn1000000001	TA	AA	CCD	1
chr1:8967659-8968004	106	134	9	2	AAGCTGGCTTTCCAATCTTGGTCTTGTTT	0000010000nnnnnnnnn0010000000	TG	TT	BD	1
chr1:8971482-8971840	276	295	0	2	GGGCATGCTTCCACAAGTTC	00000000001100000000	AT	AA	CD	4
chr1:9047928-9048493	121	149	9	2	GTACAAGTTTTGAGAAACAAAACATCCTT	0100000000nnnnnnnnn0000001000	AA	AT	AD	1
chr1:9098078-9098850	422	431	0	0	GGGCATGTCC	0000000000	AT		half	2
chr1:9161533-9162043	38	47	0	0	AGACAAGCCC	0000000000	AA		half	1
chr1:9161533-9162043	416	446	11	2	AATCATGTTCTCTTTTGCAGCAAGCAAATTC	0010000000nnnnnnnnnnn0000001000	AT	AA	AD	1
chr1:9202238-9202720	133	163	11	2	AGGCTTGCCTAGCTTCCCCCTAGTCAACCCC	0000000000nnnnnnnnnnn0010001000	TT	AA	AD	1
chr1:9209807-9210404	310	331	2	2	GGGCTCTCTCTGAAGCAAGTCC	0000011000nn0000000000	TC	AA	AB	1
chr1:9241134-9244348	1070	1089	0	0	GAACAAGCCCAGGCAAGCCC	00000000000000000000	AA	AA	O	4
chr1:9241134-9244348	2515	2541	7	2	AGAAATGGTTTCATCAGAAACAAGCCC	0001000100nnnnnnn0000000000	AT	AA	AD	2
chr1:9260540-9260861	298	307	0	0	GGGCTTGCCT	0000000000	TT		half	1
chr1:9261367-9262843	314	340	7	3	CAGCATGTGGGAGAGGGAAACTAGCCC	1000000011nnnnnnn0000000000	AT	TA	CCD	1
chr1:9261367-9262843	1312	1326	0	1	TGGCAAGTTCAGACT	100000000000000nnnnn	AA		3Q.I-II-III.C	3
chr1:9309361-9311332	410	419	0	0	GGGCTAGTTC	0000000000	TA		half	1
chr1:9309361-9311332	487	519	13	2	TGGCTTGTTTACCTGCCATTTACAAACAGGTCC	1000000000nnnnnnnnnnnnn0000010000	TT	AG	BC	1
chr1:9309361-9311332	589	620	12	3	CAGGGTGCTTTGGCAACAGAATGAGCTTGCTT	1001100000nnnnnnnnnnnn0000000000	GT	TT	ABC	1
chr1:9332824-9333026	133	158	6	2	AAAGAAGCCGTGGTGAAGACAAGCTC	0001000001nnnnnn0000000000	AA	AA	AC	1
chr1:9338696-9339182	446	477	12	3	GTGAAAGTTCCAAGGGATCCCGGAACTTGTCA	0101000000nnnnnnnnnnnn0000000001	AA	TT	ACD	1
chr1:9339957-9343012	1050	1078	9	2	AGGGCAGTTTCACCACTGTGAGCTTGTTC	0001100000nnnnnnnnn0000000000	CA	TT	AB	1
chr1:9339957-9343012	2922	2948	7	2	GGGCTTGCCTGCTCCTGAGAAAGGTCT	0000000000nnnnnnn0001010000	TT	AG	AB	1
chr1:9370143-9370375	160	192	13	2	GGACTTGCCTCTTGGGTTGATCCCAGGAAGCTT	0000000000nnnnnnnnnnnnn1001000000	TT	AA	AC	1
chr1:9379568-9382198	1915	1924	0	0	GAACTTGTCC	0000000000	TT		half	1
chr1:9398585-9399623	551	581	11	2	GAGCTTGCTCCGGCCAGGGCTGATCCAGCCC	0000000000nnnnnnnnnnn0010100000	TT	CA	BD	1
chr1:9401040-9401170	69	78	0	0	GGACTAGCCC	0000000000	TA		half	1
chr1:9429535-9430508	536	545	0	0	GAACTTGTTC	0000000000	TT		half	1
chr1:9431391-9432493	775	804	10	3	GGAAAAGCTCAGGCTGAGGGCAGCTAGCTA	0001000000nnnnnnnnnn1000000001	AA	TA	ACC	1
chr1:9436005-9437688	255	286	12	3	CAGCCTGCCTCCCGCCAGAGTTCAGCTTGCCC	1000100000nnnnnnnnnnnn1000000000	CT	TT	BCC	1
chr1:9436005-9437688	1540	1561	2	2	TAGCAAGCTCCCAGGCTGGCCT	1000000000nn0000010000	AA	TG	BC	1
chr1:9440511-9440964	37	56	0	1	CGGCTAGCCCCAGAGTGTCC	1000000000nnnnn00000	TA		3Q.I-II-IV.C	2
chr1:9440511-9440964	402	429	8	2	GAACCTGCCCTCCCAAACAGGCATGATT	0000100000nnnnnnnn0000000100	CT	AT	BD	2
chr1:9448699-9449235	191	223	13	2	GAGCAAGTCCCCTTTTTACAGCAGGAGAAGCTG	0000000000nnnnnnnnnnnnn0001000001	AA	AA	AC	1
chr1:9473007-9474322	241	271	11	3	AAACAAGCCGCTGAGCTACAAGGGAAAGTCG	0000000001nnnnnnnnnnn0001000001	AA	AA	ACC	1
chr1:9510421-9510779	212	242	11	2	GAGCAGGTCCAAGCCTCCCCAAGGCTTCTTC	0000010000nnnnnnnnnnn0000001000	AG	TT	AB	1
chr1:9536739-9537446	651	673	3	3	GAACTAGCCTTAGAGGCTGTTTA	0000000000nnn0000011001	TA	TG	ABC	1
chr1:9555165-9555860	478	498	1	2	ACGCAAGCCCGGGGCAGGCTC	0100000000n0000010000	AA	AG	BD	1
chr1:9613861-9614031	2	21	0	2	AAGTAAGTTCAGTCTTGTCT	00010000000010000000	AA	TT	AD	2
chr1:9621532-9621925	67	96	10	2	AGAAAAGTTTTGTAAACATCAAGCTAGGTT	0001000000nnnnnnnnnn0000000100	AA	TA	AD	1
chr1:9668740-9669531	168	187	0	0	AAGCTTGTCTTGGAGTGTCC	0000000000nnnnn00000	TT		3Q.I-II-IV	2
chr1:9675012-9676063	190	222	13	2	GGAAATGCTCAGCTCAGCTCTTCAGAAAAGCCT	0001000000nnnnnnnnnnnnn0001000000	AT	AA	AA	1
chr1:9688964-9690400	1038	1060	3	2	AGGCCTGCCTGGGAAGGAAGCCC	0000100000nnn0001000000	CT	AA	AB	1
chr1:9693640-9693790	66	88	3	2	AGACTAGGTCATAGGTCATGTCC	0000000100nnn0010000000	TA	AT	DD	1
chr1:9762287-9762674	241	273	13	2	AGGCAGGTCCACTTCCAAGGAAAGAACTTTCCT	0000010000nnnnnnnnnnnnn0000001000	AG	TT	AB	1
chr1:9776185-9776417	102	123	2	2	GAACGTCCCCCCAGGCAAGCTC	0000101000nn0000000000	GT	AA	AB	1
chr1:9776576-9779643	229	253	5	2	GAGCATCCCCTGGTAGGGCTGGCCC	0000001000nnnnn0000010000	AT	TG	AB	1
chr1:9776576-9779643	1926	1935	0	0	GGACATGCCC	0000000000	AT		half	2
chr1:9776576-9779643	2364	2389	6	2	AGGCTCGCTCCACCAAGAAGAAGTCC	0000010000nnnnnn0001000000	TC	AA	AB	1
chr1:9780199-9782468	1203	1222	0	0	GGGCTTGCTCCCTCCTGCCT	0000000000nnnnn00000	TT		3Q.I-II-IV	2
chr1:9780199-9782468	1454	1463	0	0	GGACTTGCCC	0000000000	TT		half	1
chr1:9790188-9790602	7	16	0	0	GAGCATGTTT	0000000000	AT		half	2
chr1:9826661-9827377	626	635	0	0	GGGCATGTCT	0000000000	AT		half	2
chr1:9895419-9896976	156	184	9	3	CAGCAAGCCTTGTTGACAAGGGCCTGCCA	1000000000nnnnnnnnn0000100001	AA	CT	BCC	1
chr1:9900165-9900517	281	300	0	2	AAGTCTGCCCAGACAAGTCC	00011000000000000000	CT	AA	AB	3
chr1:9902072-9902587	231	240	0	0	GAGCAAGCCC	0000000000	AA		half	1
chr1:9902072-9902587	352	379	8	3	TAACATGTTCTGCTTCCGAAGCTGCTTC	1000000000nnnnnnnn0000011000	AT	TG	ABC	1
chr1:9902664-9904596	1410	1441	12	2	GGCCATGCTCTGTCCTAGGGCTAGAGTAGCCT	0010000000nnnnnnnnnnnn0001000000	AT	TA	AD	1
chr1:9909226-9909474	130	159	10	3	GGACTTGCTTGGTGAAGGCCCAGCCAGCTG	0000000000nnnnnnnnnn1000100001	TT	CA	BCC	1
chr1:9909687-9911267	1388	1408	1	3	AGGCTTGCTCAAGGCTACACA	0000000000n0000001101	TT	TA	ACD	1
chr1:9919319-9919876	177	196	0	3	CAGCATGCTGGAACCAGCTC	10000000010000100000	AT	CA	BCC	3
chr1:9927000-9928262	1093	1125	13	2	AAATATGCTTATGAAACTCTTCCAGACATGGCT	0001000000nnnnnnnnnnnnn0000000100	AT	AT	AD	1
chr1:9934732-9935839	311	330	0	0	GGGCTAGTTTTCATTTGCTC	0000000000nnnnn00000	TA		3Q.I-II-IV	2
chr1:9937912-9938514	501	533	13	2	GGCCAAGTTCTGCACCTGCACAAGAGAATGCCC	0010000000nnnnnnnnnnnnn0001000000	AA	AT	AD	1
chr1:9941741-9943034	1249	1281	13	2	AAGCTAGTTCCGGGAAACATCAGGGGCACTTCT	0000000000nnnnnnnnnnnnn0000011000	TA	AC	AB	1
chr1:9948943-9949171	185	194	0	0	GAGCAAGCTC	0000000000	AA		half	1
chr1:9951202-9951590	123	142	0	2	AGGCAGGCCTGGGCATGGCC	00000100000000000100	AG	AT	BD	2
chr1:9951202-9951590	269	296	8	2	AAACAAGCTTCCTGAACTGAGTTTGCTG	0000000000nnnnnnnn0001000001	AA	TT	AC	1
chr1:9953235-9953658	38	60	3	2	AGACAAGCTCAGGAGAGTAGCCA	0000000000nnn0001000001	AA	TA	AC	1
chr1:9953235-9953658	135	158	4	2	GGGCACACCCTGGCAAACTAGCTC	0000011000nnnn0000000000	AC	TA	AB	1
chr1:10021240-10021639	248	257	0	0	GAGCATGCTC	0000000000	AT		half	2
chr1:10124003-10124278	25	57	13	1	AAAGATGTCTTTCTTGCCTTCACGAACAAGTTC	0001000000nnnnnnnnnnnnn0000000000	AT	AA	A	2
chr1:10124003-10124278	90	109	0	2	GAGCTTGTTGCAGCTTGTCT	00000000011000000000	TT	TT	CC	4
chr1:10143243-10143485	128	147	0	1	GGGCAAGAATGGACTTGCCA	00000nnnnn0000000001		TT	3Q.I-III-IV.C	2
chr1:10290840-10290997	28	51	4	2	AAACTATTCCTCTAAAAAATGTTC	0000001000nnnn0001000000	TA	AT	AA	1
chr1:10311880-10312030	19	49	11	2	AACCATGTTTTTGAGCGGTGAGGACTACCTC	0010000000nnnnnnnnnnn0000001000	AT	TA	AD	1
chr1:10311880-10312030	53	62	0	0	GGGCATGCCT	0000000000	AT		half	2
chr1:10313771-10314319	74	100	7	2	AGAGATGTTCCTTCTAGAACCATGTCT	0001000000nnnnnnn0010000000	AT	AT	AD	1
chr1:10399818-10400248	383	392	0	0	AAGCATGCTT	0000000000	AT		half	2
chr1:10438513-10438888	224	253	10	2	AGACTTGTGTCATCATCCACAACCTTGTTT	0000000010nnnnnnnnnn0010000000	TT	TT	DD	1
chr1:10447672-10448572	359	385	7	2	AGACTTGCCTTTGTTCCAGTCCTGCTC	0000000000nnnnnnn0010100000	TT	CT	BD	1
chr1:10447672-10448572	656	681	6	2	AAGAAAGTCTGATGGTAGGCTTTCCT	0001000000nnnnnn0000001000	AA	TT	AA	1
chr1:10447672-10448572	844	870	7	2	AAACATCTCTAAAATGCAGACATACCC	0000001000nnnnnnn0000001000	AT	AT	AA	1
chr1:10555956-10556534	47	76	10	2	AGACTGGCTCTGTATAAACCAGATAAGTTT	0000010000nnnnnnnnnn0001000000	TG	AA	AB	1
chr1:10615820-10615970	83	92	0	0	GAACTTGCTT	0000000000	TT		half	1
chr1:10688837-10705248	435	463	9	2	AAGCAGGCTCCCGCATGGCAGGCAGGCCC	0000010000nnnnnnnnn0000010000	AG	AG	BB	1
chr1:10688837-10705248	3921	3949	9	3	TAAAGTGTCTTTTAGGAAAGAACTAGCCC	1001100000nnnnnnnnn0000000000	GT	TA	ABC	1
chr1:10688837-10705248	5987	5996	0	0	AAGCATGCTT	0000000000	AT		half	2
chr1:10688837-10705248	6113	6143	11	2	ACACATGCCTGGTGGGGGTACGAGCTTCTCT	0100000000nnnnnnnnnnn0000001000	AT	TT	AD	1
chr1:10705867-10710247	27	52	6	2	AAGCTAGTTCCAGGATAGGCAAGAAT	0000000000nnnnnn0000000110	TA	AA	DD	1
chr1:10705867-10710247	257	266	0	0	GAGCTAGCCC	0000000000	TA		half	1
chr1:10710593-10718080	980	989	0	0	GAGCATGCCC	0000000000	AT		half	2
chr1:10722614-10732675	2041	2071	11	1	AAGCTTGTCCTGGGCTCCTCCGAGAAAGCTC	0000000000nnnnnnnnnnn0001000000	TT	AA	A	1
chr1:10722614-10732675	2975	2996	2	2	GGGCTTGCCTGCAGGCGGGTCC	0000000000nn0000110000	TT	GG	BB	1
chr1:10722614-10732675	3262	3287	6	3	GAACTAGTCTGTAAATGAACAAATGA	0000000000nnnnnn0000001011	TA	AA	ACD	1
chr1:10722614-10732675	3332	3352	1	2	AGGCATTTCCTAGGCTTGCTG	0000001000n0000000001	AT	TT	AC	1
chr1:10722614-10732675	3449	3470	2	3	TGGCATTCCTGGCAGCTTGTTC	1000001000nn1000000000	AT	TT	ACC	1
chr1:10722614-10732675	6161	6187	7	2	GCGCTAGCTCTGGCCCTGGGCAAGATT	0100000000nnnnnnn0000000100	TA	AA	DD	1
chr1:10722614-10732675	8480	8512	13	1	GGGCATGCTTGGCCACTGGGCCCTAGCTTGCCC	0000000000nnnnnnnnnnnnn1000000000	AT	TT	C	2
chr1:10733859-10736376	134	163	10	2	GGGCTAGCCCTTGAGGGCAAGTGCAGGCCT	0000000000nnnnnnnnnn0100010000	TA	AG	BD	1
chr1:10733859-10736376	1241	1272	12	2	TAACAAGTTTCTGTTACAATCTAAACATTCCC	1000000000nnnnnnnnnnnn0000001000	AA	AT	AC	1
chr1:10733859-10736376	2135	2164	10	2	GGGCTAGGCCTGTTACCCTCAGCCTTGCCT	0000000100nnnnnnnnnn0010000000	TA	TT	DD	1
chr1:10739268-10740960	54	85	12	2	AGCCTAGTCCCAAACCTGAGGCAGACAGGTCT	0010000000nnnnnnnnnnnn0000010000	TA	AG	BD	1
chr1:10745290-10748171	755	777	3	3	CAGCAAGTCACACAAACCAGCTC	1000000001nnn0000100000	AA	CA	BCC	1
chr1:10751654-10757810	417	439	3	2	GGAAAAGTTTCCAGAGCCTGTCC	0001000000nnn0000100000	AA	CT	AB	1
chr1:10758652-10759740	136	167	12	3	GGGCAAGCCGCACCTCCAACCCCAGCGAGCTC	0000000001nnnnnnnnnnnn1000100000	AA	GA	BCC	1
chr1:10774457-10775508	824	852	9	2	TGGCAAGCTTTGGCCTCTCGGCCATGTTT	1000000000nnnnnnnnn0010000000	AA	AT	CD	1
chr1:10779536-10779819	58	67	0	0	GAACAAGTTT	0000000000	AA		half	1
chr1:10780460-10780601	36	55	0	2	GGGGAAGCTCAGAAATGTCT	00010000000001000000	AA	AT	AA	1
chr1:10783581-10786085	518	527	0	0	GGACAAGTCC	0000000000	AA		half	1
chr1:10793908-10794357	274	294	1	2	GGACAACCCCAGGGCCTGCCC	0000001000n0000100000	AA	CT	AB	1
chr1:10794475-10797407	2044	2067	4	3	GGGCTTGTTGTTTTTAACCTGCTC	0000000001nnnn1000100000	TT	CT	BCC	1
chr1:10804257-10804374	5	14	0	0	AAACTTGCCC	0000000000	TT		half	1
chr1:10819412-10819945	204	230	7	1	GAGCTAGTTCCCTGAGGAGGCATGGCC	0000000000nnnnnnn0000000100	TA	AT	D	2
chr1:10822679-10823233	294	325	12	2	GGGCTTCTTCCAGCGGAAAGTGGGGCCTGCCC	0000001000nnnnnnnnnnnn0000100000	TT	CT	AB	1
chr1:10822679-10823233	451	471	1	2	GGCCTTGCTCCAGGATTGTCC	0010000000n0001000000	TT	TT	AD	1
chr1:10825300-10826434	815	845	11	2	GGGGATGTGTGGGGGTTGGGGAGACATGCTC	0001000010nnnnnnnnnnn0000000000	AT	AT	AD	2
chr1:10826855-10827663	192	215	4	2	GAGCTTCTCTTTCTGGACTGGCCT	0000001000nnnn0000010000	TT	TG	AB	1
chr1:10828603-10828949	173	182	0	0	GGGCTTGCTC	0000000000	TT		half	1
chr1:10838621-10839770	529	561	13	2	AAGAAAGTTTGTTGTTGAGGTTCAAACATTTCT	0001000000nnnnnnnnnnnnn0000001000	AA	AT	AA	1
chr1:10840959-10841783	675	689	0	1	GAACATGCTCCAACA	000000000010000nnnnn	AT		3Q.I-II-III.C	3
chr1:10842542-10843567	457	466	0	0	AAGCTTGTTT	0000000000	TT		half	1
chr1:10845597-10846560	908	939	12	2	GGCCCAGCTCCAGACAGACAGAGAGCAAGCTC	0010100000nnnnnnnnnnnn0000000000	CA	AA	BD	1
chr1:10875006-10875825	307	316	0	0	GGGCTTGTTT	0000000000	TT		half	1
chr1:10878537-10879095	276	301	6	2	GGGAGTGCCCCGGGCAGGGCTTGCCC	0001100000nnnnnn0000000000	GT	TT	AB	1
chr1:10882813-10883488	111	138	8	2	AAACCTGTCTGATTCTAAAGCCAAGTTC	0000100000nnnnnnnn0010000000	CT	AA	BD	1
chr1:10890978-10891985	611	638	8	3	AAGCTTGCCTGTAACAGCAGGCTGCCCG	0000000000nnnnnnnn0000011001	TT	TG	ABC	1
chr1:10894818-10896537	657	688	12	2	GGGCTGGGCCTGCCGGGGGCTGAGACTAGCTC	0000010100nnnnnnnnnnnn0000000000	TG	TA	BD	1
chr1:10894818-10896537	916	925	0	0	AAACATGCCC	0000000000	AT		half	2
chr1:10894818-10896537	1505	1525	1	3	GGGCTTGCTGTGGGCTTCTCG	0000000001n0000001001	TT	TT	ACC	1
chr1:10950334-10951539	1171	1180	0	0	GAGCTAGTCT	0000000000	TA		half	1
chr1:10959855-10962634	141	150	0	0	GAGCAAGCCC	0000000000	AA		half	1
chr1:10959855-10962634	944	963	0	1	GGGCAAGCTGGACAGAGCCT	0000000001nnnnn00000	AA		3Q.I-II-IV.C	2
chr1:10959855-10962634	1833	1842	0	0	AAGCAAGTTC	0000000000	AA		half	1
chr1:10959855-10962634	2513	2535	3	2	GGGGAAGTCTGGGAGACAATCTT	0001000000nnn0000001000	AA	AA	AA	1
chr1:10968480-10968612	85	110	6	2	GGTCTGGCCCTGCCTCGGGCTTGCCT	0010010000nnnnnn0000000000	TG	TT	BD	1
chr1:10969506-10971109	157	171	0	1	AGCTGGGACTTGTCC	nnnnn000010000000000		TT	3Q.II-III-IV.C	2
chr1:10969506-10971109	458	477	0	3	AGGCTTGCAAGGACATGTCA	00000000110000000001	TT	AT	CCD	3
chr1:10969506-10971109	892	922	11	2	GGGGTTGCTTCCAGAACACCTGGGCCAGCTC	0001000000nnnnnnnnnnn0000100000	TT	CA	AB	1
chr1:10969506-10971109	1526	1550	5	1	GAGCTACTCTCCACTGGGCTTGTCC	0000001000nnnnn0000000000	TA	TT	A	1
chr1:10980162-10980754	334	348	0	1	AGGCAAGTCAGGACA	000000000100000nnnnn	AA		3Q.I-II-III.C	2
chr1:10998633-10999168	360	386	7	2	CAGCATCCTCCCACGCAGGACTTGCTC	1000001000nnnnnnn0000000000	AT	TT	AC	1
chr1:11001683-11002722	210	230	1	2	AAGCAAACCCTGGAGAAGCTT	0000001000n0001000000	AA	AA	AA	1
chr1:11001683-11002722	946	976	11	2	GGGAATGCCTCTCTGGCGGGGGAACATGCAT	0001000000nnnnnnnnnnn0000000010	AT	AT	AD	1
chr1:11004038-11004915	80	111	12	2	AGGAAAGCCCAAAAGAGAAACTGGACCAGCTC	0001000000nnnnnnnnnnnn0000100000	AA	CA	AB	1
chr1:11008434-11008871	58	89	12	3	TGACAAGCCTCTCAGCAGGAGGGGACTTCCTG	1000000000nnnnnnnnnnnn0000001001	AA	TT	ACC	1
chr1:11008434-11008871	278	297	0	2	GGACTAGCCTGGACACCCTC	00000000000000011000	TA	AC	AB	3
chr1:11025822-11026296	245	254	0	0	AGGCAAGCCT	0000000000	AA		half	1
chr1:11028373-11029004	519	550	12	2	AAACTTCTTTATAATAACACACAGAAATGTTT	0000001000nnnnnnnnnnnn0001000000	TT	AT	AA	1
chr1:11035634-11036436	467	492	6	2	AGGCTTTCTCGCTTCCAAAGTTGCCC	0000001000nnnnnn0001000000	TT	TT	AA	1
chr1:11086233-11086384	66	85	0	1	GAACATGCCTGGTCTTGCTT	00000000000010000000	AT	TT	D	4
chr1:11138704-11139062	103	112	0	0	AAACTAGCTC	0000000000	TA		half	1
chr1:11138704-11139062	320	346	7	2	AGGGTTGTTTAGAATGCAGACCAGCTC	0001000000nnnnnnn0000100000	TT	CA	AB	1
chr1:11207591-11207730	107	128	2	2	AAAAATGTTCCGGATCTAGCCC	0001000000nn0010000000	AT	TA	AD	1
chr1:11376419-11377347	586	595	0	0	AGGCATGTCT	0000000000	AT		half	2
chr1:11381735-11382401	184	193	0	0	AGGCAAGCTC	0000000000	AA		half	1
chr1:11394442-11395064	5	35	11	2	GGACAACTCCTCCGTGCGTGGAGGCTTCTTC	0000001000nnnnnnnnnnn0000001000	AA	TT	AA	1
chr1:11399464-11400409	220	249	10	2	GAGCTTGCTTGCGGGGAGGAGGGCTAATTG	0000000000nnnnnnnnnn0000001001	TT	TA	AC	1
chr1:11399464-11400409	286	308	3	2	AAACAAACCCGCTAAACATCTCT	0000001000nnn0000001000	AA	AT	AA	1
chr1:11401864-11402673	307	335	9	2	AGAGGAGTTTCATGCATGCAAACTTGTCC	0001100000nnnnnnnnn0000000000	GA	TT	AB	1
chr1:11402934-11403050	4	23	0	1	TGGCTCCTGAAAGCAAGTCC	10000nnnnn0000000000		AA	3Q.I-III-IV.C	2
chr1:11458574-11458786	102	121	0	1	AGACTGACAACAGCATGCCT	00000nnnnn1000000000		AT	3Q.I-III-IV.C	3
chr1:11513802-11514230	151	160	0	0	GGGCAAGTCC	0000000000	AA		half	1
chr1:11583834-11584286	160	185	6	2	GGGCAGGTCTGTTCCAGGAGAAGCCC	0000010000nnnnnn0001000000	AG	AA	AB	1
chr1:11590836-11592083	394	403	0	0	GAGCATGTCC	0000000000	AT		half	2
chr1:11594938-11598221	1116	1125	0	0	GGACATGTTC	0000000000	AT		half	2
chr1:11619292-11619913	339	364	6	2	GGGCTTCTTCCCTAGAGAACCAGCTC	0000001000nnnnnn0000100000	TT	CA	AB	1
chr1:11624460-11624610	48	72	5	2	AAGCAACTTTTCATAAGACATGCCA	0000001000nnnnn0000000001	AA	AT	AC	1
chr1:11763521-11765881	1205	1224	0	3	AGGGTTGTCACAACAAGCCT	00010000011000000000	TT	AA	ACC	3
chr1:11767331-11768362	168	177	0	0	GGGCAAGTTC	0000000000	AA		half	1
chr1:11767331-11768362	484	514	11	2	TAGCTAGCCCCCTGCTGGCCCAGGCTTCCCC	1000000000nnnnnnnnnnn0000001000	TA	TT	AC	1
chr1:11767331-11768362	542	551	0	0	AGACATGTCC	0000000000	AT		half	2
chr1:11769194-11769391	20	39	0	1	GGGCTTGTCACACAGTGCCT	0000000001nnnnn00000	TT		3Q.I-II-IV.C	2
chr1:11771108-11771740	425	455	11	2	GGGAAAGTCCAGTGAGTGGCTGGGCTACTTC	0001000000nnnnnnnnnnn0000001000	AA	TA	AA	1
chr1:11779309-11780322	952	984	13	3	AGGCACGCTGGAGTTATTTGACTCGACTTGCCC	0000010001nnnnnnnnnnnnn1000000000	AC	TT	BCC	1
chr1:11808629-11809891	922	931	0	0	GGACTTGTTC	0000000000	TT		half	1
chr1:11810869-11810977	9	32	4	2	GGCCTTGTTCCTGGGAAGATGTCT	0010000000nnnn0001000000	TT	AT	AD	1
chr1:11815043-11815247	9	18	0	0	GGACTTGTTC	0000000000	TT		half	1
chr1:11821371-11823172	282	305	4	2	GGACATGCTCATTGGAGGAGGTCC	0000000000nnnn0001010000	AT	AG	AB	2
chr1:11821371-11823172	520	529	0	0	GGGCATGTCC	0000000000	AT		half	2
chr1:11821371-11823172	631	654	4	2	AGGCACGCCTGGTGGAGGAAGCCC	0000010000nnnn0001000000	AC	AA	AB	1
chr1:11825575-11827545	688	717	10	2	GGGGAAGCTCTGGGCCCCACAAGCTTCCCT	0001000000nnnnnnnnnn0000001000	AA	TT	AA	1
chr1:11825575-11827545	1186	1213	8	3	CGGCTTTCTTGGAGACCCCGGCTAGTCT	1000001000nnnnnnnn1000000000	TT	TA	ACC	1
chr1:11832620-11832850	86	106	1	1	GAGCATGCCTAGAACATGCTA	0000000000n0000000001	AT	AT	C	3
chr1:11840900-11841043	80	106	7	2	AGGGATGGTCCCAAGGCAGGCTTGCTC	0001000100nnnnnnn0000000000	AT	TT	AD	2
chr1:11844318-11845747	540	564	5	2	GGGGAAGTCTCTAATGGTCATGCCT	0001000000nnnnn0010000000	AA	AT	AD	1
chr1:11850696-11851525	349	375	7	2	GGACATTTCCCGGAATAGAACAAGGCC	0000001000nnnnnnn0000000100	AT	AA	AD	1
chr1:11850696-11851525	542	551	0	0	GGGCAAGCTT	0000000000	AA		half	1
chr1:11940820-11941624	464	486	3	3	GGACATGCTGGGAAGGCAGGCCG	0000000001nnn0000010001	AT	AG	BCC	1
chr1:11967678-11969319	1299	1324	6	3	GAGCGTGCCAGGCGCGCAGCTAGTCC	0000100001nnnnnn1000000000	GT	TA	BCC	1
chr1:12020920-12021030	10	24	0	1	TGCTCTAGCAAGTTC	nnnnn000001000000000		AA	3Q.II-III-IV.C	2
chr1:12064527-12065050	306	328	3	2	AGGGAATTTTGATGGACATGCTT	0001001000nnn0000000000	AA	AT	AA	2
chr1:12064527-12065050	380	400	1	2	GGACTGGGTCGAAACATGTCT	0000010100n0000000000	TG	AT	BD	2
chr1:12066490-12066987	141	171	11	2	CAGCATGCCCCCACTGCCACAGGGCTCGCTC	1000000000nnnnnnnnnnn0000010000	AT	TC	BC	1
chr1:12091055-12092047	204	233	10	2	GGGTGTGCCCAGTCAGCGGGGAGCTTGTCC	0001100000nnnnnnnnnn0000000000	GT	TT	AB	1
chr1:12091055-12092047	286	318	13	2	GGACATTTTTCCTCCGAAGTCTGAGAAAAGCTC	0000001000nnnnnnnnnnnnn0001000000	AT	AA	AA	1
chr1:12091055-12092047	947	956	0	0	AAGCTTGTCT	0000000000	TT		half	1
chr1:12094460-12094818	110	134	5	3	CAGCTTGCTTGCTTCCAGTAAGTTC	1000000000nnnnn1001000000	TT	AA	ACC	1
chr1:12100490-12101119	254	263	0	0	AAGCAAGTCT	0000000000	AA		half	1
chr1:12107384-12107947	249	269	1	2	GGAGAAGCCCAGGGCTTCCCT	0001000000n0000001000	AA	TT	AA	1
chr1:12155835-12156429	146	171	6	2	AGGCAAGTCCTGCCCACACCATGCCC	0000000000nnnnnn1010000000	AA	AT	CD	1
chr1:12155835-12156429	289	310	2	3	AGGCTTATTGGCTGGCATGCCT	0000001001nn1000000000	TT	AT	ACC	1
chr1:12155835-12156429	487	517	11	3	TGACTTGTTTATCTCGAAATCAGGCTGGATT	1000000000nnnnnnnnnnn0000010100	TT	TG	BCD	1
chr1:12166818-12167277	32	41	0	0	GGGCATGTTC	0000000000	AT		half	2
chr1:12203269-12204513	139	170	12	2	GAACCTGCTTTACTTTGCCCAGGGACTTCCTC	0000100000nnnnnnnnnnnn0000001000	CT	TT	AB	1
chr1:12206795-12207129	11	20	0	0	AGACTTGCTC	0000000000	TT		half	1
chr1:12206795-12207129	160	187	8	3	CCACTAGCTAGGTGGTCAGGGCAAGCCT	1100000001nnnnnnnn0000000000	TA	AA	CCD	1
chr1:12240460-12240785	89	116	8	3	CAGCAAGTCAGTTGACCCGGGGTTGCTC	1000000001nnnnnnnn0001000000	AA	TT	ACC	1
chr1:12266931-12267407	401	420	0	1	GGGCATGCTGGGGCAAGTCC	00000000010000000000	AT	AA	C	5
chr1:12332216-12332417	16	44	9	2	GACCTTGTCTCAAGAAATCAAAATAGTCC	0010000000nnnnnnnnn0001000000	TT	TA	AD	1
chr1:12497120-12497330	66	85	0	3	AACCAAGTCATGGCTTGTTT	00100000011000000000	AA	TT	CCD	3
chr1:12537967-12538840	658	684	7	2	GAACCAGCTGCCATTCAGAACTTGCCC	0000100001nnnnnnn0000000000	CA	TT	BC	1
chr1:12540730-12541374	283	303	1	2	AAGTTTGCCCTAGGCCTGCTT	0001000000n0000100000	TT	CT	AB	1
chr1:12540730-12541374	392	419	8	2	AAACAAACCCTCAGTTGGAGGAAAGTCT	0000001000nnnnnnnn0001000000	AA	AA	AA	1
chr1:12556421-12556724	63	86	4	3	TGACTTGCCCACCAGGGCACTTTC	1000000000nnnn0000011000	TT	AC	ABC	1
chr1:12578866-12579723	804	835	12	3	TGGCATTCTTGCTGCCCTCACTGAGCTAGCTA	1000001000nnnnnnnnnnnn0000000001	AT	TA	ACC	1
chr1:12612982-12614438	1345	1371	7	2	AAAGATGTCTGAGGATGAAGCCAGCCC	0001000000nnnnnnn0000100000	AT	CA	AB	1
chr1:12626135-12626343	159	191	13	2	AGGTATGTCTACCCTGTGCCATAAGACATCCTC	0001000000nnnnnnnnnnnnn0000001000	AT	AT	AA	1
chr1:12640068-12640785	412	441	10	2	GAGAATGTTCTCTTTGCCCGGAATTAGCCT	0001000000nnnnnnnnnn0001000000	AT	TA	AA	1
chr1:12648183-12648793	529	561	13	2	AGCCTTGCCTTCCTAGCCCAGAGGGGCTTGCAC	0010000000nnnnnnnnnnnnn0000000010	TT	TT	DD	1
chr1:12653561-12654092	95	104	0	0	AGGCATGTCT	0000000000	AT		half	2
chr1:12661233-12661697	297	317	1	2	AGACATGCCCAAAGTCAGCCC	0000000000n0001100000	AT	CA	AB	2
chr1:12661914-12662447	139	148	0	0	GGGCATGCCC	0000000000	AT		half	2
chr1:12664158-12664816	257	283	7	2	GGACTATTTTATTCCTTTGGCAAGTCT	0000001000nnnnnnn1000000000	TA	AA	AC	1
chr1:12718767-12719491	337	368	12	2	AAATTTGCCCATAGGAAAAGGCGGGCTTCTCC	0001000000nnnnnnnnnnnn0000001000	TT	TT	AA	1
chr1:12721581-12722016	384	404	1	2	AGGCAACTCTTGGACATGCAT	0000001000n0000000010	AA	AT	AD	1
chr1:13931686-13932083	308	328	1	2	GAGCATGGTCATGACTAGTTT	0000000100n1000000000	AT	TA	CD	2
chr1:13944324-13944586	93	102	0	0	AGACATGTTT	0000000000	AT		half	2
chr1:13944324-13944586	155	187	13	2	ACACAAGTCTGGGCCACACTTGGGAACATCTCC	0100000000nnnnnnnnnnnnn0000001000	AA	AT	AD	1
chr1:13990660-13991394	368	387	0	0	GGACTGAACTGGGCAAGTCT	00000nnnnn0000000000		AA	3Q.I-III-IV	2
chr1:14050400-14050550	3	30	8	3	CTGCCTGTCTACAGCCCTAAACTTGCCT	1100100000nnnnnnnn0000000000	CT	TT	BCD	1
chr1:14057260-14057410	19	28	0	0	AGACATGCTT	0000000000	AT		half	2
chr1:14108520-14108857	63	88	6	2	AAGCAATTCTTCAGAAAAACAAATCT	0000001000nnnnnn0000001000	AA	AA	AA	1
chr1:14127478-14128698	576	597	2	3	GGGCAAGTTGCCTAACTTCTCT	0000000001nn1000001000	AA	TT	ACC	1
chr1:14140038-14140561	448	474	7	2	GGGCTTGTCTGTCTCCAAAGCTTCTGC	0000000000nnnnnnn0000001010	TT	TT	AD	1
chr1:14219035-14220304	776	804	9	2	GAAGCAGCCCCGGGCCGGGGGGCAAGTTC	0001100000nnnnnnnnn0000000000	CA	AA	AB	1
chr1:14256674-14257022	100	124	5	2	GGACAAGCCCCGGGGAAGCTGCTTC	0000000000nnnnn0000011000	AA	TG	AB	1
chr1:14286780-14287363	155	175	1	2	GCACTAGTCCCAGAGTTGTCC	0100000000n0001000000	TA	TT	AD	1
chr1:14463899-14464274	273	304	12	2	GAGTAAGCCTACAACAAATATAAGGCTTTTTT	0001000000nnnnnnnnnnnn0000001000	AA	TT	AA	1
chr1:14517072-14517397	102	121	0	1	GAACAAGCCTGAGCTAGCTG	00000000000000000001	AA	TA	C	4
chr1:14517072-14517397	179	203	5	3	AGACTAGCCAGCTCCCAGCAAACCT	0000000001nnnnn1000001000	TA	AA	ACC	1
chr1:14594525-14594760	79	106	8	3	AATCAAGCTAAGCCAATGCAGCTAGTTC	0010000001nnnnnnnn1000000000	AA	TA	CCD	1
chr1:14672720-14672970	37	62	6	2	AGAAAAGTTTTGGCTCGAAAATGCTC	0001000000nnnnnn0001000000	AA	AT	AA	1
chr1:14692214-14693208	73	101	9	2	AGACTAACTCAAAACAAAAAGACTTCCTC	0000001000nnnnnnnnn0000001000	TA	TT	AA	1
chr1:14740460-14740610	94	121	8	2	AGAAATGTCCAAGGCCCATAACATGCTT	0001000000nnnnnnnn1000000000	AT	AT	AC	1
chr1:14748608-14749021	227	255	9	2	CAACAAGCCCAGTGGGGAAGAGCTTCCCC	1000000000nnnnnnnnn0000001000	AA	TT	AC	1
chr1:14770040-14770303	102	133	12	1	GAGCATGTTTTCTTAATTCCAGAAGCTAATCC	0000000000nnnnnnnnnnnn0000001000	AT	TA	A	2
chr1:14812880-14813698	146	167	2	2	AAGCTATCTTGGAAACATTCCT	0000001000nn0000001000	TA	AT	AA	1
chr1:14953754-14954150	197	216	0	2	AGGCATGTCTGCACAGGCCT	00000000000100010000	AT	AG	BD	3
chr1:15039509-15040007	163	182	0	2	ACGCTAGCACAGGCTTGTTT	01000000100000000000	TA	TT	DD	2
chr1:15039509-15040007	209	238	10	2	GGACAAGCTTAATTGCACAAGCGCTTTTTC	0000000000nnnnnnnnnn0100001000	AA	TT	AD	1
chr1:15058274-15058817	171	190	0	1	AGACTTGCTGGCCACAGTTC	0000000001nnnnn00000	TT		3Q.I-II-IV.C	2
chr1:15059345-15060427	422	441	0	1	AAGCAAGTCAGGACAAGTCC	00000000010000000000	AA	AA	C	4
chr1:15082443-15082747	155	175	1	3	TAACAAGCCCATCACAAGCCC	1000000000n1100000000	AA	AA	CCD	1
chr1:15105591-15106019	380	399	0	1	CAGCTTGCCCCTTGCTGCTC	1000000000nnnnn00000	TT		3Q.I-II-IV.C	2
chr1:15109460-15109610	66	92	7	2	AGAGATGCCCACTGGAGGAGCTAGCAT	0001000000nnnnnnn0000000010	AT	TA	AD	1
chr1:15131067-15131522	353	378	6	3	TGGCATGCCCGTGGTCTGCCATGTTC	1000000000nnnnnn1010000000	AT	AT	CCD	1
chr1:15176724-15176983	12	42	11	2	ATGCTTTTTCTAATGTTGAGAAAGCATGCTT	0100001000nnnnnnnnnnn0000000000	TT	AT	AD	2
chr1:15203313-15203572	92	115	4	3	GGGCAAGTTGAAACCAACTTGTAT	0000000001nnnn1000000010	AA	TT	CCD	1
chr1:15206962-15207445	31	50	0	2	AGACAAGGCTGGGATAGCTT	00000001000001000000	AA	TA	AD	2
chr1:15208406-15208907	398	423	6	2	AGATATGCTTTAGCCAGGACTATTTT	0001000000nnnnnn0000001000	AT	TA	AA	1
chr1:15221348-15221564	90	117	8	2	AGGCTTCTCTCTGCCCCAGGGCATACTT	0000001000nnnnnnnn0000001000	TT	AT	AA	1
chr1:15234011-15234293	102	116	0	0	TGCCCGGGCATGTCC	nnnnn000000000000000		AT	3Q.II-III-IV	4
chr1:15237803-15238322	98	127	10	2	TAGCTTGCCCAGTGCCCAGGGGGCATCCTT	1000000000nnnnnnnnnn0000001000	TT	AT	AC	1
chr1:15237803-15238322	392	416	5	2	GGGCAAGCCTGTACCTGACTGGTCT	0000000000nnnnn1000010000	AA	TG	BC	1
chr1:15288321-15288736	140	165	6	2	AGATTTGCCTTTGCAAGAGCTTGGTC	0001000000nnnnnn0000000100	TT	TT	AD	1
chr1:15294710-15295692	608	633	6	2	AAGCTTCCCTACCCCAAAGCTTGTGC	0000001000nnnnnn0000000010	TT	TT	AD	1
chr1:15294710-15295692	660	688	9	2	GGCCCTGCTCAGAGTCTAGGGACATGCCT	0010100000nnnnnnnnn0000000000	CT	AT	BD	2
chr1:15296646-15297165	12	40	9	2	AGAGTAGTTTGAGGTTTACAGAAAAGTTT	0001000000nnnnnnnnn0001000000	TA	AA	AA	1
chr1:15296646-15297165	159	181	3	2	AAGCAAGTCACCTGACCAAGCCC	0000000001nnn0010000000	AA	AA	CD	1
chr1:15296646-15297165	265	287	3	2	AGAATTGTTTCCAGAACCTGCCC	0001000000nnn0000100000	TT	CT	AB	1
chr1:15298280-15298567	156	165	0	0	GAGCATGCTC	0000000000	AT		half	2
chr1:15309900-15310050	35	57	3	3	CAGCTGGCTCAGCTGGCAAGCCT	1000010000nnn1000000000	TG	AA	BCC	1
chr1:15324419-15324796	308	330	3	2	AAAGATGCTCCAAAGATTAGCCT	0001000000nnn0001000000	AT	TA	AA	1
chr1:15331660-15331890	49	58	0	0	AAACATGTTT	0000000000	AT		half	2
chr1:15353941-15355456	955	985	11	2	AGGCCAGTCCCAGAGAAACACAGCCATGCCT	0000100000nnnnnnnnnnn0010000000	CA	AT	BD	1
chr1:15402084-15402802	285	294	0	0	GGGCATGTCC	0000000000	AT		half	2
chr1:15402084-15402802	580	611	12	2	AGACAAGCCAGGAGGAACTTGAGGGCCTGTCC	0000000001nnnnnnnnnnnn0000100000	AA	CT	BC	1
chr1:15437172-15437675	383	414	12	2	GGGCATTTCCTGACCCACCACTGAGCAAGGCC	0000001000nnnnnnnnnnnn0000000100	AT	AA	AD	1
chr1:15468495-15468797	179	208	10	2	AAATTAGACTGAGTCATGGAAAACTAGTTC	0001000100nnnnnnnnnn0000000000	TA	TA	AD	1
chr1:15495013-15495408	233	242	0	0	AAACTTGCTT	0000000000	TT		half	1
chr1:15499535-15499707	90	104	0	0	TGCCTGGACATGCCT	nnnnn000000000000000		AT	3Q.II-III-IV	4
chr1:15544832-15545396	29	51	3	3	GGAATAGCTCACGCAGCATGTCG	0001000000nnn1000000001	TA	AT	ACC	1
chr1:15544832-15545396	239	248	0	0	GGACTTGTTT	0000000000	TT		half	1
chr1:15544832-15545396	476	499	4	3	TAGGAAGTCTTAAATAGCTTGCCC	1001000000nnnn1000000000	AA	TT	ACC	1
chr1:15550899-15551024	9	38	10	3	AATAATGCCTATCTTTCCTTAAGCAAGTTG	0011000000nnnnnnnnnn0000000001	AT	AA	ACD	1
chr1:15573339-15574381	617	631	0	1	GGACTAGCCCTGGCA	000000000010000nnnnn	TA		3Q.I-II-III.C	2
chr1:15587760-15588262	332	359	8	2	GGACTTGCCTGCTTCTCAAGACTCTCCC	0000000000nnnnnnnn0000011000	TT	TC	AB	1
chr1:15606057-15606462	336	364	9	2	AAAAAAGCCCATGGCAAGAAAGCATTCCT	0001000000nnnnnnnnn0000001000	AA	AT	AA	1
chr1:15611600-15611750	122	150	9	3	CAACATGCTTTCAAAAAACAAACAATGCC	1000000000nnnnnnnnn0000001100	AT	AA	ACD	1
chr1:15649513-15650542	757	784	8	2	GAGCAAGCGGGGGAAAATGGGCAAGTTT	0000000011nnnnnnnn0000000000	AA	AA	CD	1
chr1:15664025-15664726	431	451	1	2	AGTCATGTTTAAATCAAGTTT	0010000000n0010000000	AT	AA	DD	2
chr1:15666754-15667290	227	246	0	2	AAGCAAGCCTAGGCTGTTCT	00000000000000011000	AA	TG	AB	3
chr1:15672335-15673190	788	809	2	1	AAACTAGCTTTTGGGAAAGCTC	0000000000nn0001000000	TA	AA	A	1
chr1:15677076-15677323	64	73	0	0	GGGCATGCCC	0000000000	AT		half	2
chr1:15682668-15682978	202	231	10	3	CAGCTTGCTACATTCCTGGGAAAATTGCTT	1000000001nnnnnnnnnn0001000000	TT	TT	ACC	1
chr1:15691260-15691659	31	50	0	3	CAACTTGCTGAGACATGCAC	10000000010000000010	TT	AT	CCD	4
chr1:15698529-15698847	14	41	8	3	AAACAAGCCAAGATCAAGTAAAATGTCC	0000000001nnnnnnnn1001000000	AA	AT	ACC	1
chr1:15712630-15713309	70	91	2	2	GAGCCTGTCACAGAGCAAGCTC	0000100001nn0000000000	CT	AA	BC	1
chr1:15712630-15713309	355	384	10	2	GAAGTTGCCCTTGGAGAAGGATGCAAGCCC	0001000000nnnnnnnnnn0100000000	TT	AA	AD	1
chr1:15749696-15750084	306	337	12	2	GTGCAAGTTTATGAGCCCAGCAGATCAAGTCT	0100000000nnnnnnnnnnnn0010000000	AA	AA	DD	1
chr1:15750720-15751294	200	223	4	2	AAGCCAGTCAAGAGGGACTTGCCC	0000100001nnnn0000000000	CA	TT	BC	1
chr1:15750720-15751294	298	325	8	2	AGGCATCTCTATCGCCCGATGCTTGTTC	0000001000nnnnnnnn0100000000	AT	TT	AD	1
chr1:15752420-15752923	74	103	10	3	CAGCAAGCTGAGCTTCCGGGAGGTAAGCCC	1000000001nnnnnnnnnn0001000000	AA	AA	ACC	1
chr1:15813356-15813641	106	125	0	2	GTGCAACCTTGGGCAAGTCC	01000010000000000000	AA	AA	AD	2
chr1:15813356-15813641	224	243	0	0	GAACATGCTTAGCTCAGCTC	0000000000nnnnn00000	AT		3Q.I-II-IV	3
chr1:15924987-15925329	3	23	1	2	TAACAAGTCCCAGAAATGTCC	1000000000n0001000000	AA	AT	AC	1
chr1:15929640-15930499	711	730	0	2	AGACTTGTCTGGGCTGGCTA	00000000000000010001	TT	TG	BC	3
chr1:15929640-15930499	768	797	10	1	AGGCTAGTTCAGTTGTGCAAGAGCATTTCC	0000000000nnnnnnnnnn0000001000	TA	AT	A	2
chr1:16029537-16030777	706	725	0	3	AGGCATTTCTTGGCTTGTTG	00000010001000000001	AT	TT	ACC	3
chr1:16029537-16030777	810	839	10	2	GGGAGAGTCTGGGATGAGCTGAGCTAGCTT	0001100000nnnnnnnnnn0000000000	GA	TA	AB	1
chr1:16029537-16030777	911	933	3	2	GAGCGTGGTCTGGGAACATGCCT	0000100100nnn0000000000	GT	AT	BD	2
chr1:16034048-16034309	100	128	9	2	GAACTTCTTCCCAGAAGTGGGGAAAGCCC	0000001000nnnnnnnnn0001000000	TT	AA	AA	1
chr1:16040868-16041484	196	218	3	2	TGACAGGCCTGCCAGGCTTGTTC	1000010000nnn0000000000	AG	TT	BC	1
chr1:16143300-16143411	32	51	0	2	AGTCATGTCTAGACAAATCT	00100000000000001000	AT	AA	AD	3
chr1:16147062-16147217	26	53	8	3	GGACTTGCTCAACCACATTTGCTTGCCA	0000000000nnnnnnnn1100000001	TT	TT	CCD	1
chr1:16160701-16163006	470	495	6	2	AGGCATCCCCTTTTTGAAACGTGTTC	0000001000nnnnnn0000100000	AT	GT	AB	1
chr1:16160701-16163006	1995	2004	0	0	AAACTAGTTT	0000000000	TA		half	1
chr1:16243060-16243190	90	99	0	0	AGACATGTCC	0000000000	AT		half	2
chr1:16245889-16246164	25	34	0	0	GAGCATGCCT	0000000000	AT		half	2
chr1:16268582-16268829	107	126	0	1	TGGCATCCAGAAACTTGTCC	10000nnnnn0000000000		TT	3Q.I-III-IV.C	2
chr1:16274364-16276902	597	625	9	2	AGACATGCTGGCTGTGCTGGGGAAAGTCC	0000000001nnnnnnnnn0001000000	AT	AA	AC	1
chr1:16274364-16276902	1059	1088	10	2	GGACATGTTGGTCTTTAAGAAAACTTTCCT	0000000001nnnnnnnnnn0000001000	AT	TT	AC	1
chr1:16292456-16293147	118	127	0	0	AAACAAGTTC	0000000000	AA		half	1
chr1:16292456-16293147	539	565	7	2	GAACAACTCTCAGTTCTAACCATGCCC	0000001000nnnnnnn0010000000	AA	AT	AD	1
chr1:16358494-16360636	23	55	13	3	TGGCTACCCTCCCTTGGGGTGGTTGACATGTCT	1000001000nnnnnnnnnnnnn1000000000	TA	AT	ACC	1
chr1:16358494-16360636	140	162	3	2	AAGCTTGGCCCTCAGGCCTGTTT	0000000100nnn0000100000	TT	CT	BD	1
chr1:16358494-16360636	1788	1807	0	2	AGGCAACTCTAACCTAGCCC	00000010000010000000	AA	TA	AD	2
chr1:16358494-16360636	1984	2006	3	2	AAAGATGCCCTCTGGGGTTGTCT	0001000000nnn0001000000	AT	TT	AA	1
chr1:16380457-16381048	376	401	6	3	AGACAAGCTGCACACCTGGCAAGCAC	0000000001nnnnnn1000000010	AA	AA	CCD	1
chr1:16381836-16385872	1704	1723	0	2	AGGCAACTTTAACCTAGCCC	00000010000010000000	AA	TA	AD	2
chr1:16387621-16389530	1688	1717	10	2	AGACTATTCCTAACAGCTCCGAACACGTCT	0000001000nnnnnnnnnn0000010000	TA	AC	AB	1
chr1:16417224-16418360	181	207	7	2	AGGCAGGTCCTGCAAGGAAGCATCCCT	0000010000nnnnnnn0000001000	AG	AT	AB	1
chr1:16438123-16438927	238	247	0	0	GGACAAGCTC	0000000000	AA		half	1
chr1:16438123-16438927	714	744	11	2	GGCCATCTCCTCTGCCCCCACAAGCTAGTCT	0010001000nnnnnnnnnnn0000000000	AT	TA	AD	2
chr1:16441875-16443429	268	292	5	2	GAGGTTGCTTCCCCCAGGCCTGTCT	0001000000nnnnn0000100000	TT	CT	AB	1
chr1:16448654-16449900	877	909	13	2	GGGCCTGCTTTACAAGGCCCTAGAGACTTCTCC	0000100000nnnnnnnnnnnnn0000001000	CT	TT	AB	1
chr1:16450420-16450642	19	49	11	3	CGACAAGCCGAAACCTGTGAAAAGCTTGTGT	1000000001nnnnnnnnnnn0000000010	AA	TT	CCD	1
chr1:16458242-16459062	554	583	10	2	AGGCCAGCCCTGAACCCGCCAGGCCAGCCC	0000100000nnnnnnnnnn0000100000	CA	CA	BB	1
chr1:16458242-16459062	638	647	0	0	GAACTTGTCC	0000000000	TT		half	1
chr1:16458242-16459062	686	695	0	0	GGGCTTGTCT	0000000000	TT		half	1
chr1:16459597-16460690	225	245	1	2	GAGGATGTCTTCAGCATGCCC	0001000000n1000000000	AT	AT	AC	1
chr1:16464919-16466927	395	404	0	0	AGACTAGCCT	0000000000	TA		half	1
chr1:16464919-16466927	1536	1563	8	2	GGACAACCCCCTCCAGGGAAGCAATTTC	0000001000nnnnnnnn0000001000	AA	AA	AA	1
chr1:16464919-16466927	1892	1901	0	0	GGGCTTGTCC	0000000000	TT		half	1
chr1:16467476-16468674	105	124	0	3	CAACATTCTGAAACAAGCCT	10000010010000000000	AT	AA	ACC	3
chr1:16467476-16468674	509	523	0	1	TGCCCTGACTTGTCT	nnnnn000001000000000		TT	3Q.II-III-IV.C	2
chr1:16471355-16473771	1009	1018	0	0	AGGCAAGCCT	0000000000	AA		half	1
chr1:16471355-16473771	1392	1418	7	2	AAACTTGTCCTCCTGCTGGGCTGATCT	0000000000nnnnnnn0000011000	TT	TG	AB	1
chr1:16471355-16473771	1881	1904	4	2	AAGTAAGGTTCTGAGGACTTGCTT	0001000100nnnn0000000000	AA	TT	AD	1
chr1:16499476-16500506	697	719	3	3	GGGCTTGCTTTAGGAACAGCCCA	0000000000nnn0000011001	TT	AG	ABC	1
chr1:16501946-16503046	141	172	12	2	AGGCAAGGCCTATGACTCCTGTGGGCCTGCTC	0000000100nnnnnnnnnnnn0000100000	AA	CT	BD	1
chr1:16501946-16503046	337	368	12	1	GAGCTTGCTCCTGTCGCTGCTCAGGCAGGCCC	0000000000nnnnnnnnnnnn0000010000	TT	AG	B	1
chr1:16508139-16508867	14	35	2	2	AGGCCTGCTTAGGGGCATGTGC	0000100000nn0000000010	CT	AT	BD	2
chr1:16514102-16514675	66	96	11	2	GGGGTGGTCTCTGGAGCCTCTGAGCATGTTT	0001010000nnnnnnnnnnn0000000000	TG	AT	AB	2
chr1:16576336-16576680	48	72	5	3	AAATATGTTTTTTGGCAACTTGCCA	0001000000nnnnn1000000001	AT	TT	ACC	1
chr1:16587493-16587590	72	95	4	3	TGAATAGTTGCCACAAACAAGTCT	1001000001nnnn0000000000	TA	AA	ACC	1
chr1:16647642-16647871	61	82	2	2	GGGCATGTTTGCTAACTTGGCC	0000000000nn1000000100	AT	TT	CD	2
chr1:16809778-16810241	166	185	0	3	CAGCAGGTCCTGGCTTGCCT	10000100001000000000	AG	TT	BCC	2
chr1:16819440-16819590	69	88	0	1	AGACATCAGTTAGCTTGTCT	00000nnnnn1000000000		TT	3Q.I-III-IV.C	2
chr1:16821645-16822496	726	752	7	2	AAACTTGCCTTTTGCCAGGGCTAGCGG	0000000000nnnnnnn0000000011	TT	TA	CD	1
chr1:16824577-16826454	849	876	8	2	AGGCAGGCCTCTGCGCCCGGGCAGGCCT	0000010000nnnnnnnn0000010000	AG	AG	BB	1
chr1:16826994-16828401	55	85	11	2	AGGGATGTGTTTGGTTTGAAAAAGCATGTTT	0001000010nnnnnnnnnnn0000000000	AT	AT	AD	2
chr1:16826994-16828401	513	541	9	3	GACCCTGTCTGGAGTCCCCAGACTTGCTA	0010100000nnnnnnnnn0000000001	CT	TT	BCD	1
chr1:16928908-16929111	134	159	6	2	AGGCTTTCCTCCTCACGGGCTAGTGC	0000001000nnnnnn0000000010	TT	TA	AD	1
chr1:16939047-16940573	249	258	0	0	AGGCTTGCCC	0000000000	TT		half	1
chr1:16949565-16951130	635	644	0	0	GGGCTTGCTC	0000000000	TT		half	1
chr1:16949565-16951130	1431	1450	0	3	CAGCATCCCCCAGCTTGTTC	10000010001000000000	AT	TT	ACC	3
chr1:16956602-16958456	8	37	10	2	TGGCTTGCCTCATAGCGCCCACGCATGTTC	1000000000nnnnnnnnnn0100000000	TT	AT	CD	1
chr1:17017319-17021851	4402	4433	12	2	ACACATGTCCGCAGCCACCTTAGAGCAGGCCT	0100000000nnnnnnnnnnnn0000010000	AT	AG	BD	2
chr1:17022120-17022642	391	400	0	0	GGACAAGCCC	0000000000	AA		half	1
chr1:17022744-17031950	30	39	0	0	GAGCAAGCCT	0000000000	AA		half	1
chr1:17022744-17031950	2214	2243	10	2	AAGGAGGCTCGGCAGGTGCTGGACATGCTT	0001010000nnnnnnnnnn0000000000	AG	AT	AB	2
chr1:17022744-17031950	2292	2301	0	0	GGACAAGCTC	0000000000	AA		half	1
chr1:17022744-17031950	2507	2531	5	2	AGTCTAGCTCTTAAAAAGGATGCCT	0010000000nnnnn0001000000	TA	AT	AD	1
chr1:17022744-17031950	2879	2910	12	1	AGGCAGGCCCAGAGAGGGGAGGGGACTTGTCC	0000010000nnnnnnnnnnnn0000000000	AG	TT	B	1
chr1:17022744-17031950	2934	2965	12	1	AGGCAGGCCCAGACTGGGGAAGGGACTTGCCC	0000010000nnnnnnnnnnnn0000000000	AG	TT	B	1
chr1:17022744-17031950	4250	4275	6	3	CGGCTTGCCCCGGACCCCGCTTGTCC	1000000000nnnnnn1100000000	TT	TT	CCD	1
chr1:17022744-17031950	6097	6121	5	2	GGGCATGCTTGGGGAGGGGCAGTCT	0000000000nnnnn0001100000	AT	CA	AB	2
chr1:17022744-17031950	6654	6684	11	2	AGGCAGGCCCAGCTCTGGGTTCAGCATGTCC	0000010000nnnnnnnnnnn1000000000	AG	AT	BC	1
chr1:17022744-17031950	7822	7831	0	0	GGACATGCCT	0000000000	AT		half	2
chr1:17032540-17034892	968	997	10	2	GAGCCTGCCTGTTCCCAATGGGGCCTGTCT	0000100000nnnnnnnnnn0000100000	CT	CT	BB	1
chr1:17035086-17035769	481	512	12	3	CAACTTTTTTATCTGAGATTCAAAGCTAGTCA	1000001000nnnnnnnnnnnn0000000001	TT	TA	ACC	1
chr1:17039868-17040232	210	219	0	0	GGACAAGTCC	0000000000	AA		half	1
chr1:17043201-17043782	476	495	0	2	GGACTTGCCCAGCCCAGCTC	00000000000010100000	TT	CA	BD	2
chr1:17044038-17045057	982	991	0	0	GGACATGTCC	0000000000	AT		half	2
chr1:17045191-17047303	285	305	1	2	GAACTGGCCTCCAGCTTGCTC	0000010000n1000000000	TG	TT	BC	1
chr1:17059840-17059990	29	49	1	3	GGGCTTGCTTGCAACATGCAG	0000000000n1000000011	TT	AT	CCD	2
chr1:17093263-17093649	329	338	0	0	AAGCATGCTC	0000000000	AT		half	2
chr1:17193560-17193650	18	47	10	2	AAACAAGCCTGTTACATGCAACCCATGTTC	0000000000nnnnnnnnnn0110000000	AA	AT	DD	1
chr1:17231152-17232110	359	388	10	2	AAGGATTTCCCGTGCTGTAGGAGCAAGTCC	0001001000nnnnnnnnnn0000000000	AT	AA	AA	2
chr1:17236400-17236590	10	31	2	3	TAACATGTCTGAAATCAAGTTA	1000000000nn0010000001	AT	AA	CCD	1
chr1:17265130-17266717	1259	1288	10	2	GGACATGCGTGGGCGCTATGAGGCAAGCCA	0000000010nnnnnnnnnn0000000001	AT	AA	CD	1
chr1:17274570-17276278	1009	1018	0	0	GAGCAAGCCC	0000000000	AA		half	1
chr1:17278970-17280951	608	635	8	2	GACCATGTTCGGACCCCCAGGCCAGCCC	0010000000nnnnnnnn0000100000	AT	CA	BD	1
chr1:17278970-17280951	1681	1700	0	2	CAAGAAGCCTGAGCATGCCC	10010000000000000000	AA	AT	AC	4
chr1:17286923-17287885	145	154	0	0	AAACAAGTTC	0000000000	AA		half	1
chr1:17289714-17290419	202	225	4	3	GGGCTTGCTCCAATAGACATTATA	0000000000nnnn0000001101	TT	AT	ACD	1
chr1:17291837-17292357	358	367	0	0	GAGCAAGTCT	0000000000	AA		half	1
chr1:17295298-17297518	719	745	7	2	GGGTATGTCCCGTAAGAAGACAAGGCT	0001000000nnnnnnn0000000100	AT	AA	AD	1
chr1:17318777-17319237	357	382	6	2	GAGCTAGACTCAGGGAAGACTTCCTT	0000000100nnnnnn0000001000	TA	TT	AD	1
chr1:17326510-17327215	163	183	1	2	GGGCCAGCCCCAGCCATGCCC	0000100000n0010000000	CA	AT	BD	1
chr1:17392280-17392430	77	97	1	3	GAACTTGTCACAAGCTTGTGA	0000000001n0000000011	TT	TT	CCD	1
chr1:17401869-17402347	294	303	0	0	AGGCTAGCTT	0000000000	TA		half	1
chr1:17421235-17421567	165	196	12	2	GGGCTGGCCCTGGTCTCAGGCAAGCCTTGCTC	0000010000nnnnnnnnnnnn0010000000	TG	TT	BD	1
chr1:17475688-17476115	346	369	4	2	GGTCTAGCTCCCCAAAGCGAGCCC	0010000000nnnn0000100000	TA	GA	BD	1
chr1:17494295-17495347	27	47	1	2	GACCTTGCTCCAGGCAAGCTG	0010000000n0000000001	TT	AA	CD	1
chr1:17518998-17519302	250	278	9	3	CAACATGCTTATCTGGGAAGAGCTGTCTT	1000000000nnnnnnnnn0000011000	AT	TG	ABC	1
chr1:17558800-17558968	77	86	0	0	AGGCTTGCCC	0000000000	TT		half	1
chr1:17563299-17564261	203	222	0	2	GAGCTTGGCCGAGCACGCTT	00000001000000010000	TT	AC	BD	1
chr1:17563299-17564261	734	766	13	2	GAACCAGCTCAACCCTGTGCCCCGAGTAAGCTC	0000100000nnnnnnnnnnnnn0001000000	CA	AA	AB	1
chr1:17591647-17592225	145	159	0	1	AGTCCAGGCTTGCTA	nnnnn000000000000001		TT	3Q.II-III-IV.C	3
chr1:17591647-17592225	228	237	0	0	GGGCATGCCT	0000000000	AT		half	2
chr1:17591647-17592225	409	440	12	1	TGACTTGCCTTTGCTCAGCCCCAGACAAGCCC	1000000000nnnnnnnnnnnn0000000000	TT	AA	C	1
chr1:17600602-17601289	58	81	4	2	GAAGTTGCTTCTGAGAGATAGCCC	0001000000nnnn0001000000	TT	TA	AA	1
chr1:17602955-17603568	499	526	8	2	GGGCAAGTTTTAAAGCAGGGGTGTGTCC	0000000000nnnnnnnn0001100000	AA	GT	AB	1
chr1:17674402-17675496	281	303	3	3	GAGCATGTAGGTGGGGCTTGTTA	0000000011nnn0000000001	AT	TT	CCD	1
chr1:17674402-17675496	882	891	0	0	GAGCATGCTT	0000000000	AT		half	2
chr1:17728786-17729103	82	103	2	2	GAGCTGGGCCTCAAACTAGCCC	0000010100nn0000000000	TG	TA	BD	1
chr1:17746216-17747129	509	533	5	2	AAACAAGTTTCTGGACAACTAGATT	0000000000nnnnn1000000100	AA	TA	CD	1
chr1:17814340-17814695	228	260	13	3	AGACTAGTTGGAGGGTCCAGGTGGGGCCAGCTG	0000000001nnnnnnnnnnnnn0000100001	TA	CA	BCC	1
chr1:17834437-17834772	195	216	2	2	AGACAGGTCTCTGGAGATGCTT	0000010000nn0001000000	AG	AT	AB	1
chr1:17886154-17886656	306	336	11	2	AGGCATGCCTGATGCCCTGCAAGATTTGGTT	0000000000nnnnnnnnnnn0001000100	AT	TT	AD	2
chr1:17886154-17886656	380	399	0	2	AAACCTGTTTGGGCTGGCTT	00001000000000010000	CT	TG	BB	2
chr1:17921760-17921910	1	26	6	2	GAGCATTTCCCCAGGGGAACTTGTAT	0000001000nnnnnn0000000010	AT	TT	AD	1
chr1:17950799-17951830	160	183	4	2	AGGCCTGCCTCACCAAGCCTGCCT	0000100000nnnn0000100000	CT	CT	BB	1
chr1:17955916-17956322	273	303	11	2	GGACTAACTCAGCCATCCCCCACACAAGCCT	0000001000nnnnnnnnnnn0100000000	TA	AA	AD	1
chr1:17980170-17980761	431	453	3	2	GGTCTAGCTCAGGAGACAGGCCT	0010000000nnn0000010000	TA	AG	BD	1
chr1:17989215-17989637	192	212	1	3	TGACAAGCTCACAGCTAGCTG	1000000000n1000000001	AA	TA	CCC	1
chr1:17992249-17994299	1241	1250	0	0	GGACATGTCT	0000000000	AT		half	2
chr1:17999677-18000489	464	489	6	2	AGGCAACCTCTGCAGGAGGCATTCCC	0000001000nnnnnn0000001000	AA	AT	AA	1
chr1:17999677-18000489	718	727	0	0	GGACTTGCTC	0000000000	TT		half	1
chr1:18009905-18010543	189	208	0	3	GAGGTAGCTGAGACATGCCA	00010000010000000001	TA	AT	ACC	4
chr1:18022814-18023555	647	666	0	1	GGGCTGAGGAGGACAAGCCA	00000nnnnn0000000001		AA	3Q.I-III-IV.C	2
chr1:18027861-18028470	239	265	7	2	GAGCAGGCCGAGGCTGCAGACAAGCCC	0000010001nnnnnnn0000000000	AG	AA	BC	1
chr1:18029678-18029920	175	202	8	2	AGGCTTGCCTGTGCGCTATAGCAAGTGC	0000000000nnnnnnnn1000000010	TT	AA	CD	1
chr1:18050292-18050554	131	158	8	2	GAGCTGGTCTGGAGGAGGAAAGAAGTTC	0000010000nnnnnnnn0001000000	TG	AA	AB	1
chr1:18058997-18059406	371	390	0	1	GGGCAAGCTGGTCTGTGCCT	0000000001nnnnn00000	AA		3Q.I-II-IV.C	2
chr1:18114223-18114320	9	18	0	0	GAGCTAGTTT	0000000000	TA		half	1
chr1:18196440-18196570	35	66	12	2	CAGCAGGCCTTGTAGTCATCAAAGGCTTGCCT	1000010000nnnnnnnnnnnn0000000000	AG	TT	BC	1
chr1:18200644-18201576	772	791	0	1	AGACTTGTCTGGGATTGTTT	00000000000001000000	TT	TT	A	2
chr1:18202046-18202361	32	52	1	2	TAACATGTTTCAGACTAACTC	1000000000n0000001000	AT	TA	AC	1
chr1:18246354-18246714	99	127	9	3	AAAGGAGTTTGTTCTCCCAAGACTTGCCA	0001100000nnnnnnnnn0000000001	GA	TT	ABC	1
chr1:18246354-18246714	227	249	3	3	GGGCAAGCTTTCCTGGCTGGCCA	0000000000nnn1000010001	AA	TG	BCC	1
chr1:18249400-18249672	90	119	10	2	GGGCAAGACCAGTGTTTCTAACACAAGTTC	0000000100nnnnnnnnnn0100000000	AA	AA	DD	1
chr1:18277363-18277508	131	140	0	0	GGGCATGCTT	0000000000	AT		half	2
chr1:18325490-18325677	26	40	0	0	AGACAAGTTCAGACA	000000000000000nnnnn	AA		3Q.I-II-III	3
chr1:18368220-18368455	177	198	2	2	AGGCTTGCTTCAAAACCAGCCA	0000000000nn0000100001	TT	CA	BC	1
chr1:18526700-18526850	1	10	0	0	AAACAAGCCT	0000000000	AA		half	1
chr1:18582777-18583225	187	209	3	2	GAGCCGGCTCCCAGGGCTAGCCC	0000110000nnn0000000000	CG	TA	BB	1
chr1:18615109-18615465	218	248	11	2	GCACTTGTCTCCAGCTGCCTGAAGCAGGTTT	0100000000nnnnnnnnnnn0000010000	TT	AG	BD	1
chr1:18615109-18615465	333	342	0	0	AAACTAGTCT	0000000000	TA		half	1
chr1:18700334-18700811	131	156	6	3	AGGCAAGCCCTTTAGAAAGCAGGGCA	0000000000nnnnnn0000010101	AA	AG	BCD	1
chr1:18901975-18902555	421	430	0	0	AAACAAGCTT	0000000000	AA		half	1
chr1:18975173-18977124	1000	1026	7	2	AAACTTGGCCTGCTGAAGGGTTAGTCT	0000000100nnnnnnn0001000000	TT	TA	AD	1
chr1:18995166-18995788	473	497	5	2	GTGCTTGTTTTGCTGGAGCATCTTC	0100000000nnnnn0000001000	TT	AT	AD	1
chr1:19019470-19020687	427	450	4	3	CAACATGCCCAGGGGCACAAGCTG	1000000000nnnn0100000001	AT	AA	CCD	1
chr1:19037811-19039235	1251	1272	2	2	GAGCATGCCTATGAGTAGGCTC	0000000000nn0001010000	AT	AG	AB	2
chr1:19037811-19039235	1355	1374	0	2	GAGCAACCCTGACCTTGCCT	00000010000010000000	AA	TT	AD	2
chr1:19041191-19045054	521	550	10	2	AGACTTGGCTCCCTTCCATGAAGCTTTCCT	0000000100nnnnnnnnnn0000001000	TT	TT	AD	1
chr1:19041191-19045054	1015	1042	8	1	AATCATGCCCATTTTATAGAGCTAGCCT	0010000000nnnnnnnn0000000000	AT	TA	D	2
chr1:19041191-19045054	2823	2849	7	2	GAGGTTGTTTGCTCCAGAAGTTTGCCC	0001000000nnnnnnn0001000000	TT	TT	AA	1
chr1:19041191-19045054	3032	3052	1	2	AAACATGCCCTGGGCTCTCCT	0000000000n0000011000	AT	TC	AB	3
chr1:19045556-19046113	526	540	0	0	GGACATGTCCAGGCT	000000000000000nnnnn	AT		3Q.I-II-III	4
chr1:19048864-19052010	79	88	0	0	GGGCATGTTT	0000000000	AT		half	2
chr1:19048864-19052010	1178	1203	6	2	GAGCTAGCTCTTTGTAGGTCAAGACC	0000000000nnnnnn0010000100	TA	AA	DD	1
chr1:19048864-19052010	2725	2734	0	0	AGGCTTGTTT	0000000000	TT		half	1
chr1:19048864-19052010	2756	2783	8	3	GATTTTGTTCCTGGGAGGGGGCAAGCCG	0011000000nnnnnnnn0000000001	TT	AA	ACD	1
chr1:19048864-19052010	2832	2861	10	3	CAGCTTGTCTGCCCAGGTACTAACAAGGCC	1000000000nnnnnnnnnn1000000100	TT	AA	CCD	1
chr1:19061026-19061562	380	399	0	0	GAGCTTCTAGAGACAAGCCT	00000nnnnn0000000000		AA	3Q.I-III-IV	2
chr1:19131532-19132261	579	604	6	3	TGACCTGCCCTGCCTCTAGCAAGCTC	1000100000nnnnnn1000000000	CT	AA	BCC	1
chr1:19132727-19133092	242	251	0	0	GAGCATGTCC	0000000000	AT		half	2
chr1:19140890-19141497	473	499	7	2	GGGCATGAATCCTGGCTGGACAAGCTT	0000000110nnnnnnn0000000000	AT	AA	DD	1
chr1:19146638-19147788	902	929	8	3	CAACAAGCTGGGCCACAGGGACATCCCC	1000000001nnnnnnnn0000001000	AA	AT	ACC	1
chr1:19175705-19175924	4	36	13	2	AGACATCCCCCCAGAGATTGATAAAGCATCTCC	0000001000nnnnnnnnnnnnn0000001000	AT	AT	AA	1
chr1:19248548-19249656	1043	1062	0	2	GGGCGAGCCCCGGCAAGCCT	00001000001000000000	GA	AA	BC	3
chr1:19250038-19251121	99	127	9	3	TAACTTGTCTAAGGTCACAGAGCTAGCAA	1000000000nnnnnnnnn0000000011	TT	TA	CCD	1
chr1:19250038-19251121	146	176	11	2	AAGCTAGTCCAGTCTCTAAAGCAGCGTGTCT	0000000000nnnnnnnnnnn1000100000	TA	GT	BC	1
chr1:19252714-19254924	1408	1440	13	2	AGGCATCCTCACAGCAGAGCCAGGGCCAAGCCT	0000001000nnnnnnnnnnnnn0010000000	AT	AA	AD	1
chr1:19255953-19256676	292	322	11	2	AGCCTTGTGCTGGAAGTCCTGAAGCTAGTCC	0010000010nnnnnnnnnnn0000000000	TT	TA	DD	1
chr1:19255953-19256676	334	362	9	2	CAGCTGGCTCCGTGATCTTGGGCAAGTCC	1000010000nnnnnnnnn0000000000	TG	AA	BC	1
chr1:19263425-19264239	696	719	4	2	GGGCATCTTTATTGGAGCTTGTCA	0000001000nnnn0000000001	AT	TT	AC	1
chr1:19264779-19265601	13	40	8	3	TATTTTGCTCCTCCTAGTGAGCAAGCCC	1011000000nnnnnnnn0000000000	TT	AA	ACD	1
chr1:19265783-19266403	116	148	13	3	GGACAGGCTGGCTGAATGGCTGTGGACATGTTG	0000010001nnnnnnnnnnnnn0000000001	AG	AT	BCC	1
chr1:19266775-19267010	160	187	8	3	TGGCAAGCTCCCCAGATTCTGCAAGCTC	1000000000nnnnnnnn1100000000	AA	AA	CCD	1
chr1:19267627-19268650	150	173	4	2	AGCCAAGCCTCCCAAGGCTTCTCT	0010000000nnnn0000001000	AA	TT	AD	1
chr1:19297277-19297562	94	115	2	2	CAACTTGTCAGTAGGCAAGCTC	1000000001nn0000000000	TT	AA	CC	2
chr1:19326680-19326850	7	34	8	2	GAGCTATCCCTAGCATGAAGGCCAGTTC	0000001000nnnnnnnn0000100000	TA	CA	AB	1
chr1:19334134-19334473	248	278	11	2	AAACCAGTCTCCCTGGGACCCTGGCATGCTC	0000100000nnnnnnnnnnn1000000000	CA	AT	BC	1
chr1:19336187-19338036	1440	1459	0	0	AGGCATGCCTATGGGAGCCC	0000000000nnnnn00000	AT		3Q.I-II-IV	3
chr1:19355753-19356341	558	579	2	3	CTGAAAGTCCTCAAACAAGCCC	1101000000nn0000000000	AA	AA	ACD	1
chr1:19359930-19361484	1056	1076	1	2	AGTCATGCCCCAAACACGTCT	0010000000n0000010000	AT	AC	BD	2
chr1:19389087-19389885	491	521	11	2	AGGCATTCCCAGGGGCTTCAGGGACCTGCCC	0000001000nnnnnnnnnnn0000100000	AT	CT	AB	1
chr1:19389087-19389885	746	765	0	1	AGACTTGCTGACACGTGCCC	0000000001nnnnn00000	TT		3Q.I-II-IV.C	2
chr1:19391543-19392312	439	471	13	2	AAACATGTCACATCTATCCTGTGAGGCAAGGCT	0000000001nnnnnnnnnnnnn0000000100	AT	AA	CD	1
chr1:19391543-19392312	501	526	6	3	GAGGTTGCTGGGGAAGCAGCTTGTCC	0001000001nnnnnn1000000000	TT	TT	ACC	1
chr1:19392350-19394760	72	81	0	0	AGGCATGTTT	0000000000	AT		half	2
chr1:19392350-19394760	522	544	3	2	GAACCTGTGTCTGGGACTTGTCT	0000100010nnn0000000000	CT	TT	BD	1
chr1:19396254-19399099	656	686	11	3	GGAACTGCTCCAGCTTGAAAAGGACTTGTTG	0001100000nnnnnnnnnnn0000000001	CT	TT	ABC	1
chr1:19396254-19399099	702	728	7	2	GAGCTAGCTCCAGGCAAAGGAATGGCC	0000000000nnnnnnn0001000100	TA	AT	AD	2
chr1:19396254-19399099	824	849	6	2	GAGCCAGCTCTGCCTCCAGCATGTTC	0000100000nnnnnn1000000000	CA	AT	BC	1
chr1:19396254-19399099	2706	2738	13	2	AGACCAGCCTCCACTCCTGCTGGAGACCAGTCC	0000100000nnnnnnnnnnnnn0000100000	CA	CA	BB	1
chr1:19422742-19423079	241	263	3	3	AGGCTGGCCCCCACAACTTGCTG	0000010000nnn1000000001	TG	TT	BCC	1
chr1:19506149-19506310	63	95	13	2	AGGCTGTTCTTCACCTCCAGGTGGAGCATGTCT	0000011000nnnnnnnnnnnnn0000000000	TG	AT	AB	2
chr1:19595577-19597334	1110	1119	0	0	GGGCTTGTTC	0000000000	TT		half	1
chr1:19595577-19597334	1452	1474	3	1	GGCCAAGCTCCACGAACTTGCCC	0010000000nnn0000000000	AA	TT	D	1
chr1:19599281-19601196	781	809	9	2	GGGCTAGCCAAGTCATTCCAGGCAAGACC	0000000001nnnnnnnnn0000000100	TA	AA	CD	1
chr1:19653053-19653786	488	519	12	2	GGGCTTGTCTGTGGGTGGGAGGAGGCTCTTCT	0000000000nnnnnnnnnnnn0000011000	TT	TC	AB	1
chr1:19667766-19669017	688	716	9	3	CCAAATGCCTTCTTTTTACAAACAAGTTT	1101000000nnnnnnnnn0000000000	AT	AA	ACD	1
chr1:19670373-19671441	245	254	0	0	GAACATGCCC	0000000000	AT		half	2
chr1:19678367-19678878	31	51	1	2	GAGCCTGTCTCAGGCCAGCTT	0000100000n0000100000	CT	CA	BB	1
chr1:19678367-19678878	131	162	12	2	AAGCATCTCCACCCCTGAACCCAGGCAACCCC	0000001000nnnnnnnnnnnn0000001000	AT	AA	AA	1
chr1:19686721-19687245	251	271	1	2	GTGCCTGCCCAAGGCTTGCTC	0100100000n0000000000	CT	TT	BD	1
chr1:19687567-19688606	381	401	1	2	AGGCCTGTTTCAGAATTGCCC	0000100000n0001000000	CT	TT	AB	1
chr1:19697400-19697530	27	54	8	3	TGACTTGTTCCTGTGTTGAAACATGGGC	1000000000nnnnnnnn0000000110	TT	AT	CDD	1
chr1:19699130-19699393	31	50	0	2	GAGCTAGCCTAGGCTTGGAC	00000000000000000110	TA	TT	DD	3
chr1:19701378-19701708	312	321	0	0	AGACTTGTTC	0000000000	TT		half	1
chr1:19710605-19710971	94	114	1	2	AGACCTGCCCTGGCCATGCCT	0000100000n0010000000	CT	AT	BD	1
chr1:19722162-19722777	291	323	13	2	AGGCTTGCCCCACACCCAGCATCCTGCATGTCT	0000000000nnnnnnnnnnnnn1100000000	TT	AT	CD	1
chr1:19726800-19727040	146	155	0	0	AGACATGTTC	0000000000	AT		half	2
chr1:19761616-19761870	64	94	11	2	AAACATTATTCCTCCATCAACAGACAAGTTT	0000001100nnnnnnnnnnn0000000000	AT	AA	AD	2
chr1:19763206-19763645	312	333	2	2	GAGCAAGTTTCAGCACATACCT	0000000000nn0100001000	AA	AT	AD	2
chr1:19777276-19777761	60	85	6	3	ACATTTGTTTTGGAAAAGACAAGTCA	0101000000nnnnnn0000000001	TT	AA	ACD	1
chr1:19777276-19777761	443	469	7	2	GGAAATGCCCAGGGTCCACACAAGTTC	0001000000nnnnnnn0100000000	AT	AA	AD	1
chr1:19778851-19779269	90	118	9	2	GAACAATTCTATGACTCTCAAATTAGCCT	0000001000nnnnnnnnn0001000000	AA	TA	AA	1
chr1:19778851-19779269	157	183	7	2	GAGCTATCCTGGTGCCAAGGCAGGCCT	0000001000nnnnnnn0000010000	TA	AG	AB	1
chr1:19783432-19783570	59	90	12	2	AGATTAGCTCTGTGTGTGTTGGAGGGTAGCCT	0001000000nnnnnnnnnnnn0001000000	TA	TA	AA	1
chr1:19787496-19787719	19	50	12	2	AGGAAAGTTCATCTTCACTCAGATGCAAGCTT	0001000000nnnnnnnnnnnn0100000000	AA	AA	AD	1
chr1:19791760-19791910	88	97	0	0	GAACAAGCCT	0000000000	AA		half	1
chr1:19831508-19832083	339	367	9	3	TAGCAAGATGAAAAGGAACAAGCAAGTTC	1000000101nnnnnnnnn0000000000	AA	AA	CCD	1
chr1:19890153-19890699	69	95	7	2	AAACAAACCCTCAACAAAGACTAGTGT	0000001000nnnnnnn0000000010	AA	TA	AD	1
chr1:19947440-19947570	90	99	0	0	AAGCTAGTCC	0000000000	TA		half	1
chr1:20062188-20062746	66	95	10	2	AGACATGCCCTCTGAATGAAGAATTGGTTC	0000000000nnnnnnnnnn0001010000	AT	TG	AB	2
chr1:20066130-20066506	123	147	5	3	GAACAAGTCAGCACCTGACTTCCCC	0000000001nnnnn1000001000	AA	TT	ACC	1
chr1:20084705-20085269	427	436	0	0	AGGCATGTTC	0000000000	AT		half	2
chr1:20088656-20089144	345	365	1	2	GGGCATGTCCAGAGCCAGGCT	0000000000n0000100100	AT	CA	BD	2
chr1:20187565-20187983	169	195	7	3	TCACCTGCTTTGGCTTGGAACTTGCCT	1100100000nnnnnnn0000000000	CT	TT	BCD	1
chr1:20220760-20220870	37	62	6	2	AAGCATGTTTGCATTTAGATTTTTCC	0000000000nnnnnn0001001000	AT	TT	AA	2
chr1:20275483-20275910	107	126	0	0	GGGCATGTCCAGTTCAGCCC	0000000000nnnnn00000	AT		3Q.I-II-IV	3
chr1:20385011-20385396	24	54	11	3	CAACATGCCTGGTCTCTTTTGCAGCTAGGTT	1000000000nnnnnnnnnnn1000000100	AT	TA	CCD	1
chr1:20415864-20416168	90	109	0	2	AAGTTTGTCTGGGCAGGTCT	00010000000000010000	TT	AG	AB	3
chr1:20429366-20429736	71	103	13	2	GGGCAAGCCTGATTCAGAGAACCTGACAATTCT	0000000000nnnnnnnnnnnnn1000001000	AA	AA	AC	1
chr1:20429366-20429736	235	259	5	3	AAACTTGTGGGTTGCAAGCAAGTCA	0000000011nnnnn0000000001	TT	AA	CCD	1
chr1:20432500-20432630	63	95	13	2	AAACTAGTTTTTCAGGCTAACTTTGGAATGCCC	0000000000nnnnnnnnnnnnn1001000000	TA	AT	AC	1
chr1:20478368-20479363	66	85	0	2	GAAAATCCCTGGACAAGCTC	00010010000000000000	AT	AA	AA	2
chr1:20537878-20538440	186	212	7	2	GAGCAGGCCCTGGAGAGGGGCCAGCTC	0000010000nnnnnnn0000100000	AG	CA	BB	1
chr1:20539133-20539941	627	650	4	2	AGGCAGGTTCCTGAAGGCAGGTTC	0000010000nnnn0000010000	AG	AG	BB	1
chr1:20682211-20683406	178	203	6	2	GGACTGGCTCTGCTTCAGACTTACCC	0000010000nnnnnn0000001000	TG	TT	AB	1
chr1:20682211-20683406	908	938	11	2	GGGCATGCCACCCACTTCTCTAGGAAAGTTC	0000000001nnnnnnnnnnn0001000000	AT	AA	AC	1
chr1:20682211-20683406	1090	1116	7	2	GGGCAGGTCTGGACAAGAGACATTTTT	0000010000nnnnnnn0000001000	AG	AT	AB	1
chr1:20687970-20689369	964	992	9	3	AGACAAGCCATTCAAGTCCTTGCATGTTC	0000000001nnnnnnnnn1100000000	AA	AT	CCD	1
chr1:20691604-20694344	2583	2592	0	0	GAACATGTTT	0000000000	AT		half	2
chr1:20697942-20698444	236	259	4	2	GAGCTTTTTTAAAAAAAAATGCCT	0000001000nnnn0001000000	TT	AT	AA	1
chr1:20702042-20702436	226	235	0	0	AGACATGCTT	0000000000	AT		half	2
chr1:20801020-20801261	61	81	1	2	AAGCAGGCTCTAAACTAGTAT	0000010000n0000000010	AG	TA	BD	1
chr1:20848799-20849249	11	20	0	0	GAACTTGTCT	0000000000	TT		half	1
chr1:20848799-20849249	362	387	6	3	GACCCAGTTCAGCCTCAGGCTTGCTA	0010100000nnnnnn0000000001	CA	TT	BCD	1
chr1:20940079-20940815	297	329	13	3	AGGCAAGTCATGAGAGAGGTAAGCAGCTTCTCT	0000000001nnnnnnnnnnnnn1000001000	AA	TT	ACC	1
chr1:21010964-21011235	59	86	8	2	GGGCTTGGCTGGGATGGGAGAAAAGCCT	0000000100nnnnnnnn0001000000	TT	AA	AD	1
chr1:21022620-21023915	251	282	12	2	AGACATCTTCAACGCTTCCTCCAAGCATGGCT	0000001000nnnnnnnnnnnn0000000100	AT	AT	AD	1
chr1:21022620-21023915	700	714	0	0	GGGCTTGTCTGAGCT	000000000000000nnnnn	TT		3Q.I-II-III	3
chr1:21022620-21023915	1121	1141	1	2	GGCCTAGCCCCGGGATAGCTC	0010000000n0001000000	TA	TA	AD	1
chr1:21026085-21026560	61	88	8	3	GAGCTTGCTAGACAGGAGGCGCTTGCTA	0000000001nnnnnnnn0100000001	TT	TT	CCD	1
chr1:21194455-21194564	12	33	2	2	AGACTTGTTTTGGAATATGATC	0000000000nn0001000100	TT	AT	AD	2
chr1:21210275-21210633	2	32	11	1	GAACAAGCTGGAAATATCAGAAGACTAGTTT	0000000001nnnnnnnnnnn0000000000	AA	TA	C	1
chr1:21210275-21210633	189	208	0	2	GTAGAAGCCCAGACATGTCC	01010000000000000000	AA	AT	AD	4
chr1:21210275-21210633	320	347	8	2	AAGCAAGTCCATATTTAAAAGAAAGTGT	0000000000nnnnnnnn0001000010	AA	AA	AD	1
chr1:21348693-21349453	545	575	11	2	AAGCTAGGTCTATTTGGAAAAAACCAAGTCT	0000000100nnnnnnnnnnn0010000000	TA	AA	DD	1
chr1:21348693-21349453	720	741	2	3	TAACAAGCTTTAAAGCAAAATC	1000000000nn0000001100	AA	AA	ACD	1
chr1:21399260-21399510	10	19	0	0	AAGCTTGTTC	0000000000	TT		half	1
chr1:21426280-21426410	106	130	5	1	AAGCATGTCCATGTAAAACTTGTAC	0000000000nnnnn0000000010	AT	TT	D	2
chr1:21475880-21476796	11	41	11	2	GGGCTTTTCTGTTTCTCAAGCAAAAAAGCCT	0000001000nnnnnnnnnnn0001000000	TT	AA	AA	1
chr1:21475880-21476796	720	742	3	2	GGACATTCTCCCCAAGCTTCCCC	0000001000nnn0000001000	AT	TT	AA	1
chr1:21521574-21521997	306	325	0	3	CAGCTTGCCTGAACTTCCCA	10000000000000001001	TT	TT	ACC	3
chr1:21571504-21571837	46	55	0	0	GAGCTTGTTT	0000000000	TT		half	1
chr1:21583915-21584290	143	162	0	2	GGGCAAGCCCAGGCCAGACT	00000000000000100100	AA	CA	BD	2
chr1:21587990-21589736	311	338	8	2	GAGCTGGTTCTGAAAGCTGAAGTTGTTC	0000010000nnnnnnnn0001000000	TG	TT	AB	1
chr1:21587990-21589736	643	663	1	1	GGACCAGCTTGGGGCTAGTCT	0000100000n0000000000	CA	TA	B	2
chr1:21587990-21589736	1583	1604	2	2	AAGCAAGGCCCCGGGGAAGCTT	0000000100nn0001000000	AA	AA	AD	1
chr1:21596109-21597209	860	874	0	1	AAGCAAGTCTCAGCT	000000000010000nnnnn	AA		3Q.I-II-III.C	2
chr1:21596109-21597209	1079	1098	0	3	TGCCAAGCCTAGGCATGGTT	10100000000000000100	AA	AT	CDD	2
chr1:21629118-21630192	214	223	0	0	AGGCTTGTCC	0000000000	TT		half	1
chr1:21634086-21634621	455	464	0	0	GAGCTTGCTC	0000000000	TT		half	1
chr1:21639586-21640063	185	214	10	3	GGACAAGCCCACCCCAGGCTCAGCTTCCCA	0000000000nnnnnnnnnn1000001001	AA	TT	ACC	1
chr1:21643808-21644320	130	155	6	2	GGGTTTGCTTGTCACAAGGCCAGTCC	0001000000nnnnnn0000100000	TT	CA	AB	1
chr1:21650760-21652060	257	288	12	3	TGAAGTGTCCCTCAGAGCTGAGGAACAAGTTT	1001100000nnnnnnnnnnnn0000000000	GT	AA	ABC	1
chr1:21650760-21652060	616	635	0	2	GGACTTTCCTGAACGAGCTT	00000010000000100000	TT	GA	AB	1
chr1:21652580-21652710	8	17	0	0	GAGCATGTTT	0000000000	AT		half	2
chr1:21658580-21658670	45	71	7	2	GGAAATATCTGCCAGACAGACATGCTT	0001001000nnnnnnn0000000000	AT	AT	AA	2
chr1:21660620-21661586	903	922	0	1	AGGCTGTCCATGGCTTGCCC	00000nnnnn1000000000		TT	3Q.I-III-IV.C	2
chr1:21780382-21780815	238	263	6	2	GCACTAGCCCATGAGGAGGAAAGCCT	0100000000nnnnnn0001000000	TA	AA	AD	1
chr1:21847413-21847747	118	127	0	0	GAGCTTGCTT	0000000000	TT		half	1
chr1:21862760-21862910	6	25	0	1	AAACTTGTCAGCTTTAGCTT	0000000001nnnnn00000	TT		3Q.I-II-IV.C	2
chr1:21866367-21866873	274	299	6	2	GAGGTGGCCTGGGGCAGAACATGTCC	0001010000nnnnnn0000000000	TG	AT	AB	2
chr1:21900273-21902035	774	795	2	2	GAACATGTTTGCACATATGCTC	0000000000nn0101000000	AT	AT	AD	2
chr1:21911530-21911948	107	126	0	2	GGACAAGTCCAAGGCTGTCC	00000000000001100000	AA	CT	AB	3
chr1:21919002-21919308	182	191	0	0	GGACTAGTTC	0000000000	TA		half	1
chr1:21920975-21923647	1049	1070	2	2	GAGCAACTCCAGGAACTTTCCC	0000001000nn0000001000	AA	TT	AA	1
chr1:21920975-21923647	1651	1680	10	2	AGGCTTGCTCCCTGCCACCTTGACATCCCT	0000000000nnnnnnnnnn1000001000	TT	AT	AC	1
chr1:21920975-21923647	2268	2300	13	2	AAATAATCTTGTCCATTTGTAGCAGACATGCCC	0001001000nnnnnnnnnnnnn0000000000	AA	AT	AA	2
chr1:21923921-21926990	398	407	0	0	GGGCAAGCCC	0000000000	AA		half	1
chr1:21929011-21929142	53	62	0	0	GGGCAAGCCC	0000000000	AA		half	1
chr1:21937203-21938001	35	65	11	1	AAACATGGCCCCCAATTGAATAAACAAGCTC	0000000100nnnnnnnnnnn0000000000	AT	AA	D	1
chr1:21948139-21949762	2	11	0	0	AAACATGCCT	0000000000	AT		half	2
chr1:21953299-21953882	185	211	7	2	AAGCTAGCATCTGCATGAGACCTGCCT	0000000010nnnnnnn0000100000	TA	CT	BD	1
chr1:21957449-21957865	309	323	0	1	GAGCATGCCGGGACA	000000000100000nnnnn	AT		3Q.I-II-III.C	3
chr1:22091121-22091856	103	126	4	2	AGACTTGATTACATAGGCATGACT	0000000100nnnn0000000100	TT	AT	DD	1
chr1:22094895-22095201	222	247	6	2	AAGCAAATCTAAGGAGGGTCTTGCCT	0000001000nnnnnn0010000000	AA	TT	AD	1
chr1:22155270-22156234	495	504	0	0	GGACTTGCCC	0000000000	TT		half	1
chr1:22157216-22161035	832	860	9	2	GAACTTGCCCTGGGGAGGTGGGGAAGTCA	0000000000nnnnnnnnn0001000001	TT	AA	AC	1
chr1:22157216-22161035	1050	1080	11	2	GGCCATGCCTGAGCCTGCATCGAACCTGCTC	0010000000nnnnnnnnnnn0000100000	AT	CT	BD	1
chr1:22157216-22161035	1384	1412	9	3	CACCTTGTTTCTCTGTTTATGGCTTGTTT	1010000000nnnnnnnnn1000000000	TT	TT	CCD	1
chr1:22157216-22161035	1969	1995	7	2	GAGCCTGTCCACTCTCGGAACCTGTCC	0000100000nnnnnnn0000100000	CT	CT	BB	1
chr1:22157216-22161035	3434	3448	0	1	CAACATGCCTGGGCA	100000000000000nnnnn	AT		3Q.I-II-III.C	4
chr1:22157216-22161035	3505	3526	2	2	AAGGAAGTTTGGAGGCAAGTCA	0001000000nn0000000001	AA	AA	AC	1
chr1:22164832-22165539	317	340	4	3	GGGCTTCCTGGAGGTGGCAAGCCT	0000001001nnnn1000000000	TT	AA	ACC	1
chr1:22170455-22171147	481	509	9	2	GGGCTAGCCTGGGAGGTGGAGGCACTTCT	0000000000nnnnnnnnn0000011000	TA	AC	AB	1
chr1:22180977-22182865	318	332	0	1	AGCCCTGGCTTGCCC	nnnnn000001000000000		TT	3Q.II-III-IV.C	2
chr1:22180977-22182865	1519	1528	0	0	AGGCTAGCCC	0000000000	TA		half	1
chr1:22183601-22185180	262	271	0	0	GGGCTTGCTT	0000000000	TT		half	1
chr1:22183601-22185180	1102	1126	5	2	AAGCATGACCTCCAAGGGCTATTTC	0000000100nnnnn0000001000	AT	TA	AD	1
chr1:22191895-22193423	417	445	9	2	AGGCAAGCCCAGAGGTCACAGGCTGACCT	0000000000nnnnnnnnn0000011000	AA	TG	AB	1
chr1:22191895-22193423	1151	1176	6	2	GGCCATGCCTGACACCATACATGCTT	0010000000nnnnnn0100000000	AT	AT	DD	1
chr1:22191895-22193423	1216	1238	3	2	AGACAAGCCCACTGGACTTGGGC	0000000000nnn0000000110	AA	TT	DD	1
chr1:22208580-22209759	561	580	0	0	AGACATGTCTTGTGCTGCTC	0000000000nnnnn00000	AT		3Q.I-II-IV	3
chr1:22208580-22209759	702	727	6	2	GGACAACTTTGACTCTTAGCAAGTTC	0000001000nnnnnn1000000000	AA	AA	AC	1
chr1:22210260-22210738	167	176	0	0	AGACTTGCCC	0000000000	TT		half	1
chr1:22211154-22214874	1635	1658	4	2	GGGCTGGTGCTATCAGGCAAGCTT	0000010010nnnn0000000000	TG	AA	BD	1
chr1:22211154-22214874	1766	1798	13	2	GGACAAGCTCACAGCAGGAACATGGACACGCGC	0000000000nnnnnnnnnnnnn0000010010	AA	AC	BD	1
chr1:22211154-22214874	3294	3303	0	0	AGACATGTCC	0000000000	AT		half	2
chr1:22220356-22221383	179	198	0	1	GGACACACACAGACATGCCG	00000nnnnn0000000001		AT	3Q.I-III-IV.C	3
chr1:22220356-22221383	876	906	11	2	AGGCAAGCCTGGCTTGGCCAGAGGCAGCTCC	0000000000nnnnnnnnnnn0000011000	AA	AG	AB	1
chr1:22222693-22222870	76	95	0	1	AGACAAGCCATCGTATGCCC	0000000001nnnnn00000	AA		3Q.I-II-IV.C	2
chr1:22224657-22225714	649	658	0	0	GGGCATGCCT	0000000000	AT		half	2
chr1:22224657-22225714	727	748	2	2	GAGCAAGGTCCAGAGCTTTTCC	0000000100nn0000001000	AA	TT	AD	1
chr1:22229084-22229356	235	255	1	3	CACGTTGCCTTGGACAAGCCC	1011000000n0000000000	TT	AA	ACD	1
chr1:22235758-22236998	130	158	9	3	GGACAACTCATGTGGCCCTGAGCTTGCCA	0000001001nnnnnnnnn0000000001	AA	TT	ACC	1
chr1:22235758-22236998	269	296	8	1	GGGAATGTCCCAAGGGACAGGCTTGTCT	0001000000nnnnnnnn0000000000	AT	TT	A	2
chr1:22237693-22238500	428	442	0	1	GAACATGCCTTAACT	000000000010000nnnnn	AT		3Q.I-II-III.C	3
chr1:22240275-22241075	77	102	6	2	GGACTAACCCAGCCGGAGGCATGGCT	0000001000nnnnnn0000000100	TA	AT	AD	1
chr1:22250714-22251477	649	658	0	0	AGACTTGCTC	0000000000	TT		half	1
chr1:22282174-22282750	328	347	0	0	AGACTTGCCCAAGCTTGCCC	00000000000000000000	TT	TT	O	4
chr1:22292840-22293000	141	150	0	0	AGGCATGCTC	0000000000	AT		half	2
chr1:22345481-22346049	24	46	3	2	CACCATGTTCTCCAGGCTAGTCT	1010000000nnn0000000000	AT	TA	CD	1
chr1:22351396-22352863	1081	1090	0	0	GGGCAAGTCC	0000000000	AA		half	1
chr1:22438079-22438515	55	64	0	0	GAGCAAGTCT	0000000000	AA		half	1
chr1:22457868-22460847	343	370	8	2	GGGCAAGTGTACAGCATGGGGCAAGTGC	0000000010nnnnnnnn0000000010	AA	AA	DD	1
chr1:22457868-22460847	1034	1065	12	1	GGGCAAGTCCCTGCCATACTTGGAGCCTGTCT	0000000000nnnnnnnnnnnn0000100000	AA	CT	B	1
chr1:22457868-22460847	1350	1382	13	2	GGGCCAGCTTCCAGGAAGGAGCTGAGCAACCTC	0000100000nnnnnnnnnnnnn0000001000	CA	AA	AB	1
chr1:22457868-22460847	2557	2587	11	1	GGGCTTGTCCCAAGCTTTTCCAGGTTTGCTT	0000000000nnnnnnnnnnn0001000000	TT	TT	A	1
chr1:22493648-22493846	30	49	0	1	TGGCTCAGCAAAACTTGTTC	10000nnnnn0000000000		TT	3Q.I-III-IV.C	2
chr1:22503779-22504332	456	487	12	2	AGGCTTGTGTGGCCAGAGCCTGGGGCCTGCTC	0000000010nnnnnnnnnnnn0000100000	TT	CT	BD	1
chr1:22534430-22535170	650	682	13	3	CAGCTTGCCTGAAGGCCCCAGAGAGGCAGGACC	1000000000nnnnnnnnnnnnn0000010100	TT	AG	BCD	1
chr1:22537256-22537487	158	187	10	1	GGGCTTGTTTGTGGGGGGAAGAGGATGCCC	0000000000nnnnnnnnnn0001000000	TT	AT	A	1
chr1:22554920-22555518	72	92	1	1	GGGCTGGCCCTGGGCTTGCTC	0000010000n0000000000	TG	TT	B	1
chr1:22554920-22555518	168	187	0	1	GAGCAAGTTTCTGGCAGCTG	0000000000nnnnn00001	AA		3Q.I-II-IV.C	2
chr1:22556980-22557255	22	36	0	1	GAACAAGCCTCAGCA	000000000010000nnnnn	AA		3Q.I-II-III.C	2
chr1:22565847-22566268	106	120	0	0	TGCTTGGGCTTGCCC	nnnnn000000000000000		TT	3Q.II-III-IV	3
chr1:22576802-22577815	942	963	2	2	GGGAATGTCTGGAGACATTTTT	0001000000nn0000001000	AT	AT	AA	1
chr1:22578019-22578305	66	86	1	2	AGACAAGTGCCTGGCTTGTTC	0000000010n1000000000	AA	TT	CD	1
chr1:22579943-22580720	273	300	8	2	GAGCAAGGCTGTCATGGCAAACTGGCTC	0000000100nnnnnnnn0000010000	AA	TG	BD	1
chr1:22601636-22602819	756	765	0	0	GAGCTTGCCC	0000000000	TT		half	1
chr1:22618602-22618781	39	70	12	2	AGAAATATTTGCTCAGCTGCAAGGACAAGCTC	0001001000nnnnnnnnnnnn0000000000	AT	AA	AA	2
chr1:22623255-22623717	408	436	9	2	AAGCATGTTCTGTTCCCTGAGTTTTGTCC	0000000000nnnnnnnnn0011000000	AT	TT	AD	2
chr1:22643675-22644173	163	172	0	0	GAACTTGTTT	0000000000	TT		half	1
chr1:22691323-22691550	108	135	8	2	AGGCAAGGCTGAGCTGGAGAGCTGGTCC	0000000100nnnnnnnn0000010000	AA	TG	BD	1
chr1:22715175-22716090	623	653	11	2	AAGTGTGTCCACCCTGCAGGCAGACAAGTCC	0001100000nnnnnnnnnnn0000000000	GT	AA	AB	1
chr1:22739062-22739359	182	209	8	3	GGACATGTCATGTAAACCAGACGAGTCA	0000000001nnnnnnnn0000100001	AT	GA	BCC	1
chr1:22835103-22835305	51	73	3	2	AGACCTGTCCATTGGACCTGCTC	0000100000nnn0000100000	CT	CT	BB	1
chr1:22866937-22867152	179	207	9	2	GAACATGCACGGCCTGCTTGAGGATGCCT	0000000010nnnnnnnnn0001000000	AT	AT	AD	1
chr1:22876604-22876888	46	72	7	2	AAGGATGGCCCCCAAGCAAGCATGCCT	0001000100nnnnnnn0000000000	AT	AT	AD	2
chr1:22879710-22880259	442	466	5	2	GGACAAATCCAAATTAAACTAGACT	0000001000nnnnn0000000100	AA	TA	AD	1
chr1:22902341-22902709	6	15	0	0	AGGCAAGTTC	0000000000	AA		half	1
chr1:22992224-22992647	180	209	10	2	GAACATGCCAGGCCTGTTCCAGGCTTGCTG	0000000001nnnnnnnnnn0000000001	AT	TT	CC	1
chr1:23062001-23062364	175	201	7	2	GGGAAAGTCTGCAATTCAAGCTTGACT	0001000000nnnnnnn0000000100	AA	TT	AD	1
chr1:23063154-23063587	381	400	0	1	GGGCAAGTCATCCAGTGCTT	0000000001nnnnn00000	AA		3Q.I-II-IV.C	2
chr1:23076649-23077628	403	433	11	2	GAGAAAGTCTCTGTTTCCTGCCAGCATGTCT	0001000000nnnnnnnnnnn1000000000	AA	AT	AC	1
chr1:23076649-23077628	785	806	2	2	AAGCATCTCCCCAGACTACCTC	0000001000nn0000001000	AT	TA	AA	1
chr1:23116766-23117411	375	402	8	2	AACCTAGCCTTCTTTGGGGACCTTGCTC	0010000000nnnnnnnn0010000000	TA	TT	DD	1
chr1:23130412-23130705	158	189	12	2	AAACAGGTTCCAAGAGGCAGAAGGGCTTGTGC	0000010000nnnnnnnnnnnn0000000010	AG	TT	BD	1
chr1:23130944-23131507	494	508	0	1	TGCCTGGACATGCCA	nnnnn000000000000001		AT	3Q.II-III-IV.C	4
chr1:23134656-23135996	1256	1265	0	0	GAACAAGTTT	0000000000	AA		half	1
chr1:23142549-23143096	91	115	5	2	GAACATCCCCATCCAGAACTAGTTA	0000001000nnnnn0000000001	AT	TA	AC	1
chr1:23142549-23143096	441	473	13	2	AAACTTGCCCTTGCCATCCTCTGGGCCTTGGCT	0000000000nnnnnnnnnnnnn0010000100	TT	TT	DD	1
chr1:23158233-23159323	752	761	0	0	GGACTTGTTC	0000000000	TT		half	1
chr1:23176358-23176590	125	144	0	2	AAAAAATTCCAGACATGTTC	00010010000000000000	AA	AT	AA	2
chr1:23194900-23195050	111	138	8	2	GGCCATGCTCTCTGTGCTGGGCAGGTCT	0010000000nnnnnnnn0000010000	AT	AG	BD	2
chr1:23196831-23197398	385	405	1	2	GAGCAAGCCCAGAACACCCCC	0000000000n0000011000	AA	AC	AB	1
chr1:23202941-23203781	356	365	0	0	AGGCTAGCCC	0000000000	TA		half	1
chr1:23241247-23241807	350	369	0	0	AGACACGGGCAAGCATGCCT	00000nnnnn0000000000		AT	3Q.I-III-IV	3
chr1:23242347-23243737	194	225	12	3	GGGCAAGCCACAGGGAAAGCATTGGCAGGTTT	0000000001nnnnnnnnnnnn1000010000	AA	AG	BCC	1
chr1:23290680-23291165	88	113	6	3	AAGCTGGCTGGCTTTGTGACTTGCTT	0000010001nnnnnn1000000000	TG	TT	BCC	1
chr1:23536785-23537323	95	109	0	1	AGTTCTGACAAGCTC	nnnnn000001000000000		AA	3Q.II-III-IV.C	2
chr1:23551325-23552047	468	500	13	3	CATCGAGCCTCTGAGCCAGGAAGAGACAAGTCT	1010100000nnnnnnnnnnnnn0000000000	GA	AA	BCD	1
chr1:23711266-23711647	170	193	4	2	GAACACATCCTACTGGACAAGTTC	0000011000nnnn0000000000	AC	AA	AB	1
chr1:23711266-23711647	209	231	3	2	AAGCAGGCTTAGCGGTCTAGTTC	0000010000nnn0010000000	AG	TA	BD	1
chr1:23721192-23721535	64	92	9	2	GACCTTGCTCAAGGCCACCAGGCAAATTC	0010000000nnnnnnnnn0000001000	TT	AA	AD	1
chr1:23730125-23730942	153	182	10	2	GAGCAAGACTAGGCTGTTTGGAGCATTTCT	0000000100nnnnnnnnnn0000001000	AA	AT	AD	1
chr1:23730125-23730942	521	530	0	0	GAGCATGCTC	0000000000	AT		half	2
chr1:23770637-23771036	259	268	0	0	GGGCTTGCTT	0000000000	TT		half	1
chr1:23778368-23778979	162	186	5	3	TGACTACCCCCTGCCTAGCTTGCCT	1000001000nnnnn1000000000	TA	TT	ACC	1
chr1:23785842-23786137	200	219	0	1	GGGCTCTGGAAAGCTAGTTG	00000nnnnn0000000001		TA	3Q.I-III-IV.C	2
chr1:23799393-23800203	676	685	0	0	AAGCATGTTC	0000000000	AT		half	2
chr1:23833374-23833485	6	28	3	2	AAGCCAGTTTTTCAAGCTTGACC	0000100000nnn0000000100	CA	TT	BD	1
chr1:23875340-23875530	130	162	13	3	GGACTTGTTTCAGCCCATTTGGGAAGCAGCCCG	0000000000nnnnnnnnnnnnn0000011001	TT	AG	ABC	1
chr1:23903680-23904231	511	531	1	2	TGGCTTGTTTAAAGAAAGTCT	1000000000n0001000000	TT	AA	AC	1
chr1:23912003-23912587	261	270	0	0	AGACAAGTTC	0000000000	AA		half	1
chr1:23919501-23919775	160	169	0	0	GAGCTTGCCT	0000000000	TT		half	1
chr1:23942929-23943273	293	322	10	2	GAGCATCTTTCCTGGGACTGGAGAATGCCT	0000001000nnnnnnnnnn0001000000	AT	AT	AA	1
chr1:23984132-23984568	128	148	1	3	TGGCTTCCTGGAGGCTTGTCT	1000001001n0000000000	TT	TT	ACC	1
chr1:23988399-23988781	155	174	0	1	AGGCATGTTCAGGCTGGTCC	00000000000000010000	AT	TG	B	4
chr1:23999561-24000397	9	23	0	0	AGACTAGCCTGGGCA	000000000000000nnnnn	TA		3Q.I-II-III	3
chr1:23999561-24000397	542	574	13	3	AAGCATGTTAGCCTGCAGCTAGTGAACTAGATA	0000000001nnnnnnnnnnnnn0000000101	AT	TA	CCD	1
chr1:24164854-24165457	455	478	4	2	AAAAATGTTTAAAGTGACAAGTTT	0001000000nnnn1000000000	AT	AA	AC	1
chr1:24228689-24229764	190	220	11	2	AGACTTGTCCCCAGAAAGTTGACGCAGGCTT	0000000000nnnnnnnnnnn0100010000	TT	AG	BD	1
chr1:24257520-24258060	272	296	5	2	GAAGAGGCTCTGTGGAAACTTGTTT	0001010000nnnnn0000000000	AG	TT	AB	1
chr1:24257520-24258060	397	422	6	2	AAGCTTCCTTCGAGCCAAGCTTCTTC	0000001000nnnnnn0000001000	TT	TT	AA	1
chr1:24349168-24349644	106	126	1	3	TAACTAGTGTCTGGCTTGTTT	1000000010n1000000000	TA	TT	CCD	1
chr1:24354605-24354883	227	246	0	2	AAGCTTGTCTATACATGTTA	00000000000100000001	TT	AT	CD	4
chr1:24372644-24373262	78	100	3	2	AGACAAGTTTATTAAACATCTTA	0000000000nnn0000001001	AA	AT	AC	1
chr1:24373588-24374037	249	276	8	2	GGGCAATTCCCAGGAGGAGGGCCTGCTC	0000001000nnnnnnnn0000100000	AA	CT	AB	1
chr1:24412039-24412397	244	265	2	3	CCACTTGCTCACCAACTTGTTC	1100000000nn1000000000	TT	TT	CCD	1
chr1:24422820-24423209	42	71	10	2	GAGCAAGCCTGGTGGACCCTGGAGTTGCCA	0000000000nnnnnnnnnn0001000001	AA	TT	AC	1
chr1:24481421-24482211	222	249	8	2	GGACAAGCCTCACTGCAGGGAAAACCCC	0000000000nnnnnnnn0001001000	AA	AA	AA	1
chr1:24501888-24502096	8	28	1	2	AGACTTGCTTGGGACCTGTCA	0000000000n0000100001	TT	CT	BC	1
chr1:24501888-24502096	64	88	5	2	GGGAAAGTCTATCCCATGCATGTCC	0001000000nnnnn0100000000	AA	AT	AD	1
chr1:24528312-24529024	324	356	13	2	AGACTTTTCTTCCTGGTACAATAAACCAAGCTC	0000001000nnnnnnnnnnnnn0010000000	TT	AA	AD	1
chr1:24610358-24610739	335	366	12	2	GAACATTTTCCACAGGTAAGGGAGGCTGGTCT	0000001000nnnnnnnnnnnn0000010000	AT	TG	AB	1
chr1:24620731-24621725	894	924	11	2	GGGCTTCCTTGGGTAATTTATGAGCTTCTCC	0000001000nnnnnnnnnnn0000001000	TT	TT	AA	1
chr1:24626518-24626701	109	133	5	3	GGATCTGCCTATTCTGGGCATGTTA	0001100000nnnnn0000000001	CT	AT	ABC	1
chr1:24627403-24627869	412	444	13	2	GGGCAAGTTCTTTCTGCTCTCTGGGTCTTGATT	0000000000nnnnnnnnnnnnn0010000100	AA	TT	DD	1
chr1:24635128-24635479	2	33	12	2	GGGCCTGTTTTACAACAGATCAGGACATCCCC	0000100000nnnnnnnnnnnn0000001000	CT	AT	AB	2
chr1:24664000-24664150	25	57	13	3	CAGCAAGTCTGTAACATAGCCTCAGGCTTCCTG	1000000000nnnnnnnnnnnnn0000001001	AA	TT	ACC	1
chr1:24689160-24689921	684	693	0	0	AGGCATGCTT	0000000000	AT		half	2
chr1:24706242-24706782	519	538	0	1	AAGCTCCAGGGGGCTTGTTG	00000nnnnn0000000001		TT	3Q.I-III-IV.C	2
chr1:24710712-24711102	308	327	0	0	AGACAAAAAGAGGCAAGCTC	00000nnnnn0000000000		AA	3Q.I-III-IV	2
chr1:24712160-24712330	145	171	7	2	GAGCAAGTCACCTCTCTGGGCTTCCTT	0000000001nnnnnnn0000001000	AA	TT	AC	1
chr1:24894341-24894859	459	468	0	0	AAACAAGTTC	0000000000	AA		half	1
chr1:24902774-24903168	236	259	4	2	AAACAAGCCTCGGGGAGGGTGTCC	0000000000nnnn0001100000	AA	GT	AB	1
chr1:24913642-24914087	97	125	9	2	AGGCTTGTTTGAAGGAGCTGAGAATATTT	0000000000nnnnnnnnn0001001000	TT	AT	AA	2
chr1:24920100-24920250	107	126	0	1	AAACAAGCCTAGGCAATTCT	00000000000000001000	AA	AA	A	3
chr1:24959400-24959550	55	64	0	0	AGGCTTGTTT	0000000000	TT		half	1
chr1:25021958-25022315	8	40	13	2	GAGCATCCCCCATGTATGGCAAAGAAGTTGTCT	0000001000nnnnnnnnnnnnn0001000000	AT	TT	AA	1
chr1:25028972-25029403	16	36	1	3	AAGCTTGCCTGAGGCTACACA	0000000000n0000001101	TT	TA	ACD	1
chr1:25031033-25031524	190	217	8	2	AGGCCTGCCCAGGCCCAGCAGCTTGTCT	0000100000nnnnnnnn1000000000	CT	TT	BC	1
chr1:25031689-25032474	57	71	0	0	TGCCCAGGCTAGTCT	nnnnn000000000000000		TA	3Q.II-III-IV	3
chr1:25039573-25040185	458	489	12	3	TGGCAAGCCAGGGCCAGAGGCTGGCCTTGCTC	1000000001nnnnnnnnnnnn0010000000	AA	TT	CCD	1
chr1:25050866-25052224	443	466	4	3	GGAGCAGCTTTAAAGAACTAGTTA	0001100000nnnn0000000001	CA	TA	ABC	1
chr1:25088900-25089072	62	83	2	1	GAAAATGCCTAGAAGCAAGTTC	0001000000nn0000000000	AT	AA	A	2
chr1:25127800-25127930	36	45	0	0	AGACATGTCT	0000000000	AT		half	2
chr1:25129743-25129997	142	168	7	3	TGACATTTCATCCATAAGAACAAGCCC	1000001001nnnnnnn0000000000	AT	AA	ACC	1
chr1:25157242-25157455	99	122	4	3	GAGCTACTTTGTGATGGCTTGCTA	0000001000nnnn1000000001	TA	TT	ACC	1
chr1:25184188-25184516	290	311	2	3	GAGCAAGTTACTCAACTACTCT	0000000001nn1000001000	AA	TA	ACC	1
chr1:25188533-25189462	345	354	0	0	GAACAAGCTC	0000000000	AA		half	1
chr1:25192841-25193363	274	288	0	1	TGGCTTGCCCAGGCT	100000000000000nnnnn	TT		3Q.I-II-III.C	3
chr1:25192841-25193363	309	336	8	2	AAGCAGGTTCTGACCTCCAAGCAAGACT	0000010000nnnnnnnn0000000100	AG	AA	BD	1
chr1:25194502-25194853	207	238	12	2	GGACAAGCCTGGAAGGCTGATCACACCAGCCC	0000000000nnnnnnnnnnnn0100100000	AA	CA	BD	1
chr1:25202610-25202959	292	301	0	0	AGACTTGCCC	0000000000	TT		half	1
chr1:25223562-25225213	1270	1289	0	3	AGGCAAGCTGAGACTTCTCG	00000000010000001001	AA	TT	ACC	3
chr1:25229419-25232342	896	924	9	3	TTACTAGCTTTGTGTCCTTGGGCAAGTCA	1100000000nnnnnnnnn0000000001	TA	AA	CCD	1
chr1:25235265-25235410	101	110	0	0	GAACATGCCT	0000000000	AT		half	2
chr1:25236863-25238336	533	560	8	3	GGGCAAGTCACGTGAACGAGGCAAGTGG	0000000001nnnnnnnn0000000011	AA	AA	CCD	1
chr1:25240617-25241740	1098	1120	3	3	AGACTAGCCTGGCCAACATGGTG	0000000000nnn1000000101	TA	AT	CCD	1
chr1:25242181-25242469	30	51	2	3	TGGCAAGTTCAAAGACCAGCCA	1000000000nn0000100001	AA	CA	BCC	1
chr1:25244528-25244933	175	195	1	2	GGGCCAGCCCAGGGCTAGGCC	0000100000n0000000100	CA	TA	BD	1
chr1:25244528-25244933	219	245	7	2	AGGCCTGCTCAGCCTAGAATCTTGCCT	0000100000nnnnnnn0010000000	CT	TT	BD	1
chr1:25268519-25268909	69	78	0	0	GGGCTTGCCC	0000000000	TT		half	1
chr1:25272939-25273408	73	97	5	2	GGACAAGTGGCTGCTAGACAAGCCT	0000000011nnnnn0000000000	AA	AA	CD	1
chr1:25273726-25274861	57	84	8	3	GGACAAGCTTTGGCCTAGAAGCTGGGCA	0000000000nnnnnnnn0000010101	AA	TG	BCD	1
chr1:25273726-25274861	258	286	9	2	GGGCCAGCTCACCACAAGCAGCCAAGCCC	0000100000nnnnnnnnn0010000000	CA	AA	BD	1
chr1:25273726-25274861	617	641	5	2	AGAGAAGTTTGACCAGGACTGGCTT	0001000000nnnnn0000010000	AA	TG	AB	1
chr1:25323889-25324509	490	513	4	2	AGGCAGGCCTTGCCAGGCATCCCC	0000010000nnnn0000001000	AG	AT	AB	1
chr1:25334020-25334150	6	35	10	2	AGCCTTGACCTCCTGGGCTGAGGCAAGCTT	0010000100nnnnnnnnnn0000000000	TT	AA	DD	1
chr1:25348540-25349838	21	43	3	2	AGACTGGCCTCCAAGGCATCTCT	0000010000nnn0000001000	TG	AT	AB	1
chr1:25368739-25369399	347	373	7	3	AGGGTAGCTCCTCTCTGCAGCTAGTTG	0001000000nnnnnnn1000000001	TA	TA	ACC	1
chr1:25368739-25369399	528	554	7	3	AGGCTAGCTCCTCTCTACAGCTGGTCA	0000000000nnnnnnn1000010001	TA	TG	BCC	1
chr1:25390207-25390657	191	222	12	2	GGGCTTGCTGGGAGATGGCGTGGAATATGCCC	0000000001nnnnnnnnnnnn0001000000	TT	AT	AC	1
chr1:25391843-25393220	45	74	10	2	GGGTATGCCCCTCAGATAGATGACTTGCTC	0001000000nnnnnnnnnn1000000000	AT	TT	AC	1
chr1:25391843-25393220	577	596	0	1	GAACAACAGCCAGCATGCCT	00000nnnnn1000000000		AT	3Q.I-III-IV.C	3
chr1:25393226-25393343	3	12	0	0	AGGCATGCCT	0000000000	AT		half	2
chr1:25395289-25395681	19	49	11	2	GAGCAAGTCCCTAACTTCTCTGAGCCTTCCT	0000000000nnnnnnnnnnn0000101000	AA	CT	AB	1
chr1:25418282-25418573	123	132	0	0	AGGCATGCTC	0000000000	AT		half	2
chr1:25425875-25426194	264	295	12	2	AAACAAGCCCCGGTGTGCACAGGGACATACGT	0000000000nnnnnnnnnnnn0000001010	AA	AT	AD	1
chr1:25466575-25467180	120	143	4	3	TAACTTGCTCAAGATCACAAGTCT	1000000000nnnn1100000000	TT	AA	CCD	1
chr1:25616498-25616968	94	126	13	2	TGGCAAGGCTGGGACTGGAAGCCGGGCTTGTCC	1000000100nnnnnnnnnnnnn0000000000	AA	TT	CD	1
chr1:25621362-25621530	146	165	0	0	AAGCAGAGTTGAACTTGCCC	00000nnnnn0000000000		TT	3Q.I-III-IV	2
chr1:25646792-25647114	45	64	0	2	AAAAAAGTCTAAATATGTTT	00010000000001000000	AA	AT	AA	1
chr1:25688904-25689037	66	97	12	2	GAAGTTGTCTTGTTTTTGAACAGGCCTTGTTT	0001000000nnnnnnnnnnnn0010000000	TT	TT	AD	1
chr1:25729310-25729918	426	458	13	2	GGACAAGCCCGGCTTCCAGTCCCAGCCTTGCCA	0000000000nnnnnnnnnnnnn0010000001	AA	TT	CD	1
chr1:25844023-25844298	65	96	12	2	AGGCCTGTCCCCACCCACTCAGAGACACGCCC	0000100000nnnnnnnnnnnn0000010000	CT	AC	BB	1
chr1:25888189-25889302	379	410	12	3	CATCTTGCTCCTATCAGGAAATTGACAAGCCT	1010000000nnnnnnnnnnnn1000000000	TT	AA	CCD	1
chr1:25888189-25889302	888	897	0	0	AGACTTGCTC	0000000000	TT		half	1
chr1:25892772-25893994	301	315	0	1	GGGCATGTCCTGACT	000000000010000nnnnn	AT		3Q.I-II-III.C	3
chr1:25892772-25893994	566	591	6	1	AGGCTTGCCCAGTCTCGGACAAACCC	0000000000nnnnnn0000001000	TT	AA	A	1
chr1:25892772-25893994	661	670	0	0	GGACAAGCCT	0000000000	AA		half	1
chr1:25892772-25893994	953	977	5	2	AAGCCAGTCTGCGTCAGGCACGTCT	0000100000nnnnn0000010000	CA	AC	BB	1
chr1:25892772-25893994	1014	1038	5	2	CCGCTTGCTCTCCTGGAGCAAGCTC	1100000000nnnnn0000000000	TT	AA	CD	1
chr1:25894129-25895834	825	844	0	2	TGGCTTGTCGGAGCAAGTTT	10000000010000000000	TT	AA	CC	4
chr1:25894129-25895834	1170	1189	0	0	AGACAAGTCTTGCTGTGCTT	0000000000nnnnn00000	AA		3Q.I-II-IV	2
chr1:25894129-25895834	1659	1690	12	2	AGACTTGCTCCGGGCTGAACGTGGACTGGGCC	0000000000nnnnnnnnnnnn0000010100	TT	TG	BD	1
chr1:25899180-25899715	467	497	11	3	AGGGTAGCCAAGGTGGGGAGGAGACAAGTTG	0001000001nnnnnnnnnnn0000000001	TA	AA	ACC	1
chr1:25899742-25900763	528	556	9	2	GGGCTATTTCACACAGGCGGGGCCTGCTC	0000001000nnnnnnnnn0000100000	TA	CT	AB	1
chr1:25903873-25904000	37	57	1	2	GGGCAGGTCCTGGGCTGGTTT	0000010000n0000010000	AG	TG	BB	1
chr1:25916603-25917020	179	207	9	2	AGACTGGCCTGGTCCAGCAGAGCCAGCTC	0000010000nnnnnnnnn0000100000	TG	CA	BB	1
chr1:25969109-25969625	184	193	0	0	AAGCTTGCTC	0000000000	TT		half	1
chr1:25971554-25971637	10	40	11	1	GAGCATGCCTCAGCCACTGGGGGGCTTTCCT	0000000000nnnnnnnnnnn0000001000	AT	TT	A	2
chr1:26019084-26019440	13	34	2	3	TGGCAAGTTTGAGGACTTGCAA	1000000000nn0000000011	AA	TT	CCD	1
chr1:26026691-26026964	154	186	13	2	GCACTTGCCCAGAAATGCATCTGGAGATTGTTT	0100000000nnnnnnnnnnnnn0001000000	TT	TT	AD	1
chr1:26054150-26054736	143	163	1	3	AGACAAGCTGGCAGATTGCCC	0000000001n1001000000	AA	TT	ACC	1
chr1:26069817-26071109	297	326	10	3	GAACTTGCCAACAAATCTCTTAGCAAGCTG	0000000001nnnnnnnnnn1000000001	TT	AA	CCC	1
chr1:26073771-26074147	289	309	1	2	AGACAGGTCTGGGGCTGGTTC	0000010000n0000010000	AG	TG	BB	1
chr1:26074869-26075746	67	96	10	2	AGGCATGTCTGGCTGTGGGCAGGCCTCTCT	0000000000nnnnnnnnnn0000101000	AT	CT	AB	2
chr1:26074869-26075746	317	336	0	1	AGGCAAGTGTGGGCATGCCC	00000000100000000000	AA	AT	D	4
chr1:26080971-26081795	452	477	6	2	AAGAAAGTCTGTTGCTAAAAATGCCT	0001000000nnnnnn0001000000	AA	AT	AA	1
chr1:26082809-26082967	45	76	12	2	AGGCCAGCTCACTTGTCTGCCAGGGCATCTCC	0000100000nnnnnnnnnnnn0000001000	CA	AT	AB	2
chr1:26097787-26098762	463	490	8	3	TACGAAGCCTTGGAGGTAAGACAAGCCC	1011000000nnnnnnnn0000000000	AA	AA	ACD	1
chr1:26097787-26098762	578	587	0	0	AGACTTGCTC	0000000000	TT		half	1
chr1:26216941-26217460	26	45	0	1	AGGCTTGTTTACTTATGTTG	0000000000nnnnn00001	TT		3Q.I-II-IV.C	2
chr1:26221787-26222446	438	457	0	1	GGGCTGAATGCAACATGCCT	00000nnnnn1000000000		AT	3Q.I-III-IV.C	3
chr1:26297600-26297750	59	87	9	2	AGTCAAACCTTTGAAATTCAGACAAGCCT	0010001000nnnnnnnnn0000000000	AA	AA	AD	1
chr1:26337438-26337666	131	161	11	2	TGGCTTGCTCTCTCTAGGAACTGGCTAGCTC	1000000000nnnnnnnnnnn1000000000	TT	TA	CC	1
chr1:26359069-26359406	255	287	13	3	CCACCTGCCTGCCGCATGGTTGTGGGCAAGTCC	1100100000nnnnnnnnnnnnn0000000000	CT	AA	BCD	1
chr1:26361136-26363491	977	1004	8	2	GAGCATTGTCTCCTCCAGGGACTTGCCT	0000001100nnnnnnnn0000000000	AT	TT	AD	2
chr1:26453840-26454010	93	113	1	3	TGGCATGCTCAGGAAATGTCA	1000000000n0001000001	AT	AT	ACC	1
chr1:26527178-26528199	782	809	8	3	CCAGATGTCTCAACAGCAAGACTTGCTC	1101000000nnnnnnnn0000000000	AT	TT	ACD	1
chr1:26668510-26668707	85	94	0	0	AAACATGCCT	0000000000	AT		half	2
chr1:26675656-26676139	265	296	12	2	GGGCATGTCCAGCTGCTCCTGTGATCATCCTC	0000000000nnnnnnnnnnnn0010001000	AT	AT	AD	2
chr1:26675656-26676139	301	310	0	0	GAGCATGTCT	0000000000	AT		half	2
chr1:26677989-26678803	575	598	4	2	AGCCTTGTCTAACCCAACAAGTCC	0010000000nnnn1000000000	TT	AA	CD	1
chr1:26677989-26678803	632	651	0	2	AAACTAGGCCAAACCAGTCC	00000001000000100000	TA	CA	BD	1
chr1:26680417-26681042	433	462	10	2	AAGGCAGTCCCTGGGGTGGCGGGCTTGCCC	0001100000nnnnnnnnnn0000000000	CA	TT	AB	1
chr1:26686746-26687624	128	154	7	2	GAGCTAGCCCGAGAGCAAGACCTGCAT	0000000000nnnnnnn0000100010	TA	CT	BD	1
chr1:26686746-26687624	438	447	0	0	GGGCTTGCTC	0000000000	TT		half	1
chr1:26946527-26948344	227	249	3	3	GGACAAGTTGGCCCAACGTGCTT	0000000001nnn1000100000	AA	GT	BCC	1
chr1:26954580-26954670	72	81	0	0	GAGCTAGTTC	0000000000	TA		half	1
chr1:27125773-27127255	307	331	5	3	CAACTTGCCAGCTGAAGGGAAGCTC	1000000001nnnnn0001000000	TT	AA	ACC	1
chr1:27131704-27131890	30	53	4	2	GGAAAAGTTTTAAGGAGCCAGCCT	0001000000nnnn0000100000	AA	CA	AB	1
chr1:27179397-27180201	417	445	9	3	AGACAAGTCATTCCCACACAGTCATGTCA	0000000001nnnnnnnnn0010000001	AA	AT	CCD	1
chr1:27276285-27277480	728	756	9	2	AAGCCAGCTTGCTAGATGGAGACAGGTCT	0000100000nnnnnnnnn0000010000	CA	AG	BB	1
chr1:27297470-27297570	64	78	0	1	TGCCAAAACAAGTCC	nnnnn000010000000000		AA	3Q.II-III-IV.C	2
chr1:27357657-27358589	213	233	1	2	CAGCAAGTCTGGGGCTAGACC	1000000000n0000000100	AA	TA	CD	1
chr1:27359680-27360229	328	342	0	0	GGGCATGTCTGGGCT	000000000000000nnnnn	AT		3Q.I-II-III	4
chr1:27384202-27384736	359	381	3	2	AAGCTGGTTTCTCAGGCATCCTC	0000010000nnn0000001000	TG	AT	AB	1
chr1:27396650-27398067	278	308	11	2	GAGCTACCCTTATGGAGCCTGGGACCAGCCC	0000001000nnnnnnnnnnn0000100000	TA	CA	AB	1
chr1:27396650-27398067	565	574	0	0	AGGCATGTCC	0000000000	AT		half	2
chr1:27417421-27417716	128	147	0	2	GATCAGGTCTGAGCAAGTCC	00100100000000000000	AG	AA	BD	2
chr1:27428992-27430042	981	1003	3	2	AGACAGGTCCTTAAGGCCTGCTT	0000010000nnn0000100000	AG	CT	BB	1
chr1:27435526-27436025	199	225	7	2	GGGCTTGCCTTCATGCAGGTCATTCTT	0000000000nnnnnnn0010001000	TT	AT	AD	2
chr1:27438269-27439193	429	457	9	2	AGGCCTGCCTGCTCAGGTCAGGCTATTCT	0000100000nnnnnnnnn0000001000	CT	TA	AB	1
chr1:27445013-27446083	684	711	8	2	AGACTGGCTCAGTGGAGCAGGCAAGGCT	0000010000nnnnnnnn0000000100	TG	AA	BD	1
chr1:27445013-27446083	744	753	0	0	AGACATGCCT	0000000000	AT		half	2
chr1:27468009-27468627	112	133	2	3	AAACAAGTCGTTGAGCTTGGTA	0000000001nn0000000101	AA	TT	CCD	1
chr1:27468920-27469365	96	123	8	2	AAGCCTGTCCACCTTCAGAGGCTTTCTC	0000100000nnnnnnnn0000001000	CT	TT	AB	1
chr1:27492820-27493212	324	347	4	3	AGGCATCTCAAAATCAGCATGTCC	0000001001nnnn1000000000	AT	AT	ACC	1
chr1:27622988-27623816	398	412	0	1	TGTCAGAACTTGCTT	nnnnn000010000000000		TT	3Q.II-III-IV.C	2
chr1:27622988-27623816	650	681	12	2	GGACATGTCAGGTGAGGCCAGCTGGCTTGTCC	0000000001nnnnnnnnnnnn1000000000	AT	TT	CC	1
chr1:27625708-27626597	349	374	6	2	GAGCTTGTTTGCAGAACAGCAAATCC	0000000000nnnnnn1000001000	TT	AA	AC	1
chr1:27626682-27627861	208	240	13	2	GGACAGGTCTGTGGGTGCTGGGGGAGTATGCTT	0000010000nnnnnnnnnnnnn0001000000	AG	AT	AB	1
chr1:27628052-27628281	123	145	3	2	CAGCATGTTTAAATGGCATGTTT	1000000000nnn1000000000	AT	AT	CC	1
chr1:27633257-27633859	65	97	13	2	AGGCTAGCTCCCCTGTGGTCTTCAGGAAAGGTT	0000000000nnnnnnnnnnnnn0001000100	TA	AA	AD	1
chr1:27682597-27687569	1913	1937	5	3	CAACAAGTCCAAGTTAGAGTTGCCA	1000000000nnnnn0001000001	AA	TT	ACC	1
chr1:27682597-27687569	3733	3754	2	2	GGGCCAGCCCCAGGGCTTACTT	0000100000nn0000001000	CA	TT	AB	1
chr1:27754700-27755367	83	92	0	0	AGGCATGTTT	0000000000	AT		half	2
chr1:27830714-27832103	905	930	6	2	AAACTTGGCTGCCTGGGGGCTTACCC	0000000100nnnnnn0000001000	TT	TT	AD	1
chr1:27830714-27832103	1060	1074	0	0	AGCCTGGACTTGCTC	nnnnn000000000000000		TT	3Q.II-III-IV	3
chr1:27848722-27850087	6	15	0	0	GAGCTTGTCT	0000000000	TT		half	1
chr1:27848722-27850087	116	125	0	0	GGGCTAGTCC	0000000000	TA		half	1
chr1:27848722-27850087	651	671	1	3	TGGCAAGTCTAAGAAATGTCG	1000000000n0001000001	AA	AT	ACC	1
chr1:27848722-27850087	804	830	7	3	GGGAAAGCCAGACATTGGAACTTGTCA	0001000001nnnnnnn0000000001	AA	TT	ACC	1
chr1:27853507-27856380	2558	2578	1	2	AAACATGCCCTGGGCCTCCCT	0000000000n0000101000	AT	CT	AB	2
chr1:27853507-27856380	2851	2874	4	2	AGAAATGTTTGAATAAATATGTTC	0001000000nnnn0001000000	AT	AT	AA	1
chr1:27889626-27891106	258	267	0	0	GGACAAGTCC	0000000000	AA		half	1
chr1:27889626-27891106	1024	1051	8	2	GAACATGACTCACCCAGGGAACAGGCCC	0000000100nnnnnnnn0000010000	AT	AG	BD	1
chr1:27889626-27891106	1433	1460	8	2	AGACTTGCCCAAGCCACAGAGCAAATTA	0000000000nnnnnnnn0000001001	TT	AA	AC	1
chr1:27891478-27892131	144	153	0	0	AGGCATGCTC	0000000000	AT		half	2
chr1:27891478-27892131	235	260	6	3	CAGCATGCCTTGCGTGCAACCTGCCT	1000000000nnnnnn1000100000	AT	CT	BCC	1
chr1:27894398-27897610	42	63	2	2	AAGCAAGTCTCCGTGCAACTCC	0000000000nn0100001000	AA	AA	AD	1
chr1:27894398-27897610	988	1012	5	3	CGACTTGTTCTTTCTCGGGATGCCT	1000000000nnnnn1001000000	TT	AT	ACC	1
chr1:27894398-27897610	1729	1755	7	2	GAACATCTCCTACCTCTAAGCTTCCCC	0000001000nnnnnnn0000001000	AT	TT	AA	1
chr1:27894398-27897610	2214	2237	4	3	CAGGAAGCCCAGCTGGGCATGCCA	1001000000nnnn0000000001	AA	AT	ACC	1
chr1:27894398-27897610	2714	2735	2	3	CAACAAGTCCCTGAGCTGCCCT	1000000000nn0000011000	AA	TG	ABC	1
chr1:27897780-27900209	170	200	11	3	GAAGAAGCCAGGGCAGGAGCAGAACAAGTCA	0001000001nnnnnnnnnnn0000000001	AA	AA	ACC	1
chr1:27897780-27900209	1596	1622	7	3	GAGCTAGCTGTCTTGTGCGCCATGCCC	0000000001nnnnnnn1010000000	TA	AT	CCD	1
chr1:27900611-27904630	393	422	10	2	AGGGAAACTCAGGAGTAAAAGGACTTGTTC	0001001000nnnnnnnnnn0000000000	AA	TT	AA	1
chr1:27908183-27908686	398	422	5	2	AGGCTTGGCTCCAGGAAACAGGCCT	0000000100nnnnn0000010000	TT	AG	BD	1
chr1:27915235-27918016	1001	1029	9	3	GGGTTTGTCACAGACTGGTGAGCAAGTTA	0001000001nnnnnnnnn0000000001	TT	AA	ACC	1
chr1:27915235-27918016	2025	2053	9	2	AGGCAAAATCCAGTCATCTGGACTTGTCT	0000001100nnnnnnnnn0000000000	AA	TT	AD	1
chr1:27918847-27920319	1305	1330	6	3	TGGCATGCCTGCCCATGGGCTTTGCT	1000000000nnnnnn0000001100	AT	TT	ACD	1
chr1:27981683-27981978	59	68	0	0	AGACATGCCT	0000000000	AT		half	2
chr1:27982559-27983085	98	120	3	2	GGCCTAGTTTCAGGGGCTTGGCC	0010000000nnn0000000100	TA	TT	DD	1
chr1:27982559-27983085	489	517	9	3	CGACAAGTCCTGCTTTATAGGGCTGGCAT	1000000000nnnnnnnnn0000010010	AA	TG	BCD	1
chr1:28212260-28212390	71	96	6	2	GAACTTGCCTAACGCTAAAGATCCTC	0000000000nnnnnn0001001000	TT	AT	AA	2
chr1:28296921-28297415	158	180	3	2	GAACTAGCCAAGGAGCCTTGCTT	0000000001nnn0010000000	TA	TT	CD	1
chr1:28347700-28347850	15	46	12	2	GGACAAGCTCTTTATCATTTGAGGACTTTTGC	0000000000nnnnnnnnnnnn0000001010	AA	TT	AD	1
chr1:28481353-28481710	274	293	0	2	AAACCTGTCCAGACATTTCC	00001000000000001000	CT	AT	AB	4
chr1:28487397-28487690	205	225	1	2	GAACATTCTTTAAGATTGCTC	0000001000n0001000000	AT	TT	AA	1
chr1:28500176-28500651	38	69	12	2	TGACATGCTTCTCCCATTAGCCAGCCAAGCTC	1000000000nnnnnnnnnnnn0010000000	AT	AA	CD	1
chr1:28613874-28614150	178	192	0	1	TGCTTTGACTTGCCC	nnnnn000001000000000		TT	3Q.II-III-IV.C	2
chr1:28617398-28617631	50	59	0	0	GGGCTAGTTC	0000000000	TA		half	1
chr1:28669948-28670247	138	161	4	2	AATCTTGCCTGTGTAAGCTGGTTT	0010000000nnnn0000010000	TT	TG	BD	1
chr1:28680624-28681030	48	71	4	2	AGCCTAGTACCTAGGAACTTGTCT	0010000010nnnn0000000000	TA	TT	DD	1
chr1:28680624-28681030	253	262	0	0	AGACATGCTT	0000000000	AT		half	2
chr1:28721852-28721990	19	28	0	0	AAGCATGTTT	0000000000	AT		half	2
chr1:28776433-28776888	65	74	0	0	AAACAAGCCT	0000000000	AA		half	1
chr1:28776433-28776888	428	442	0	1	TAACTAGTTTAAACA	100000000000000nnnnn	TA		3Q.I-II-III.C	3
chr1:28907377-28909062	1433	1442	0	0	AGGCTTGTCT	0000000000	TT		half	1
chr1:29041720-29041830	75	94	0	3	TGGCATGCCAGCACTAGCTT	10000000010100000000	AT	TA	CCD	3
chr1:29186859-29187864	7	36	10	2	GGACTTGTCTAAAAAAAAAAAAAAAAATTT	0000000000nnnnnnnnnn0001001000	TT	AA	AA	1
chr1:29186859-29187864	210	224	0	1	GGACAAGTCCTGGCT	000000000010000nnnnn	AA		3Q.I-II-III.C	2
chr1:29186859-29187864	473	482	0	0	GAACAAGCTT	0000000000	AA		half	1
chr1:29188916-29189291	240	249	0	0	GGACTTGCCC	0000000000	TT		half	1
chr1:29253340-29253760	147	173	7	3	CAGCAAGTCTGGCTTCAGAGCTTTATT	1000000000nnnnnnn0000001100	AA	TT	ACD	1
chr1:29298980-29299210	71	103	13	2	AACCAAGTTTTTGAAAACAGCATGATCATGCTC	0010000000nnnnnnnnnnnnn0010000000	AA	AT	DD	1
chr1:29497740-29497888	90	120	11	2	GAACTACCCTCTCACCCTCAGAGGCAATCCC	0000001000nnnnnnnnnnn0000001000	TA	AA	AA	1
chr1:29522426-29522894	256	265	0	0	AGGCATGCCT	0000000000	AT		half	2
chr1:29523490-29523774	210	234	5	2	AAACATGCTCTCCCCAGATGAGCTC	0000000000nnnnn0001100000	AT	GA	AB	2
chr1:29524024-29524385	207	231	5	2	AAAGTAGCTCCTGGGAGCCAAGCCC	0001000000nnnnn0010000000	TA	AA	AD	1
chr1:29535752-29536005	156	176	1	3	TGGGAAGCCTGTAACAAGCTT	1001000000n1000000000	AA	AA	ACC	1
chr1:29583420-29584480	521	548	8	2	GAGCTTGTGTTGGCTGGCAGCCAAGCCC	0000000010nnnnnnnn0010000000	TT	AA	DD	1
chr1:29583420-29584480	962	990	9	2	GACCTAGTCCCTGTCTCCAGGGATAGCTC	0010000000nnnnnnnnn0001000000	TA	TA	AD	1
chr1:29584787-29585547	257	281	5	3	CAGCATGCCCCAGGCCAGCGAGCCC	1000000000nnnnn1000100000	AT	GA	BCC	1
chr1:29609071-29610465	7	32	6	2	AAGTTAGTCCCCAGGAGGGCTTGACC	0001000000nnnnnn0000000100	TA	TT	AD	1
chr1:29644626-29645063	160	169	0	0	GAGCTTGTCC	0000000000	TT		half	1
chr1:29667405-29667750	12	39	8	2	AGAGTTGCCTTGTTGTGAAGGGAAGTTT	0001000000nnnnnnnn0001000000	TT	AA	AA	1
chr1:29676399-29677054	347	356	0	0	AGGCTAGCCC	0000000000	TA		half	1
chr1:29681024-29681381	169	183	0	1	TGCTGGAACATGTCC	nnnnn000010000000000		AT	3Q.II-III-IV.C	3
chr1:29685239-29685679	44	58	0	1	TGTCCAGACATGCCA	nnnnn000000000000001		AT	3Q.II-III-IV.C	4
chr1:29691236-29691633	37	58	2	2	AGACATGTTTGCAGAGCTGCTC	0000000000nn0001100000	AT	CT	AB	2
chr1:29696015-29696406	215	240	6	3	TGTCCAGCCCCCTCCTGGGCTTGCTC	1010100000nnnnnn0000000000	CA	TT	BCD	1
chr1:29710401-29710900	398	419	2	3	GGGCAAGTCACCTAACCTGTCT	0000000001nn1000100000	AA	CT	BCC	1
chr1:29781497-29781761	232	260	9	2	AGGCCTCCTTGAAGGTGGTGGACTAGCTT	0000101000nnnnnnnnn0000000000	CT	TA	AB	1
chr1:29792293-29792646	249	274	6	2	GGACTGGTTTTGTGGAGGACAATTTT	0000010000nnnnnn0000001000	TG	AA	AB	1
chr1:29814913-29815289	148	157	0	0	GGGCATGTCC	0000000000	AT		half	2
chr1:29825340-29825559	183	209	7	2	AGACCTGCCATCCTTGGGGGCTAGCCC	0000100001nnnnnnn0000000000	CT	TA	BC	1
chr1:29830082-29830210	3	12	0	0	AAGCATGCCC	0000000000	AT		half	2
chr1:29830082-29830210	62	90	9	2	GAACTTGCCCTCTCCAGTGAAACAGGACT	0000000000nnnnnnnnn0000010100	TT	AG	BD	1
chr1:30049295-30049790	195	222	8	1	GGACCAGCTTCCTCCTCTGGGCATGCTC	0000100000nnnnnnnn0000000000	CA	AT	B	2
chr1:30052628-30053231	371	395	5	3	CGACTTGTCCCTGAGCAACCTGCCC	1000000000nnnnn1000100000	TT	CT	BCC	1
chr1:30054251-30054370	7	26	0	2	GAAGATGTCCAACCTTGTCT	00010000000010000000	AT	TT	AD	3
chr1:30056661-30057114	109	140	12	3	CAGCAAGCTCCCCGACTTCTTCCAACAACTCT	1000000000nnnnnnnnnnnn1000001000	AA	AA	ACC	1
chr1:30056661-30057114	152	171	0	2	AAACAGGGCTGGACTTGTCT	00000101000000000000	AG	TT	BD	2
chr1:30105345-30105602	11	43	13	2	CAACTTCCTCACTGCTAAGGCCAAGACTTGCCC	1000001000nnnnnnnnnnnnn0000000000	TT	TT	AC	1
chr1:30105345-30105602	76	85	0	0	GAGCTAGTCC	0000000000	TA		half	1
chr1:30160560-30160792	20	40	1	2	AAGCATCTCTAGGACAAATTC	0000001000n0000001000	AT	AA	AA	1
chr1:30181115-30183232	278	306	9	2	GGGCATCTCTGAGCATCAGGAAGTTGCTC	0000001000nnnnnnnnn0001000000	AT	TT	AA	1
chr1:30181115-30183232	1724	1743	0	3	TTGCTTGCCCCAGCATGCCC	11000000001000000000	TT	AT	CCD	4
chr1:30184510-30185335	41	50	0	0	GAGCATGTTC	0000000000	AT		half	2
chr1:30184510-30185335	663	687	5	4	TGGCTTGCTGGCTCTTGGCTTGCTG	1000000001nnnnn1000000001	TT	TT	CCCC	1
chr1:30184510-30185335	760	779	0	2	AAACAAGTTCAGAGAAGTTA	00000000000001000001	AA	AA	AC	2
chr1:30265830-30266398	325	346	2	2	GGACATCCTCTGGGGCTTTTCC	0000001000nn0000001000	AT	TT	AA	1
chr1:30273287-30273925	90	109	0	1	CAACAGCCCAGGACTTGCCT	10000nnnnn0000000000		TT	3Q.I-III-IV.C	2
chr1:30293461-30293672	94	117	4	2	AGACTTGTTCCTACAAGTATGTGT	0000000000nnnn0001000010	TT	AT	AD	2
chr1:30418939-30419228	183	204	2	3	CAGCATGTTTTAGAGCAGGCAT	1000000000nn0000010010	AT	AG	BCD	2
chr1:30442558-30442775	170	189	0	2	AAACTTGTCTAAGCTCACCT	00000000000000011000	TT	TC	AB	3
chr1:30463905-30464253	7	32	6	3	CAAGAAGTTCTGCCTAAAACAAGCCA	1001000000nnnnnn0000000001	AA	AA	ACC	1
chr1:30541687-30542083	186	212	7	3	TAGCATGTCAACTTTGCCGACTAGTTT	1000000001nnnnnnn1000000000	AT	TA	CCC	1
chr1:30541687-30542083	362	385	4	2	GGACAGGCCTGCAAGGGCAAGCCG	0000010000nnnn0000000001	AG	AA	BC	1
chr1:30556239-30557537	1047	1066	0	2	GAACTGGTTTGAGGATGTTT	00000100000001000000	TG	AT	AB	2
chr1:30804087-30804553	242	261	0	2	GAACATGCTAGAACATGCTA	00000000010000000001	AT	AT	CC	5
chr1:30850020-30850240	65	79	0	1	AGGCAAGTCAGAGCT	000000000100000nnnnn	AA		3Q.I-II-III.C	2
chr1:30851678-30853716	1019	1038	0	1	GAACTTGCTGGAATCTGCCC	0000000001nnnnn00000	TT		3Q.I-II-IV.C	2
chr1:30883136-30883327	81	106	6	3	GAGCAAGCCCAGGAGGGGGCTGGACA	0000000000nnnnnn0000010101	AA	TG	BCD	1
chr1:30893485-30893823	185	204	0	1	GGGCATGTCAGGGCAAGCTC	00000000010000000000	AT	AA	C	5
chr1:31045058-31045465	192	201	0	0	GGGCATGTCC	0000000000	AT		half	2
chr1:31086016-31086397	318	345	8	3	AGACATGCAAGAGTCACATAGCTTGTTT	0000000011nnnnnnnn1000000000	AT	TT	CCD	1
chr1:31118714-31119051	189	198	0	0	AGGCATGTTT	0000000000	AT		half	2
chr1:31121373-31121825	128	137	0	0	AGGCAAGCCC	0000000000	AA		half	1
chr1:31122157-31123001	379	407	9	2	GAGCTTGCTCATTTCCTATTAGCAGGCCC	0000000000nnnnnnnnn1000010000	TT	AG	BC	1
chr1:31122157-31123001	646	670	5	3	CAGCCTGCTCACCTCTGACTAGTCT	1000100000nnnnn1000000000	CT	TA	BCC	1
chr1:31140932-31141151	89	119	11	2	TAACAAGCCCTCTGCCTTTATGAGCAGGCTC	1000000000nnnnnnnnnnn0000010000	AA	AG	BC	1
chr1:31143473-31143854	172	198	7	2	AAGCAGGCCTGCAGGCAGATCAAGCCC	0000010000nnnnnnn0010000000	AG	AA	BD	1
chr1:31148539-31148946	133	153	1	2	AAACATATCCAGAACAACTTT	0000001000n0000001000	AT	AA	AA	1
chr1:31154641-31155512	198	217	0	1	AGACAAGTTATTATATGCTT	0000000001nnnnn00000	AA		3Q.I-II-IV.C	2
chr1:31162304-31162568	26	50	5	3	AGACTAGCTTTCCTGTGACCTGCTG	0000000000nnnnn1000100001	TA	CT	BCC	1
chr1:31170399-31171772	503	522	0	3	TAAATAGCCAGGACTAGCCC	10010000010000000000	TA	TA	ACC	3
chr1:31170399-31171772	952	984	13	2	CAGCAAGCCTGCCAGGAGAGTGGAGGCAACTCC	1000000000nnnnnnnnnnnnn0000001000	AA	AA	AC	1
chr1:31173701-31174459	575	584	0	0	GGACATGTTT	0000000000	AT		half	2
chr1:31179378-31179779	61	80	0	2	GAGCAAGTTCATGCTTTCCC	00000000000100001000	AA	TT	AD	2
chr1:31180398-31181445	475	484	0	0	GGACATGCCC	0000000000	AT		half	2
chr1:31216370-31216915	441	472	12	2	GGGCAAGTCTCTTAACCTCTCTGAGTTTCCTC	0000000000nnnnnnnnnnnn0001001000	AA	TT	AA	1
chr1:31251118-31251646	501	510	0	0	AAGCAAGCCT	0000000000	AA		half	1
chr1:31258365-31258811	95	114	0	1	AAGCACCTTGGAACATGTCA	00000nnnnn0000000001		AT	3Q.I-III-IV.C	3
chr1:31258365-31258811	183	214	12	2	GGATATGTCCTGCACCAGACAGAGGCGTGTCT	0001000000nnnnnnnnnnnn0000100000	AT	GT	AB	1
chr1:31258365-31258811	275	307	13	2	AAATAACCCTTAGGAGAGGTAAGGGACTTGCCC	0001001000nnnnnnnnnnnnn0000000000	AA	TT	AA	1
chr1:31288914-31289907	322	331	0	0	AGACAAGCTC	0000000000	AA		half	1
chr1:31288914-31289907	744	771	8	3	GAACATGTCAGTGACTCTAAGTAAGCCA	0000000001nnnnnnnn0001000001	AT	AA	ACC	1
chr1:31296032-31297861	383	402	0	2	AGGCTGATCCAAACAAGCTT	00000110000000000000	TG	AA	AB	3
chr1:31296032-31297861	1481	1501	1	2	AGGGATGTTCGGAGGAAGCTC	0001000000n0001000000	AT	AA	AA	1
chr1:31320131-31320798	385	407	3	2	AAACTTGTCGCTGGGGCAACCTT	0000000001nnn0000001000	TT	AA	AC	1
chr1:31324882-31325247	202	230	9	2	AAACATTCTCATGTGAGGAGGGGAAGTCC	0000001000nnnnnnnnn0001000000	AT	AA	AA	1
chr1:31350130-31350955	210	229	0	3	AAACTTGCTGGGGCTTGCAG	00000000010000000011	TT	TT	CCD	3
chr1:31352425-31353281	388	397	0	0	AAACATGCTC	0000000000	AT		half	2
chr1:31356805-31357552	451	475	5	2	GGAAATGTTCCCTTTGGGCCTGTCC	0001000000nnnnn0000100000	AT	CT	AB	1
chr1:31359941-31361778	472	500	9	1	CAGCTAGTCTGCAAAACCAGGGCTAGTCC	1000000000nnnnnnnnn0000000000	TA	TA	C	1
chr1:31391885-31392643	447	469	3	3	GGGGCAGTTTCAAAAGCAAGCTG	0001100000nnn0000000001	CA	AA	ABC	1
chr1:31391885-31392643	625	651	7	3	GGGCTTGCTCAGTTCTCCAGGTTGTTA	0000000000nnnnnnn1001000001	TT	TT	ACC	1
chr1:31408484-31408903	329	357	9	3	TGACTTGTCAAGAAGCTGTGGGCCTGTTC	1000000001nnnnnnnnn0000100000	TT	CT	BCC	1
chr1:31422091-31422293	151	179	9	3	TGACTTGTCAAGAAGCTGTGGGCCTGTTC	1000000001nnnnnnnnn0000100000	TT	CT	BCC	1
chr1:31449060-31449250	128	154	7	2	AAACATATCTCCAAGTTGAACTTCCTT	0000001000nnnnnnn0000001000	AT	TT	AA	1
chr1:31483060-31483210	130	151	2	2	GGGCTAGACCTATGACATGCCT	0000000100nn1000000000	TA	AT	CD	2
chr1:31502460-31502711	16	25	0	0	AAGCATGTCT	0000000000	AT		half	2
chr1:31520489-31520697	158	177	0	2	GGGCATGTTGGCACATGCCT	00000000010100000000	AT	AT	CD	4
chr1:31575223-31575818	138	147	0	0	AGGCTTGCCT	0000000000	TT		half	1
chr1:31575223-31575818	305	336	12	3	GGGCTTGCTCCTAGTTCTCCTAAGACTGTCTA	0000000000nnnnnnnnnnnn0000011001	TT	TG	ABC	1
chr1:31625215-31625622	135	167	13	2	GAGCTTTCTTGCCCAACAAGACAGGGCTGGCTT	0000001000nnnnnnnnnnnnn0000010000	TT	TG	AB	1
chr1:31627380-31628702	1122	1152	11	1	GAGCAAGTCCTTCCCTGCGTGGGTCTTGTTT	0000000000nnnnnnnnnnn0010000000	AA	TT	D	1
chr1:31654108-31655715	1427	1452	6	3	AGGCATGCCAGGATGAAGGCAAACCG	0000000001nnnnnn0000001001	AT	AA	ACC	1
chr1:31658497-31658883	113	136	4	2	AGGGATGTTTAAAAGGGATTGCTT	0001000000nnnn0001000000	AT	TT	AA	1
chr1:31658497-31658883	178	187	0	0	AAACATGTTC	0000000000	AT		half	2
chr1:31673033-31673093	37	61	5	3	AAGCAAGCTGCAGAGCAACATGATT	0000000001nnnnn1000000100	AA	AT	CCD	1
chr1:31701828-31702208	139	148	0	0	GGGCATGTTT	0000000000	AT		half	2
chr1:31732676-31732890	55	64	0	0	GAGCTTGCCT	0000000000	TT		half	1
chr1:31867317-31868090	5	19	0	0	GGACTTGCTTAAGCT	000000000000000nnnnn	TT		3Q.I-II-III	3
chr1:31869819-31870229	354	381	8	2	GGGCTTCTTCCCTTGCTCGGGCAAGGCC	0000001000nnnnnnnn0000000100	TT	AA	AD	1
chr1:31907715-31908364	304	336	13	2	GAGCATGTGCTCTTGAGTCAGCCAGGCTGGCCC	0000000010nnnnnnnnnnnnn0000010000	AT	TG	BD	1
chr1:31917748-31918351	424	433	0	0	GAACATGCCC	0000000000	AT		half	2
chr1:31944428-31944691	217	247	11	2	AAACTTGTTTACTGAAACTAGAGGCAAGCGG	0000000000nnnnnnnnnnn0000000011	TT	AA	CD	1
chr1:31976823-31977219	54	74	1	2	GGATTTGTCTGGAACATTCCT	0001000000n0000001000	TT	AT	AA	1
chr1:31986200-31986330	29	61	13	2	GGTTTTGCTCTCAATTTCAACTAAAACTAGTTT	0011000000nnnnnnnnnnnnn0000000000	TT	TA	AD	1
chr1:32014021-32015693	672	704	13	2	GGATTTGCTCACGGTCTGGGTCTAACCATGCCT	0001000000nnnnnnnnnnnnn0010000000	TT	AT	AD	1
chr1:32028654-32028927	189	214	6	2	TGACAAGTCCATACTGGGGCTGGTTT	1000000000nnnnnn0000010000	AA	TG	BC	1
chr1:32062184-32062597	364	393	10	2	GAACTTACACGTATCTCGCAGAACATGTTT	0000001010nnnnnnnnnn0000000000	TT	AT	AD	2
chr1:32124136-32124759	508	517	0	0	AAACAAGCTC	0000000000	AA		half	1
chr1:32126453-32127114	506	536	11	2	GGGCAAGCCTTCAGGAGAGCAGAGATAACCT	0000000000nnnnnnnnnnn0001001000	AA	TA	AA	1
chr1:32156594-32156783	99	128	10	2	GGACTTGCTTCCCCTGTGGGAAGCTGCCCC	0000000000nnnnnnnnnn0000011000	TT	TG	AB	1
chr1:32189299-32190121	182	214	13	2	GAGCTTGTGCGGGCGGGCCTCTCAGTCTTGTCT	0000000010nnnnnnnnnnnnn0010000000	TT	TT	DD	1
chr1:32189299-32190121	232	241	0	0	AGACAAGTCC	0000000000	AA		half	1
chr1:32190523-32192159	241	271	11	2	GAACAGGCCCCCCTTTCTCAGAGACCTGCTC	0000010000nnnnnnnnnnn0000100000	AG	CT	BB	1
chr1:32190523-32192159	948	979	12	2	AGGCAGGATTGGAATGAGACCAGAGCAAGCCT	0000010100nnnnnnnnnnnn0000000000	AG	AA	BD	1
chr1:32192259-32195204	1143	1152	0	0	GGACATGTCT	0000000000	AT		half	2
chr1:32192259-32195204	2706	2715	0	0	GGGCATGCTC	0000000000	AT		half	2
chr1:32195886-32204276	2070	2079	0	0	GGACTTGCCC	0000000000	TT		half	1
chr1:32195886-32204276	4771	4790	0	1	TGGCAGGAAAGGGCAAGCTT	10000nnnnn0000000000		AA	3Q.I-III-IV.C	2
chr1:32195886-32204276	5322	5352	11	3	GGAGATGCCATCACGTGCCATGAGCTTGTTG	0001000001nnnnnnnnnnn0000000001	AT	TT	ACC	1
chr1:32195886-32204276	5370	5379	0	0	GAGCATGTTC	0000000000	AT		half	2
chr1:32195886-32204276	5924	5956	13	2	GAACTTGCCCAAAGACCCAAAACAGGCATGGGC	0000000000nnnnnnnnnnnnn0000000110	TT	AT	DD	1
chr1:32210830-32212124	872	903	12	2	GGGCATGTCTCTTCACCTCTCTGACCCTGCTT	0000000000nnnnnnnnnnnn0010100000	AT	CT	BD	2
chr1:32214850-32214960	69	98	10	3	TGGCATGCTCCGGCCCCTGCTGACCTGTCC	1000000000nnnnnnnnnn1000100000	AT	CT	BCC	1
chr1:32217725-32222574	1620	1639	0	3	AGACATGCCCTGACATGTGG	00000000001000000011	AT	AT	CCD	4
chr1:32217725-32222574	1848	1871	4	2	AAGCAACCCCAAGGAAACATGCCA	0000001000nnnn0000000001	AA	AT	AC	1
chr1:32217725-32222574	2492	2501	0	0	AAGCTAGCCT	0000000000	TA		half	1
chr1:32217725-32222574	3451	3483	13	3	AAACTTGTCAACTTGCAGCGCCAGGGCCTGCCA	0000000001nnnnnnnnnnnnn0000100001	TT	CT	BCC	1
chr1:32247614-32248114	335	354	0	2	AGGCTCCCCTGGGCATGCCC	00000110000000000000	TC	AT	AB	3
chr1:32253468-32255387	364	383	0	2	ATAGTTGCCCAAACAAGTTC	01010000000000000000	TT	AA	AD	3
chr1:32253468-32255387	1851	1878	8	2	AAGCTTGTTCTAGGCCCAAGGCAAGGCA	0000000000nnnnnnnn0000000101	TT	AA	CD	1
chr1:32261641-32262111	66	92	7	3	TGGCTTCCCAGGTCTGAGGACAAGTTC	1000001001nnnnnnn0000000000	TT	AA	ACC	1
chr1:32263196-32263423	94	115	2	2	GAGCATTCTCCAAAGCCTGCTC	0000001000nn0000100000	AT	CT	AB	1
chr1:32263552-32265036	365	397	13	2	AAACAAGTCCTGGTGGGGGCAGGGGGCAGGGCT	0000000000nnnnnnnnnnnnn0000010100	AA	AG	BD	1
chr1:32265098-32266215	512	533	2	3	CAACTTGCCTGGGAACATGCAG	1000000000nn0000000011	TT	AT	CCD	2
chr1:32268240-32268390	101	129	9	0	AAACATGTTTTTTTATTAAAAACAAGTTC	0000000000nnnnnnnnn0000000000	AT	AA	O	2
chr1:32292534-32293194	365	391	7	3	TAACTTGTGCTGAGGTGGGACTTGTTA	1000000010nnnnnnn0000000001	TT	TT	CCD	1
chr1:32327037-32327305	95	114	0	1	GGGCTCAAAGGAACTAGCTA	00000nnnnn0000000001		TA	3Q.I-III-IV.C	2
chr1:32363201-32363568	27	46	0	2	AAGCATGTCCAGGCTGGTTA	00000000000000010001	AT	TG	BC	4
chr1:32421542-32422069	174	188	0	0	AAGCTTGCTCAAGCT	000000000000000nnnnn	TT		3Q.I-II-III	3
chr1:32739176-32740236	154	182	9	2	AGGGTTTTCTGCTGGGGAGAAGCAAGCCC	0001001000nnnnnnnnn0000000000	TT	AA	AA	1
chr1:32782126-32782447	90	119	10	3	GGACTGGCCGTGGTCAAAAATAACTTGCCC	0000010001nnnnnnnnnn1000000000	TG	TT	BCC	1
chr1:32816502-32818132	1401	1429	9	2	GAGCTGGTCTCTCTCGTGAGGTCTAGTCT	0000010000nnnnnnnnn0010000000	TG	TA	BD	1
chr1:32914556-32915090	381	390	0	0	GGGCATGCCT	0000000000	AT		half	2
chr1:32959849-32960076	135	149	0	0	AGACATGTTTGGGCA	000000000000000nnnnn	AT		3Q.I-II-III	4
chr1:32967584-32967951	47	66	0	2	AAGCCTGTTCAAGCCAGCTT	00001000000000100000	CT	CA	BB	2
chr1:33077566-33078176	168	177	0	0	GAGCAAGCCT	0000000000	AA		half	1
chr1:33150140-33150290	52	82	11	3	AGGCATCTTGTCTGTTAACCACAGCTTGCTT	0000001001nnnnnnnnnnn1000000000	AT	TT	ACC	1
chr1:33181873-33182931	284	314	11	2	AGGCTTCCCCATTCCCAGCAGGAGCATCCCC	0000001000nnnnnnnnnnn0000001000	TT	AT	AA	1
chr1:33181873-33182931	1000	1027	8	2	AAGCCTGCCCCATCCTTTAGAAAAGCCC	0000100000nnnnnnnn0001000000	CT	AA	AB	1
chr1:33190570-33191405	201	225	5	3	GAGGCAGTCCAGCAAAGGCTAGTTG	0001100000nnnnn0000000001	CA	TA	ABC	1
chr1:33195528-33195903	323	337	0	1	TGCCCAGACATGCTG	nnnnn000000000000001		AT	3Q.II-III-IV.C	4
chr1:33246333-33246584	14	33	0	2	TAGCTAGTCCAGGCAAGCCG	10000000000000000001	TA	AA	CC	4
chr1:33246333-33246584	56	83	8	2	AGACCAGATTTAACAGATAAACAAGTTC	0000100100nnnnnnnn0000000000	CA	AA	BD	1
chr1:33252497-33252750	63	72	0	0	GGACATGCTT	0000000000	AT		half	2
chr1:33386484-33386760	18	50	13	2	GGGGAAGCCCTCTCAGCAGCGTCCAGCAAGTCC	0001000000nnnnnnnnnnnnn1000000000	AA	AA	AC	1
chr1:33386484-33386760	100	109	0	0	GGGCATGTTC	0000000000	AT		half	2
chr1:33399576-33400007	246	260	0	1	TGTCCAGACTTGCCA	nnnnn000000000000001		TT	3Q.II-III-IV.C	3
chr1:33401827-33401930	34	53	0	2	AAACAAGCCTAGCTTTGCTT	00000000000011000000	AA	TT	AD	2
chr1:33407300-33407451	69	91	3	2	AACCTTTTTTTCTAAGCTTGTTT	0010001000nnn0000000000	TT	TT	AD	1
chr1:33419065-33419473	234	264	11	3	CAACGTGTCTCCTCAAGACAGTGACTAGCTT	1000100000nnnnnnnnnnn1000000000	GT	TA	BCC	1
chr1:33446640-33447363	149	158	0	0	GGACTTGCTC	0000000000	TT		half	1
chr1:33454773-33455230	18	45	8	2	GGTCAAGCCTGTTCATACAGGCATGCCA	0010000000nnnnnnnn0000000001	AA	AT	CD	1
chr1:33457852-33458688	396	405	0	0	AAGCAAGTCT	0000000000	AA		half	1
chr1:33457852-33458688	734	757	4	2	AGGCTGGTCCTGCCAGCCAAGCCT	0000010000nnnn0010000000	TG	AA	BD	1
chr1:33457852-33458688	788	810	3	2	AAAATAGCCTTTGGAGTTAGCTC	0001000000nnn0001000000	TA	TA	AA	1
chr1:33462891-33463490	32	54	3	2	GAAGTTGTTTCCCAGGAAAGTCC	0001000000nnn0001000000	TT	AA	AA	1
chr1:33520677-33521653	268	277	0	0	GGACTTGTTT	0000000000	TT		half	1
chr1:33560560-33561003	306	329	4	2	GGGATAGTCTCAAAGAATTTGCCT	0001000000nnnn0001000000	TA	TT	AA	1
chr1:33592543-33593369	14	40	7	3	TGGCAAGTCCCTGTACGCTGCATGTCC	1000000000nnnnnnn1100000000	AA	AT	CCD	1
chr1:33592543-33593369	89	109	1	2	AGACTTGCCTCAGGGATTCCT	0000000000n0001001000	TT	AT	AA	2
chr1:33592543-33593369	746	755	0	0	AGACTTGTCT	0000000000	TT		half	1
chr1:33595937-33596330	210	236	7	2	AAAGTAGATCCTCCCCCAGGCAAGCCT	0001000100nnnnnnn0000000000	TA	AA	AD	1
chr1:33617262-33617792	376	397	2	2	AGACATGTGCAAAAACATTCTC	0000000010nn0000001000	AT	AT	AD	1
chr1:33617262-33617792	506	520	0	1	TGGCTTGCTCAAGCT	100000000000000nnnnn	TT		3Q.I-II-III.C	3
chr1:33626728-33627418	418	441	4	2	GGGCCAGCCTCGCTGCGCATGCCC	0000100000nnnn0100000000	CA	AT	BD	1
chr1:33628034-33628423	162	181	0	2	AGTCTTGTCTGAGATTGCTC	00100000000001000000	TT	TT	AD	2
chr1:33634219-33634612	378	387	0	0	GGGCTTGCTC	0000000000	TT		half	1
chr1:33634821-33635252	2	11	0	0	AAACTTGCTC	0000000000	TT		half	1
chr1:33634821-33635252	130	151	2	2	AGGTTTGCTCTGGAATTTGTTC	0001000000nn0001000000	TT	TT	AA	1
chr1:33685376-33685830	64	95	12	2	AGACTAATTCAAGCCAAGGGAGGAAATTGTTT	0000001000nnnnnnnnnnnn0001000000	TA	TT	AA	1
chr1:33686375-33687134	107	116	0	0	GGGCAAGTTC	0000000000	AA		half	1
chr1:33740079-33740360	247	273	7	2	AAGCAAATTCCCCAGAGGAACCAGCTT	0000001000nnnnnnn0000100000	AA	CA	AB	1
chr1:33746905-33747057	7	37	11	2	GGGCAAACCCTCACCAGGATCAGGCCTGTCT	0000001000nnnnnnnnnnn0000100000	AA	CT	AB	1
chr1:33760562-33761603	210	219	0	0	GGACAAGCCC	0000000000	AA		half	1
chr1:33771832-33773588	650	677	8	2	GGGCTTGTGCAGCCAGAAGAACTTGTTG	0000000010nnnnnnnn0000000001	TT	TT	CD	1
chr1:33773684-33773985	204	223	0	2	GAGGAAGCCTAAGCTGGCCC	00010000000000010000	AA	TG	AB	3
chr1:33776403-33777476	301	327	7	2	CAACTAGTTCCACTTTTAGAAATGCCT	1000000000nnnnnnn0001000000	TA	AT	AC	1
chr1:33776403-33777476	794	814	1	2	AGACTTGCTTGGCACCTGCCC	0000000000n0100100000	TT	CT	BD	1
chr1:33779219-33779466	17	44	8	2	TAATAAGCTCCTTCTGGGGAGCTTGTTC	1001000000nnnnnnnn0000000000	AA	TT	AC	1
chr1:33782359-33782494	11	32	2	2	AGGCAGGCTCAGGAGAAAGTTC	0000010000nn0001000000	AG	AA	AB	1
chr1:33783730-33783909	94	103	0	0	AAACATGTCT	0000000000	AT		half	2
chr1:33829497-33830490	197	216	0	1	GAACAGCAGGGAGCTTGCCA	00000nnnnn0000000001		TT	3Q.I-III-IV.C	2
chr1:33853400-33853570	149	158	0	0	GGGCATGTCT	0000000000	AT		half	2
chr1:33854974-33855453	160	188	9	3	CTGCTTGCTTCTGCCCTGGCAACTTGTCC	1100000000nnnnnnnnn1000000000	TT	TT	CCD	1
chr1:33854974-33855453	219	249	11	2	AAGCAATTCCAGAGTCCCCTGGGCCTAGCTC	0000001000nnnnnnnnnnn0010000000	AA	TA	AD	1
chr1:33856340-33856470	91	110	0	1	GGACTTACATAAACAAGTTG	00000nnnnn0000000001		AA	3Q.I-III-IV.C	2
chr1:33899158-33899730	13	42	10	3	AGGCTTGTTATCTCTCCAAATGACATTCTC	0000000001nnnnnnnnnn1000001000	TT	AT	ACC	1
chr1:33920580-33920686	63	88	6	2	GGGCTACTGTGGGAATGGACTTGCTT	0000001010nnnnnn0000000000	TA	TT	AD	1
chr1:33922200-33922350	14	23	0	0	GGACATGTTT	0000000000	AT		half	2
chr1:33968404-33968675	22	53	12	3	CGTTTTGCTCGGAATCCACTGAGAACTTGTTT	1011000000nnnnnnnnnnnn0000000000	TT	TT	ACD	1
chr1:33968404-33968675	172	193	2	2	GAGAAAGCTCTGGGTCTTGCTT	0001000000nn0010000000	AA	TT	AD	1
chr1:33990295-33990554	53	85	13	2	ACACTTCCTCTTCCCTGACCACCAGACAAGTCT	0100001000nnnnnnnnnnnnn0000000000	TT	AA	AD	1
chr1:34384084-34384393	123	132	0	0	AGGCATGTCT	0000000000	AT		half	2
chr1:34526580-34526690	87	96	0	0	AAGCTTGCTC	0000000000	TT		half	1
chr1:34566850-34567136	59	81	3	2	GAACAATCTCAGAGAACTAGACT	0000001000nnn0000000100	AA	TA	AD	1
chr1:34597080-34597386	71	95	5	2	GACCTAGCTTGAGGGGGGCTTACTC	0010000000nnnnn0000001000	TA	TT	AD	1
chr1:34665277-34666027	353	362	0	0	GGGCATGTCT	0000000000	AT		half	2
chr1:34885420-34885549	39	70	12	2	AAGCTTCTCCCACAGGACCTGCAGGGATGTCT	0000001000nnnnnnnnnnnn0001000000	TT	AT	AA	1
chr1:34925740-34926303	101	130	10	3	AACCTAGCTGACCTCAGACAGGGCTTGCTA	0010000001nnnnnnnnnn0000000001	TA	TT	CCD	1
chr1:34925740-34926303	258	279	2	3	CGACTTGCCCAAGGACATACCA	1000000000nn0000001001	TT	AT	ACC	2
chr1:35207891-35208749	599	631	13	2	GAGCTAGTCTTGCAGCGACCAGCAGCCAAGTGT	0000000000nnnnnnnnnnnnn0010000010	TA	AA	DD	1
chr1:35272005-35272261	42	51	0	0	GGGCAAGCCC	0000000000	AA		half	1
chr1:35317013-35317373	213	227	0	1	AGGCTTGTTCTGGCA	000000000010000nnnnn	TT		3Q.I-II-III.C	2
chr1:35324428-35325878	1287	1296	0	0	GGGCTAGCTT	0000000000	TA		half	1
chr1:35333476-35334106	39	59	1	2	AAACCAGCCCCAGCCTAGCCC	0000100000n0010000000	CA	TA	BD	1
chr1:35337390-35337679	238	257	0	1	CAGCAGTGTGGGACAAGCTC	10000nnnnn0000000000		AA	3Q.I-III-IV.C	2
chr1:35350428-35351942	543	564	2	3	GGGCAAGCCAGAAAGAATGTCG	0000000001nn0001000001	AA	AT	ACC	1
chr1:35392571-35392829	118	139	2	2	AGACAAGCCCATGGCCTACCTC	0000000000nn0010001000	AA	TA	AD	1
chr1:35435787-35436183	290	310	1	3	AGGATTGCCAATGACAAGCCT	0001000001n1000000000	TT	AA	ACC	1
chr1:35437685-35438182	397	425	9	2	GATCAAGCTTGACTCTGGCAGGCTTCCCT	0010000000nnnnnnnnn0000001000	AA	TT	AD	1
chr1:35512991-35513470	176	208	13	2	AGGCTTGACTCACTCTGTCTGCTGGGCTTCTCT	0000000100nnnnnnnnnnnnn0000001000	TT	TT	AD	1
chr1:35512991-35513470	453	462	0	0	GAGCATGTCC	0000000000	AT		half	2
chr1:35709500-35709630	16	35	0	2	AGGCTAGTCTGTGTTTGTTC	00000000000101000000	TA	TT	AD	2
chr1:35764086-35764430	67	88	2	3	AAACTTGTCAGGAAACTACTCA	0000000001nn0000001001	TT	TA	ACC	1
chr1:35835858-35836246	7	39	13	1	AGACTAGTTCTAGAAGAGAAAGAAAGAATGTCT	0000000000nnnnnnnnnnnnn0001000000	TA	AT	A	1
chr1:35835858-35836246	350	359	0	0	AAACTTGTTC	0000000000	TT		half	1
chr1:35915007-35915277	208	237	10	1	GAGCAAGTCCTGCCCTCTCTGAGTTTGTTT	0000000000nnnnnnnnnn0001000000	AA	TT	A	1
chr1:36010603-36011008	232	246	0	1	GAGCATGCTGGAACT	000000000100000nnnnn	AT		3Q.I-II-III.C	3
chr1:36054760-36054877	76	104	9	3	GTGATTGCCTGTGCATCTGGAGCTAGTCA	0101000000nnnnnnnnn0000000001	TT	TA	ACD	1
chr1:36213990-36214291	36	55	0	2	AAACTGGCTCGAAATAGCCC	00000100000001000000	TG	TA	AB	1
chr1:36335250-36335491	41	60	0	2	GAGCTAGATCGTGCATGCTC	00000001000100000000	TA	AT	DD	3
chr1:36335250-36335491	149	171	3	2	AGGGAAGCCCGTGAGGCAAGCGC	0001000000nnn0000000010	AA	AA	AD	1
chr1:36500190-36500642	393	421	9	2	GGTCATTTTTCAGAGAATTGAACAAGTTC	0010001000nnnnnnnnn0000000000	AT	AA	AD	2
chr1:36576502-36576972	341	365	5	2	AGCCAAGCCTCCTGAAAGAATGCTC	0010000000nnnnn0001000000	AA	AT	AD	1
chr1:36578527-36578722	82	91	0	0	AGGCATGCTT	0000000000	AT		half	2
chr1:36584706-36585727	292	319	8	1	AAGCAAGTCCAAAGATGAGGACAACCTT	0000000000nnnnnnnn0000001000	AA	AA	A	1
chr1:36587400-36591628	1975	1984	0	0	GAGCATGTCT	0000000000	AT		half	2
chr1:36587400-36591628	2692	2713	2	1	GAACATTCCTGGGAACTTGTCT	0000001000nn0000000000	AT	TT	A	1
chr1:36587400-36591628	3186	3211	6	2	GGGGAAGCCCAGCCCAGGTCTTGCCC	0001000000nnnnnn0010000000	AA	TT	AD	1
chr1:36592301-36594692	1107	1126	0	1	AAGCTCTCATAGGCATGTTG	00000nnnnn0000000001		AT	3Q.I-III-IV.C	3
chr1:36592301-36594692	1240	1249	0	0	GGGCATGCTT	0000000000	AT		half	2
chr1:36602101-36602553	367	399	13	2	AGGCTTGCCTCTTAATGGGGTCAAAGTGAGTTT	0000000000nnnnnnnnnnnnn0001100000	TT	GA	AB	1
chr1:36636170-36636729	96	128	13	3	CAGCAAGCCCTCCCCATATAGGTTAACTATCTC	1000000000nnnnnnnnnnnnn1000001000	AA	TA	ACC	1
chr1:36638407-36639139	350	374	5	3	TGAAAAGCTCCCCAAGAACAAGTTG	1001000000nnnnn0000000001	AA	AA	ACC	1
chr1:36643248-36645072	144	172	9	2	GGGCACCTCCCAGAGGAAGGAACAAGTTC	0000011000nnnnnnnnn0000000000	AC	AA	AB	1
chr1:36648878-36649405	115	145	11	2	AAACTAGCTTCAGGTCGGATAAGATATCCCT	0000000000nnnnnnnnnnn0001001000	TA	AT	AA	2
chr1:36653301-36654266	217	246	10	2	GAACTGGCCCAGGCTGCAGGGAGGTAGCCT	0000010000nnnnnnnnnn0001000000	TG	TA	AB	1
chr1:36669066-36669991	293	316	4	2	GGGCAAGGCCACTCGGGCATGCTG	0000000100nnnn0000000001	AA	AT	CD	1
chr1:36669066-36669991	560	569	0	0	AGGCTTGTCT	0000000000	TT		half	1
chr1:36703992-36704410	145	159	0	1	AGCTAAAGCTTGTTT	nnnnn000010000000000		TT	3Q.II-III-IV.C	2
chr1:36713929-36714297	18	32	0	0	TGTCCAGGCTAGTCT	nnnnn000000000000000		TA	3Q.II-III-IV	3
chr1:36713929-36714297	255	286	12	2	AGGCATGCTTTATTTTTTTGTAGAGACAGTCT	0000000000nnnnnnnnnnnn0001100000	AT	CA	AB	2
chr1:36732104-36732305	156	175	0	2	AGCCAAGCTCTAACTTGCTC	00100000001000000000	AA	TT	CD	3
chr1:36812336-36812679	81	106	6	2	AGAGGAGTCCCATCCAGGGCTAGCCC	0001100000nnnnnn0000000000	GA	TA	AB	1
chr1:36816049-36817685	1385	1416	12	3	CGGCAAGTTCCCATGACAACCCTGGGATGTTC	1000000000nnnnnnnnnnnn1001000000	AA	AT	ACC	1
chr1:36825545-36825755	178	206	9	2	GAACTTGTCTTATTCACTGCTGCATGCCT	0000000000nnnnnnnnn1100000000	TT	AT	CD	1
chr1:36831687-36832260	274	306	13	2	AAAGATGCTTGTGGGGGAAGAGGGAGCAAGGCT	0001000000nnnnnnnnnnnnn0000000100	AT	AA	AD	1
chr1:36838942-36840704	819	841	3	2	AAGCAAGGTTCATGAGTTAGCCC	0000000100nnn0001000000	AA	TA	AD	1
chr1:36838942-36840704	893	917	5	2	GAGGAAGTCCCCACTGGGCTTTTCT	0001000000nnnnn0000001000	AA	TT	AA	1
chr1:36886345-36886955	510	533	4	2	AGGCGAGTCTCTGCCAGCAAGCCT	0000100000nnnn1000000000	GA	AA	BC	1
chr1:36977464-36978147	223	242	0	3	TACAATGCCCAGGCTTGTCC	10110000000000000000	AT	TT	ACD	3
chr1:36981690-36982918	825	847	3	3	CAGCAAGTCCACTCAGCTAGCAT	1000000000nnn1000000010	AA	TA	CCD	1
chr1:37008556-37008863	107	116	0	0	AGGCAAGTTC	0000000000	AA		half	1
chr1:37019349-37019907	89	120	12	0	GGACAAGTCCTTTGCCATCTCAGGGCATGTCT	0000000000nnnnnnnnnnnn0000000000	AA	AT	O	2
chr1:37036559-37036837	81	90	0	0	GGACTTGTCC	0000000000	TT		half	1
chr1:37051168-37051987	451	470	0	2	GAACAAGCCTTTGCTTGTCT	00000000001100000000	AA	TT	CD	3
chr1:37074786-37075321	172	191	0	2	GGGTAAGTCCAAGCAACTTC	00010000000000001000	AA	AA	AA	1
chr1:37134082-37134291	155	180	6	2	AAGGATGCCCCTGGGGGTGCTAGCTT	0001000000nnnnnn0100000000	AT	TA	AD	1
chr1:37856883-37857095	64	96	13	2	GAGCAAGCCCTGCAGATAAGCATCAGCCTGCCC	0000000000nnnnnnnnnnnnn1000100000	AA	CT	BC	1
chr1:37898832-37899168	35	62	8	3	CAGCATGCCAGGCAGACAGAACCAGCCC	1000000001nnnnnnnn0000100000	AT	CA	BCC	1
chr1:37899743-37900506	650	669	0	1	TGACAAGTCCTCCCATGCCC	1000000000nnnnn00000	AA		3Q.I-II-IV.C	2
chr1:37913786-37914908	244	271	8	3	CACCTTGCTCTGAGCCTGCAGCAAGTCC	1010000000nnnnnnnn1000000000	TT	AA	CCD	1
chr1:37913786-37914908	501	510	0	0	AGGCATGCCC	0000000000	AT		half	2
chr1:37920307-37921202	269	295	7	2	GGACTTCCTTTGGCTTAGGGCATCCTT	0000001000nnnnnnn0000001000	TT	AT	AA	1
chr1:38185494-38185773	97	106	0	0	AGACATGTCC	0000000000	AT		half	2
chr1:38217762-38220251	1647	1656	0	0	GGGCTTGCCC	0000000000	TT		half	1
chr1:38220796-38222403	814	840	7	3	AGACTAGCCCTCAGGAGGAACTTTCAG	0000000000nnnnnnn0000001011	TA	TT	ACD	1
chr1:38388515-38388799	217	226	0	0	GAGCATGCTC	0000000000	AT		half	2
chr1:38396960-38397860	60	87	8	2	GAGCAAGCTCAGATGGAGCAACAGGCCC	0000000000nnnnnnnn1000010000	AA	AG	BC	1
chr1:38398349-38398901	194	203	0	0	AGACAAGTCC	0000000000	AA		half	1
chr1:38398349-38398901	513	541	9	1	AAACTTGGCTTATTGAAGAAGGCAAGTTT	0000000100nnnnnnnnn0000000000	TT	AA	D	1
chr1:38424300-38424766	53	79	7	2	GAGCTTCCCCATGTCCAGGGCAATTCT	0000001000nnnnnnn0000001000	TT	AA	AA	1
chr1:38493565-38496677	416	447	12	2	AAACCAGCTTCTATAGCAGAAACAACTTGTCC	0000100000nnnnnnnnnnnn1000000000	CA	TT	BC	1
chr1:38497067-38497350	85	104	0	1	GGGCTGGAGGGGGCTTGTTA	00000nnnnn0000000001		TT	3Q.I-III-IV.C	2
chr1:38531942-38532086	42	51	0	0	GGACTTGCCC	0000000000	TT		half	1
chr1:38552762-38552934	122	131	0	0	GGGCAAGTTT	0000000000	AA		half	1
chr1:38582930-38583676	26	52	7	3	GGGGATGTCCATTTAATTGGCATGTCA	0001000000nnnnnnn1000000001	AT	AT	ACC	1
chr1:38582930-38583676	557	576	0	3	TGGCGTGCCTGAGCATGTCG	10001000000000000001	GT	AT	BCC	4
chr1:38582930-38583676	589	618	10	2	GAGCTTGTCTTTGTGTGTGTGCACGTGTCT	0000000000nnnnnnnnnn0100100000	TT	GT	BD	1
chr1:38595192-38596307	11	38	8	2	GAGCTTCCACCGCAGGCTAAGCAAGCTC	0000001010nnnnnnnn0000000000	TT	AA	AD	1
chr1:38604001-38605072	229	254	6	2	AAAAAAGCCCTTTATGGGATTTGCCT	0001000000nnnnnn0001000000	AA	TT	AA	1
chr1:38688700-38688810	74	95	2	2	GAACTGGTTTCCAGACTTACCT	0000010000nn0000001000	TG	TT	AB	1
chr1:38716127-38716261	70	99	10	1	AGGCTTGGCTGATTTTGGCTGGGCTTGCTC	0000000100nnnnnnnnnn0000000000	TT	TT	D	1
chr1:38774435-38774810	227	247	1	2	ATGCTTGCCTTGGAAAAGTCC	0100000000n0001000000	TT	AA	AD	1
chr1:38968580-38968751	115	134	0	0	GAACTTGCCCAGGCAAGCTC	00000000000000000000	TT	AA	O	4
chr1:39021368-39021721	317	331	0	1	AAACTTGCCTTGGCA	000000000010000nnnnn	TT		3Q.I-II-III.C	2
chr1:39024147-39025752	1436	1468	13	2	GGGTGAGCTTGATCTTCCTGTGTAAACTTGTTT	0001100000nnnnnnnnnnnnn0000000000	GA	TT	AB	1
chr1:39025877-39026065	145	171	7	2	GAGCTTCCTCAGCCCTAAAACAGGCCT	0000001000nnnnnnn0000010000	TT	AG	AB	1
chr1:39029949-39030511	186	195	0	0	AAACATGCTC	0000000000	AT		half	2
chr1:39029949-39030511	247	277	11	3	GGAAGTGCCTTTGAAGTCAGTGAGCAAGTCA	0001100000nnnnnnnnnnn0000000001	GT	AA	ABC	1
chr1:39029949-39030511	294	303	0	0	AAGCATGTCT	0000000000	AT		half	2
chr1:39030837-39031043	108	134	7	3	CAGCTTGTTCTTCCACCAGGCTGGGCT	1000000000nnnnnnn0000010100	TT	TG	BCD	1
chr1:39106197-39106369	27	46	0	1	GAACAAATCCAGGCTTGCCT	00000010000000000000	AA	TT	A	2
chr1:39106197-39106369	145	164	0	2	GGGCAAGCCCAGCCAAGATC	00000000000010000100	AA	AA	DD	2
chr1:39283303-39284680	103	122	0	1	AGACATGCCAATCTCTGCTC	0000000001nnnnn00000	AT		3Q.I-II-IV.C	3
chr1:39283303-39284680	501	521	1	1	GGGTAAGCCCGGAGCAAGCCC	0001000000n0000000000	AA	AA	A	1
chr1:39300900-39301306	237	263	7	3	AAACAGGCTGAAAAGGTAGACAAGCTG	0000010001nnnnnnn0000000001	AG	AA	BCC	1
chr1:39300900-39301306	368	393	6	2	GAACTAGCCATCCAAGAAACCAGTTT	0000000001nnnnnn0000100000	TA	CA	BC	1
chr1:39364514-39364911	210	238	9	1	AGAGTAGTCTTCTGTGACTAAGCTTGTTT	0001000000nnnnnnnnn0000000000	TA	TT	A	1
chr1:39510520-39510699	54	63	0	0	AGACTAGTCC	0000000000	TA		half	1
chr1:39513187-39513911	100	123	4	3	TGGCTTGCTTTGCAGGGCTTCCAC	1000000000nnnn0000001010	TT	TT	ACD	1
chr1:39569337-39569702	5	14	0	0	GAACTAGTTT	0000000000	TA		half	1
chr1:39570125-39572717	1411	1443	13	2	GGGCCAGTTTATTTACAGAGTTGAGATAAGCCT	0000100000nnnnnnnnnnnnn0001000000	CA	AA	AB	1
chr1:39570125-39572717	2485	2510	6	3	CAGCTTTTCCTGCCTGCAGCAAGTTT	1000001000nnnnnn1000000000	TT	AA	ACC	1
chr1:39576269-39576851	161	181	1	3	TGCCTTGTCTTGGGCTTGTTG	1010000000n0000000001	TT	TT	CCD	1
chr1:39657353-39657550	157	189	13	2	GAGCTATCCTTGTGTTTAGGATGGGACATGTGT	0000001000nnnnnnnnnnnnn0000000010	TA	AT	AD	1
chr1:39679718-39680065	5	28	4	1	GGGCTAATCTCTGGAAACTTGCTT	0000001000nnnn0000000000	TA	TT	A	1
chr1:39703940-39704493	268	292	5	2	AATCAATCCTACCTTGAGCTTGTCC	0010001000nnnnn0000000000	AA	TT	AD	1
chr1:39724244-39724724	323	337	0	0	TGCTTAGGCTTGTTT	nnnnn000000000000000		TT	3Q.II-III-IV	3
chr1:39724244-39724724	429	448	0	2	GGGTATCCTCAGGCAAGCTT	00010010000000000000	AT	AA	AA	2
chr1:39748293-39748536	195	214	0	2	GGGCTTGCTTAGAGTGGTTT	00000000000001010000	TT	TG	AB	3
chr1:39861158-39861514	102	125	4	2	GGACATACTTCAGGGAGCTTCCTT	0000001000nnnn0000001000	AT	TT	AA	1
chr1:39974492-39978703	14	40	7	2	AAAAATTCCCAACTTCCAGGCTTGCCT	0001001000nnnnnnn0000000000	AT	TT	AA	2
chr1:39974492-39978703	722	731	0	0	AGACAAGTTC	0000000000	AA		half	1
chr1:39978896-39982658	267	281	0	1	TGTCAGGACATGCTT	nnnnn000010000000000		AT	3Q.II-III-IV.C	3
chr1:39978896-39982658	3721	3747	7	1	AGACATGCTATCTTCATGAGCTTGTTT	0000000001nnnnnnn0000000000	AT	TT	C	2
chr1:39984013-39985831	1769	1797	9	2	AGACTTATTTAAACAACCAGAAAAAGTTT	0000001000nnnnnnnnn0001000000	TT	AA	AA	1
chr1:39986958-39988222	656	686	11	2	GGCCAAGCCCTTCAGGATCAGGGACAGGCCT	0010000000nnnnnnnnnnn0000010000	AA	AG	BD	1
chr1:40004686-40005319	263	290	8	3	CAGCATGGTGACCCATGTGGACAAGCTT	1000000101nnnnnnnn0000000000	AT	AA	CCD	1
chr1:40071407-40072223	333	347	0	1	AGTCCCAACAAGCCT	nnnnn000001000000000		AA	3Q.II-III-IV.C	2
chr1:40119144-40119626	72	94	3	2	GGGCATATTTAGCAAACATTTCC	0000001000nnn0000001000	AT	AT	AA	1
chr1:40167113-40167971	820	850	11	3	GGGCAAGTCACTCCTCCCTCTAAGTTTGCTG	0000000001nnnnnnnnnnn0001000001	AA	TT	ACC	1
chr1:40264718-40265981	1070	1102	13	2	TGACATGTCTGTTACTGGAAACCAGAGTTGTTT	1000000000nnnnnnnnnnnnn0001000000	AT	TT	AC	1
chr1:40311294-40311725	78	97	0	1	AAGCACCTTTCAACAAGTTC	00000nnnnn1000000000		AA	3Q.I-III-IV.C	2
chr1:40385097-40385639	79	88	0	0	AAGCAAGTTT	0000000000	AA		half	1
chr1:40399855-40400730	108	128	1	1	AAGCAAGCTCTAGGCATTCTC	0000000000n0000001000	AA	AT	A	2
chr1:40399855-40400730	265	274	0	0	AAACTTGCCC	0000000000	TT		half	1
chr1:40399855-40400730	655	680	6	2	AGACATGTCAAGAACTGAGCATGACT	0000000001nnnnnn0000000100	AT	AT	CD	1
chr1:40434125-40434324	174	183	0	0	GAACATGCTC	0000000000	AT		half	2
chr1:40435426-40435879	305	314	0	0	GAACATGTCT	0000000000	AT		half	2
chr1:40447605-40448061	70	91	2	3	GAGCTAGTCCTCCAGCAATCTA	0000000000nn1000001001	TA	AA	ACC	1
chr1:40447605-40448061	361	384	4	2	AAGCTATCTCCTTGTGGCTTGTCC	0000001000nnnn1000000000	TA	TT	AC	1
chr1:40461773-40462197	288	314	7	2	GGACTCTCCCCATCTCCAGACATGCCT	0000011000nnnnnnn0000000000	TC	AT	AB	2
chr1:40479940-40480150	149	179	11	2	AGGCTAATCTATAATCAGAGAAAAAATGTTT	0000001000nnnnnnnnnnn0001000000	TA	AT	AA	1
chr1:40550460-40550630	23	32	0	0	GGACATGCTC	0000000000	AT		half	2
chr1:40609573-40610046	392	418	7	3	GAACTTGGTCAAATCACCAGCTAGTCA	0000000100nnnnnnn1000000001	TT	TA	CCD	1
chr1:40768417-40770566	1573	1603	11	3	CACCTTGTCTCCTTTGACGCCTGGCAAGCCT	1010000000nnnnnnnnnnn1000000000	TT	AA	CCD	1
chr1:40771115-40771724	126	157	12	2	AAACAGGCCCAGGGAGGAGAAAGAGCTTCCCT	0000010000nnnnnnnnnnnn0000001000	AG	TT	AB	1
chr1:40887100-40887250	100	125	6	2	GAGCAAGCCTGCTCAAGCGCTTTCCC	0000000000nnnnnn0100001000	AA	TT	AD	1
chr1:41057899-41058147	48	57	0	0	GGACTTGTTT	0000000000	TT		half	1
chr1:41073700-41073829	76	97	2	2	ATCCAAGTCCTGGGGCTTGCTT	0110000000nn0000000000	AA	TT	DD	1
chr1:41101042-41101304	148	172	5	2	AAGCAAGCCTCCTTGAGAAAATTCC	0000000000nnnnn0001001000	AA	AA	AA	1
chr1:41111979-41112510	380	409	10	2	AGACCTGCCCAGCTCCCCAGGAATAAGCTT	0000100000nnnnnnnnnn0001000000	CT	AA	AB	1
chr1:41116870-41117395	369	389	1	2	TAACTTGTTCCGTACTTGTCT	1000000000n0100000000	TT	TT	CD	1
chr1:41201671-41202190	441	470	10	3	TAACAAGTCTGGTCATGTGACAACTGGCTT	1000000000nnnnnnnnnn1000010000	AA	TG	BCC	1
chr1:41220880-41221050	70	79	0	0	GAGCAAGCCC	0000000000	AA		half	1
chr1:41235526-41235830	100	119	0	2	TGACATGCCCAAACTTGTGC	10000000000000000010	AT	TT	CD	4
chr1:41262515-41263508	389	419	11	2	GGCCAAGCCCTGCCCCAATCTGGGCATGGCT	0010000000nnnnnnnnnnn0000000100	AA	AT	DD	1
chr1:41262515-41263508	818	838	1	3	GGGGATGCTACCAACTTGTCC	0001000001n1000000000	AT	TT	ACC	2
chr1:41269284-41269682	54	73	0	1	CAGCAAGCCTTTTCCAGCTT	1000000000nnnnn00000	AA		3Q.I-II-IV.C	2
chr1:41272370-41273302	418	444	7	3	TAACTTGTCAGGCTAACGGGAATGCTT	1000000001nnnnnnn0001000000	TT	AT	ACC	1
chr1:41282920-41283025	79	98	0	1	GAACTTGCCAACGAGTGTCT	0000000001nnnnn00000	TT		3Q.I-II-IV.C	2
chr1:41283491-41285618	1831	1857	7	2	GGACCTGCCTCTGTCCCCAGCTAGCCC	0000100000nnnnnnn1000000000	CT	TA	BC	1
chr1:41285911-41287283	243	257	0	1	GGGCTAGCCAGAACT	000000000100000nnnnn	TA		3Q.I-II-III.C	2
chr1:41290138-41291849	576	604	9	2	AGGCATGTTTGGATAAGGGAAGCCCGTCC	0000000000nnnnnnnnn0000110000	AT	CC	BB	2
chr1:41295604-41296213	4	28	5	2	GATCATGGTTAACCAGGGCTTGTCC	0010000100nnnnn0000000000	AT	TT	DD	1
chr1:41297787-41298585	32	57	6	2	GACCAAGCCCCCTGGAAGACTTCTCC	0010000000nnnnnn0000001000	AA	TT	AD	1
chr1:41297787-41298585	384	408	5	2	GCACTAGCCTCAGAGAAGCTTCTCT	0100000000nnnnn0000001000	TA	TT	AD	1
chr1:41297787-41298585	614	639	6	2	AAACTTGCCCTGGACTAGGCCAGCTG	0000000000nnnnnn0000100001	TT	CA	BC	1
chr1:41299781-41300096	93	113	1	2	CAGCATGCCCCAAACCTGCTC	1000000000n0000100000	AT	CT	BC	2
chr1:41299781-41300096	268	277	0	0	AAGCTAGTTT	0000000000	TA		half	1
chr1:41314177-41314589	384	393	0	0	GGACTTGTCT	0000000000	TT		half	1
chr1:41315498-41316067	101	132	12	2	AAGCAGGCTTGCATGTGTGAGAGGGCTTGCTG	0000010000nnnnnnnnnnnn0000000001	AG	TT	BC	1
chr1:41349876-41350501	499	508	0	0	GAACTAGCCT	0000000000	TA		half	1
chr1:41352299-41352991	230	239	0	0	AGACAAGCCT	0000000000	AA		half	1
chr1:41352299-41352991	571	585	0	1	GGACAAGTCAAGGCA	000000000100000nnnnn	AA		3Q.I-II-III.C	2
chr1:41355474-41355846	199	222	4	2	GGGCTTGTTTCAACAGGGATGGCT	0000000000nnnn0001000100	TT	AT	AD	2
chr1:41364042-41364405	192	201	0	0	GGGCAAGCCC	0000000000	AA		half	1
chr1:41365057-41365583	162	190	9	3	TAACTTGCCCAGGACAAGGTGACATCCTT	1000000000nnnnnnnnn1000001000	TT	AT	ACC	1
chr1:41385065-41385576	244	253	0	0	AAACAAGCCT	0000000000	AA		half	1
chr1:41414288-41414986	97	106	0	0	AAACATGCCC	0000000000	AT		half	2
chr1:41469239-41469915	490	512	3	2	AAACAAGTCACGTGGCCAAGCCC	0000000001nnn0010000000	AA	AA	CD	1
[truncated: 51,650 more rows]
