# Supplementary material for: Whole-genome cartography of p53 response elements ranked on transactivation potential
Source: BMC Genomics. 2015 Jun 17;16(1):464. doi: 10.1186/s12864-015-1643-9 (PMC4470028; doi:10.1186/s12864-015-1643-9)
Supplement: Additional file 7: — qPCR data summarized in Figure 5 . For each gene, time point and treatment time, the average fold change of three biological repeats is presented along with the Standard Deviation. The results obtained with different cell lines are presented in different worksheets [file 12864_2015_1643_MOESM7_ESM.xlsx]

## Sheet: MCF7
MCF7
target	Treatment	fold change	DEV ST
p21 8h	doxo	19.3118	2.69388
	nutlin	79.2478	5.27881
p21 16h	doxo	20.6323	0.429074
	nutlin	24.9198	0.518239
p21 24h	doxo	10.4797	0.688991
	nutlin	25.1162	0.348198
PDE2A 8h	doxo	1.01866	0.217414
	nutlin	1.34434	0.124237
PDE2A 16h	doxo	1.53238	0.131177
	nutlin	1.16594	0.182082
PDE2A 24h	doxo	5.68117	0.302663
	nutlin	1.67854	0.193247
GAS6 8h	doxo	1.01027	0.0175941
	nutlin	2.04906	0.195683
GAS6 16h	doxo	1.82322	0.0589201
	nutlin	1.40986	0.185163
GAS6 24h	doxo	2.60182	0.1279
	nutlin	1.70591	0.0236499
E2F7 8h	doxo	2.1782	0.114425
	nutlin	2.50826	0.187689
E2F7 16h	doxo	1.54058	0.139351
	nutlin	0.62961	0.0174593
E2F7 24h	doxo	4.40616	0.367627
	nutlin	0.722237	0.0727164
APOBEC 8h	doxo	6.77767	0.777271
	nutlin	6.91314	1.59857
APOBEC3H 16h	doxo	1.74511	0.0677076
	nutlin	2.25122	0.211042
APOBEC3H 24h	doxo	4.37572	0.334036
	nutlin	4.43995	0.328447
KCTD1 8h	doxo	1.40258	0.136374
	nutlin	1.45226	0.239799
KCTD1 16h	doxo	1.93575	0.0814705
	nutlin	1.29112	0.125081
KTCD1 24h	doxo	4.7994	0.194337
	nutlin	1.21185	0.0128102
YAP1 8h	doxo	0.839218	0.208662
	nutlin	0.752975	0.0291692
YAP1 16h	doxo	1.26627	0.0674196
	nutlin	1.15907	0.0950225
YAP1 24h	doxo	1.74079	0.0533948
	nutlin	1.21298	0.036195
TRIM32 8h	doxo	0.627959	0.165934
	nutlin	1.18	0.0105757
TRIM32 16h	doxo	1.26621	0.0705077
	nutlin	0.728455	0.195092
TRIM32 24h	doxo	1.06296	0.0628439
	nutlin	1.53272	0.0873335
DICER 8h	doxo	0.557671	0.0579008
	nutlin	0.628958	0.161992
DICER 16h	doxo	0.830952	0.0152753
	nutlin	0.828958	0.072111
DICER 24h	doxo	0.673393	0.0462251
	nutlin	0.964071	0.0648086
MAP2K3 8h	doxo	0.854875	0.0180447
	nutlin	1.21757	0.126878
MAP2K3 16h	doxo	1.16693	0.0472582
	nutlin	0.752363	0.0141421
MAP2K3 24h	doxo	2.80148	0.0446394
	nutlin	1.12029	0.248988
TGFA 8h	doxo	0.5	0.17
	nutlin	1	0.07
TGFA 16h	doxo	1.33	0.34
	nutlin	1.49	0.16
TGFA 24h	doxo	1.1	0.21
	nutlin	1.65	0.09
KITLG 8h	doxo	1.84	0.11
	nutlin	3.45	0.06
KITLG 16h	doxo	1.49	0.1
	nutlin	1.13	0.12
KITLG 24h	doxo	3.97	0.12
	nutlin	1.65	0.18
HRAS 8h	doxo	4.12	0.12
	nutlin	2.69	0.03
HRAS 16h	doxo	0.95	0.06
	nutlin	0.75	0.07
HRAS 24h	doxo	1.81	0.1
	nutlin	1.65	0.05

## Sheet: MCF7shp53_MCF7 vector
16h					24h
target	line	treatment	fold change	dev st	target	line	treatment	fold change	dev st
P21	p53i	Doxo	4.50262	0.15766	p21	p53i	Doxo	4.67803	0.510306
		Nutlin	1.28	0.194859			Nutlin	1.86541	0.0486163
	p53vec	Doxo	16.009	0.423094		p53vec	Doxo	8.8345	0.0936961
		Nutlin	9.69344	0.712976			Nutlin	6.56549	0.383884
PDE2A	p53i	Doxo	1.79942	0.342356	PDE2A	p53i	Doxo	1.57196	0.142454
		Nutlin	1.31761	0.0105703			Nutlin	1.91786	0.267529
	p53vec	Doxo	2.57937	0.11		p53vec	Doxo	1.37219	0.0914036
		Nutlin	2.47	0.4			Nutlin	1.72297	0.119521
GAS6	p53i	Doxo	1.27201	0.0411068	GAS6	p53i	Doxo	0.714943	0.0124509
		Nutlin	1.01924	0.0753987			Nutlin	0.924126	0.0622492
	p53vec	Doxo	2.13518	0.0764568		p53vec	Doxo	1.54737	0.0572737
		Nutlin	1.69219	0.0930603			Nutlin	1.19601	0.0513067
E2F7	p53i	Doxo	1.61014	0.166846	E2F7	p53i	Doxo	1.17492	0.0233753
		Nutlin	1.02876	0.0519536			Nutlin	1.08481	0.0889758
	p53vec	Doxo	2.54425	0.333366		p53vec	Doxo	0.841034	0.0555957
		Nutlin	0.698229	0.0230498			Nutlin	0.281003	0.0417063
APOBEC3H	p53i	Doxo	1.12	0.0273631	APOBEC3H	p53i	Doxo	0.846296	0.0720004
		Nutlin	0.982164	0.0381709			Nutlin	1.02302	0.050001
	p53vec	Doxo	2.60847	0.109397		p53vec	Doxo	1.56173	0.142584
		Nutlin	2.72	0.026678			Nutlin	1.33629	0.0407119
KCTD1	p53i	Doxo	2.28139	0.183551	KCTD1	p53i	Doxo	1.36216	0.0197166
		Nutlin	1.1279	0.0448201			Nutlin	1.00893	0.0424632
	p53vec	Doxo	2.74032	0.0834876		p53vec	Doxo	1.56535	0.125376
		Nutlin	1.8011	0.0506327			Nutlin	1.21833	0.119402
YAP1	p53i	Doxo	1.5699	0.0593106	YAP	p53i	Doxo	0.832718	0.0176934
		Nutlin	0.885398	0.106379			Nutlin	0.9093	0.0240315
	p53vec	Doxo	1.42153	0.172686		p53vec	Doxo	0.901135	0.0431844
		Nutlin	1.67247	0.0910884			Nutlin	1.22964	0.0852054
DICER	p53i	Doxo	1.34181	0.202045	DICER	p53i	Doxo	0.77516	0.0267593
		Nutlin	1.07518	0.151493			Nutlin	1.09139	0.055101
	p53vec	Doxo	0.945705	0.0566031		p53vec	Doxo	0.539545	0.042114
		Nutlin	1.44793	0.0527038			Nutlin	0.839868	0.0358396
TRIM32	p53i	Doxo	0.83815	0.0874722	TRIM	p53i	Doxo	0.411577	0.0216605
		Nutlin	0.793152	0.109487			Nutlin	1.21097	0.117431
	p53vec	Doxo	0.99267	0.0379726		p53vec	Doxo	1.25395	0.149089
		Nutlin	1.34778	0.093565			Nutlin	1.10438	0.244568
MAP2K3	p53i	Doxo	1.42	0.06	MAP2K3	p53i	Doxo	0.235299	0.0560945
		Nutlin	0.94	0.07			Nutlin	0.690715	0.0603166
	p53vec	Doxo	2.57	0.22		p53vec	Doxo	0.506915	0.0407842
		Nutlin	2.31	0.07			Nutlin	0.789075	0.0924649
TGFA	p53i	Doxo	0.4	0.1	TGFA	p53i	Doxo	0.21	0.03
		Nutlin	1.3	0.29			Nutlin	0.86	0.14
	p53vec	Doxo	0.5	0.02		p53vec	Doxo	0.7	0.25
		Nutlin	0.71	0.07			Nutlin	2.17	0.25
KITLG	p53i	Doxo	0.94	0.04	KITLG	p53i	Doxo	1.15	0.07
		Nutlin	0.66	0.23			Nutlin	1.3	0.05
	p53vec	Doxo	0.18	0.5		p53vec	Doxo	4.15	0.17
		Nutlin	0.69	0.73			Nutlin	2.49	0.03
HRAS	p53i	Doxo	0.75	0.16	HRAS	p53i	Doxo	0.44	0.06
		Nutlin	1.34	0.18			Nutlin	0.69	0.08
	p53vec	Doxo	2.1	0.1		p53vec	Doxo	2.4	0.09
		Nutlin	1.2	0.29			Nutlin	1.42	0.06

## Sheet: HCT ++_HCT --
HCT +/+				HCT -/-
target	treatment	fold change	DEV ST	target	treatment	fold change	DEV ST
p21 8h	doxo	8.19579	1.89517	p21 8h	doxo	0.473275	0.0353701
	nutlin	13.2774	0.368186		nutlin	0.30071	0.0219289
p21 16h	doxo	6.29343	0.283668	p21 16h	doxo	0.744709	0.0299462
	nutlin	8.99961	0.155961		nutlin	0.416708	0.0215754
p21 24h	doxo	7.75457	0.726957	p21 24h	doxo	1.59101	0.0386029
	nutlin	11.2524	1.05487		nutlin	1.01653	0.0988387
PDE2A 8h	doxo	1.49609	0.0516465	PDE2A 8h	doxo	0.658202	0.168649
	nutlin	1.07919	0.0859361		nutlin	0.623082	0.230861
PDE2A 16h	doxo	1.83752	0.0764477	PDE2A 16h	doxo	0.855359	0.137087
	nutlin	1.69792	0.211319		nutlin	0.653819	0.160567
PDE2A 24h	doxo	1.61	0.01	PDE2A 24h	doxo	0.353131	0.0788992
	nutlin	1.0261	0.0324379		nutlin	0.486437	0.0828192
GAS6 8h	doxo	1.2124	0.119988	GAS6 8h	doxo	0.710643	0.0285764
	nutlin	1.32251	0.094667		nutlin	0.82631	0.0918757
GAS6 16h	doxo	1.10365	0.026915	GAS6 16h	doxo	0.216766	0.0895802
	nutlin	0.972631	0.0573464		nutlin	0.352714	0.0841022
GAS6 24h	doxo	1.28051	0.140494	GAS6 24h	doxo	0.617685	0.187521
	nutlin	0.86284	0.156553		nutlin	1.01653	0.0352392
E2F7 8h	doxo	1.88496	0.169637	E2F7 8h	doxo	0.447877	0.0275254
	nutlin	1.42071	0.0314767		nutlin	0.69837	0.061697
E2F7 16h	doxo	0.780362	0.09222	E2F7 16h	doxo	1.08225	0.0453885
	nutlin	0.331764	0.00956005		nutlin	0.528411	0.0286985
E2F7 24h	doxo	3.91781	0.341372	E2F7 24h	doxo	1.11724	0.104737
	nutlin	1.00963	0.081736		nutlin	0.636688	0.0419631
APOBEC 8h	doxo	1.83596	0.225919	APOBEC 8h	doxo	0.61499	0.0225267
	nutlin	1.80988	0.1628		nutlin	0.728412	0.174951
APOBEC16h	doxo	1.57839	0.10352	APOBEC 16h	doxo	0.433232	0.0231053
	nutlin	1.96038	0.0271777		nutlin	0.622252	0.140222
APOBEC 24h	doxo	1.94537	0.0539459	APOBEC 24h	doxo	0.458484	0.0381906
	nutlin	1.67075	0.0882652		nutlin	0.772171	0.0886841
KCTD1 8h	doxo	1.53362	0.121782	KCTD1 8h	doxo	1.21341	0.145109
	nutlin	1.76618	0.0973059		nutlin	1.39453	0.106311
KCTD1 16h	doxo	1.48654	0.046994	KCTD1 16h	doxo	0.618706	0.0907668
	nutlin	1.75886	0.0913971		nutlin	0.631281	0.0308512
KTCD1 24h	doxo	2.19372	0.120982	KTCD1 24h	doxo	0.691728	0.0686711
	nutlin	1.66305	0.0749038		nutlin	1.08698	0.0957599
YAP1 8h	doxo	0.915021	0.0644485	YAP8h	doxo	0.534255	0.0332035
	nutlin	0.919515	0.0361161		nutlin	0.655739	0.0363066
YAP1 16h	doxo	1.19	0.05	YAP1 16h	doxo	0.466535	0.026608
	nutlin	1.18	0.05		nutlin	0.441072	0.00805324
YAP1 24h	doxo	2.53	0.29	YAP1 24h	doxo	0.550798	0.049245
	nutlin	1.45	0.09		nutlin	0.756553	0.0647026
TRIM32 8h	doxo	0.852758	0.0143796	Trim32 8h	doxo	0.467784	0.0373235
	nutlin	0.668516	0.0118732		nutlin	0.656203	0.0810372
TRIM32 16h	doxo	1.1	0.11	Trim32 16h	doxo	0.179565	0.161711
	nutlin	1.32	0.06		nutlin	0.47465	0.0529396
TRIM32 24h	doxo	1.25	0.1	Trim32 24h	doxo	0.594618	0.0258202
	nutlin	1.53	0.18		nutlin	0.781152	0.10592
DICER 8h	doxo	0.817671	0.0909151	DICER 8h	doxo	0.506794	0.0481871
	nutlin	0.892304	0.0185566		nutlin	0.55038	0.074709
DICER 16h	doxo	0.592546	0.01	DICER 16h	doxo	0.692657	0.0212132
	nutlin	0.591179	0.06		nutlin	0.573012	0.100664
DICER 24h	doxo	1.4949	0.101726	DICER 24h	doxo	0.50404	0.0806898
	nutlin	1.15976	0.0326034		nutlin	1.00254	0.0763288
MAP2K3 8h	doxo	1.00506	0.0592585	MAP2K3 8h	doxo	0.461623	0.0215892
	nutlin	0.887795	0.00615379		nutlin	0.242124	0.00725652
MAP2K3 16h	doxo	1.03	0.03	MAP2K3 16h	doxo	0.626016	0.0452565
	nutlin	1.1	0.03		nutlin	0.503708	0.0438456
MAP2K3 24h	doxo	1.55838	0.1725	MAP2K3 24h	doxo	0.633585	0.0483484
	nutlin	1.23157	0.0695094		nutlin	0.959481	0.0692057
TGFA 8h	doxo	0.7	0.14	TGFA 8h	doxo	0.26	0.1
	nutlin	1.21	0.09		nutlin	0.89	0.07
TGFA 16h	doxo	0.74	0.14	TGFA 16h	doxo	0.82	0.2
	nutlin	1.18	0.14		nutlin	1.3	0.05
TGFA 24h	doxo	2.84	0.15	TGFA 24h	doxo	0.74	0.22
	nutlin	1.65	0.1		nutlin	1.06	0.03
KITLG 8h	doxo	1.19	0.15	KITLG 8h	doxo	0.98	0.01
	nutlin	2.14	0.05		nutlin	1	0.05
KITLG 16h	doxo	1	0.05	KITLG 16h	doxo	0.82	0.1
	nutlin	0.83	0.14		nutlin	0.72	0.05
KITLG 24h	doxo	0.94	0.04	KITLG 24h	doxo	0.84	0.09
	nutlin	1.3	0.11		nutlin	1.43	0.41
HRAS 8h	doxo	1.11	0.12	HRAS 8h	doxo	0.58	0.34
	nutlin	1.43	0.13		nutlin	0.34	0.32
HRAS 16h	doxo	1.87	0.1	HRAS 16h	doxo	1	0.4
	nutlin	1.3	0.22		nutlin	1	0.2
HRAS 24h	doxo	2.37	0.19	HRAS 24h	doxo	1.08	0.11
	nutlin	1.65	0.1		nutlin	1.16	0.22
